# Supplementary material for: MyoD is a 3D genome structure organizer for muscle cell identity
Source: Nat Commun. 2022 Jan 11;13:205. doi: 10.1038/s41467-021-27865-6 (PMC8752600; doi:10.1038/s41467-021-27865-6)
Supplement: Supplementary file 3 — Supplementary Dataset 1 [file 41467_2021_27865_MOESM3_ESM.xls]

## Sheet: Supplementary Data 1
# Supplementary Data 1. Gene expression and differential gene expression during differentiation and upon MyoD knock out
P-values were defined with DESeq2 based on negative binomial generalized linear models and were adjusted by Benjamini and Hochberg method.
ID	GeneName	WTDM1	WTDM2	WTDM3	WTGM1	WTGM2	WTGM3	MKODM1	MKODM2	MKODM3	MKOGM1	MKOGM2	MKOGM3	WT-DM vs WT-GM			MKO-GM vs WT-GM			MKO-DM vs WT-DM
														log2FoldChange	padj	sig	log2FoldChange	padj	sig	log2FoldChange	padj	sig
ENSMUSG00000000001	Gnai3	2111	2414	2396	3595	3544	2933	3900	3947	3758	3933	4355	3887	-0.315044	1.76364e-12	none	0.138682	0.000482504	none	0.368594	4.45652e-17	none
ENSMUSG00000000028	Cdc45	189	168	199	1142	1213	1048	921	981	864	1262	1321	1256	-2.38869	4.28727e-130	down	0.0366195	0.667138	none	1.93415	2.25131e-82	up
ENSMUSG00000000031	H19	178544	204525	197241	93949	98578	83986	151280	154714	143658	11404	12125	11231	1.29162	0	up	-3.13011	0	down	-0.745101	4.4351e-156	down
ENSMUSG00000000037	Scml2	19	25	28	57	72	51	96	119	123	94	110	84	-1.09527	0.00087861	down	0.543639	0.0290939	none	1.85699	9.30127e-12	up
ENSMUSG00000000049	Apoh	4	0	2	9	0	0	5	10	12	5	7	7	-0.224761	0.953027	none	0.993362	0.480468	none	1.77674	0.0937478	none
ENSMUSG00000000056	Narf	1259	1434	1399	243	248	210	1076	1017	934	179	221	194	2.77093	3.86522e-251	up	-0.376123	0.00860378	none	-0.812779	1.06197e-40	down
ENSMUSG00000000058	Cav2	311	352	329	630	603	436	771	850	817	492	674	552	-0.51775	3.25308e-07	none	-0.0891081	0.491164	none	0.920629	1.13473e-25	up
ENSMUSG00000000078	Klf6	2187	2464	2274	2107	2087	1695	2104	2076	1997	3049	3369	3240	0.460952	3.28761e-23	none	0.579777	4.0518e-45	none	-0.542277	2.33718e-32	none
ENSMUSG00000000085	Scmh1	455	439	484	703	770	569	638	670	637	586	640	718	-0.335603	0.000354638	none	-0.202208	0.0346337	none	0.117536	0.250132	none
ENSMUSG00000000088	Cox5a	1291	1496	1461	1398	1367	1171	1264	1303	1110	1134	1185	1025	0.334843	1.10499e-08	none	-0.370849	2.37561e-09	none	-0.586009	1.46607e-21	down
ENSMUSG00000000093	Tbx2	47	42	44	53	57	66	21	27	22	21	17	21	-0.190652	0.583283	none	-1.72662	4.12659e-07	down	-1.30733	9.42653e-05	down
ENSMUSG00000000094	Tbx4	406	356	404	349	274	227	265	271	246	215	277	251	0.692274	5.18468e-08	up	-0.325306	0.0258429	none	-0.958577	6.28354e-17	down
ENSMUSG00000000120	Ngfr	1273	1469	1281	385	339	308	1617	1608	1639	303	335	310	2.18787	1.89699e-174	up	-0.258478	0.0315114	none	-0.102403	0.109331	none
ENSMUSG00000000125	Wnt3	0	1	1	2	0	0	0	0	0	0	2	0	0.2596	0.940142	none	-0.112307	NA	none	-2.20677	NA	none
ENSMUSG00000000126	Wnt9a	1049	1071	1184	414	385	369	347	364	335	33	33	27	1.72459	3.69599e-92	up	-3.79056	6.37944e-90	down	-2.03873	8.68088e-137	down
ENSMUSG00000000127	Fer	376	425	402	570	603	482	754	836	769	647	737	682	-0.233691	0.0160643	none	0.185143	0.0362208	none	0.594454	2.8142e-12	up
ENSMUSG00000000131	Xpo6	2096	2112	2161	3100	3302	2653	1964	1985	1942	2629	2751	2770	-0.279492	3.05462e-08	none	-0.286195	1.29636e-11	none	-0.491818	2.95231e-21	none
ENSMUSG00000000134	Tfe3	526	509	414	1247	1311	1102	1284	1211	1242	1588	1795	1561	-1.11023	1.00801e-37	down	0.296808	4.08837e-07	none	0.987209	3.23035e-31	up
ENSMUSG00000000142	Axin2	82	105	99	25	28	24	37	16	24	25	34	36	2.11515	3.78062e-15	up	0.163912	0.755359	none	-2.26911	1.6229e-16	down
ENSMUSG00000000148	Baat1	331	309	401	416	439	310	473	441	489	483	481	446	0.0730543	0.626499	none	0.14625	0.214735	none	0.0509148	0.729231	none
ENSMUSG00000000149	Gna12	532	569	548	919	875	756	976	978	913	965	1081	996	-0.402671	2.64004e-07	none	0.118799	0.120837	none	0.419581	1.5539e-08	none
ENSMUSG00000000154	Slc22a18	0	3	1	0	2	0	4	7	5	0	0	1	1.23567	0.648562	none	-0.965092	NA	none	1.64518	0.227179	none
ENSMUSG00000000157	Itgb2l	14	18	14	14	7	6	3	4	2	12	14	13	1.00369	0.110092	none	0.406554	0.617246	none	-2.73008	0.000168092	down
ENSMUSG00000000167	Pih1d2	27	32	25	30	29	16	27	35	44	30	25	37	0.40294	0.370471	none	0.177428	0.74508	none	-0.036926	0.941058	none
ENSMUSG00000000168	Dlat	2893	3091	3084	3607	3685	3077	2963	2944	2801	2732	2903	2785	0.032804	0.526842	none	-0.435758	1.01558e-30	none	-0.436941	1.56112e-24	none
ENSMUSG00000000171	Sdhd	3271	3610	3491	4319	4198	3421	3559	3437	3171	3000	3114	2904	0.0250394	0.60507	none	-0.537785	5.17136e-48	none	-0.407181	2.5832e-22	none
ENSMUSG00000000182	Fgf23	0	0	0	0	3	0	0	0	0	0	2	2	-2.13801	NA	none	0.322875	NA	none	NA	NA	NA
ENSMUSG00000000184	Ccnd2	588	646	610	476	460	381	600	601	548	758	811	750	0.712887	9.04985e-17	up	0.682234	1.19228e-17	up	-0.454478	1.50102e-08	none
ENSMUSG00000000194	Gpr107	1583	1708	1602	985	1008	787	1225	1173	1181	986	995	951	1.04437	3.68774e-72	up	-0.0554348	0.520313	none	-0.829112	3.06891e-51	down
ENSMUSG00000000197	Nalcn	3	6	6	0	1	0	2	7	4	2	1	0	4.01387	0.0162889	none	1.34782	NA	none	-0.575261	0.601819	none
ENSMUSG00000000202	Btbd17	63	48	61	6	11	6	50	75	67	0	0	0	3.13926	2.05214e-13	up	-5.50788	0.000417443	down	-0.223426	0.475853	none
ENSMUSG00000000204	Slfn4	3	10	2	1	5	2	7	3	7	17	11	11	1.11677	0.375915	none	2.1613	0.0144485	none	-0.173296	0.882671	none
ENSMUSG00000000223	Drp2	2555	2931	2653	3497	3581	3013	6031	5756	5677	3343	3646	3507	-0.0857344	0.0704136	none	-0.0792106	0.0675935	none	0.724458	3.57746e-76	up
ENSMUSG00000000244	Tspan32	36	42	44	6	7	8	14	10	7	4	9	8	2.7566	3.08996e-09	up	-0.155501	0.888865	none	-2.35584	1.01747e-08	down
ENSMUSG00000000247	Lhx2	11	10	15	149	148	124	13	10	18	25	30	28	-3.32071	1.79949e-26	down	-2.47816	7.84224e-26	down	-0.188785	0.789133	none
ENSMUSG00000000253	Gmpr	151	165	137	55	56	41	135	83	118	85	82	92	1.80527	7.26436e-19	up	0.639373	0.0128294	none	-0.808415	1.57552e-05	down
ENSMUSG00000000263	Glra1	0	1	0	0	0	0	0	0	0	1	0	0	1.18368	NA	none	0.821838	NA	none	-1.34047	NA	none
ENSMUSG00000000266	Mid2	482	548	499	296	353	241	383	395	367	144	215	185	1.01062	1.19399e-22	up	-0.84306	3.46186e-09	down	-0.794506	1.60451e-18	down
ENSMUSG00000000275	Trim25	1557	1618	1654	1985	1970	1606	1281	1207	1202	1103	1190	1052	0.0248393	0.716875	none	-0.867414	2.13529e-61	down	-0.766997	2.87921e-41	down
ENSMUSG00000000276	Dgke	336	389	331	406	438	328	228	235	234	499	494	499	0.0778519	0.542907	none	0.216883	0.0386613	none	-0.975755	3.74876e-18	down
ENSMUSG00000000278	Scpep1	553	566	620	661	713	596	1993	1924	1940	1173	1301	1247	0.0459303	0.675349	none	0.781115	4.11486e-32	up	1.37346	5.41599e-98	up
ENSMUSG00000000282	Mnt	440	460	475	492	497	388	696	744	737	737	808	695	0.227474	0.022407	none	0.568755	6.19843e-12	none	0.285088	0.00122353	none
ENSMUSG00000000290	Itgb2	79	83	73	21	29	15	54	60	49	69	70	91	2.08924	3.02941e-12	up	1.69825	7.27745e-08	up	-0.906909	0.000127124	down
ENSMUSG00000000295	Hddc2	97	145	132	344	314	240	211	205	180	311	337	322	-1.03558	4.93196e-12	down	-0.0188042	0.916264	none	0.297954	0.0890235	none
ENSMUSG00000000296	Tpd52l1	139	123	154	156	161	150	42	49	49	54	49	36	0.0576764	0.792593	none	-1.8885	2.44672e-19	down	-1.95201	2.36467e-20	down
ENSMUSG00000000301	Pemt	41	44	43	59	55	35	51	42	26	49	56	60	0.0187266	0.961227	none	0.0226328	0.95904	none	-0.487659	0.155786	none
ENSMUSG00000000303	Cdh1	13	5	14	1	0	2	2	7	8	4	4	3	3.63375	0.00158389	up	1.69705	0.324708	none	-1.29981	0.0958181	none
ENSMUSG00000000305	Cdh4	11	12	13	9	12	9	52	46	63	50	59	39	0.488762	0.481404	none	2.16529	2.65795e-07	up	1.78609	4.28859e-06	up
ENSMUSG00000000308	Ckmt1	0	0	0	1	1	1	0	1	1	0	3	0	-2.22449	NA	none	-0.175527	NA	none	1.48998	NA	none
ENSMUSG00000000317	Bcl6b	109	130	120	165	156	120	156	181	185	1043	1252	1127	-0.067495	0.759919	none	2.82215	7.25833e-183	up	0.164974	0.391747	none
ENSMUSG00000000318	Clec10a	2	0	2	1	0	0	1	1	3	5	3	6	2.14705	0.424395	none	3.57019	0.0499435	none	-0.0691428	0.975247	none
ENSMUSG00000000320	Alox12	10	19	12	7	11	1	11	25	18	14	20	14	1.36488	0.0637075	none	1.23467	0.0959277	none	0.0298745	0.966684	none
ENSMUSG00000000325	Arvcf	118	105	117	119	128	102	157	131	128	110	153	94	0.192434	0.376979	none	-0.10574	0.699131	none	-0.0908908	0.687045	none
ENSMUSG00000000326	Comt	645	730	647	933	917	820	910	902	821	1122	1222	1142	-0.177965	0.0271015	none	0.247385	0.000206147	none	0.00316017	0.975862	none
ENSMUSG00000000339	Rtcd1	285	320	288	445	447	337	384	436	347	460	451	455	-0.230843	0.044054	none	0.0221779	0.877442	none	0.00776142	0.959989	none
ENSMUSG00000000340	Dbt	614	688	618	391	339	263	549	490	505	350	406	377	1.18231	3.09079e-35	up	0.0600841	0.697189	none	-0.691871	4.97591e-17	down
ENSMUSG00000000346	Dazap2	1833	1912	1932	2848	2894	2305	3148	3125	2981	2720	2872	2861	-0.274395	1.47808e-08	none	-0.0620502	0.20556	none	0.326119	4.40415e-12	none
ENSMUSG00000000355	Mcts1	519	518	530	648	588	450	592	542	499	589	675	602	0.128011	0.224771	none	0.015854	0.905951	none	-0.320794	0.000467932	none
ENSMUSG00000000359	Rem1	107	118	108	373	334	295	343	359	341	640	644	633	-1.36321	2.64906e-22	down	0.801904	1.20474e-18	up	1.26972	5.44274e-21	up
ENSMUSG00000000365	Rnf17	1	0	3	3	2	3	4	4	1	7	11	6	-0.778401	0.667123	none	1.43448	0.174067	none	0.771436	0.662888	none
ENSMUSG00000000374	Trappc10	1464	1594	1548	1480	1613	1305	1667	1523	1543	1461	1608	1541	0.292666	3.60057e-07	none	-0.0676628	0.32227	none	-0.338775	1.01126e-09	none
ENSMUSG00000000378	Ccm2	452	557	532	710	694	625	800	784	761	668	758	672	-0.17527	0.0624742	none	-0.0899395	0.35781	none	0.229671	0.00633924	none
ENSMUSG00000000381	Wap	4	3	4	1	2	0	4	1	4	1	1	1	2.14156	0.166815	none	-0.0823613	NA	none	-0.670144	0.601705	none
ENSMUSG00000000384	Tbrg4	1256	1358	1232	2892	2960	2391	1475	1549	1573	2701	2670	2739	-0.872443	3.22752e-68	down	-0.156521	0.000595792	none	-0.119825	0.0721466	none
ENSMUSG00000000385	Tmprss2	7	3	9	0	0	0	1	0	0	0	0	0	5.34104	0.000783054	up	NA	NA	NA	-4.53542	0.0035141	down
ENSMUSG00000000386	Mx1	3	1	3	1	2	0	1	2	3	0	1	0	1.50776	0.418779	none	-1.55093	NA	none	-0.608458	0.711016	none
ENSMUSG00000000392	Fap	198	182	161	19	25	14	65	60	69	14	18	10	3.45595	3.3757e-41	up	-0.59337	0.320442	none	-1.85995	3.30621e-24	down
ENSMUSG00000000399	Ndufa9	1882	2084	2030	1640	1619	1248	1474	1397	1409	1314	1238	1192	0.6415	4.32471e-35	up	-0.397552	7.39517e-11	none	-0.863932	2.13508e-64	down
ENSMUSG00000000409	Lck	6	4	2	49	40	31	16	18	13	23	36	25	-3.08396	6.59999e-08	down	-0.646495	0.0958217	none	1.58402	0.0302013	none
ENSMUSG00000000416	Cttnbp2	10	10	18	8	5	5	9	13	14	5	10	6	1.30877	0.0669484	none	0.0834616	0.946343	none	-0.454522	0.492072	none
ENSMUSG00000000420	Galnt1	1848	1939	1969	3893	3911	3245	2389	2296	2202	3596	3978	3754	-0.713663	1.47924e-57	down	-0.0991754	0.0111801	none	-0.120123	0.0248455	none
ENSMUSG00000000435	Myf5	332	347	330	1530	1500	1119	2301	2483	2348	4008	4229	4100	-1.80733	2.41808e-114	down	1.44168	8.37176e-236	up	2.44362	3.51214e-264	up
ENSMUSG00000000439	Mkrn2	347	391	354	356	343	291	443	422	414	366	372	335	0.367499	0.000715479	none	-0.0183105	0.912951	none	-0.149368	0.172175	none
ENSMUSG00000000440	Pparg	74	84	83	54	55	50	119	135	131	66	69	78	0.822782	0.000762598	up	0.284509	0.358173	none	0.299339	0.157499	none
ENSMUSG00000000441	Raf1	2549	2827	2723	2424	2506	1982	2416	2357	2225	2365	2396	2397	0.456358	3.96299e-25	none	-0.0822675	0.108917	none	-0.588741	4.20209e-41	down
ENSMUSG00000000486	2020-09-01	18	47	43	8	16	13	35	56	39	20	19	24	1.74935	0.000192201	up	0.626173	0.299062	none	-0.0981743	0.830947	none
ENSMUSG00000000489	Pdgfb	595	753	716	370	358	277	376	397	389	394	425	419	1.26532	4.34739e-42	up	0.169273	0.155067	none	-1.20366	1.1951e-42	down
ENSMUSG00000000530	Acvrl1	112	120	129	62	62	54	163	145	151	141	166	129	1.24586	2.39098e-09	up	1.15496	1.3713e-08	up	-0.0316346	0.887913	none
ENSMUSG00000000531	Grasp	238	295	296	179	163	148	440	535	441	176	186	161	0.981821	5.48312e-13	up	-0.0423158	0.851366	none	0.396162	0.00063316	none
ENSMUSG00000000532	Acvr1b	312	367	327	328	360	249	426	415	408	347	376	367	0.333094	0.00472545	none	0.0884982	0.54118	none	-0.0644648	0.605083	none
ENSMUSG00000000538	Tom1l2	1533	1658	1634	688	683	562	1331	1300	1208	743	803	832	1.54711	1.79061e-136	up	0.164923	0.0508266	none	-0.70831	2.46486e-38	down
ENSMUSG00000000544	Gpa33	2	7	2	1	4	1	1	1	1	0	0	1	1.0989	0.447352	none	-2.58676	NA	none	-2.22895	0.137366	none
ENSMUSG00000000552	Zfp385a	194	240	196	254	286	201	341	368	387	278	264	301	-0.00527915	0.976468	none	0.0571001	0.754359	none	0.424353	0.000726343	none
ENSMUSG00000000555	Itga5	4278	4724	4795	1805	1935	1486	2394	2447	2360	3159	3274	3072	1.62889	5.31491e-277	up	0.730276	9.26216e-62	up	-1.31568	8.29508e-208	down
ENSMUSG00000000561	Wdr77	1606	1823	1869	2728	2658	2199	1371	1383	1372	2816	2974	3008	-0.290992	1.68671e-08	none	0.0803172	0.0969085	none	-0.737583	2.23383e-39	down
ENSMUSG00000000562	Adora3	2	0	0	0	1	0	2	0	0	1	0	0	1.17394	0.754656	none	-0.139931	NA	none	-0.448512	NA	none
ENSMUSG00000000563	Atp5f1	7212	8035	7447	6124	5751	4952	6371	6332	6001	4715	5135	4694	0.657411	6.24664e-79	up	-0.345791	1.96009e-23	none	-0.656664	1.00429e-90	down
ENSMUSG00000000567	Sox9	302	316	298	1385	1283	1050	882	824	826	1002	1164	1056	-1.7917	6.15852e-107	down	-0.339985	6.62623e-08	none	1.08854	3.10688e-36	up
ENSMUSG00000000568	Hnrnpd	2716	3126	2919	8444	8496	6605	6138	6002	5855	7834	8631	8315	-1.19745	4.13369e-231	down	-0.0583219	0.0918907	none	0.661509	3.15888e-70	up
ENSMUSG00000000579	Dynlt1c	7	8	6	21	15	13	28	20	26	23	17	17	-0.990914	0.131375	none	0.0916546	0.897818	none	1.44073	0.00911037	up
ENSMUSG00000000581	C1d	486	639	516	744	756	560	664	666	621	720	743	738	-0.100214	0.339954	none	-0.0347313	0.752107	none	-0.12517	0.203739	none
ENSMUSG00000000594	Gm2a	244	298	225	114	124	93	325	358	339	158	169	178	1.4388	4.84716e-21	up	0.477216	0.00740102	none	0.0387134	0.807239	none
ENSMUSG00000000600	Krit1	1249	1387	1284	1144	1012	947	1131	1183	1102	848	991	976	0.561057	1.17466e-17	none	-0.278599	0.000217962	none	-0.576125	5.70673e-23	none
ENSMUSG00000000605	Clcn4-2	1115	1306	1214	1529	1491	1195	1175	1132	1166	1336	1438	1406	0.0138586	0.858539	none	-0.144821	0.014042	none	-0.442	3.03033e-13	none
ENSMUSG00000000627	Sema4f	134	147	122	22	21	20	96	75	97	18	18	33	2.90216	7.83041e-29	up	-0.00518714	0.99425	none	-0.965237	2.36094e-07	down
ENSMUSG00000000628	Hk2	790	819	732	1163	1160	934	287	297	277	1332	1429	1296	-0.247629	0.000660045	none	0.183235	0.00296622	none	-1.82197	5.32602e-93	down
ENSMUSG00000000631	Myo18a	7914	8631	9076	1972	2095	1734	2721	2907	2829	1790	1836	1882	2.36864	0	up	-0.21003	6.39311e-05	none	-1.97661	0	down
ENSMUSG00000000673	Haao	0	0	0	2	0	0	2	2	1	3	4	8	-1.55477	NA	none	2.79812	0.103346	none	2.79462	NA	none
ENSMUSG00000000682	Cd52	17	15	19	4	8	2	8	12	5	17	26	20	2.11386	0.00166772	up	2.04769	0.00205266	up	-1.41327	0.0140856	none
ENSMUSG00000000686	Abhd15	8	17	6	14	15	5	3	7	14	6	13	3	0.10925	0.900075	none	-0.743038	0.394427	none	-0.722275	0.370795	none
ENSMUSG00000000690	Hoxb6	11	11	8	4	9	6	10	10	13	5	3	12	0.883636	0.261856	none	-0.0573652	0.964358	none	-0.239055	0.749257	none
ENSMUSG00000000693	Loxl3	453	532	458	85	89	90	212	185	176	560	649	512	2.67108	4.64416e-87	up	2.5638	2.57547e-81	up	-1.70961	1.12185e-55	down
ENSMUSG00000000706	Btn1a1	0	1	0	0	2	0	0	0	1	0	0	0	-0.601647	NA	none	-1.91718	NA	none	-0.378683	NA	none
ENSMUSG00000000708	Kat2b	340	416	356	213	231	196	897	859	773	136	160	171	1.01958	4.02337e-18	up	-0.592176	9.56027e-05	down	0.808374	4.82552e-21	up
ENSMUSG00000000711	Rab5b	2576	2820	2707	1794	1735	1396	2812	2735	2732	1541	1718	1630	0.946854	1.95784e-91	up	-0.143743	0.00935512	none	-0.346652	1.27057e-15	none
ENSMUSG00000000724	Cryba1	0	0	0	0	0	1	1	1	1	0	2	0	-0.739872	NA	none	0.717034	NA	none	2.06416	NA	none
ENSMUSG00000000730	Dnmt3l	0	0	0	0	1	0	2	0	1	2	0	4	-0.739872	NA	none	2.3585	NA	none	2.06083	NA	none
ENSMUSG00000000731	Aire	0	1	0	0	0	0	1	0	0	0	0	1	1.18368	NA	none	0.821838	NA	none	-0.378683	NA	none
ENSMUSG00000000732	Icosl	7	10	6	30	28	24	33	37	40	24	31	27	-1.61073	0.00227213	down	-0.13627	0.800773	none	1.88488	8.13781e-05	up
ENSMUSG00000000738	Spg7	1107	1359	1222	1152	1184	978	1531	1624	1482	1107	1172	1027	0.378448	2.31595e-09	none	-0.138677	0.0479827	none	-0.045551	0.536769	none
ENSMUSG00000000739	Sult5a1	7	2	4	1	1	1	7	5	4	2	2	1	2.36098	0.103304	none	0.595652	NA	none	-0.10034	0.936277	none
ENSMUSG00000000740	Rpl13	10290	11635	11236	14694	14507	11579	16423	16871	15173	16408	17560	16846	-0.0701299	0.0291758	none	0.184793	3.95642e-15	none	0.169713	8.0353e-07	none
ENSMUSG00000000743	Chmp1a	1263	1309	1336	1192	1235	933	1473	1421	1355	1427	1441	1313	0.448743	7.48476e-13	none	0.18416	0.00467084	none	-0.258428	1.40822e-05	none
ENSMUSG00000000751	Rpa1	853	922	859	4420	4498	3799	4036	4019	3780	5223	5530	5347	-2.04628	0	down	0.204589	1.56508e-09	none	1.78959	2.54359e-285	up
ENSMUSG00000000753	Serpinf1	1700	1882	1851	11079	12018	9144	1921	2107	1875	8337	9085	8788	-2.34024	0	down	-0.431295	1.25221e-42	none	-0.258139	2.34827e-06	none
ENSMUSG00000000759	Tubgcp3	658	731	668	1614	1579	1360	1549	1629	1624	1752	1896	1789	-0.921231	5.16947e-47	down	0.120206	0.0313068	none	0.84629	7.09934e-39	up
ENSMUSG00000000776	Polr3d	541	653	659	1031	1084	759	442	494	421	1167	1189	1183	-0.401591	1.47436e-06	none	0.171968	0.0185983	none	-0.826024	3.58687e-20	down
ENSMUSG00000000782	Tcf7	408	461	410	1132	1154	906	194	176	192	584	689	669	-1.09138	5.3468e-46	down	-0.850378	6.34293e-35	down	-1.5632	5.38995e-45	down
ENSMUSG00000000787	Ddx3x	7171	8137	7805	15706	15874	12965	11962	12124	11301	16882	18313	17948	-0.720254	1.59287e-138	down	0.120235	1.32403e-06	none	0.23712	1.44431e-13	none
ENSMUSG00000000791	Il12rb1	2	6	10	9	16	14	2	3	4	25	20	31	-0.910891	0.247674	none	0.821936	0.128168	none	-1.3636	0.194836	none
ENSMUSG00000000792	Slc5a5	316	286	350	31	11	10	44	30	41	7	12	12	4.44461	7.20011e-25	up	-0.863128	0.208441	none	-3.43065	5.13185e-75	down
ENSMUSG00000000794	Kcnn3	910	1001	1116	100	111	89	285	259	270	4	7	6	3.56167	5.06273e-206	up	-4.27777	1.95537e-24	down	-2.27257	2.34097e-140	down
ENSMUSG00000000804	Usp32	1110	1167	1126	1108	1104	916	1459	1493	1454	840	935	961	0.348967	3.2311e-08	none	-0.327869	1.12724e-06	none	-0.00556253	0.946666	none
ENSMUSG00000000811	Txnrd3	153	168	174	561	530	397	192	175	181	338	334	337	-1.35556	1.93297e-30	down	-0.689099	3.25146e-12	down	-0.230943	0.153413	none
ENSMUSG00000000823	Znf512b	531	597	621	698	742	588	860	755	785	790	816	759	0.0133816	0.906683	none	0.0880164	0.339694	none	0.0789885	0.415667	none
ENSMUSG00000000826	Dnajc5	4252	4757	4771	2464	2510	2107	2607	2546	2466	2405	2626	2443	1.18591	5.44198e-173	up	-0.0578618	0.273271	none	-1.23246	1.36441e-194	down
ENSMUSG00000000827	Tpd52l2	1307	1449	1405	1353	1417	1128	1477	1482	1371	1358	1445	1342	0.32138	2.34856e-08	none	-0.045299	0.539516	none	-0.320507	8.81356e-09	none
ENSMUSG00000000838	Fmr1	951	1065	962	3490	3357	2560	2885	3125	3000	2848	3416	3288	-1.42813	8.22003e-148	down	-0.108818	0.0570441	none	1.22036	1.27221e-108	up
ENSMUSG00000000861	Bcl11a	2	5	2	10	3	9	3	6	3	6	9	5	-1.10005	0.30627	none	-0.29871	0.78636	none	0.0487172	0.973216	none
ENSMUSG00000000869	Il4	1	0	0	1	0	1	1	3	0	0	0	0	-0.710888	0.844287	none	-2.04	NA	none	1.50422	NA	none
ENSMUSG00000000876	Pxmp4	116	174	137	107	88	67	397	371	367	110	108	111	0.932142	2.42499e-06	up	0.201304	0.430609	none	1.03672	3.41253e-15	up
ENSMUSG00000000881	Dlg3	245	263	235	461	464	411	789	889	786	504	595	569	-0.622685	1.65304e-08	down	0.182152	0.0776116	none	1.35156	3.11811e-46	up
ENSMUSG00000000884	Gnb1l	30	23	24	120	144	111	61	45	44	112	146	149	-2.05461	3.90206e-15	down	-0.0183339	0.948667	none	0.577537	0.106893	none
ENSMUSG00000000889	Dbh	908	996	960	24	14	27	190	188	174	3	1	1	5.6861	1.81101e-186	up	-3.8597	6.95956e-06	down	-2.75334	1.07413e-201	down
ENSMUSG00000000901	Mmp11	389	406	328	259	255	225	804	748	764	307	317	319	0.829148	3.73532e-12	up	0.215692	0.107194	none	0.665944	4.38917e-13	up
ENSMUSG00000000902	Smarcb1	1080	1190	1145	2247	2330	1764	2230	2256	2202	2074	2226	2076	-0.66303	8.70034e-34	down	-0.12382	0.014549	none	0.592235	1.30449e-29	up
ENSMUSG00000000903	Vpreb3	3	9	7	1	0	1	2	2	2	2	0	1	3.44445	0.0180723	none	0.437836	NA	none	-2.02528	0.0577314	none
ENSMUSG00000000915	Hip1r	428	504	500	1149	1202	945	180	204	220	387	426	398	-0.975712	3.34614e-38	down	-1.57808	3.97349e-104	down	-1.62058	4.74079e-48	down
ENSMUSG00000000916	Nsun5	217	212	211	541	607	446	291	258	267	586	647	613	-1.08552	7.00295e-23	down	0.0793092	0.468952	none	-0.0291036	0.865716	none
ENSMUSG00000000934	Top1mt	135	174	176	223	257	177	108	144	160	206	233	207	-0.208827	0.221236	none	-0.155256	0.358706	none	-0.60744	0.000740663	down
ENSMUSG00000000938	Hoxa10	443	450	447	642	680	512	1070	1224	1127	1071	1121	1131	-0.222148	0.0192789	none	0.725644	5.27934e-26	up	0.97374	3.92811e-34	up
ENSMUSG00000000942	Hoxa4	69	62	43	77	81	62	107	104	84	87	102	90	-0.106231	0.747282	none	0.209093	0.44151	none	0.378898	0.146297	none
ENSMUSG00000000948	Snrpn	223	226	213	204	196	170	173	169	166	191	213	176	0.442898	0.00178376	none	-0.111188	0.555163	none	-0.761023	2.54914e-08	down
ENSMUSG00000000957	Mmp14	2128	2489	2089	2163	2324	1945	3769	3832	3825	3317	3587	3546	0.283128	5.02046e-07	none	0.56367	5.86575e-38	none	0.392914	2.59336e-15	none
ENSMUSG00000000958	Slc7a7	128	217	169	50	46	23	39	46	47	43	47	32	2.34259	9.14377e-24	up	-0.0810093	0.867716	none	-2.32959	5.13044e-28	down
ENSMUSG00000000959	Oxa1l	1148	1210	1121	1635	1700	1325	1321	1304	1242	1382	1439	1450	-0.192578	0.001695	none	-0.258271	2.18136e-06	none	-0.226084	0.000252098	none
ENSMUSG00000000976	Heatr6	552	624	587	922	910	720	924	888	894	1001	1068	1018	-0.305282	7.99303e-05	none	0.141947	0.0499747	none	0.241026	0.00161627	none
ENSMUSG00000000982	Ccl3	17	10	4	1	5	0	9	9	7	2	5	7	2.64649	0.0101459	none	1.13002	0.461451	none	-0.702979	0.360085	none
ENSMUSG00000001016	Ilf2	1147	1276	1224	2934	2871	2509	2371	2442	2214	3418	3600	3426	-0.964601	6.55395e-80	down	0.192778	2.70138e-06	none	0.568259	1.54802e-27	none
ENSMUSG00000001017	2500003M10Rik	3303	3847	3555	4296	4003	3375	3589	3404	3333	4086	4357	4018	0.10124	0.024246	none	-0.039846	0.412374	none	-0.428795	9.0375e-26	none
ENSMUSG00000001018	Snapin	923	1043	1008	587	608	418	993	977	886	701	714	656	1.11488	9.10184e-47	up	0.23272	0.0121613	none	-0.436303	2.75844e-11	none
ENSMUSG00000001020	S100a4	870	1024	1081	946	894	769	4870	4505	4160	3834	4016	3686	0.414472	3.26285e-08	none	2.01001	0	up	1.80792	6.50512e-210	up
ENSMUSG00000001021	S100a3	7	10	19	8	16	10	17	19	24	28	29	25	0.306522	0.686401	none	1.13565	0.0259019	none	0.3648	0.558648	none
ENSMUSG00000001023	S100a5	0	0	1	0	0	1	1	1	0	1	4	0	0.221915	NA	none	2.05127	NA	none	0.503155	NA	none
ENSMUSG00000001025	S100a6	3249	3727	4050	5656	5418	4494	13462	12533	10638	12854	13063	11161	-0.270858	2.81175e-07	none	1.11848	2.16249e-57	up	1.35303	8.36871e-35	up
ENSMUSG00000001027	Scn4a	1704	1734	1685	65	78	59	20	10	15	5	6	2	4.89335	0	up	-4.09319	1.0533e-16	down	-7.21044	3.63142e-227	down
ENSMUSG00000001029	Icam2	31	49	38	13	17	15	46	32	32	32	28	29	1.60553	5.87934e-05	up	0.845695	0.0746374	none	-0.474829	0.180577	none
ENSMUSG00000001034	Mapk7	552	541	582	701	730	538	807	794	751	731	722	712	-0.000665116	0.995028	none	0.00680408	0.957015	none	0.109872	0.233494	none
ENSMUSG00000001036	Epn2	694	709	691	1225	1257	1026	937	998	937	1316	1363	1352	-0.516629	5.6912e-14	none	0.0664227	0.352767	none	0.0770247	0.3689	none
ENSMUSG00000001039	B9d1	63	52	67	109	139	101	222	203	166	154	185	142	-0.707947	0.00210399	down	0.327154	0.0999556	none	1.31593	7.76405e-12	up
ENSMUSG00000001052	Sec24b	1012	1030	1059	2018	2247	1856	2011	2127	1999	2521	2731	2722	-0.755676	1.7495e-33	down	0.244699	2.07072e-06	none	0.605924	1.94162e-25	up
ENSMUSG00000001053	N4bp3	1278	1315	1378	439	461	376	270	250	245	372	338	319	1.86573	2.00263e-139	up	-0.443957	3.44973e-05	none	-2.7553	8.29885e-251	down
ENSMUSG00000001054	Rmnd5b	443	487	491	346	350	266	419	359	370	372	389	377	0.792321	1.64786e-15	up	0.110917	0.400927	none	-0.685854	9.30739e-13	down
ENSMUSG00000001056	Nhp2	686	749	687	2016	2089	1743	996	993	951	2957	2929	2939	-1.23715	4.99516e-93	down	0.459003	3.4992e-24	none	0.0925336	0.246095	none
ENSMUSG00000001062	1300018I17Rik	330	329	312	352	340	247	463	423	454	327	346	321	0.282331	0.0208418	none	-0.0470351	0.771163	none	0.0859015	0.491032	none
ENSMUSG00000001065	Zfp276	334	423	438	311	300	245	477	507	494	264	275	240	0.706923	5.09175e-10	up	-0.269366	0.0402047	none	-0.0684163	0.583745	none
ENSMUSG00000001082	Mfsd10	265	285	307	1077	1046	821	827	747	734	1092	1170	1088	-1.55045	3.86716e-70	down	0.0542782	0.507891	none	1.05079	7.12683e-30	up
ENSMUSG00000001089	Luzp1	2168	2508	2349	3469	3711	2751	2301	2338	2191	2657	2876	2866	-0.270079	1.79511e-08	none	-0.372729	1.21452e-17	none	-0.417576	7.76994e-20	none
ENSMUSG00000001098	Kctd10	871	956	932	819	889	674	1384	1400	1361	1032	1154	1023	0.440554	5.17651e-10	none	0.296564	2.16819e-05	none	0.209645	0.000886023	none
ENSMUSG00000001100	Poldip2	1263	1391	1287	2196	2237	1790	1745	1789	1703	2030	2049	1957	-0.431425	1.07546e-16	none	-0.177048	0.000285084	none	0.0325513	0.634936	none
ENSMUSG00000001105	Ift20	521	587	589	336	347	264	475	451	374	341	374	306	1.07019	2.03401e-29	up	-0.0241111	0.886154	none	-0.763361	1.70797e-16	down
ENSMUSG00000001119	Col6a1	2423	2820	2330	193	206	190	6293	5805	5779	875	949	931	3.90752	0	up	2.08808	1.80207e-110	up	0.862448	9.01044e-71	up
ENSMUSG00000001120	Pcbp3	73	76	73	401	422	316	269	259	238	574	660	583	-2.12875	4.87327e-46	down	0.54094	2.96143e-09	none	1.40789	2.81286e-18	up
ENSMUSG00000001123	Lgals9	137	158	176	31	40	31	239	204	228	116	116	142	2.43219	2.59331e-27	up	1.74034	8.25511e-13	up	0.133871	0.44482	none
ENSMUSG00000001127	Araf	1515	1571	1649	1189	1159	981	1407	1336	1415	1117	1134	1059	0.735695	1.08437e-34	up	-0.14279	0.0355367	none	-0.565795	3.05848e-21	none
ENSMUSG00000001128	Cfp	110	133	124	150	116	119	194	213	214	109	124	120	0.152902	0.479726	none	-0.263318	0.222242	none	0.383382	0.0182335	none
ENSMUSG00000001131	Timp1	691	787	862	1600	1508	1190	926	1016	931	3654	3603	3359	-0.647328	4.54812e-19	down	1.17382	8.57295e-124	up	-0.0810716	0.379909	none
ENSMUSG00000001134	Uxt	46	62	61	58	78	79	70	81	77	79	81	92	-0.138958	0.674484	none	0.0816344	0.815219	none	0.057789	0.857834	none
ENSMUSG00000001138	Cnnm3	508	514	521	485	452	461	786	789	689	422	437	349	0.362958	0.000388505	none	-0.353667	0.00221375	none	0.173198	0.0533027	none
ENSMUSG00000001143	Lman2l	916	990	978	489	459	411	642	597	620	479	526	488	1.31108	4.84134e-65	up	-0.000890697	0.995036	none	-1.0114	2.14168e-46	down
ENSMUSG00000001150	Mcm3ap	1322	1419	1318	1743	1726	1447	1991	2099	1934	1949	2157	2135	-0.0497081	0.453496	none	0.209241	4.00715e-05	none	0.191377	0.000656641	none
ENSMUSG00000001151	Pcnt	1383	1561	1503	1910	1984	1665	2196	2311	2250	2359	2597	2496	-0.0972723	0.0997025	none	0.286722	6.60547e-10	none	0.226722	2.22282e-05	none
ENSMUSG00000001155	Ftcd	1	0	1	0	0	0	3	4	2	1	0	4	2.11058	NA	none	3.05534	NA	none	1.77333	0.344035	none
ENSMUSG00000001156	Mxd1	182	202	186	89	103	87	360	308	313	88	88	82	1.25446	5.0807e-14	up	-0.25031	0.324708	none	0.40529	0.00161496	none
ENSMUSG00000001157	Gmcl1	198	224	217	470	479	390	568	553	471	565	611	522	-0.840753	3.27891e-14	down	0.207998	0.0351808	none	0.938299	4.06342e-18	up
ENSMUSG00000001158	Snrnp27	746	938	887	902	889	668	825	838	824	892	964	904	0.292905	0.000187878	none	0.035797	0.715265	none	-0.423059	7.41824e-09	none
ENSMUSG00000001166	Oas1c	1	6	3	2	4	6	10	10	9	12	8	7	-0.0986974	0.944682	none	1.01031	0.304924	none	1.17438	0.201505	none
ENSMUSG00000001173	Ocrl	365	404	364	953	967	774	1112	1010	1021	1346	1423	1428	-1.02202	5.70332e-36	down	0.50632	1.24617e-17	none	1.0943	5.02437e-43	up
ENSMUSG00000001175	Calm1	5396	5934	5910	8625	8512	6956	16985	17366	16029	12903	13650	13190	-0.255294	3.93273e-14	none	0.588485	2.24098e-129	up	1.16895	7.0815e-268	up
ENSMUSG00000001211	Agpat3	5715	6388	5958	2714	2610	2181	4963	4769	4856	2091	2360	2274	1.4937	0	up	-0.292954	6.67166e-11	none	-0.685193	2.56321e-80	down
ENSMUSG00000001225	Slc26a3	2	4	0	0	0	0	1	0	0	0	0	0	3.64435	0.136096	none	NA	NA	NA	-2.84066	0.205337	none
ENSMUSG00000001227	Sema6b	662	633	626	788	787	671	250	266	246	83	110	122	0.00225247	0.983479	none	-2.97054	4.5168e-145	down	-1.71444	2.34071e-69	down
ENSMUSG00000001228	Uhrf1	466	527	554	6384	6160	4939	4785	4930	4356	7071	7197	7145	-3.26958	0	down	0.160888	1.48288e-06	none	2.80703	0	up
ENSMUSG00000001229	Dpp9	1009	1140	1105	1872	1924	1555	1962	1989	1888	2164	2395	2221	-0.490963	1.61168e-18	none	0.206937	1.30244e-05	none	0.466161	1.3504e-17	none
ENSMUSG00000001240	Ramp2	52	70	65	173	201	145	242	259	250	273	270	268	-1.24567	1.38968e-10	down	0.512543	0.000223084	none	1.63062	1.35714e-21	up
ENSMUSG00000001247	Lsr	14	15	11	1	2	1	5	18	10	5	4	2	3.55197	0.000278108	up	1.33231	0.417141	none	-0.654926	0.324684	none
ENSMUSG00000001248	Gramd1a	696	778	765	852	868	681	1024	984	1022	931	964	888	0.127384	0.114206	none	0.0803091	0.347212	none	0.0594623	0.480798	none
ENSMUSG00000001249	Hpn	9	14	7	9	4	6	19	18	11	5	9	8	0.874759	0.27394	none	0.06858	0.954701	none	0.302252	0.662287	none
ENSMUSG00000001270	Ckb	5270	5780	6092	987	949	795	2753	2755	2710	433	478	419	2.87725	0	up	-1.17272	3.306e-54	down	-1.43838	7.04421e-223	down
ENSMUSG00000001280	Sp1	1816	2109	1955	4238	4345	3549	3309	3317	3307	3781	4290	4273	-0.819262	3.14976e-83	down	-0.110086	0.0115723	none	0.380047	6.86559e-17	none
ENSMUSG00000001281	Itgb7	13	21	7	15	5	11	51	61	45	50	69	47	0.609233	0.400363	none	2.27568	5.24093e-08	up	1.56366	7.84044e-05	up
ENSMUSG00000001285	Myg1	233	225	228	631	667	497	552	469	466	686	734	661	-1.15597	1.39844e-28	down	0.0814664	0.420841	none	0.735782	4.13608e-11	up
ENSMUSG00000001288	Rarg	324	408	345	601	628	525	1418	1530	1467	1212	1208	1170	-0.480552	6.61944e-07	none	0.89859	1.02239e-39	up	1.65999	1.0091e-102	up
ENSMUSG00000001289	Pfdn5	931	1058	1005	929	946	749	1210	1239	1117	1009	987	931	0.417787	3.18848e-10	none	0.0252684	0.801332	none	-0.125403	0.066166	none
ENSMUSG00000001300	Efnb2	466	544	534	2592	2614	2196	1046	1181	1133	2751	2890	2897	-2.03636	2.14852e-240	down	0.0709587	0.15334	none	0.745754	1.32507e-21	up
ENSMUSG00000001305	Rrp15	453	450	496	1064	1089	889	569	537	508	1177	1222	1170	-0.89246	2.05467e-29	down	0.0963536	0.1758	none	-0.17369	0.0838942	none
ENSMUSG00000001313	Rnd2	51	48	54	19	21	24	91	96	91	41	44	34	1.47532	1.54403e-05	up	0.747184	0.0669982	none	0.481978	0.0512927	none
ENSMUSG00000001323	Srr	204	228	226	139	155	130	222	208	240	159	150	154	0.858266	5.29156e-09	up	-0.00869621	0.9732	none	-0.350217	0.0113627	none
ENSMUSG00000001333	Sync	1394	1577	1563	837	854	711	1053	1086	1059	223	265	253	1.14224	5.75462e-77	up	-1.83259	5.48689e-94	down	-0.880597	3.26999e-52	down
ENSMUSG00000001334	Fndc5	4053	4705	4768	320	267	250	627	562	556	17	7	8	4.23973	0	up	-4.84359	3.5209e-61	down	-3.33141	0	down
ENSMUSG00000001348	Acp5	27	30	11	11	9	8	12	12	10	5	8	8	1.50709	0.00684586	up	-0.550908	0.536433	none	-1.37805	0.00770034	down
ENSMUSG00000001349	Cnn1	74	74	61	4	3	0	23	24	17	6	3	2	5.13696	1.4764e-16	up	0.574475	0.736461	none	-2.08825	2.8487e-12	down
ENSMUSG00000001366	Fbxo9	480	528	482	482	464	404	593	604	628	465	468	487	0.36779	8.26774e-05	none	-0.0620096	0.624216	none	-0.0842852	0.409587	none
ENSMUSG00000001376	Ccdc132	839	963	927	944	936	751	1194	1285	1177	907	999	919	0.280112	5.67891e-05	none	-0.0309305	0.744711	none	0.0448457	0.578836	none
ENSMUSG00000001379	Apbb3	215	273	214	333	318	261	347	302	303	315	291	290	-0.152096	0.290373	none	-0.157519	0.256101	none	0.0637522	0.685747	none
ENSMUSG00000001380	Hars	901	1063	906	1615	1596	1279	1382	1374	1314	1948	2041	1930	-0.418619	2.10329e-11	none	0.265693	9.32141e-08	none	0.127415	0.0633808	none
ENSMUSG00000001383	Zmat2	928	1126	1027	1476	1508	1171	1634	1690	1498	1545	1680	1613	-0.20418	0.00156483	none	0.0869155	0.161896	none	0.269581	1.57248e-05	none
ENSMUSG00000001403	Ube2c	485	539	586	2669	2631	2301	3411	3732	3545	3970	4350	4222	-2.01522	1.61362e-212	down	0.585769	2.45717e-50	up	2.3538	3.86429e-299	up
ENSMUSG00000001415	Smg5	1823	1996	1874	3600	3550	2814	2472	2383	2384	3606	3907	3740	-0.578576	1.01195e-38	none	0.0428875	0.357557	none	-0.0310544	0.603775	none
ENSMUSG00000001416	Cct3	6306	7086	7051	9883	9428	7940	6782	6829	6478	10323	10842	10265	-0.188266	1.38003e-07	none	0.0716022	0.0199266	none	-0.40267	6.84708e-30	none
ENSMUSG00000001417	Rhbg	1	0	0	1	0	0	0	1	0	5	0	0	0.221915	NA	none	2.11679	NA	none	-0.378683	NA	none
ENSMUSG00000001418	0610031J06Rik	694	743	694	645	631	537	1705	1665	1608	926	1055	1032	0.459625	5.23803e-09	none	0.597264	7.225e-17	up	0.845868	2.08522e-43	up
ENSMUSG00000001419	Mef2d	8069	8667	8701	3436	3497	2834	3753	3649	3835	2271	2539	2563	1.60869	0	up	-0.539958	6.01517e-37	none	-1.5563	0	down
ENSMUSG00000001420	Tmem79	5	3	1	12	17	6	16	8	14	14	18	15	-1.69712	0.0586585	none	0.309382	0.680176	none	1.69361	0.0468732	none
ENSMUSG00000001424	Snd1	2812	2990	3237	3507	3477	2952	3404	3382	3354	4208	4489	4246	0.0897211	0.103147	none	0.245988	6.53783e-12	none	-0.212431	3.32732e-05	none
ENSMUSG00000001435	Col18a1	4716	5275	4828	9114	9287	7485	2795	2876	2747	5208	5672	5195	-0.577673	1.77292e-70	none	-0.821514	2.82672e-184	down	-1.1932	3.93323e-205	down
ENSMUSG00000001436	Slc19a1	178	174	169	1034	1027	788	300	291	288	1160	1227	1145	-2.21977	6.50192e-112	down	0.178443	0.00772903	none	0.375303	0.0051857	none
ENSMUSG00000001440	Kpnb1	5612	6438	6194	17796	18092	14456	15219	15418	14479	20674	21378	21072	-1.23723	0	down	0.193572	1.24831e-16	none	0.929109	2.71411e-186	up
ENSMUSG00000001441	Npepps	3286	3653	3537	2478	2616	2276	4769	4807	4549	2421	2662	2410	0.730174	2.88279e-55	up	-0.114805	0.0322961	none	0.0534821	0.222486	none
ENSMUSG00000001445	Mrpl10	489	475	489	731	767	646	733	727	816	864	910	955	-0.334496	0.000158172	none	0.212427	0.00663369	none	0.269162	0.00420333	none
ENSMUSG00000001467	Cyp51	2775	2875	3479	707	612	502	5536	5581	5404	625	690	628	2.55826	8.70533e-92	up	-0.0381965	0.753494	none	0.476552	2.25697e-05	none
ENSMUSG00000001472	Tcf25	3266	3798	3492	2995	3068	2534	4236	4041	4101	3052	3225	3157	0.521249	9.60233e-37	none	-0.00073724	0.991334	none	-0.146677	0.000553043	none
ENSMUSG00000001473	Tubb6	14735	15956	17390	5515	5552	4582	5660	5425	5301	5883	6151	5924	1.84639	0	up	0.064187	0.0652571	none	-1.93145	0	down
ENSMUSG00000001482	Def8	472	590	542	766	823	684	732	758	684	919	1029	948	-0.280085	0.00119254	none	0.212969	0.00407449	none	0.0626109	0.532719	none
ENSMUSG00000001493	Meox1	54	47	39	9	7	3	21	22	26	21	25	33	3.12406	3.99975e-11	up	1.93706	0.000768872	up	-1.40115	2.98529e-05	down
ENSMUSG00000001494	Sost	77	69	71	13	10	5	1	1	0	0	0	0	3.19399	4.76861e-17	up	-5.77289	0.000133315	down	-7.14383	3.78983e-11	down
ENSMUSG00000001497	Pax9	3	3	4	0	0	0	0	0	0	0	1	1	4.40235	0.0184558	none	1.70177	NA	none	-4.559	0.0111135	none
ENSMUSG00000001504	Irx2	0	0	1	5	2	5	0	0	0	0	2	5	-3.28158	0.0747496	none	-0.94033	0.540492	none	-1.34047	NA	none
ENSMUSG00000001506	Col1a1	5810	6102	5882	43	48	65	2129	1946	2009	348	336	291	7.04285	1.80445e-256	up	2.49621	2.12171e-42	up	-1.92706	0	down
ENSMUSG00000001507	Itga3	774	828	989	628	644	549	5527	5838	5310	1647	1621	1655	0.734242	1.65627e-16	up	1.30014	2.69537e-93	up	2.3073	1.79732e-98	up
ENSMUSG00000001508	Sgca	1692	1892	1825	522	507	415	82	77	65	14	8	21	2.13254	4.92078e-241	up	-5.20212	1.12886e-100	down	-4.97157	0	down
ENSMUSG00000001510	Dlx3	17	3	17	167	158	136	34	37	39	29	24	21	-3.3909	1.25133e-08	down	-2.77334	7.05507e-31	down	1.17862	0.0155181	none
ENSMUSG00000001517	Foxm1	412	423	430	2188	2183	1900	3130	3346	3250	3256	3497	3381	-2.08477	2.72481e-207	down	0.555976	3.86443e-41	none	2.56495	0	up
ENSMUSG00000001518	Itfg2	314	370	331	609	626	557	379	441	396	593	615	611	-0.598374	5.13234e-10	down	-0.115937	0.2441	none	-0.115663	0.34583	none
ENSMUSG00000001520	Nrip2	53	76	73	82	83	55	61	85	67	59	92	67	0.107692	0.725891	none	-0.143851	0.663358	none	-0.297177	0.278574	none
ENSMUSG00000001521	Tulp3	532	581	599	903	995	732	1621	1659	1556	1169	1368	1255	-0.389528	1.55866e-06	none	0.395081	2.98832e-09	none	1.12022	1.40521e-65	up
ENSMUSG00000001524	Gtf2h4	278	261	257	550	540	415	459	427	355	578	558	551	-0.686402	1.75217e-10	down	0.0342569	0.78957	none	0.258486	0.0394694	none
ENSMUSG00000001525	Tubb5	7867	8780	9054	28174	28577	23196	26960	27273	25485	36051	37615	36368	-1.41029	0	down	0.32709	1.91786e-60	none	1.25527	1.02585e-267	up
ENSMUSG00000001542	Ell2	431	442	407	1342	1450	1083	408	461	373	1611	1725	1654	-1.36755	4.11489e-71	down	0.232812	3.85606e-05	none	-0.423246	3.83865e-05	none
ENSMUSG00000001552	Jup	1803	1922	1928	627	727	610	2346	2424	2338	645	709	616	1.74958	1.11376e-151	up	-0.134345	0.182935	none	-0.0476625	0.422032	none
ENSMUSG00000001555	Fkbp10	719	798	784	1567	1617	1263	2052	2051	1949	2296	2394	2255	-0.722239	1.06641e-30	down	0.510386	2.78256e-27	none	1.01745	4.53545e-70	up
ENSMUSG00000001558	Klhl10	4	5	2	7	15	7	11	12	12	4	7	11	-1.16333	0.205451	none	-0.524047	0.570827	none	1.29516	0.114347	none
ENSMUSG00000001569	Nom1	694	732	713	1226	1228	1024	778	833	750	1226	1162	1245	-0.474459	2.3504e-12	none	-0.0705399	0.376192	none	-0.23616	0.00220204	none
ENSMUSG00000001576	Ergic1	1966	2101	1936	2937	2993	2501	2761	2766	2586	3123	3328	3227	-0.263864	3.27156e-08	none	0.0637558	0.170484	none	0.0560247	0.316311	none
ENSMUSG00000001583	Tnk1	1	0	0	1	2	1	2	1	0	0	0	4	-1.65882	0.53878	none	-0.116695	NA	none	1.08587	NA	none
ENSMUSG00000001588	Acap1	16	14	9	10	15	19	10	7	18	14	31	21	0.029706	0.966699	none	0.418236	0.513277	none	-0.531146	0.429073	none
ENSMUSG00000001604	Tcea3	93	76	85	60	67	73	135	109	90	61	51	37	0.56334	0.026191	none	-0.572358	0.0640308	none	0.00981924	0.973386	none
ENSMUSG00000001627	Ifrd1	1355	1635	1357	2152	2177	1776	848	844	729	1966	2242	2134	-0.264798	4.39827e-06	none	-0.0798581	0.147068	none	-1.22116	2.14601e-72	down
ENSMUSG00000001630	Stk38l	358	423	424	300	337	253	391	417	392	317	341	320	0.664233	1.07253e-09	up	0.00295065	0.987303	none	-0.382472	0.000146995	none
ENSMUSG00000001632	Brpf1	778	818	840	1322	1448	1027	1016	1046	1046	1210	1366	1314	-0.407917	1.4044e-08	none	-0.0955067	0.202312	none	-0.0264795	0.770496	none
ENSMUSG00000001642	Akr1b3	7751	8944	8894	6219	6438	5231	8357	8115	7940	4607	4784	4678	0.742154	2.68624e-90	up	-0.480694	4.95361e-53	none	-0.44472	3.65254e-34	none
ENSMUSG00000001655	Hoxc13	3	13	15	12	7	3	16	5	11	11	12	20	0.734939	0.391487	none	0.859006	0.265136	none	-0.317279	0.70596	none
ENSMUSG00000001656	Hoxc11	139	150	149	294	301	247	370	437	426	387	377	365	-0.716159	1.96234e-07	down	0.289444	0.0138727	none	1.11644	2.65385e-18	up
ENSMUSG00000001657	Hoxc8	45	40	43	93	83	57	144	138	141	99	101	95	-0.624752	0.0251815	none	0.214436	0.424475	none	1.34486	5.40236e-10	up
ENSMUSG00000001661	Hoxc6	143	170	153	186	173	118	634	722	681	148	168	144	0.200304	0.2812	none	-0.1793	0.375628	none	1.75195	5.45531e-57	up
ENSMUSG00000001663	Gstt1	9	17	11	9	11	7	112	120	102	57	56	40	0.677671	0.331466	none	2.37146	3.07556e-08	up	2.79956	3.81235e-18	up
ENSMUSG00000001665	Gstt3	10	2	6	5	1	8	25	27	21	21	16	19	0.561847	0.622834	none	1.83543	0.00970666	up	1.6251	0.00643599	up
ENSMUSG00000001666	Ddt	7	5	3	4	4	4	4	13	11	5	2	6	0.549653	0.626178	none	-0.0171292	0.991547	none	0.520082	0.579876	none
ENSMUSG00000001670	Tat	0	0	1	6	1	0	8	8	9	9	10	4	-2.4043	0.32488	none	1.61938	0.178375	none	4.16253	0.00641362	up
ENSMUSG00000001672	Marveld3	10	3	8	0	0	0	2	1	1	0	0	0	5.4928	0.000435026	up	NA	NA	NA	-2.79243	0.0142281	none
ENSMUSG00000001674	Ddx18	885	1007	926	2813	2875	2306	1314	1267	1220	3221	3279	3174	-1.27725	2.7005e-132	down	0.141992	0.000759717	none	0.0543436	0.466515	none
ENSMUSG00000001687	Ubl3	863	951	808	781	798	635	614	628	572	632	684	659	0.471697	3.09294e-10	none	-0.298305	9.60239e-05	none	-0.909474	3.05924e-33	down
ENSMUSG00000001700	Gramd3	210	208	208	160	172	140	199	156	133	154	181	130	0.635177	1.64136e-05	up	-0.158511	0.44568	none	-0.741305	1.40927e-06	down
ENSMUSG00000001707	Eef1e1	481	535	490	1115	1213	852	479	510	517	961	1125	984	-0.846332	1.71198e-26	down	-0.181307	0.0169127	none	-0.376706	3.25428e-05	none
ENSMUSG00000001729	Akt1	6060	6602	6449	5355	5678	4452	5525	5644	5395	6546	6838	6597	0.531565	2.63687e-50	none	0.234569	2.84169e-13	none	-0.584275	9.06697e-64	none
ENSMUSG00000001739	Cldn15	17	17	11	11	15	9	159	175	177	26	29	27	0.596874	0.340186	none	1.09836	0.0277764	none	3.12845	4.88459e-29	up
ENSMUSG00000001741	Il16	8	4	8	10	2	6	5	14	11	7	11	7	0.382719	0.710704	none	0.327045	0.766304	none	0.199811	0.827902	none
ENSMUSG00000001750	Tcirg1	1494	1559	1485	2660	2671	2173	2406	2356	2435	1493	1595	1551	-0.497486	1.1574e-23	none	-0.827735	5.61593e-78	down	0.287286	8.89556e-08	none
ENSMUSG00000001751	Naglu	111	144	154	146	154	130	341	326	318	225	289	256	0.150224	0.46266	none	0.702634	1.39085e-06	up	0.892139	5.57066e-11	up
ENSMUSG00000001755	Coasy	300	288	275	488	539	388	543	588	603	620	618	580	-0.48072	1.38859e-05	none	0.231004	0.0164066	none	0.628067	1.36057e-09	up
ENSMUSG00000001761	Smo	649	736	607	2197	2305	1898	2021	2172	2054	2810	2944	2928	-1.45885	3.57242e-116	down	0.305013	2.42774e-12	none	1.27214	4.23477e-85	up
ENSMUSG00000001763	Tspan33	346	410	401	176	203	181	54	63	58	16	24	6	1.26747	2.97354e-25	up	-3.75013	3.34051e-41	down	-3.1012	5.07597e-93	down
ENSMUSG00000001767	Crnkl1	895	1000	929	1150	1150	941	1111	1104	1062	1167	1262	1243	0.0281247	0.735548	none	0.0460446	0.560669	none	-0.16285	0.0150325	none
ENSMUSG00000001768	Rin2	237	237	237	220	257	188	726	649	643	439	525	494	0.32662	0.0203358	none	0.998609	8.18266e-20	up	1.12566	4.88629e-30	up
ENSMUSG00000001774	Chordc1	2656	3069	2985	2888	2880	2418	2591	2685	2712	2618	3072	2939	0.314637	1.17246e-12	none	-0.0601133	0.279803	none	-0.500874	6.51024e-26	none
ENSMUSG00000001783	D10Wsu52e	1327	1566	1503	2181	2217	1861	1855	1862	1786	2224	2413	2326	-0.28535	1.04344e-07	none	0.0182432	0.781198	none	-0.0525169	0.412513	none
ENSMUSG00000001785	Pwp1	748	816	800	1957	1886	1545	962	979	862	1890	2093	2005	-0.960539	1.08614e-58	down	0.0186024	0.793102	none	-0.132828	0.0847892	none
ENSMUSG00000001786	Fbxo7	163	160	171	274	286	214	302	243	268	253	255	239	-0.416286	0.00383872	none	-0.182378	0.212665	none	0.339221	0.0211843	none
ENSMUSG00000001794	Capns1	3358	3708	3583	4614	4758	3775	7736	7452	7339	4271	4722	4442	-0.0762297	0.0675643	none	-0.102535	0.00510221	none	0.703247	3.12418e-87	up
ENSMUSG00000001802	Lrp3	77	89	78	383	458	329	153	136	130	443	464	449	-2.03299	2.75283e-42	down	0.0807286	0.543482	none	0.402364	0.0429912	none
ENSMUSG00000001819	Hoxd13	5	0	4	0	1	0	0	0	2	1	0	0	3.32188	0.10238	none	-0.139931	NA	none	-2.56583	0.170004	none
ENSMUSG00000001827	Folr1	389	443	438	16	9	11	2	2	2	2	2	0	5.36692	2.32206e-90	up	-3.30895	0.00152436	down	-8.10282	6.72761e-41	down
ENSMUSG00000001829	Clpb	794	895	818	977	1034	911	828	762	751	957	1025	1009	0.00117365	0.990388	none	-0.10455	0.193804	none	-0.476394	1.71258e-11	none
ENSMUSG00000001833	2020-09-07	3540	4043	3684	5885	5778	4228	4893	5328	5143	5132	6344	5691	-0.263422	2.44466e-08	none	-0.0177887	0.893463	none	0.0711873	0.15743	none
ENSMUSG00000001844	Zdhhc4	352	417	375	465	471	410	458	427	431	454	451	468	-0.0114524	0.932704	none	-0.107168	0.361085	none	-0.174437	0.100121	none
ENSMUSG00000001847	Rac1	3911	4445	4179	5744	5785	4814	7491	7353	7184	6375	7147	6910	-0.157216	1.63775e-05	none	0.186626	1.78754e-08	none	0.436297	7.1706e-37	none
ENSMUSG00000001855	Nup214	1037	1176	1121	2023	2047	1710	1926	2013	1894	2340	2660	2507	-0.568395	1.93217e-25	none	0.241389	2.20944e-07	none	0.429822	6.53811e-15	none
ENSMUSG00000001864	Aif1l	3243	3544	3958	1288	1239	1053	2794	2840	2778	254	301	276	1.81227	3.49139e-200	up	-2.2426	4.22458e-178	down	-0.730875	7.30259e-40	down
ENSMUSG00000001870	Ltbp1	2344	2516	2546	8016	8266	6659	7881	7832	7439	10486	11104	10512	-1.40363	6.99628e-298	down	0.350717	2.40807e-41	none	1.266	8.88362e-238	up
ENSMUSG00000001891	Ugp2	2630	2968	2797	867	812	654	1035	940	954	882	963	875	2.07544	0	up	0.0887957	0.30378	none	-1.89647	4.19236e-298	down
ENSMUSG00000001901	Kcnh6	13	11	9	6	5	9	13	19	12	17	11	7	0.92881	0.215787	none	0.652026	0.450624	none	0.0318252	0.966637	none
ENSMUSG00000001909	Trmt1	707	778	782	1700	1747	1472	1221	1248	1218	1704	1823	1685	-0.892467	1.71593e-46	down	-0.0524316	0.418623	none	0.324212	1.26393e-06	none
ENSMUSG00000001910	Nacc1	1710	1865	1779	3926	4148	3294	3687	3678	3659	4549	4744	4648	-0.858931	7.81505e-84	down	0.16073	1.1584e-05	none	0.664449	1.19219e-50	up
ENSMUSG00000001911	Nfix	4816	5081	4662	3422	3712	2939	10292	10291	9954	4861	4935	4903	0.759112	1.26683e-67	up	0.411537	6.63217e-27	none	0.690076	1.3577e-77	up
ENSMUSG00000001918	Slc1a5	447	532	490	3934	3884	3292	1008	1023	982	3235	3293	3247	-2.69419	0	down	-0.319522	2.36209e-17	none	0.659869	9.02811e-19	up
ENSMUSG00000001924	Uba1	9866	10945	11147	13113	13488	11090	11924	12110	11333	14170	14978	14371	-0.0121006	0.78876	none	0.0724973	0.00627661	none	-0.231646	1.25771e-10	none
ENSMUSG00000001930	Vwf	775	933	878	151	137	132	111	116	117	101	122	112	2.84536	7.43444e-163	up	-0.465855	0.0135571	none	-3.28603	1.16218e-206	down
ENSMUSG00000001942	Siae	82	72	74	154	130	135	390	377	386	248	234	215	-0.654251	0.00149826	down	0.595836	0.000140872	up	1.95893	1.80629e-40	up
ENSMUSG00000001943	Vsig2	12	15	11	8	8	7	9	14	5	24	20	17	0.94692	0.162282	none	1.27346	0.0339359	none	-0.820365	0.213603	none
ENSMUSG00000001946	Esam	252	276	265	161	163	125	225	231	212	330	322	317	1.04966	9.64377e-15	up	0.978402	4.37373e-14	up	-0.625494	3.00967e-07	down
ENSMUSG00000001948	Spa17	16	33	23	19	24	20	39	38	25	18	32	23	0.40464	0.418779	none	0.0685699	0.917053	none	0.130907	0.789479	none
ENSMUSG00000001962	Fam50a	722	813	769	671	668	522	923	789	832	565	620	596	0.536551	1.60454e-12	none	-0.195878	0.0250197	none	-0.234495	0.00265202	none
ENSMUSG00000001964	Emd	567	636	673	1563	1706	1294	1300	1351	1336	1462	1523	1520	-1.05387	4.72408e-51	down	-0.150793	0.0113333	none	0.710719	7.29732e-24	up
ENSMUSG00000001983	Taco1	251	284	302	348	346	253	322	285	265	276	323	319	0.0531534	0.7279	none	-0.175284	0.194685	none	-0.319245	0.0105113	none
ENSMUSG00000001985	Grik3	27	26	18	456	523	371	6	9	8	45	42	41	-4.01776	1.9625e-82	down	-3.52885	3.53563e-100	down	-2.00548	0.000106099	down
ENSMUSG00000001986	Gria3	65	72	70	78	89	59	141	165	142	154	156	170	0.105727	0.719521	none	0.957915	3.9882e-07	up	0.736179	0.000153523	up
ENSMUSG00000001988	Npas1	16	10	21	7	18	11	19	18	20	13	8	14	0.617624	0.341847	none	-0.171521	0.845225	none	-0.105852	0.867723	none
ENSMUSG00000001995	Sipa1l2	2377	2644	2516	890	947	847	1035	1019	923	1470	1679	1563	1.71219	1.23952e-197	up	0.672414	1.45819e-26	up	-1.71821	1.24109e-241	down
ENSMUSG00000001998	Ap4e1	703	846	792	735	760	620	712	795	781	644	676	644	0.371548	1.01225e-06	none	-0.241304	0.00240948	none	-0.408326	1.5836e-07	none
ENSMUSG00000001999	Blvra	102	126	114	383	378	281	303	268	262	415	425	429	-1.37716	3.26854e-23	down	0.154393	0.199753	none	0.907505	4.04501e-10	up
ENSMUSG00000002006	Pdzd4	85	97	82	163	175	162	131	129	138	238	265	226	-0.701844	0.000141058	down	0.403534	0.00735757	none	0.215995	0.311911	none
ENSMUSG00000002007	Srpk3	2300	2424	2606	120	96	112	95	88	72	3	4	8	4.70726	0	up	-4.59637	2.38438e-25	down	-5.2245	0	down
ENSMUSG00000002010	Idh3g	2246	2486	2368	2090	2173	1832	2229	2067	2046	1737	1844	1765	0.445085	8.31071e-21	none	-0.325252	1.54544e-11	none	-0.540726	1.19372e-30	none
ENSMUSG00000002012	Pnck	20	39	42	14	14	10	6	7	10	16	11	16	1.63268	0.000278211	up	0.0534223	0.949609	none	-2.50083	2.34961e-07	down
ENSMUSG00000002014	Ssr4	648	696	675	790	737	624	754	634	642	829	915	862	0.136163	0.109706	none	0.142454	0.0775643	none	-0.370934	7.55292e-06	none
ENSMUSG00000002015	Bcap31	1784	1923	1950	1663	1794	1418	2089	2018	1979	1647	1777	1654	0.442072	2.39758e-16	none	-0.0754801	0.224365	none	-0.272723	8.02328e-08	none
ENSMUSG00000002017	Fam98a	1395	1647	1608	2015	1893	1561	1377	1411	1340	1825	1962	1870	-0.00708559	0.927418	none	-0.0844511	0.138739	none	-0.548256	1.82312e-22	none
ENSMUSG00000002020	Ltbp2	1128	1234	1155	366	423	280	288	299	266	2454	2655	2422	1.94956	7.70952e-128	up	2.68529	0	up	-2.42188	9.4133e-209	down
ENSMUSG00000002028	Mll1	2097	2278	2107	4035	4334	3492	5039	5088	5112	3482	3876	3826	-0.645401	4.53282e-47	down	-0.22012	9.00011e-08	none	0.855898	2.13543e-88	up
ENSMUSG00000002031	Ift46	432	443	405	502	474	350	884	890	862	575	646	605	0.182598	0.099717	none	0.331659	0.000374727	none	0.663642	2.16414e-16	up
ENSMUSG00000002032	Tmem25	53	53	60	15	17	19	52	62	54	8	14	8	1.92139	3.15468e-08	up	-0.92071	0.141724	none	-0.361821	0.207858	none
ENSMUSG00000002033	Cd3g	3	3	1	0	0	0	1	0	0	0	0	0	3.88759	0.0697685	none	NA	NA	NA	-3.08253	0.126756	none
ENSMUSG00000002043	Trappc6a	63	76	75	65	76	65	115	139	144	79	86	85	0.276189	0.306835	none	0.140971	0.645913	none	0.520525	0.0131737	none
ENSMUSG00000002052	Supt6h	3908	4392	4213	3404	3636	3000	3955	3967	3805	3712	4035	3939	0.542472	8.5661e-40	none	0.0830062	0.0660301	none	-0.470952	1.93917e-36	none
ENSMUSG00000002055	Spag5	280	286	318	2137	2234	1805	2679	2761	2518	3060	3206	3026	-2.57728	1.76434e-264	down	0.45505	5.70812e-28	none	2.79163	0	up
ENSMUSG00000002057	Foxn1	0	2	0	6	8	12	6	3	4	17	19	18	-3.52922	0.0125175	none	0.894775	0.169025	none	2.34498	0.168588	none
ENSMUSG00000002058	Unc119	88	94	70	294	329	249	134	141	150	293	332	279	-1.56257	1.0939e-22	down	-0.0820742	0.602643	none	0.377284	0.0656065	none
ENSMUSG00000002059	Rab34	495	564	477	1748	1800	1477	1546	1394	1454	2105	2006	2004	-1.48427	2.45323e-106	down	0.149699	0.00839608	none	1.13939	2.99684e-56	up
ENSMUSG00000002064	Sdf2	651	676	607	429	364	357	586	592	595	369	427	422	0.974414	2.09496e-24	up	-0.0557318	0.710487	none	-0.503665	8.78711e-10	none
ENSMUSG00000002068	Ccne1	116	162	166	1648	1641	1329	1309	1436	1258	1057	1117	1118	-3.15263	2.71827e-242	down	-0.621671	2.80392e-30	down	2.79638	2.14473e-171	up
ENSMUSG00000002076	Hsf2bp	283	301	340	68	87	66	25	25	25	14	8	7	2.29078	7.79076e-47	up	-3.06334	4.89299e-16	down	-4.00136	1.38179e-82	down
ENSMUSG00000002083	Bbc3	123	150	136	129	107	106	253	330	282	157	155	148	0.480001	0.00985124	none	0.29092	0.145261	none	0.704877	1.70796e-06	up
ENSMUSG00000002100	Mybpc3	1	4	1	0	0	0	0	0	0	2	0	0	3.63487	0.118387	none	1.75154	NA	none	-3.79207	0.0867901	none
ENSMUSG00000002102	Psmc3	6950	7684	7609	4176	4215	3411	6051	6200	5708	3913	4288	4137	1.14168	2.461e-237	up	-0.0699493	0.0789158	none	-0.686666	7.08193e-84	down
ENSMUSG00000002103	Acp2	505	562	579	663	633	486	787	754	780	596	723	656	0.115937	0.245529	none	0.0163001	0.899269	none	0.118624	0.188638	none
ENSMUSG00000002104	Rapsn	1543	1641	1695	695	768	601	877	827	842	238	259	263	1.46887	1.33093e-112	up	-1.57559	4.87039e-64	down	-1.31666	2.04233e-104	down
ENSMUSG00000002105	Slc39a13	961	1053	1062	755	794	629	1324	1393	1275	905	959	969	0.725569	8.80685e-26	up	0.245793	0.000755372	none	-0.00192423	0.982452	none
ENSMUSG00000002107	Celf2	7876	8837	8800	4280	4230	3487	5232	5282	5115	2439	2726	2592	1.31525	3.22178e-303	up	-0.763682	1.16111e-94	down	-1.08426	4.70856e-205	down
ENSMUSG00000002108	Nr1h3	20	16	18	27	26	32	34	31	31	56	50	43	-0.439914	0.367404	none	0.663489	0.0684288	none	0.447951	0.318639	none
ENSMUSG00000002109	Ddb2	33	62	34	90	115	76	117	127	110	77	81	98	-0.900345	0.00111129	down	-0.263826	0.316135	none	1.08598	9.4055e-06	up
ENSMUSG00000002111	Sfpi1	32	38	31	12	6	5	21	16	17	22	24	22	2.36803	1.0731e-06	up	1.43873	0.0133497	none	-1.28024	0.000869773	down
ENSMUSG00000002129	Sf3a1	2022	2197	2195	4819	5137	3909	3578	3718	3471	4394	4663	4486	-0.882707	1.27728e-88	down	-0.166003	6.6489e-06	none	0.369286	2.02634e-16	none
ENSMUSG00000002147	Stat6	627	724	644	987	933	850	1173	1206	1198	1904	1850	1801	-0.250736	0.00136399	none	0.867877	6.09973e-48	up	0.465941	1.42396e-11	none
ENSMUSG00000002190	Clgn	0	3	1	0	3	0	3	7	4	18	7	6	0.658876	0.800496	none	3.26953	0.0100562	none	1.45345	0.31526	none
ENSMUSG00000002204	Napsa	12	8	5	7	5	3	2	8	4	6	10	6	0.988441	0.264806	none	0.427286	0.700851	none	-1.22423	0.158138	none
ENSMUSG00000002205	Vrk3	297	281	241	247	224	217	441	524	474	288	296	294	0.476391	0.000609765	none	0.213853	0.134989	none	0.433353	0.000255698	none
ENSMUSG00000002210	1500002O20Rik	379	389	354	855	905	732	433	402	375	818	797	902	-0.923957	4.54203e-27	down	-0.118982	0.184871	none	-0.270596	0.0110882	none
ENSMUSG00000002221	Paxip1	660	691	605	1951	2034	1732	1559	1669	1508	1883	2091	2075	-1.32263	2.01388e-89	down	-0.0555051	0.388648	none	0.897135	1.58439e-39	up
ENSMUSG00000002222	Rmnd5a	1513	1650	1625	1493	1619	1283	1830	1795	1768	919	998	920	0.35054	4.43707e-10	none	-0.766127	1.66917e-39	down	-0.206132	0.000102654	none
ENSMUSG00000002227	Mov10	144	150	121	234	269	219	977	964	951	371	362	390	-0.573786	0.000207989	none	0.502272	2.59425e-05	none	2.42305	1.31343e-121	up
ENSMUSG00000002228	Ppm1j	34	18	38	14	15	9	7	16	16	26	43	25	1.49115	0.00172485	up	1.17403	0.0148906	none	-1.59266	0.000705806	down
ENSMUSG00000002233	Rhoc	1061	1290	1152	1394	1479	1189	1781	1812	1675	2600	2830	2536	0.0112394	0.894718	none	0.836781	2.04366e-68	up	0.21238	0.000332093	none
ENSMUSG00000002249	Tead3	569	579	517	436	382	349	1093	1252	1116	328	326	350	0.739588	3.58057e-14	up	-0.35192	0.00175447	none	0.676787	1.52399e-17	up
ENSMUSG00000002250	Ppard	358	389	405	837	846	665	935	862	921	1097	1139	1132	-0.798494	9.73898e-21	down	0.387987	2.63788e-09	none	0.861032	8.39698e-25	up
ENSMUSG00000002257	Def6	43	48	31	118	123	96	135	140	131	119	144	153	-1.23808	3.50314e-07	down	0.170059	0.454753	none	1.35729	1.81972e-09	up
ENSMUSG00000002265	Peg3	21557	23224	22234	23100	23309	18566	37505	38091	37754	10848	12476	11620	0.27349	1.10485e-24	none	-1.02867	0	down	0.380427	6.94583e-36	none
ENSMUSG00000002266	Zim1	1829	1969	1721	1160	1068	933	2659	2561	2569	468	531	491	1.03057	3.41623e-64	up	-1.22072	6.54077e-64	down	0.119105	0.0345	none
ENSMUSG00000002274	Metrn	9	9	9	16	11	18	14	11	18	32	23	17	-0.530359	0.437761	none	0.528886	0.365494	none	0.295824	0.681346	none
ENSMUSG00000002279	Lmf1	271	304	297	457	378	360	558	530	516	331	295	340	-0.230101	0.0605558	none	-0.441224	0.000202835	none	0.501644	3.42791e-07	none
ENSMUSG00000002280	Narfl	448	502	476	439	391	403	437	538	515	366	392	374	0.429376	3.4571e-05	none	-0.264704	0.0222383	none	-0.31288	0.00210319	none
ENSMUSG00000002289	Angptl4	300	370	287	1041	995	847	1415	1485	1297	1694	1703	1612	-1.36645	3.14384e-54	down	0.662843	3.45296e-31	up	1.75601	8.52583e-102	up
ENSMUSG00000002290	Rab11b-ps2	131	132	117	130	127	115	168	141	146	173	158	148	0.255744	0.19644	none	0.228791	0.256346	none	-0.119568	0.557023	none
ENSMUSG00000002297	Dbf4	231	279	242	2115	2002	1665	1646	1710	1592	2570	3040	2903	-2.71608	6.69794e-270	down	0.423421	7.06586e-18	none	2.34126	8.86608e-194	up
ENSMUSG00000002307	Daxx	451	473	422	690	699	619	587	557	585	701	709	664	-0.353041	0.000105222	none	-0.0903595	0.356893	none	-0.0167001	0.891977	none
ENSMUSG00000002308	Cd320	201	238	189	341	384	314	301	222	225	317	346	326	-0.503023	8.09656e-05	none	-0.20759	0.0908915	none	-0.125529	0.462593	none
ENSMUSG00000002319	Ipo4	2724	2873	2814	3649	3690	2987	2018	2137	2138	3911	3974	4030	-0.0678079	0.149712	none	0.0733291	0.0898205	none	-0.796414	2.08246e-58	down
ENSMUSG00000002320	Tm9sf1	692	803	719	1218	1213	1065	1295	1177	1193	1484	1412	1356	-0.435905	2.89861e-10	none	0.146615	0.0348702	none	0.350227	3.38455e-07	none
ENSMUSG00000002324	Rec8	5	0	3	4	3	2	11	12	9	3	2	2	0.10233	0.9489	none	-0.480731	0.777058	none	1.59909	0.08722	none
ENSMUSG00000002325	Irf9	159	177	172	196	161	140	331	303	319	220	218	200	0.260082	0.126937	none	0.228252	0.186937	none	0.530413	3.78862e-05	none
ENSMUSG00000002326	Gmpr2	125	131	151	409	377	370	433	415	417	554	556	603	-1.28496	2.29081e-21	down	0.428875	1.81766e-05	none	1.25791	8.8175e-24	up
ENSMUSG00000002329	Mdp1	387	420	394	420	384	347	471	490	427	484	465	455	0.286574	0.00680293	none	0.151587	0.193506	none	-0.169765	0.103805	none
ENSMUSG00000002332	Dhrs1	664	690	625	476	501	425	836	801	755	527	585	553	0.723073	7.95464e-17	up	0.111383	0.302409	none	-0.105649	0.227078	none
ENSMUSG00000002342	Tmem161a	1012	1088	1003	1022	1049	842	980	1027	1000	954	903	898	0.318881	1.32362e-06	none	-0.213083	0.00311125	none	-0.423072	8.14872e-11	none
ENSMUSG00000002343	Armc6	341	400	374	424	397	318	317	295	307	331	354	337	0.197424	0.078414	none	-0.288454	0.00913961	none	-0.655337	3.57565e-10	down
ENSMUSG00000002345	2310045N01Rik	280	300	297	217	203	161	375	391	396	220	235	230	0.823796	6.49035e-11	up	0.105805	0.552786	none	0.0285462	0.842495	none
ENSMUSG00000002346	Slc25a42	141	140	120	87	74	53	266	217	255	34	52	34	1.1418	1.77528e-08	up	-0.963885	0.000782274	down	0.501431	0.00129496	none
ENSMUSG00000002365	Snx9	1137	1249	1177	1912	2102	1708	2324	2419	2357	4203	4734	4333	-0.458159	2.44511e-15	none	1.07721	4.55136e-139	up	0.617411	9.26381e-32	up
ENSMUSG00000002372	Ranbp3	1113	1205	1217	1920	1945	1608	1780	1848	1673	2067	2183	2017	-0.403996	4.20822e-13	none	0.060711	0.295375	none	0.206176	0.00048329	none
ENSMUSG00000002379	Ndufa11	846	871	834	655	678	560	733	763	783	582	648	593	0.65767	1.78987e-18	up	-0.189892	0.0290801	none	-0.540768	2.28687e-13	none
ENSMUSG00000002384	Bmp8b	45	45	49	1	5	9	1	2	1	2	7	1	3.41793	2.46938e-11	up	-0.800258	0.567852	none	-5.49877	7.86156e-12	down
ENSMUSG00000002393	Nr2f6	161	188	156	165	143	132	170	198	177	173	127	138	0.423028	0.0109675	none	-0.13881	0.551283	none	-0.266497	0.0992035	none
ENSMUSG00000002395	Use1	676	756	691	477	488	372	573	574	518	456	473	442	0.895951	3.04994e-27	up	-0.0954925	0.416878	none	-0.728509	6.32016e-21	down
ENSMUSG00000002396	Ocel1	164	201	238	184	118	140	205	255	242	125	119	116	0.667949	0.000279952	up	-0.434703	0.0363681	none	-0.15566	0.372891	none
ENSMUSG00000002409	Dyrk1b	653	730	648	107	101	102	937	976	1000	92	80	107	2.9351	1.70319e-134	up	-0.290911	0.239075	none	0.143787	0.0761708	none
ENSMUSG00000002413	Braf	734	738	692	1212	1228	1041	1142	1068	1088	1067	1296	1244	-0.459177	9.17043e-11	none	-0.0857734	0.280459	none	0.228817	0.00207254	none
ENSMUSG00000002416	Ndufb2	85	82	74	95	76	77	160	160	167	75	101	51	0.184109	0.486892	none	-0.270386	0.382681	none	0.636226	0.000587122	up
ENSMUSG00000002428	Hltf	217	237	234	492	514	415	695	707	688	701	822	763	-0.819601	2.65582e-14	down	0.550643	1.25141e-11	none	1.2255	1.52877e-37	up
ENSMUSG00000002455	Prpf6	1609	1694	1692	2001	2011	1645	1988	2013	1845	1868	1942	1984	0.0482352	0.435483	none	-0.0991925	0.0697209	none	-0.151972	0.00561224	none
ENSMUSG00000002458	Rgs19	209	250	247	807	821	652	517	462	467	924	1032	917	-1.46423	3.60669e-53	down	0.199604	0.00670154	none	0.657501	1.12234e-09	up
ENSMUSG00000002459	Rgs20	2	3	2	35	35	41	13	6	6	20	24	20	-3.77988	3.85198e-08	down	-0.945089	0.0174423	none	1.45748	0.154581	none
ENSMUSG00000002475	Abhd3	25	9	19	8	14	8	9	17	14	20	12	16	1.07064	0.0826825	none	0.553946	0.434518	none	-0.799802	0.168179	none
ENSMUSG00000002477	Snrpd1	747	893	854	2852	2892	2102	1974	2021	1831	2975	3092	3046	-1.42208	3.81955e-120	down	0.0872269	0.101068	none	0.847118	5.64808e-46	up
ENSMUSG00000002486	Tchp	215	214	231	294	285	242	359	332	321	295	310	345	-0.087125	0.575426	none	0.0762914	0.634503	none	0.237067	0.066443	none
ENSMUSG00000002489	Tiam1	72	60	43	700	761	660	161	149	147	668	743	713	-3.37542	1.23117e-113	down	-0.136396	0.134162	none	1.00287	2.21275e-06	up
ENSMUSG00000002496	Tsc2	1844	1913	1836	1539	1519	1226	1952	1979	2011	1269	1409	1325	0.613686	1.4333e-30	up	-0.231548	3.38078e-05	none	-0.290898	6.03913e-08	none
ENSMUSG00000002500	Rpl3l	11	8	9	0	0	2	1	1	0	1	0	2	4.00646	0.00250301	up	0.345954	NA	none	-4.19593	0.00121832	down
ENSMUSG00000002504	Slc9a3r2	240	268	269	195	196	178	298	274	263	161	169	157	0.672556	4.03068e-07	up	-0.362613	0.02338	none	-0.274135	0.0290172	none
ENSMUSG00000002524	Puf60	2338	2539	2442	2359	2515	2066	2574	2792	2468	2647	2771	2697	0.302496	2.01426e-10	none	0.0903671	0.0705195	none	-0.28025	1.25818e-08	none
ENSMUSG00000002546	Golga2	1954	2187	2013	1410	1449	1183	2270	2330	2200	1322	1506	1437	0.83281	7.20707e-60	up	-0.0576126	0.417773	none	-0.233411	1.15225e-06	none
ENSMUSG00000002550	Uck1	278	310	311	596	567	448	629	595	543	552	558	538	-0.612126	9.75819e-10	down	-0.0986064	0.356506	none	0.596545	7.18614e-10	up
ENSMUSG00000002565	Scin	1	0	0	0	0	0	1	1	2	11	10	8	1.18368	NA	none	5.57645	0.000224508	up	1.5247	NA	none
ENSMUSG00000002578	Ikzf4	17	16	18	32	23	20	26	15	19	21	28	28	-0.32252	0.536943	none	-0.0935902	0.871662	none	-0.146595	0.803926	none
ENSMUSG00000002580	1810046J19Rik	23	18	23	6	12	13	16	16	12	12	15	16	1.25908	0.0204442	none	0.315557	0.690736	none	-0.925416	0.0544127	none
ENSMUSG00000002588	Pon1	0	0	2	3	1	0	6	5	9	4	4	7	-0.706567	0.802497	none	1.80963	0.220681	none	2.9491	0.0483399	none
ENSMUSG00000002602	Axl	3367	3745	3786	8756	9224	7572	10414	11356	10724	18362	19688	18978	-1.00402	7.91553e-149	down	1.02273	0	up	1.199	7.87861e-174	up
ENSMUSG00000002603	Tgfb1	951	1098	945	729	756	591	833	788	823	996	1195	1104	0.755474	3.49517e-26	up	0.532198	2.96091e-14	none	-0.669216	3.18975e-22	down
ENSMUSG00000002608	Ccdc97	983	1031	1052	912	921	808	1190	1202	1253	880	921	915	0.440204	1.91673e-10	none	-0.0963044	0.242069	none	-0.128182	0.0744218	none
ENSMUSG00000002617	Zfp40	125	126	112	107	92	63	132	139	148	57	85	65	0.70778	0.000530692	up	-0.467712	0.0746417	none	-0.170901	0.394441	none
ENSMUSG00000002625	Akap8l	644	793	715	454	488	403	834	808	827	430	412	443	0.901547	2.74765e-26	up	-0.20039	0.0652222	none	-0.177198	0.0253418	none
ENSMUSG00000002633	Shh	1	0	2	3	1	0	0	0	2	0	0	0	-0.11164	0.964937	none	-2.92093	NA	none	-0.958157	0.73243	none
ENSMUSG00000002635	Pdcd2l	293	315	288	413	393	325	278	237	239	370	413	372	-0.108057	0.398865	none	-0.1038	0.415133	none	-0.627508	1.12716e-07	down
ENSMUSG00000002658	Gtf2f1	1350	1451	1510	1833	1936	1469	1657	1664	1537	1702	1908	1885	-0.0512167	0.460771	none	-0.0632785	0.331137	none	-0.20623	0.000431072	none
ENSMUSG00000002660	Clpp	316	372	362	730	697	594	472	446	441	784	807	770	-0.719282	1.91882e-15	down	0.089934	0.32444	none	-0.00464505	0.973321	none
ENSMUSG00000002661	Alkbh7	112	170	157	87	74	58	107	92	89	52	56	40	1.22904	1.00224e-09	up	-0.695348	0.0110999	none	-0.981281	9.03997e-08	down
ENSMUSG00000002664	Pspn	5	1	3	4	1	0	11	0	4	2	2	2	1.14933	0.483264	none	0.180428	0.93957	none	0.329675	0.82228	none
ENSMUSG00000002668	Dennd1c	12	6	13	11	3	6	9	6	3	8	6	7	0.869649	0.284922	none	-0.0622558	0.959324	none	-1.17959	0.121167	none
ENSMUSG00000002679	Med6	414	427	426	536	566	441	509	514	441	628	652	590	-0.0553194	0.633458	none	0.144134	0.13937	none	-0.171211	0.0984847	none
ENSMUSG00000002688	Prkd1	188	197	186	190	204	130	379	384	328	194	186	195	0.359742	0.0242905	none	0.00889674	0.970944	none	0.554737	5.55666e-06	none
ENSMUSG00000002699	Lcp2	20	20	8	11	12	5	22	15	21	17	16	18	1.0253	0.110456	none	0.749602	0.260061	none	-0.105137	0.871393	none
ENSMUSG00000002718	Cse1l	2922	3135	3119	6439	6608	5420	5294	5489	5107	7146	7890	7547	-0.782233	2.81161e-96	down	0.155145	4.24324e-07	none	0.413826	9.34041e-25	none
ENSMUSG00000002728	Naa20	783	889	861	1694	1773	1384	1235	1200	1095	1592	1694	1555	-0.709712	1.04335e-31	down	-0.136161	0.0152676	none	0.100927	0.172859	none
ENSMUSG00000002731	Prkra	172	203	180	379	336	316	435	463	405	352	387	368	-0.670854	1.40382e-07	down	-0.0346835	0.826384	none	0.854052	1.21037e-13	up
ENSMUSG00000002732	Fkbp7	158	189	185	249	254	176	304	306	282	329	383	299	-0.119999	0.482622	none	0.444258	0.000682714	none	0.368704	0.00541198	none
ENSMUSG00000002733	Plekha3	329	387	350	790	853	623	656	689	732	1014	1188	1119	-0.858508	7.82314e-22	down	0.419332	2.72942e-09	none	0.586957	2.93712e-10	up
ENSMUSG00000002741	Ykt6	1418	1691	1628	1742	1717	1469	1838	1706	1624	1787	1940	1837	0.167026	0.00420809	none	0.0394135	0.549915	none	-0.251246	1.28359e-05	none
ENSMUSG00000002748	Baz1b	2573	2843	2769	7441	7630	6536	6726	7212	6700	7484	8141	7683	-1.17658	4.04306e-196	down	-0.027959	0.505875	none	0.956698	5.94072e-121	up
ENSMUSG00000002763	Pex6	440	464	446	608	605	554	837	858	854	703	677	603	-0.165298	0.0981479	none	0.0284566	0.827607	none	0.53916	1.8575e-11	none
ENSMUSG00000002767	Mrpl2	438	483	508	845	861	698	596	632	576	782	779	753	-0.523322	2.14741e-10	none	-0.188498	0.0144898	none	-0.041685	0.713233	none
ENSMUSG00000002768	Mea1	244	319	301	411	337	276	497	451	409	414	434	394	-0.0165088	0.922976	none	0.148243	0.260595	none	0.275057	0.0172141	none
ENSMUSG00000002769	Gnmt	4	8	5	7	5	5	9	11	7	15	15	10	0.216817	0.838795	none	1.09945	0.149883	none	0.295942	0.746434	none
ENSMUSG00000002771	Grin2d	13	27	14	25	42	22	20	22	37	30	33	41	-0.495164	0.327102	none	0.0992081	0.853201	none	0.188366	0.73931	none
ENSMUSG00000002778	Kdelr1	1796	2022	1910	1984	2009	1748	2788	2749	2801	2166	2387	2176	0.220431	2.43675e-05	none	0.0917209	0.0973618	none	0.164856	0.000799388	none
ENSMUSG00000002781	Tmem143	222	254	203	353	362	321	360	369	369	285	324	280	-0.387218	0.00225271	none	-0.3593	0.00210149	none	0.316916	0.00999467	none
ENSMUSG00000002791	Pdxk-ps	1	1	0	4	1	0	3	4	1	1	6	3	-1.0301	0.683687	none	0.896073	0.62882	none	1.61329	0.41499	none
ENSMUSG00000002797	Ggct	63	63	63	84	89	58	96	97	91	148	182	186	-0.0535097	0.864036	none	1.03028	3.59816e-08	up	0.208331	0.414575	none
ENSMUSG00000002799	Jag2	1414	1482	1499	3074	3130	2554	338	360	362	408	399	408	-0.767156	1.49557e-56	down	-2.98359	0	down	-2.43007	3.35872e-240	down
ENSMUSG00000002803	Btbd6	445	505	397	267	283	202	277	299	259	230	270	256	1.07115	3.56795e-21	up	-0.123263	0.441674	none	-1.06738	2.846e-23	down
ENSMUSG00000002804	Nudt14	300	385	349	605	603	505	239	217	188	195	180	208	-0.504413	2.1225e-07	none	-1.68873	4.78258e-59	down	-1.05941	6.41011e-19	down
ENSMUSG00000002808	Epdr1	328	390	368	698	629	542	276	310	291	889	1049	887	-0.557249	2.92762e-09	none	0.460531	2.63787e-09	none	-0.684425	2.21972e-10	down
ENSMUSG00000002812	Flii	4851	5043	4982	2848	2730	2425	3664	3956	3692	2520	2750	2677	1.11995	4.19422e-148	up	-0.147092	0.00170782	none	-0.773985	3.25845e-72	down
ENSMUSG00000002814	Top3a	281	280	288	515	516	437	394	393	374	661	636	649	-0.563014	6.40108e-08	none	0.272447	0.00230956	none	0.072229	0.58795	none
ENSMUSG00000002820	Atg4d	287	335	319	314	314	182	333	304	332	198	259	181	0.455949	0.000855135	none	-0.466712	0.00429062	none	-0.333914	0.0033611	none
ENSMUSG00000002825	Qtrt1	162	194	176	511	580	451	299	284	243	545	532	550	-1.30979	2.16297e-30	down	-0.0560034	0.649746	none	0.256945	0.0743547	none
ENSMUSG00000002831	Plin4	149	149	134	24	27	16	305	326	290	6	13	6	2.92225	9.92005e-31	up	-1.55207	0.00610382	down	0.712905	1.32448e-07	up
ENSMUSG00000002833	Hdgfrp2	765	882	887	1422	1480	1245	1602	1709	1520	1557	1625	1611	-0.486419	1.14526e-13	none	0.0732597	0.26592	none	0.553526	4.19742e-18	none
ENSMUSG00000002835	Chaf1a	161	198	179	1539	1568	1271	1202	1317	1200	1914	1915	1790	-2.79849	1.94159e-221	down	0.226533	2.82285e-05	none	2.41271	1.88017e-149	up
ENSMUSG00000002844	Adprh	1508	1766	1637	1458	1420	1203	1498	1307	1266	1326	1323	1339	0.492215	2.29966e-19	none	-0.167436	0.00565029	none	-0.647982	3.03103e-27	down
ENSMUSG00000002845	Tmem39a	480	535	496	692	750	535	905	914	900	694	678	644	-0.156891	0.0999507	none	-0.101222	0.316193	none	0.470372	7.08108e-10	none
ENSMUSG00000002846	4930455C21Rik	479	513	574	572	584	546	495	486	485	502	532	504	0.101033	0.373631	none	-0.286171	0.00235561	none	-0.473252	3.06475e-07	none
ENSMUSG00000002847	Pla1a	34	26	36	12	19	14	19	12	9	11	9	5	1.32338	0.0022273	up	-0.984897	0.148528	none	-1.65047	0.000122767	down
ENSMUSG00000002870	Mcm2	596	677	626	4543	4674	3851	3251	3250	3189	4722	4893	4599	-2.55715	0	down	-0.0135033	0.793106	none	1.97422	2.20334e-283	up
ENSMUSG00000002871	Tpra1	206	273	247	400	351	321	484	457	450	445	512	479	-0.33995	0.00731239	none	0.285324	0.00726304	none	0.562857	2.63904e-07	none
ENSMUSG00000002881	Nab1	803	871	729	1352	1273	1062	1099	1152	1129	1435	1749	1611	-0.389869	5.54967e-08	none	0.244002	9.89961e-05	none	0.11478	0.157309	none
ENSMUSG00000002885	Cd97	3883	4284	4018	2388	2395	1999	4084	3908	3913	985	1073	1070	1.07154	2.62236e-156	up	-1.25154	4.20116e-137	down	-0.41112	1.55065e-26	none
ENSMUSG00000002897	Il17ra	585	714	649	740	684	622	523	486	504	688	738	639	0.151763	0.0900899	none	-0.123766	0.191202	none	-0.740291	2.94853e-19	down
ENSMUSG00000002900	Lamb1	1918	2235	2039	5523	5879	4566	3062	3081	3016	7799	8302	7991	-1.13952	4.07489e-159	down	0.460316	2.36881e-51	none	0.188323	5.3069e-05	none
ENSMUSG00000002908	Kcnn1	24	37	18	31	41	30	39	50	41	40	57	48	-0.148694	0.758653	none	0.369964	0.333881	none	0.346818	0.391359	none
ENSMUSG00000002910	Arrdc2	72	58	40	72	78	44	117	121	113	81	82	85	0.0557753	0.883047	none	0.231938	0.435967	none	0.663144	0.00557629	up
ENSMUSG00000002944	Cd36	315	368	288	87	72	74	575	528	481	300	304	323	2.28162	1.95819e-48	up	1.8559	2.29498e-33	up	0.32836	0.00219752	none
ENSMUSG00000002948	Map2k7	1084	1152	1090	1551	1564	1183	1449	1545	1420	1533	1463	1404	-0.138993	0.0338522	none	-0.0959403	0.174457	none	0.0299526	0.700315	none
ENSMUSG00000002949	Timm44	922	1068	1072	1628	1531	1305	1381	1407	1422	1412	1540	1442	-0.318014	4.90462e-07	none	-0.157535	0.00618967	none	0.0830652	0.25491	none
ENSMUSG00000002957	Ap2a2	1342	1495	1430	1861	1919	1485	2301	2249	2180	2189	2351	2203	-0.0745841	0.224998	none	0.224311	2.42718e-06	none	0.2798	3.23732e-08	none
ENSMUSG00000002963	Pnkp	296	305	295	428	450	360	436	390	368	565	624	521	-0.238461	0.0354107	none	0.33111	0.000575991	none	0.0346746	0.807496	none
ENSMUSG00000002968	Med25	1119	1294	1259	1334	1381	1194	1564	1645	1527	1336	1427	1332	0.132872	0.0464584	none	-0.070006	0.325954	none	-0.00982706	0.901317	none
ENSMUSG00000002980	Bcam	4101	4373	4438	363	381	324	1106	1054	1080	239	224	234	3.82252	0	up	-0.751083	7.82716e-11	down	-2.37292	0	down
ENSMUSG00000002981	Clptm1	2373	2567	2535	2725	2736	2083	2656	2603	2499	2479	2654	2552	0.217342	5.97247e-06	none	-0.104464	0.0296623	none	-0.324616	3.88805e-13	none
ENSMUSG00000002983	Relb	217	278	227	611	615	504	360	330	293	535	584	542	-1.03602	1.30609e-23	down	-0.193227	0.0323978	none	0.0687628	0.65426	none
ENSMUSG00000002984	Tomm40	782	869	853	2304	2495	1915	1408	1412	1311	2459	2495	2264	-1.1948	1.28456e-93	down	-0.0281739	0.686635	none	0.344371	4.47645e-08	none
ENSMUSG00000002985	Apoe	207	252	172	188	148	113	302	318	254	174	200	206	0.723365	2.17117e-05	up	0.241907	0.204111	none	0.0928758	0.588802	none
ENSMUSG00000002992	Apoc2	5	3	2	2	0	0	0	2	0	1	2	2	2.59175	0.146803	none	1.22311	NA	none	-2.71713	0.112097	none
ENSMUSG00000002996	Hbp1	1662	1974	1619	1018	968	818	1843	1761	1848	791	902	838	1.13137	2.04881e-70	up	-0.282769	4.74311e-05	none	-0.322371	9.12591e-08	none
ENSMUSG00000002997	Prkar2b	268	300	303	2839	2874	2390	2462	2652	2589	3617	4192	4047	-2.99196	0	down	0.413196	9.46649e-23	none	2.76793	0	up
ENSMUSG00000003031	Cdkn1b	899	1124	950	931	882	712	2226	2323	2280	853	1058	897	0.461989	2.05514e-10	none	0.018984	0.863985	none	0.8248	6.66238e-44	up
ENSMUSG00000003032	Klf4	348	382	414	243	250	193	145	154	141	195	161	197	0.96658	5.549e-17	up	-0.440484	0.00357939	none	-1.75646	9.44941e-47	down
ENSMUSG00000003033	Ap1m1	986	1084	991	1622	1540	1249	1604	1546	1517	1684	1787	1656	-0.298517	1.23426e-06	none	0.0842335	0.173714	none	0.230756	0.000121896	none
ENSMUSG00000003037	Rab8a	657	731	748	1107	1054	946	1309	1280	1197	1199	1304	1307	-0.316683	2.00646e-05	none	0.157491	0.0209154	none	0.447772	2.80936e-11	none
ENSMUSG00000003038	Hmgn2	1570	1770	1696	3907	3921	3141	2465	2555	2408	1911	1958	1814	-0.895463	2.33393e-93	down	-1.08167	1.75148e-156	down	0.183412	0.000254345	none
ENSMUSG00000003039	Fam32a	725	717	718	1080	1073	826	1298	1296	1234	1196	1261	1267	-0.232161	0.00244525	none	0.190605	0.00354001	none	0.446061	4.93007e-11	none
ENSMUSG00000003051	Elf3	2	4	2	0	1	0	0	0	0	0	0	1	3.10415	0.121175	none	-0.139931	NA	none	-4.22239	0.0301118	none
ENSMUSG00000003053	Cyp2c29	0	0	0	3	0	0	7	7	2	7	5	2	-2.13916	NA	none	2.12434	0.200672	none	4.46886	0.00940681	up
ENSMUSG00000003062	Stard3nl	114	144	158	405	382	305	416	384	353	546	553	494	-1.16442	7.4409e-18	down	0.412869	2.73482e-05	none	1.09367	1.12264e-16	up
ENSMUSG00000003068	Stk11	1311	1479	1436	1482	1512	1271	1975	2021	1875	1773	1746	1583	0.211902	0.000255646	none	0.123502	0.0573056	none	0.0967922	0.0955763	none
ENSMUSG00000003070	Efna2	87	109	85	127	123	98	193	184	188	104	109	84	-0.0819411	0.742941	none	-0.361517	0.094907	none	0.632162	0.00021787	up
ENSMUSG00000003072	Atp5d	3538	3835	3690	3510	3492	2844	3750	3563	3415	3012	3082	2911	0.395851	2.22079e-24	none	-0.262234	1.85996e-11	none	-0.422813	1.03784e-25	none
ENSMUSG00000003099	Ppp5c	1118	1242	1137	1775	1784	1554	1787	1871	1722	1989	2186	2034	-0.324113	2.66353e-08	none	0.143133	0.00686753	none	0.243819	2.09452e-05	none
ENSMUSG00000003119	Cdk12	1286	1471	1306	1867	1846	1570	1701	1767	1652	1744	1873	1964	-0.153897	0.00809618	none	-0.0560848	0.405051	none	-0.043441	0.522516	none
ENSMUSG00000003123	Lipe	64	78	59	55	61	42	612	630	628	87	84	87	0.576696	0.0333953	none	0.578355	0.0248921	none	2.84159	1.72271e-94	up
ENSMUSG00000003131	Pafah1b2	2560	2860	2712	4184	4354	3425	3390	3577	3407	3827	4293	4053	-0.32914	5.44227e-16	none	-0.108633	0.00562529	none	-0.0259017	0.639546	none
ENSMUSG00000003134	Tbc1d8	2568	2636	2430	1321	1423	1125	444	467	437	151	210	179	1.20896	2.32996e-106	up	-2.97646	1.16086e-240	down	-2.88089	0	down
ENSMUSG00000003135	D1Bwg0212e	627	718	671	1218	1273	951	904	1002	907	1219	1221	1228	-0.542282	1.06068e-14	none	-0.0388597	0.645192	none	0.103609	0.21774	none
ENSMUSG00000003153	Slc2a3	54	48	51	228	241	172	180	186	172	289	297	270	-1.83267	9.03584e-22	down	0.287154	0.0384815	none	1.43397	1.79124e-13	up
ENSMUSG00000003154	Foxj2	542	632	599	618	634	558	665	614	562	484	539	502	0.192883	0.0315952	none	-0.385081	8.65546e-06	none	-0.323365	0.000132801	none
ENSMUSG00000003161	Sri	292	341	283	579	527	422	924	907	814	883	1021	940	-0.5092	1.29721e-06	none	0.763659	1.71751e-23	up	1.15224	3.0682e-39	up
ENSMUSG00000003166	Dgcr2	676	718	658	1179	1118	829	1216	1108	1066	1118	1182	1130	-0.374042	1.40613e-06	none	0.00489243	0.962834	none	0.345392	1.72137e-06	none
ENSMUSG00000003178	Mical3	273	292	341	215	249	177	273	295	284	200	273	242	0.729592	3.48876e-08	up	0.0238575	0.913287	none	-0.466517	0.000126192	none
ENSMUSG00000003184	Irf3	681	780	725	721	719	583	686	661	657	579	613	612	0.338623	9.81435e-06	none	-0.29878	0.000202583	none	-0.502389	1.27634e-11	none
ENSMUSG00000003190	Bcl2l12	70	85	86	189	175	127	155	165	136	133	146	152	-0.794274	2.64521e-05	down	-0.316202	0.0809083	none	0.542547	0.00452513	none
ENSMUSG00000003198	Zfp959	72	97	90	193	155	122	130	164	156	180	178	150	-0.629029	0.00140362	down	-0.0158086	0.951572	none	0.423386	0.0340745	none
ENSMUSG00000003199	Mpnd	308	362	292	528	564	439	894	921	968	637	609	613	-0.443683	1.93484e-05	none	0.147794	0.136691	none	1.15706	3.1201e-38	up
ENSMUSG00000003200	Sh3gl1	836	825	834	1094	1077	896	1346	1365	1250	1113	1267	1266	-0.0692372	0.407567	none	0.114641	0.11444	none	0.2869	2.34677e-05	none
ENSMUSG00000003206	Ebi3	2	1	1	0	2	1	3	1	1	1	2	4	0.648989	0.779492	none	1.0821	0.617432	none	-0.0740422	0.972712	none
ENSMUSG00000003208	Ccdc94	131	117	129	219	167	148	171	185	156	251	235	229	-0.269141	0.160732	none	0.290652	0.0764597	none	0.060021	0.777276	none
ENSMUSG00000003226	Ranbp2	7078	8147	7645	6904	7089	5688	6696	6795	6400	6204	6806	6491	0.443154	3.983e-43	none	-0.147332	1.11955e-06	none	-0.578268	5.56291e-69	none
ENSMUSG00000003228	Grk5	142	196	163	102	117	101	166	180	150	154	171	157	0.865542	7.65552e-07	up	0.452399	0.0141513	none	-0.389195	0.0159465	none
ENSMUSG00000003233	Dvl3	1289	1289	1250	1091	1153	879	1207	1220	1265	808	931	908	0.524361	6.76799e-16	none	-0.371445	4.00797e-08	none	-0.430954	2.14344e-11	none
ENSMUSG00000003234	Abcf3	1100	1096	1164	984	999	837	1037	1041	955	778	824	813	0.48042	1.99281e-12	none	-0.3588	1.16707e-07	none	-0.52773	2.24123e-15	none
ENSMUSG00000003235	Eif2b5	1220	1323	1423	2251	2147	1759	1615	1622	1597	2304	2411	2252	-0.406032	4.28613e-12	none	0.0452386	0.442746	none	-0.0922725	0.176193	none
ENSMUSG00000003269	Cyth2	809	956	859	1465	1561	1286	1326	1435	1364	1603	1800	1677	-0.492404	1.19048e-14	none	0.100346	0.103671	none	0.276516	2.97025e-05	none
ENSMUSG00000003271	Sult2b1	10	15	10	16	24	14	0	0	1	2	1	5	-0.397223	0.525591	none	-2.8782	0.000203287	down	-5.39631	0.000113303	down
ENSMUSG00000003273	Car11	20	21	8	13	5	3	44	46	46	24	25	16	1.47396	0.031917	none	1.51507	0.0164208	none	1.09543	0.00609397	up
ENSMUSG00000003279	Dlgap1	17	17	10	31	26	22	9	7	4	14	22	11	-0.613701	0.223845	none	-0.885837	0.0708686	none	-1.52086	0.0166423	none
ENSMUSG00000003282	Plag1	60	60	39	83	70	50	76	75	79	52	52	55	-0.114969	0.741279	none	-0.477541	0.0988567	none	0.154251	0.617774	none
ENSMUSG00000003283	Hck	18	17	17	4	1	7	12	9	10	10	20	6	2.31204	0.000938724	up	1.39578	0.129996	none	-1.12686	0.0373263	none
ENSMUSG00000003299	Mrpl4	527	598	533	994	916	811	988	1002	889	976	940	927	-0.489793	3.69955e-10	none	-0.0712992	0.424275	none	0.418259	3.76171e-08	none
ENSMUSG00000003308	Keap1	356	359	382	528	524	419	640	666	588	680	665	678	-0.193681	0.0696244	none	0.327557	0.00013686	none	0.408294	1.31122e-05	none
ENSMUSG00000003316	Glg1	4424	4970	4905	4003	4204	3486	6322	6320	6112	5908	6471	6250	0.515201	3.4564e-38	none	0.535954	8.68116e-56	none	0.0139728	0.77203	none
ENSMUSG00000003341	Atp8b3	1	3	0	0	5	4	4	5	2	5	3	1	-0.997807	0.587994	none	-0.158509	0.935077	none	1.09332	0.491498	none
ENSMUSG00000003344	Btbd2	322	359	296	539	556	444	769	808	816	607	636	628	-0.428414	2.9192e-05	none	0.14834	0.118087	none	0.915817	5.71232e-24	up
ENSMUSG00000003345	Csnk1g2	1573	1634	1620	1784	1786	1452	2378	2476	2346	1880	1968	1970	0.171239	0.00212713	none	0.0787411	0.170622	none	0.198229	0.000167177	none
ENSMUSG00000003346	Fam108a	474	494	439	485	580	469	622	622	581	596	655	599	0.100137	0.395286	none	0.132852	0.214978	none	-0.00353612	0.977309	none
ENSMUSG00000003348	Mob3a	151	137	148	103	95	79	140	160	142	125	128	135	0.885708	1.50029e-06	up	0.353581	0.0934707	none	-0.361052	0.0366286	none
ENSMUSG00000003352	Cacnb3	348	353	331	259	315	251	597	653	594	407	474	410	0.548926	4.71777e-06	none	0.50842	7.83639e-06	none	0.458522	1.40046e-06	none
ENSMUSG00000003354	Ccdc65	4	1	1	4	1	1	5	4	5	12	6	12	0.275297	0.884693	none	2.20932	0.0330671	none	0.825916	0.536357	none
ENSMUSG00000003355	Fkbp11	66	67	82	164	165	131	83	74	59	388	447	409	-0.86795	8.7229e-06	down	1.30113	9.26414e-28	up	-0.374484	0.144344	none
ENSMUSG00000003360	Ddx23	1664	1805	1810	2557	2665	2172	2252	2333	2172	3051	3086	2892	-0.259475	1.87272e-07	none	0.153916	0.000762238	none	-0.0219911	0.734817	none
ENSMUSG00000003363	Pld3	2195	2214	2363	939	912	751	1947	1988	1975	736	766	767	1.60923	5.88719e-158	up	-0.330986	2.85925e-06	none	-0.575522	3.19388e-26	none
ENSMUSG00000003378	Grik5	231	220	235	429	423	370	730	727	712	430	425	443	-0.606383	1.83462e-07	down	-0.0483612	0.726142	none	1.28149	6.27978e-40	up
ENSMUSG00000003379	Cd79a	4	1	5	1	7	7	17	18	9	6	7	7	-0.378482	0.776326	none	0.249992	0.842256	none	1.74406	0.0283511	none
ENSMUSG00000003380	Rabac1	462	534	520	720	693	545	626	529	558	606	625	582	-0.140373	0.136795	none	-0.242637	0.00411279	none	-0.200866	0.0364427	none
ENSMUSG00000003382	Etv3	452	482	476	629	609	444	704	693	621	601	608	557	-0.0215273	0.859896	none	-0.0583519	0.625017	none	0.138305	0.141143	none
ENSMUSG00000003402	Prkcsh	1373	1576	1560	1963	2034	1713	2829	2717	2675	2543	2621	2435	-0.116395	0.0496953	none	0.276612	4.7252e-09	none	0.489428	5.05657e-23	none
ENSMUSG00000003410	Elavl3	3	1	4	0	4	1	2	1	2	1	0	1	0.936126	0.583807	none	-1.42213	NA	none	-1.06803	0.489343	none
ENSMUSG00000003411	Rab3b	3	7	4	9	7	1	10	5	10	7	8	13	-0.0190053	0.987456	none	0.626486	0.534821	none	0.471616	0.624394	none
ENSMUSG00000003418	St8sia6	73	73	71	8	20	21	44	40	37	29	28	38	2.35926	5.50884e-12	up	0.800262	0.112027	none	-1.2227	1.52384e-06	down
ENSMUSG00000003420	Fcgrt	353	394	344	231	211	192	931	849	820	266	329	285	1.00786	9.19672e-18	up	0.335161	0.0144567	none	0.87487	4.91364e-25	up
ENSMUSG00000003421	Nosip	431	553	506	684	790	577	782	805	802	895	963	970	-0.234501	0.0151629	none	0.331218	1.66264e-05	none	0.306307	0.000318749	none
ENSMUSG00000003423	Pih1d1	187	176	180	307	289	276	425	394	379	344	317	324	-0.459361	0.000933681	none	0.0383935	0.824767	none	0.761339	2.19802e-10	up
ENSMUSG00000003429	Rps11	4681	5360	5158	8018	8202	6396	8617	8153	7546	8887	9023	8319	-0.345124	6.48455e-23	none	0.0820422	0.0271849	none	0.300093	3.48042e-14	none
ENSMUSG00000003435	Supt5h	3182	3614	3539	3468	3607	2968	3610	3665	3541	3649	3695	3550	0.266717	2.49575e-10	none	-0.017294	0.762329	none	-0.311383	3.67419e-14	none
ENSMUSG00000003437	Paf1	1065	1141	1140	1405	1481	1121	1459	1514	1361	1426	1518	1585	-0.030291	0.700071	none	0.0450598	0.563989	none	-0.00534892	0.949252	none
ENSMUSG00000003438	Timm50	475	597	591	1624	1531	1283	1004	961	975	1705	1679	1555	-1.19061	1.33464e-61	down	0.021155	0.800587	none	0.446567	1.42936e-08	none
ENSMUSG00000003444	Med29	295	298	320	310	358	288	360	379	335	435	416	440	0.160041	0.228121	none	0.298755	0.00890381	none	-0.145214	0.243507	none
ENSMUSG00000003452	Bicd1	60	52	45	130	134	88	134	146	116	149	161	159	-0.925738	7.13862e-05	down	0.286767	0.146195	none	0.95262	1.349e-05	up
ENSMUSG00000003458	Ncstn	1679	1770	1788	1941	2031	1556	3027	2920	2893	2209	2354	2296	0.151799	0.0068139	none	0.17895	0.000229011	none	0.376878	4.18046e-15	none
ENSMUSG00000003464	Pex19	2683	3072	2960	1997	1921	1520	3223	3143	3172	1305	1437	1318	0.908952	2.22853e-83	up	-0.553865	7.47641e-27	none	-0.246489	1.64174e-08	none
ENSMUSG00000003469	Phyhip	3	2	2	0	1	3	1	2	0	0	1	2	0.971124	0.586918	none	-0.641951	NA	none	-1.61718	0.359379	none
ENSMUSG00000003476	Crhr2	0	3	3	1	1	2	4	2	0	0	0	0	0.752914	0.700925	none	-3.03817	NA	none	-0.368168	0.85115	none
ENSMUSG00000003477	Inmt	0	0	0	1	0	0	1	2	0	2	2	2	-0.739872	NA	none	2.34121	NA	none	2.04899	NA	none
ENSMUSG00000003484	Cyp4f18	7	1	0	3	2	0	0	0	3	2	1	0	1.00365	0.585553	none	-0.806136	NA	none	-1.81533	0.598428	none
ENSMUSG00000003500	Impdh1	1559	1757	1858	1441	1525	1198	877	823	787	1362	1303	1335	0.540648	2.33256e-19	none	-0.190272	0.00225839	none	-1.43466	8.20873e-112	down
ENSMUSG00000003518	Dusp3	3388	3794	3660	1063	1064	843	1207	1145	1069	347	394	334	2.09587	0	up	-1.59952	9.63107e-94	down	-2.04206	0	down
ENSMUSG00000003526	Prodh	59	73	80	291	327	247	114	110	101	486	476	448	-1.8016	7.92694e-28	down	0.572456	5.17683e-08	none	0.23953	0.316674	none
ENSMUSG00000003527	Dgcr14	337	347	386	486	516	433	475	502	489	575	606	594	-0.197571	0.0758225	none	0.170941	0.0786027	none	0.0759283	0.533061	none
ENSMUSG00000003528	Slc25a1	215	249	197	346	358	267	847	818	781	510	556	539	-0.325552	0.0132553	none	0.593293	6.13867e-10	up	1.51047	4.25604e-56	up
ENSMUSG00000003531	Dgcr6	149	134	119	167	173	143	207	166	216	147	152	155	-0.0355774	0.874404	none	-0.223964	0.225115	none	0.171491	0.382505	none
ENSMUSG00000003534	Ddr1	3272	3474	3770	3784	3840	3268	3350	3392	3255	1598	1605	1534	0.17483	0.000661449	none	-1.33707	3.2055e-208	down	-0.451566	3.8301e-20	none
ENSMUSG00000003541	Ier3	273	280	289	194	191	155	97	101	99	650	720	681	0.869729	1.80584e-11	up	1.79127	1.37487e-71	up	-1.88212	4.21221e-40	down
ENSMUSG00000003545	Fosb	51	52	65	55	44	47	33	31	33	77	80	60	0.425237	0.165635	none	0.4319	0.151445	none	-1.17105	6.31399e-05	down
ENSMUSG00000003546	Klc4	351	426	382	145	136	131	377	334	368	100	97	90	1.7137	1.30614e-41	up	-0.660271	0.000480454	down	-0.478772	4.31381e-06	none
ENSMUSG00000003549	Ercc1	429	405	465	774	834	694	734	857	842	1645	1689	1634	-0.598418	6.52049e-11	down	0.974393	2.19856e-60	up	0.526253	5.34786e-08	none
ENSMUSG00000003555	Cyp17a1	3	5	0	2	0	0	1	1	1	1	1	1	2.25191	0.278276	none	0.498637	NA	none	-1.78052	0.307308	none
ENSMUSG00000003559	As3mt	178	160	200	107	106	76	122	97	113	84	113	96	1.13181	1.54305e-10	up	-0.111594	0.690845	none	-1.07745	1.78672e-10	down
ENSMUSG00000003573	Homer3	199	189	192	499	462	391	373	351	338	496	516	505	-0.991708	1.25041e-17	down	0.0325308	0.806433	none	0.492536	6.53053e-05	none
ENSMUSG00000003575	Crtc1	621	676	648	648	695	544	920	965	950	698	729	809	0.271347	0.000990548	none	0.111869	0.260044	none	0.166216	0.0331176	none
ENSMUSG00000003581	Rnf215	239	217	227	218	238	202	283	253	212	233	241	213	0.28097	0.0570326	none	-0.0747481	0.684356	none	-0.251767	0.0883859	none
ENSMUSG00000003585	Sec14l2	108	126	111	346	303	268	89	67	75	105	102	98	-1.1845	1.53918e-16	down	-1.72208	9.22256e-34	down	-0.955726	1.35772e-06	down
ENSMUSG00000003604	Aven	255	259	283	383	344	311	263	252	280	411	394	433	-0.154649	0.249208	none	0.119785	0.364514	none	-0.38167	0.00256383	none
ENSMUSG00000003617	Cp	175	187	145	67	81	54	848	841	779	412	411	447	1.55861	4.23811e-16	up	2.52173	2.68017e-64	up	1.90498	2.62754e-76	up
ENSMUSG00000003623	Crot	202	184	184	354	331	274	784	738	710	464	480	510	-0.519731	8.0379e-05	none	0.467743	4.759e-06	none	1.58906	1.22876e-54	up
ENSMUSG00000003644	Rps6ka1	80	88	116	240	262	229	55	73	67	149	136	135	-1.14182	1.43176e-11	down	-0.936862	9.373e-11	down	-0.919348	6.37552e-05	down
ENSMUSG00000003660	Snrnp200	3170	3597	3540	5954	6418	5155	5479	5730	5515	6565	6910	6614	-0.540369	1.12034e-39	none	0.0620257	0.107963	none	0.321463	4.46267e-15	none
ENSMUSG00000003662	Ciao1	718	818	784	737	740	560	1004	1087	901	693	749	643	0.417102	4.44438e-08	none	-0.0979756	0.313944	none	-0.0110807	0.913716	none
ENSMUSG00000003665	Has1	35	37	46	23	20	11	69	58	55	29	32	23	1.36859	0.000442818	up	0.516191	0.315149	none	0.245649	0.456489	none
ENSMUSG00000003680	Taf6l	268	252	237	431	444	331	434	466	465	425	446	422	-0.439026	0.000212093	none	-0.0306386	0.831278	none	0.471244	3.17047e-05	none
ENSMUSG00000003721	Insig2	824	904	786	540	489	398	968	950	976	513	527	509	1.04611	4.22577e-37	up	-0.0133089	0.92661	none	-0.174132	0.0202254	none
ENSMUSG00000003731	Kpna6	2943	3310	3175	3336	3240	2771	3611	3265	3150	3070	3221	3148	0.237815	1.5232e-08	none	-0.120984	0.00380692	none	-0.2893	4.42485e-10	none
ENSMUSG00000003746	Man1a	161	174	165	250	259	217	297	346	347	448	523	451	-0.312372	0.0338131	none	0.83335	3.71219e-15	up	0.608917	4.40693e-06	up
ENSMUSG00000003752	Itpkc	293	299	274	231	248	186	291	316	301	171	184	189	0.611248	1.19888e-06	up	-0.421694	0.00376293	none	-0.310221	0.00963392	none
ENSMUSG00000003762	Adck4	170	164	202	107	108	94	205	200	190	71	101	87	1.0218	2.98644e-09	up	-0.393871	0.0878127	none	-0.229418	0.156341	none
ENSMUSG00000003778	Brd8	1206	1199	1249	2607	2687	2162	2794	2827	2654	2923	3087	3060	-0.800065	7.14743e-49	down	0.14893	0.000508785	none	0.799678	1.71198e-50	up
ENSMUSG00000003779	Kif20a	328	326	274	1781	1838	1454	3000	3098	2943	3313	3496	3485	-2.22162	3.56118e-176	down	0.887753	3.599e-99	up	2.90586	0	up
ENSMUSG00000003808	Farsa	1060	1240	1191	1534	1641	1263	1204	1251	1158	1534	1629	1596	-0.118948	0.0697355	none	-0.0320758	0.66542	none	-0.32726	9.19865e-08	none
ENSMUSG00000003809	Gcdh	528	577	564	387	338	297	434	397	409	387	449	382	0.934784	8.94654e-23	up	0.117839	0.374233	none	-0.806428	3.82372e-20	down
ENSMUSG00000003810	Mast2	3841	4152	4131	2754	2742	2286	2789	2898	2834	2686	2986	2902	0.866459	4.92197e-101	up	0.00473656	0.944852	none	-0.886523	1.50395e-97	down
ENSMUSG00000003812	Dnase2a	192	216	192	125	176	146	298	317	271	153	169	140	0.644526	9.11606e-05	up	-0.0942578	0.69766	none	0.184343	0.189814	none
ENSMUSG00000003813	Rad23a	1291	1358	1285	1172	1210	1013	1264	1254	1131	1176	1288	1266	0.438913	4.79963e-13	none	7.06273e-05	0.999409	none	-0.487679	3.51913e-16	none
ENSMUSG00000003814	Calr	12066	13490	13600	11811	12193	9966	20575	21292	20204	17778	19181	18807	0.430986	3.62398e-38	none	0.580261	2.14791e-120	none	0.287328	7.13246e-17	none
ENSMUSG00000003824	Syce2	62	65	52	476	491	396	106	106	88	223	201	198	-2.70152	2.8901e-70	down	-1.26468	5.27781e-31	down	0.365425	0.133148	none
ENSMUSG00000003847	Nfat5	4942	5490	4990	4355	4717	3617	6686	6638	6556	5020	5845	5686	0.509575	7.7537e-37	none	0.249639	5.83957e-09	none	-0.0109607	0.822789	none
ENSMUSG00000003848	Nob1	663	754	702	1674	1758	1458	840	935	840	1814	1835	1712	-0.981613	6.16455e-55	down	-0.00252495	0.975302	none	-0.0737253	0.403124	none
ENSMUSG00000003849	Nqo1	81	117	81	1010	1018	762	339	386	355	2443	2649	2538	-3.09304	4.1933e-145	down	1.31984	2.69499e-147	up	1.57891	1.71897e-26	up
ENSMUSG00000003863	Ppfia3	53	43	49	53	46	45	89	80	93	25	36	27	0.237852	0.484885	none	-0.851727	0.0124429	none	0.472736	0.0709066	none
ENSMUSG00000003865	Gys1	5966	6293	6399	1715	1758	1356	1936	1886	1866	801	854	838	2.17984	0	up	-1.08587	7.78239e-81	down	-2.09248	0	down
ENSMUSG00000003868	Ruvbl2	672	828	783	2662	2525	2052	1428	1617	1440	3148	3254	3207	-1.43774	3.75293e-129	down	0.276283	4.80617e-11	none	0.59836	1.01967e-17	up
ENSMUSG00000003872	Lin7b	6	2	8	5	1	3	11	7	11	10	7	2	1.06521	0.365016	none	0.939717	0.454637	none	0.470036	0.603961	none
ENSMUSG00000003873	Bax	588	619	626	1472	1581	1276	1409	1344	1275	1838	1955	1794	-1.0131	1.67679e-50	down	0.233057	1.41061e-05	none	0.757069	3.25354e-29	up
ENSMUSG00000003882	Il7r	21	20	11	2	2	3	9	14	6	6	16	20	3.11203	7.91715e-05	up	2.4318	0.0071566	up	-1.22618	0.033536	none
ENSMUSG00000003923	Tfam	566	631	620	1304	1327	1086	1032	996	920	1106	1212	1183	-0.806072	2.51234e-32	down	-0.220938	0.000244245	none	0.32006	1.55185e-05	none
ENSMUSG00000003929	Zfp81	281	297	281	510	500	365	495	524	498	488	595	514	-0.445899	4.19569e-05	none	0.0849966	0.487718	none	0.442478	1.31363e-05	none
ENSMUSG00000003934	Efnb3	5	10	2	40	21	9	24	33	24	33	32	24	-1.78586	0.00940937	down	0.244508	0.686833	none	1.88205	0.00128046	up
ENSMUSG00000003948	Mmd	517	573	583	1680	1655	1363	934	917	906	4005	4838	4448	-1.26257	4.27633e-81	down	1.36474	2.19724e-186	up	0.343176	6.57094e-06	none
ENSMUSG00000003949	Hlf	12	17	13	23	15	5	28	15	24	15	17	26	0.223017	0.757478	none	0.331277	0.645261	none	0.300443	0.600914	none
ENSMUSG00000003955	Fam162a	544	555	536	817	818	639	995	977	880	961	991	940	-0.245781	0.00346733	none	0.214688	0.00297874	none	0.423077	4.2904e-08	none
ENSMUSG00000003970	Rpl8	8188	9677	9212	14711	14615	11939	14176	13794	12883	16228	16368	15568	-0.381986	1.15799e-32	none	0.0898355	0.0021216	none	0.216605	1.26618e-09	none
ENSMUSG00000003992	Ssbp2	337	380	359	374	396	335	858	873	813	274	255	325	0.185954	0.103957	none	-0.506483	3.4056e-05	none	0.863879	9.81569e-26	up
ENSMUSG00000004018	Fancl	56	42	61	187	165	182	168	163	137	229	213	232	-1.52774	7.32161e-13	down	0.194101	0.283226	none	1.17374	2.49729e-08	up
ENSMUSG00000004031	Fam5b	0	2	5	0	0	0	1	1	1	0	0	0	3.87017	0.0935467	none	NA	NA	NA	-1.58621	0.38741	none
ENSMUSG00000004032	Gstm5	211	285	256	275	246	208	305	286	308	297	319	291	0.269496	0.0557802	none	0.181757	0.199349	none	-0.116249	0.421469	none
ENSMUSG00000004035	Gstm7	23	16	26	3	3	4	63	50	30	3	5	7	2.92618	1.3731e-05	up	0.432028	0.753494	none	0.747988	0.0595216	none
ENSMUSG00000004040	Stat3	2999	3335	3067	1053	1098	895	3132	3065	3115	1183	1187	1188	1.85228	2.09569e-306	up	0.0901498	0.223079	none	-0.390826	5.90053e-20	none
ENSMUSG00000004043	Stat5a	464	478	432	372	351	292	717	759	787	332	386	358	0.665587	5.08359e-11	up	-0.0502094	0.740068	none	0.342223	0.000136199	none
ENSMUSG00000004044	Ptrf	6217	6895	7103	4410	4240	3509	12097	12750	11424	6981	7247	6912	0.960847	5.48726e-126	up	0.664503	4.56633e-99	up	0.465257	3.61414e-30	none
ENSMUSG00000004054	Map3k11	438	442	440	815	888	687	795	877	825	779	792	713	-0.627475	1.15572e-13	down	-0.198678	0.0136299	none	0.541048	1.24991e-10	none
ENSMUSG00000004056	Akt2	7542	8010	7964	2644	2804	2248	4081	3977	3971	2423	2478	2320	1.83908	0	up	-0.22601	6.29631e-07	none	-1.34553	1.83719e-295	down
ENSMUSG00000004069	Dnaja3	1256	1393	1413	1786	1745	1470	1300	1359	1217	1366	1597	1540	-0.0737868	0.253863	none	-0.286956	2.09976e-07	none	-0.445657	6.95542e-14	none
ENSMUSG00000004070	Hmox2	368	400	401	504	536	440	568	520	531	593	558	584	-0.114372	0.301938	none	0.0954099	0.393058	none	0.0919303	0.400931	none
ENSMUSG00000004071	5730403B10Rik	1508	1724	1643	762	801	654	1027	1023	1037	576	683	612	1.36248	3.3666e-111	up	-0.380828	1.30829e-06	none	-1.03583	6.48528e-75	down
ENSMUSG00000004085	B230120H23Rik	1425	1535	1463	1671	1664	1344	1074	1091	931	1244	1298	1293	0.146901	0.0100263	none	-0.420144	2.36639e-15	none	-0.893736	1.0817e-48	down
ENSMUSG00000004096	Cwc15	1170	1427	1328	1387	1354	1115	1692	1632	1549	1394	1598	1493	0.25113	4.463e-05	none	0.083431	0.209751	none	-0.0641793	0.343549	none
ENSMUSG00000004098	Col5a3	1325	1462	1506	236	244	228	1452	1403	1368	404	461	479	2.82385	1.57771e-246	up	0.785115	4.18956e-12	up	-0.401542	2.97278e-12	none
ENSMUSG00000004099	Dnmt1	1217	1355	1351	7776	7753	6397	7197	7421	7001	8914	9446	9200	-2.25608	0	down	0.195675	3.91749e-13	none	2.08475	0	up
ENSMUSG00000004100	Ppan	693	776	741	2260	2248	1805	833	741	793	2649	2809	2772	-1.28647	1.21665e-110	down	0.249489	6.90805e-09	none	-0.278154	0.000296517	none
ENSMUSG00000004105	Angptl2	4568	5056	4749	5290	5507	4335	4420	4387	4014	9163	10326	10008	0.153649	3.02059e-05	none	0.829186	2.2463e-147	up	-0.543069	8.11019e-47	none
ENSMUSG00000004110	Cacna1e	0	0	0	0	0	1	0	1	1	0	0	1	-0.739872	NA	none	-0.139931	NA	none	1.48998	NA	none
ENSMUSG00000004113	Cacna1b	20	22	28	13	22	13	25	13	30	8	12	9	0.775011	0.115753	none	-0.860262	0.186871	none	-0.415878	0.399748	none
ENSMUSG00000004127	Rg9mtd2	348	429	423	427	417	341	459	494	476	594	589	573	0.243968	0.0244688	none	0.434487	1.84467e-06	none	-0.123548	0.269159	none
ENSMUSG00000004151	Etv1	271	313	278	486	425	375	432	413	416	274	321	335	-0.351124	0.00176975	none	-0.602436	3.05792e-08	down	0.172017	0.13686	none
ENSMUSG00000004187	Kifc2	36	25	43	14	25	20	48	51	67	6	15	8	1.04433	0.0133933	none	-1.17642	0.050401	none	0.293955	0.423725	none
ENSMUSG00000004207	Psap	9532	10857	10045	6541	6630	5388	16005	15370	15214	9002	9487	9144	0.939943	4.67208e-211	up	0.440363	5.88148e-61	none	0.237336	8.68465e-15	none
ENSMUSG00000004221	Ikbkg	1041	1254	1215	1649	1606	1303	1060	1085	1010	1502	1671	1598	-0.150362	0.0191101	none	-0.0677034	0.29076	none	-0.530155	5.54606e-17	none
ENSMUSG00000004231	Pax2	0	0	0	1	0	0	1	0	0	0	0	1	-0.739872	NA	none	-0.139931	NA	none	0.583088	NA	none
ENSMUSG00000004233	Wars2	113	124	131	252	241	225	285	266	289	342	352	365	-0.741875	1.20397e-06	down	0.423333	0.000463753	none	0.813667	1.24053e-08	up
ENSMUSG00000004263	Atn1	1537	1568	1490	2692	2756	2187	3339	3644	3638	3086	3294	3199	-0.503286	9.80538e-23	none	0.193977	1.59791e-06	none	0.830695	3.28941e-49	up
ENSMUSG00000004264	Phb2	1334	1449	1435	3206	3281	2556	1959	2033	1881	3156	3259	3025	-0.871166	4.84644e-73	down	-0.0702563	0.13984	none	0.0994338	0.0898586	none
ENSMUSG00000004266	Ptpn6	57	53	41	37	30	32	54	64	49	53	71	60	0.833589	0.0103778	none	0.75265	0.0172093	none	-0.236126	0.462593	none
ENSMUSG00000004267	Eno2	45	56	57	50	40	37	275	265	235	60	83	66	0.540167	0.0800027	none	0.581437	0.0506536	none	1.91668	2.69799e-27	up
ENSMUSG00000004268	Emg1	664	831	720	1812	1782	1475	1253	1223	1106	2009	2155	1949	-0.969457	9.38302e-53	down	0.135758	0.00959344	none	0.317156	9.35581e-06	none
ENSMUSG00000004270	Lpcat3	630	650	637	558	499	446	1108	1088	1012	621	675	563	0.578044	2.3301e-11	none	0.170758	0.0939719	none	0.363706	3.68446e-07	none
ENSMUSG00000004285	Atp6v1f	440	493	471	355	392	315	558	560	444	303	286	297	0.628484	1.64601e-10	up	-0.395415	0.000624855	none	-0.225287	0.026858	none
ENSMUSG00000004317	Clcn5	5763	6357	6679	6714	6348	5512	10079	10024	9585	2791	2945	2767	0.242818	3.1702e-08	none	-1.26289	6.12095e-274	down	0.281308	4.45554e-12	none
ENSMUSG00000004319	Clcn3	996	1180	1159	1833	1889	1505	1746	1789	1669	1225	1231	1186	-0.421828	5.80623e-13	none	-0.654321	7.51244e-36	down	0.265254	8.04939e-06	none
ENSMUSG00000004328	Hif3a	6	12	9	3	4	3	8	1	8	2	2	3	1.64872	0.0615063	none	-0.648708	0.680701	none	-1.0313	0.222386	none
ENSMUSG00000004347	Pde1c	291	340	290	70	56	49	729	785	748	49	39	54	2.6228	6.08505e-57	up	-0.430462	0.18373	none	0.919921	2.90486e-24	up
ENSMUSG00000004356	Utp20	1156	1344	1197	4558	4860	3800	2712	2765	2665	5006	5413	5333	-1.61117	1.20286e-250	down	0.119569	0.00152129	none	0.762397	1.79638e-51	up
ENSMUSG00000004359	Spic	0	1	1	0	2	0	0	1	0	0	0	0	0.260475	0.940124	none	-1.91718	NA	none	-1.24856	NA	none
ENSMUSG00000004360	9330159F19Rik	162	192	168	9	8	10	173	156	145	9	13	10	4.49567	5.22558e-43	up	0.0944509	0.922935	none	-0.516453	0.000708011	none
ENSMUSG00000004364	Cul3	3496	3904	3608	4241	4298	3579	3421	3507	3439	3859	4524	4276	0.0870771	0.0358141	none	-0.0732762	0.114492	none	-0.463634	2.12283e-30	none
ENSMUSG00000004366	Sst	0	0	0	1	0	3	0	0	0	1	1	0	-2.73877	0.367884	none	-1.22859	NA	none	NA	NA	NA
ENSMUSG00000004371	Il11	30	57	52	2	5	9	7	9	9	5	12	5	3.31326	1.18752e-10	up	0.266234	0.827596	none	-2.84267	4.30158e-11	down
ENSMUSG00000004383	Large	1238	1442	1393	1044	1057	865	1077	1041	930	914	980	894	0.683471	1.44342e-29	up	-0.223769	0.000885651	none	-0.795791	5.14439e-38	down
ENSMUSG00000004393	Ddx56	841	872	925	1710	1807	1459	989	1057	980	1834	1965	1785	-0.688122	5.47796e-28	down	0.0315008	0.652753	none	-0.180771	0.0147303	none
ENSMUSG00000004394	Tmed4	1293	1465	1532	1254	1223	965	1196	1163	1080	919	969	890	0.546456	4.67501e-18	none	-0.441356	1.5837e-12	none	-0.696765	1.90199e-29	down
ENSMUSG00000004415	Emid2	476	486	482	592	614	504	410	420	389	66	90	74	-0.0164967	0.891513	none	-3.03047	2.51111e-118	down	-0.623526	1.45596e-11	down
ENSMUSG00000004446	Bid	149	146	163	632	594	590	678	559	538	604	638	595	-1.76701	2.79058e-49	down	-0.1244	0.236134	none	1.57389	2.37694e-39	up
ENSMUSG00000004451	Ralb	596	690	643	785	767	616	1346	1350	1255	843	878	843	0.0589559	0.53007	none	0.109276	0.191611	none	0.657106	1.98611e-23	up
ENSMUSG00000004455	Ppp1cc	1633	1857	1778	2671	2691	2181	3022	3080	2731	3074	3095	2964	-0.291072	9.07535e-10	none	0.14269	0.00121026	none	0.367768	7.85687e-14	none
ENSMUSG00000004460	Dnajb11	2799	3072	3198	2089	2044	1647	2275	2279	2079	2177	2419	2294	0.878266	3.65724e-72	up	0.119984	0.0160158	none	-0.829689	5.26355e-65	down
ENSMUSG00000004462	Tbccd1	498	625	573	363	337	310	503	474	460	358	390	343	0.969677	1.59147e-23	up	-0.0262016	0.869553	none	-0.614833	1.86163e-12	down
ENSMUSG00000004473	Clec11a	8	9	5	12	9	4	6	10	8	7	11	11	0.0665803	0.944786	none	0.0998938	0.924274	none	-0.250563	0.779112	none
ENSMUSG00000004500	Zfp324	121	112	139	135	116	111	308	325	307	222	257	233	0.266147	0.19931	none	0.838438	2.97055e-08	up	0.957626	1.06688e-11	up
ENSMUSG00000004508	Gab2	825	879	816	625	603	482	266	283	271	340	382	349	0.788571	3.41022e-25	up	-0.807983	2.89809e-19	down	-1.99787	6.8681e-119	down
ENSMUSG00000004530	Coro1c	1423	1645	1468	6031	6363	5238	4057	4039	3812	5130	5335	5208	-1.73418	0	down	-0.305232	5.81327e-20	none	1.01533	3.71999e-112	up
ENSMUSG00000004535	Tax1bp1	2940	3222	3108	3068	3088	2512	3761	3612	3629	3021	3337	3237	0.324175	2.69705e-15	none	0.0123438	0.835068	none	-0.130529	0.00243532	none
ENSMUSG00000004540	Psg17	6	3	5	70	67	54	1	4	8	38	47	49	-3.53771	5.69617e-13	down	-0.644785	0.0254056	none	-0.484988	0.683282	none
ENSMUSG00000004542	Psg19	0	0	0	1	5	2	0	0	0	3	6	5	-3.61946	0.0988074	none	0.674234	0.639019	none	NA	NA	NA
ENSMUSG00000004552	Ctse	1	2	2	2	3	1	8	1	9	4	4	3	-0.0206833	0.991362	none	0.758559	0.634688	none	1.48246	0.249871	none
ENSMUSG00000004558	Ndrg2	887	959	759	358	351	279	1818	1755	1794	364	385	395	1.62743	4.79753e-67	up	0.0791061	0.569337	none	0.665309	2.18856e-21	up
ENSMUSG00000004561	Mettl17	248	269	239	446	461	362	472	470	402	525	523	542	-0.518982	2.79304e-06	none	0.193002	0.0580733	none	0.451113	4.5327e-05	none
ENSMUSG00000004562	Arhgef40	898	1039	905	1920	1910	1598	2754	2791	2633	2497	2806	2691	-0.708192	5.67058e-34	down	0.423192	4.01162e-21	none	1.14784	4.10671e-103	up
ENSMUSG00000004565	Pnpla6	328	351	325	581	550	479	828	793	770	613	685	601	-0.455311	3.52739e-06	none	0.102147	0.32052	none	0.873659	1.43449e-24	up
ENSMUSG00000004567	Mcoln1	510	566	525	603	598	529	1010	931	1070	612	678	590	0.112168	0.253912	none	-0.0175731	0.888865	none	0.535043	4.93737e-11	none
ENSMUSG00000004568	Arhgef18	446	488	547	573	602	531	651	721	664	688	618	657	0.0188513	0.884233	none	0.0662018	0.576332	none	0.0814713	0.451719	none
ENSMUSG00000004591	Pkn2	1631	1805	1703	2791	2735	2213	2606	2707	2581	2283	2683	2518	-0.362726	1.57788e-14	none	-0.182482	0.000120434	none	0.241816	6.86449e-07	none
ENSMUSG00000004609	Cd33	28	34	16	6	9	1	18	13	5	9	10	10	2.53635	2.68722e-05	up	0.760453	0.429122	none	-1.49735	0.00287785	down
ENSMUSG00000004610	Etfb	908	1109	975	824	862	709	915	908	873	749	803	757	0.545202	8.24361e-15	none	-0.187931	0.014119	none	-0.526193	2.87125e-15	none
ENSMUSG00000004612	Nkg7	1	3	0	0	0	1	1	1	0	3	5	0	2.08937	0.441929	none	2.74178	NA	none	-1.36282	0.580274	none
ENSMUSG00000004626	Stxbp2	76	68	60	237	272	230	176	200	186	180	197	196	-1.63219	1.97701e-20	down	-0.505139	0.000295697	none	1.08217	4.86272e-09	up
ENSMUSG00000004630	Pcp2	3	0	2	0	3	2	2	2	3	1	0	1	0.238077	0.913343	none	-1.46464	NA	none	0.084096	0.965222	none
ENSMUSG00000004631	Sgce	268	339	265	373	349	283	751	741	643	456	482	491	0.0215432	0.893287	none	0.375485	0.000240982	none	0.915212	6.15997e-21	up
ENSMUSG00000004633	Chn2	186	172	177	14	17	15	69	64	62	21	27	25	3.76831	1.2402e-43	up	0.525052	0.333687	none	-1.8372	7.39234e-25	down
ENSMUSG00000004637	Wwox	83	103	81	164	141	108	167	156	159	174	178	157	-0.398378	0.0535901	none	0.172608	0.397422	none	0.476425	0.00977962	none
ENSMUSG00000004642	Slbp	335	421	384	1890	1749	1487	1672	1709	1792	1905	2056	2012	-1.94329	1.32909e-154	down	0.0865469	0.13825	none	1.80712	3.33304e-127	up
ENSMUSG00000004655	Aqp1	328	413	357	366	372	275	896	976	840	719	736	695	0.344579	0.00217806	none	0.954866	6.19185e-28	up	0.928219	4.33877e-27	up
ENSMUSG00000004661	Arid3b	126	102	112	53	43	45	23	34	32	34	36	42	1.49832	1.19042e-10	up	-0.47103	0.184468	none	-2.3161	1.90215e-20	down
ENSMUSG00000004665	Cnn2	1781	1884	1873	1494	1624	1285	2476	2494	2321	1616	1803	1691	0.558458	1.57319e-24	none	0.0800236	0.211737	none	0.0180186	0.779456	none
ENSMUSG00000004667	Polr2e	826	940	928	1158	1127	1019	1128	1207	1114	1443	1428	1385	-0.0717143	0.376638	none	0.228486	0.000349656	none	-0.0207396	0.813778	none
ENSMUSG00000004668	Abca13	16	18	6	6	9	5	9	8	13	16	14	21	1.23245	0.084249	none	1.22513	0.0675987	none	-0.78795	0.234746	none
ENSMUSG00000004677	Myo9b	1589	1723	1629	2158	2308	1850	2476	2580	2634	3114	3160	3191	-0.127418	0.0204423	none	0.449736	8.09848e-25	none	0.261121	1.24192e-06	none
ENSMUSG00000004698	Hdac9	484	549	502	31	27	22	60	36	48	9	7	13	4.48929	1.89491e-123	up	-1.59198	0.00162261	down	-3.79139	2.86922e-133	down
ENSMUSG00000004707	Ly9	10	10	16	3	4	1	10	8	6	6	8	5	2.41643	0.00424022	up	1.13306	0.342052	none	-0.967036	0.148831	none
ENSMUSG00000004709	Cd244	8	6	9	28	24	16	1	2	3	15	20	9	-1.32093	0.0207325	none	-0.755199	0.167274	none	-2.31856	0.0188486	none
ENSMUSG00000004730	Emr1	24	24	9	0	3	5	22	18	20	5	8	10	3.02879	0.00011957	up	1.34037	0.242783	none	-0.305169	0.589843	none
ENSMUSG00000004748	Mtfp1	58	70	63	210	194	134	72	68	82	110	116	121	-1.2592	7.82114e-11	down	-0.75826	7.55291e-06	down	-0.157673	0.581401	none
ENSMUSG00000004768	Rab23	202	204	209	775	754	617	577	606	588	819	833	794	-1.57436	3.51978e-56	down	0.0556171	0.562962	none	1.14759	1.91088e-28	up
ENSMUSG00000004771	Rab11a	1018	1152	1154	1152	1184	895	1266	1283	1272	1239	1470	1347	0.270304	4.50172e-05	none	0.19544	0.00299443	none	-0.175889	0.00631884	none
ENSMUSG00000004788	Eif2b2	815	934	883	986	986	853	876	779	798	1173	1115	1161	0.122051	0.105391	none	0.152977	0.0380558	none	-0.478777	1.2962e-11	none
ENSMUSG00000004789	Dlst	4822	5231	5178	6328	6201	5110	5184	5146	4937	5469	5776	5551	0.0158063	0.730209	none	-0.204492	1.42574e-11	none	-0.374755	4.56213e-25	none
ENSMUSG00000004791	Pgf	197	207	230	220	220	178	140	129	123	361	385	405	0.265211	0.0761999	none	0.763849	5.07018e-11	up	-1.07266	3.15228e-13	down
ENSMUSG00000004798	Ulk2	889	960	881	596	646	538	1149	1219	1190	626	645	641	0.842334	4.36398e-29	up	-0.0325933	0.78349	none	0.00466225	0.959686	none
ENSMUSG00000004815	Dgkq	191	207	204	323	331	293	361	344	353	324	290	285	-0.430097	0.000811602	none	-0.211125	0.115331	none	0.435906	0.000310622	none
ENSMUSG00000004837	Grap	28	33	36	13	25	11	32	33	34	38	42	46	1.22175	0.00473656	up	1.23822	0.00270625	up	-0.346662	0.369511	none
ENSMUSG00000004843	Chmp2b	641	804	726	857	960	677	1054	1038	988	898	922	883	0.028771	0.783986	none	-0.0138592	0.901548	none	0.128788	0.0990969	none
ENSMUSG00000004846	Plod3	738	825	775	981	1111	872	1481	1469	1384	1737	1759	1681	-0.116248	0.151597	none	0.670373	5.09764e-30	up	0.512727	1.07961e-16	none
ENSMUSG00000004849	Ap1s1	736	817	783	1920	1891	1486	1813	1895	1796	2179	2256	2143	-0.95203	1.22048e-56	down	0.180515	0.000256607	none	0.859025	1.22636e-47	up
ENSMUSG00000004864	Mapk13	19	11	9	97	110	77	109	136	109	585	656	586	-2.62714	9.74245e-15	down	2.55252	3.49401e-95	up	2.79911	2.75908e-18	up
ENSMUSG00000004865	Srpk1	913	979	962	3029	2865	2437	1925	1871	1785	3053	3298	3366	-1.3186	7.27757e-136	down	0.0875586	0.0778636	none	0.589174	2.25438e-25	up
ENSMUSG00000004872	Pax3	19	20	22	48	37	37	86	74	94	30	33	28	-0.774961	0.0472004	none	-0.560037	0.138753	none	1.68168	2.31138e-08	up
ENSMUSG00000004880	Lbr	604	681	685	2235	2079	1688	2055	2143	1949	2044	2131	1880	-1.37836	7.15278e-105	down	-0.119483	0.0412342	none	1.26401	1.96552e-94	up
ENSMUSG00000004885	Crabp2	14	16	20	5	6	1	29	17	12	7	3	6	2.30883	0.000999183	up	0.325698	0.813309	none	-0.168751	0.783611	none
ENSMUSG00000004891	Nes	36548	41944	45537	12521	12971	10819	13410	14538	13329	6158	6593	6573	1.99618	2.0784e-138	up	-1.046	1.20802e-271	down	-1.96409	9.56678e-120	down
ENSMUSG00000004892	Bcan	29	31	22	1	2	3	6	3	6	2	2	0	3.98955	8.66626e-08	up	-0.761807	0.7241	none	-2.82783	2.76233e-07	down
ENSMUSG00000004895	Prcc	909	926	902	1240	1256	980	1162	1189	1188	1089	1146	1204	-0.114711	0.11715	none	-0.147433	0.0309753	none	-0.00777749	0.935122	none
ENSMUSG00000004896	Rrnad1	330	307	348	464	428	313	562	522	467	400	405	386	-0.0543584	0.71121	none	-0.144656	0.244752	none	0.273404	0.0131969	none
ENSMUSG00000004897	Hdgf	5754	6614	6261	10675	10776	8815	9750	10260	9510	11052	11885	11191	-0.474135	8.35691e-53	none	0.0388127	0.18975	none	0.287256	5.37857e-16	none
ENSMUSG00000004902	Slc25a18	10	7	7	1	7	7	8	3	7	5	7	4	0.883536	0.34718	none	-0.0771721	0.957141	none	-0.799234	0.343549	none
ENSMUSG00000004929	Thop1	3135	3547	3625	1773	1948	1537	1453	1646	1477	2423	2624	2458	1.19727	7.9249e-123	up	0.378702	1.31267e-15	none	-1.54861	5.85897e-181	down
ENSMUSG00000004931	Apba3	447	456	509	540	540	434	593	585	537	496	571	546	0.128516	0.232272	none	-0.0426495	0.730613	none	-0.0990422	0.352826	none
ENSMUSG00000004933	Matk	23	25	29	13	8	6	27	20	8	14	13	13	1.74824	0.000572403	up	0.445121	0.570241	none	-0.87062	0.0646896	none
ENSMUSG00000004934	Pias4	745	772	771	646	583	512	867	865	847	510	582	466	0.621647	7.05005e-15	up	-0.296268	0.00196905	none	-0.205843	0.00562492	none
ENSMUSG00000004936	Map2k1	2169	2437	2356	1910	2014	1593	1833	1814	1777	1885	1975	1674	0.562694	8.1962e-32	none	-0.129508	0.036491	none	-0.737415	7.2182e-56	down
ENSMUSG00000004937	Sgta	2015	2217	2196	2325	2362	1846	2336	2358	2269	2200	2363	2249	0.205406	2.80633e-05	none	-0.0723068	0.165668	none	-0.262361	3.09599e-08	none
ENSMUSG00000004939	Itgb1bp3	695	746	721	42	62	45	120	79	95	0	1	1	4.08608	4.44826e-171	up	-6.35659	1.59347e-08	down	-3.25707	6.64916e-165	down
ENSMUSG00000004945	5730437N04Rik	550	597	576	504	511	428	570	535	486	535	567	536	0.482069	2.64241e-08	none	0.0477538	0.69306	none	-0.493775	6.00367e-09	none
ENSMUSG00000004947	Dtx2	289	313	325	366	431	326	396	438	419	335	347	346	-0.0492856	0.733325	none	-0.261155	0.0250096	none	0.0572932	0.669359	none
ENSMUSG00000004951	Hspb1	4436	4953	4904	1594	1578	1277	1037	1038	976	752	749	722	1.91121	0	up	-1.13386	1.24049e-80	down	-2.60562	0	down
ENSMUSG00000004952	Rasa4	171	163	166	313	333	265	138	183	178	270	263	275	-0.636535	1.93726e-06	down	-0.306271	0.0144431	none	-0.381425	0.0244857	none
ENSMUSG00000004961	Syt5	4	4	3	1	1	0	2	0	2	4	2	4	2.71424	0.105444	none	2.22438	0.247968	none	-1.83561	0.192562	none
ENSMUSG00000004980	Hnrnpa2b1	16786	19274	18437	28644	27942	22951	28196	29390	26796	29577	32195	29988	-0.318788	5.38837e-31	none	0.0722198	0.00164024	none	0.253623	2.53273e-15	none
ENSMUSG00000004988	Fxyd4	3	10	6	7	3	6	17	5	7	3	4	4	0.44281	0.671157	none	-0.692035	0.570289	none	0.242793	0.801733	none
ENSMUSG00000004994	Ccdc130	161	150	197	179	163	126	167	169	142	153	178	161	0.35239	0.0473973	none	-0.0590933	0.79474	none	-0.469427	0.00476129	none
ENSMUSG00000004996	Mri1	276	360	296	555	521	486	477	431	414	669	670	675	-0.525184	8.03812e-07	none	0.229582	0.0115373	none	0.128769	0.29533	none
ENSMUSG00000005034	Prkacb	1783	2005	1850	2305	2477	1871	2291	2354	2245	2351	2526	2385	-0.0101129	0.883956	none	-0.00595245	0.936527	none	-0.087916	0.0979994	none
ENSMUSG00000005043	Sgsh	72	79	61	71	64	62	139	168	152	153	144	130	0.328459	0.224859	none	0.979463	1.22926e-06	up	0.737385	0.000175828	up
ENSMUSG00000005045	Chd5	13	10	22	22	23	26	12	12	15	22	30	26	-0.441732	0.427607	none	-0.0138487	0.982711	none	-0.586902	0.333305	none
ENSMUSG00000005054	Cstb	633	678	678	716	761	619	1126	1089	971	855	888	853	0.151008	0.076486	none	0.173993	0.0264282	none	0.300608	4.61502e-05	none
ENSMUSG00000005057	Sh2b2	214	244	281	390	400	338	122	130	141	143	152	161	-0.385366	0.00190287	none	-1.44237	1.30573e-32	down	-1.28709	2.2615e-18	down
ENSMUSG00000005069	Pex5	825	891	933	984	969	724	887	783	823	945	992	869	0.216434	0.00479983	none	-0.0623657	0.501926	none	-0.46564	2.67389e-10	none
ENSMUSG00000005078	Jkamp	310	390	314	370	348	260	455	455	438	425	447	458	0.281581	0.0209884	none	0.314043	0.00417076	none	0.0353083	0.79201	none
ENSMUSG00000005087	Cd44	2784	3108	3015	16032	16209	13008	3903	3904	3686	13318	14767	14107	-2.11727	0	down	-0.234739	8.04843e-22	none	-0.00993354	0.858207	none
ENSMUSG00000005089	Slc1a2	13	2	9	1	0	3	2	0	4	6	7	1	2.79217	0.019418	none	1.6063	0.312991	none	-2.39865	0.0246112	none
ENSMUSG00000005102	Eif2ak4	281	291	267	652	623	573	614	583	621	736	732	763	-0.915626	3.884e-20	down	0.134885	0.148728	none	0.737776	5.15167e-14	up
ENSMUSG00000005103	Wdr1	4690	5255	5176	6653	6545	5315	6743	6558	6451	7676	8014	7826	-0.0644164	0.100095	none	0.212016	1.88059e-13	none	0.0080727	0.87123	none
ENSMUSG00000005107	Slc2a9	12	18	19	26	32	25	43	33	40	67	80	71	-0.539144	0.267655	none	1.25645	1.97308e-05	up	0.869486	0.0338524	none
ENSMUSG00000005124	Wisp1	1839	2098	2182	1694	1743	1356	2265	2299	2210	648	762	722	0.58049	3.29867e-25	none	-1.30192	9.66055e-103	down	-0.230324	2.01776e-05	none
ENSMUSG00000005125	Ndrg1	155	184	193	166	126	132	524	519	475	150	132	108	0.549355	0.00121573	none	-0.257576	0.245253	none	1.13531	4.63108e-24	up
ENSMUSG00000005131	4930550C14Rik	4	2	7	3	1	3	15	5	11	8	8	5	1.10856	0.389783	none	1.43289	0.211345	none	0.868404	0.335648	none
ENSMUSG00000005142	Man2b1	397	411	329	455	508	355	779	835	819	713	721	691	0.0195229	0.897929	none	0.559222	1.1061e-10	none	0.71956	1.06547e-14	up
ENSMUSG00000005148	Klf5	2151	2348	2445	1010	1031	799	419	459	398	677	679	680	1.51885	9.22649e-156	up	-0.611849	9.48765e-19	down	-2.82243	0	down
ENSMUSG00000005150	Wdr83	355	356	326	409	362	320	325	336	328	359	385	366	0.154792	0.212515	none	-0.109785	0.401458	none	-0.447315	4.08883e-05	none
ENSMUSG00000005161	Prdx2	1573	1774	1695	2443	2459	1971	2974	2598	2525	2499	2666	2491	-0.219496	8.81789e-06	none	0.022192	0.712761	none	0.305217	5.47498e-08	none
ENSMUSG00000005198	Polr2a	4891	5321	5112	11408	11952	9133	12138	12239	12181	11298	12204	11662	-0.854523	2.83258e-136	down	-0.0179443	0.647429	none	0.87689	2.61383e-147	up
ENSMUSG00000005202	Shbg	0	0	0	2	1	0	0	2	0	1	1	0	-2.14173	NA	none	-0.665862	NA	none	1.46704	NA	none
ENSMUSG00000005204	Senp3	1467	1642	1545	2564	2552	2017	2088	2181	1958	2693	2759	2497	-0.387594	3.11872e-15	none	0.0239971	0.712987	none	0.0422434	0.506527	none
ENSMUSG00000005220	Corin	3	2	0	1	4	3	0	0	3	3	4	5	-0.458042	0.796984	none	0.436996	0.779203	none	-1.10315	0.622224	none
ENSMUSG00000005225	Plekha8	175	204	182	406	407	302	370	394	331	316	328	321	-0.760708	4.8813e-10	down	-0.338624	0.00236443	none	0.587152	1.64551e-06	up
ENSMUSG00000005233	Spc25	174	177	178	1000	1122	865	1374	1461	1267	1358	1566	1357	-2.26938	3.84078e-117	down	0.384231	2.22915e-09	none	2.57602	2.27161e-173	up
ENSMUSG00000005237	Dnahc2	13	10	7	7	7	6	9	5	11	6	7	12	0.817021	0.294452	none	0.187612	0.860295	none	-0.643647	0.390633	none
ENSMUSG00000005251	Ripk4	2	2	0	1	0	1	0	0	1	2	0	0	1.19627	0.632739	none	-0.1471	NA	none	-2.27517	0.375105	none
ENSMUSG00000005262	Ufd1l	997	1177	1048	1074	1078	859	1173	1173	1132	1131	1177	1139	0.324543	6.44272e-07	none	0.0621946	0.423175	none	-0.266155	2.31404e-05	none
ENSMUSG00000005267	Zfp287	59	80	65	152	151	121	132	142	148	176	165	143	-0.830286	3.61721e-05	down	0.0586449	0.805009	none	0.675066	0.000809386	up
ENSMUSG00000005268	Prlr	2	1	2	1	0	0	0	6	1	0	2	0	2.45153	0.298496	none	0.716247	NA	none	0.0927575	0.963589	none
ENSMUSG00000005299	Letm1	837	822	821	1659	1694	1259	988	965	941	1280	1398	1368	-0.66206	4.71411e-23	down	-0.319562	1.53104e-08	none	-0.156981	0.0389795	none
ENSMUSG00000005312	Ubqln1	3332	3747	3729	5012	5050	4167	4161	4234	4067	4794	5243	5090	-0.170599	1.99953e-05	none	-0.046515	0.245849	none	-0.171818	4.01937e-05	none
ENSMUSG00000005320	Fgfr4	2049	2265	2076	3253	3345	2858	13796	13436	13337	317	359	336	-0.341201	2.36028e-13	none	-3.36124	0	down	2.28908	0	up
ENSMUSG00000005338	Cadm3	28	32	33	16	21	14	82	56	65	12	38	33	1.09574	0.00897076	up	0.562478	0.323854	none	0.7482	0.0136742	none
ENSMUSG00000005354	Txn2	1682	1926	1884	3008	3108	2520	2217	2257	2081	2979	3015	2883	-0.426914	9.17369e-20	none	-0.094156	0.0394494	none	-0.122087	0.0221963	none
ENSMUSG00000005355	Casp14	3	0	0	0	0	0	0	0	0	1	0	1	2.7277	0.438577	none	1.7395	NA	none	-2.88438	NA	none
ENSMUSG00000005357	Slc1a6	10	12	16	0	1	0	7	10	11	2	0	3	5.36348	0.000132791	up	2.09656	NA	none	-0.814653	0.206781	none
ENSMUSG00000005360	Slc1a3	6	3	7	61	42	59	23	29	21	76	104	77	-3.1257	4.06905e-10	down	0.515244	0.071928	none	1.8045	0.00237371	up
ENSMUSG00000005362	Crbn	588	704	670	570	604	473	777	730	733	456	528	527	0.478784	9.16293e-09	none	-0.258324	0.00604684	none	-0.185177	0.0229887	none
ENSMUSG00000005370	Msh6	305	345	285	2425	2345	2026	1335	1513	1374	2609	2764	2746	-2.63691	6.50418e-294	down	0.121192	0.0105616	none	1.79792	1.54563e-104	up
ENSMUSG00000005371	Fbxo11	1857	2108	2066	2001	2092	1627	2511	2485	2423	1948	2224	2148	0.304199	1.91367e-09	none	0.0104417	0.889625	none	-0.0783086	0.13863	none
ENSMUSG00000005373	Mlxipl	43	46	31	45	65	41	122	88	88	29	35	20	-0.100386	0.79769	none	-0.97853	0.00510972	down	0.932533	0.000337624	up
ENSMUSG00000005374	Tbl2	724	907	841	1056	1109	852	1031	1031	1009	985	1111	999	-0.0608292	0.482062	none	-0.0964106	0.20756	none	-0.0623699	0.456676	none
ENSMUSG00000005378	Wbscr22	370	462	433	791	847	670	655	700	602	1105	1058	1028	-0.642252	9.17541e-14	down	0.334425	2.81846e-06	none	0.253101	0.00736487	none
ENSMUSG00000005397	Nid1	2233	2566	2362	1370	1281	1092	2583	2693	2621	3458	3633	3627	1.16198	1.05256e-113	up	1.38382	2.39652e-206	up	-0.235367	5.67199e-07	none
ENSMUSG00000005410	Mcm5	343	459	407	4231	4138	3370	3109	3149	2851	5116	5370	5019	-3.05339	0	down	0.268092	1.89473e-15	none	2.53735	0	up
ENSMUSG00000005413	Hmox1	808	874	830	3520	3605	2789	760	766	684	4539	4970	4747	-1.75122	3.95804e-246	down	0.3915	1.37118e-28	none	-0.563387	2.43849e-15	none
ENSMUSG00000005417	Mprip	4588	5079	5020	4792	5234	4169	6396	6227	6206	5576	5774	5414	0.275373	2.41632e-11	none	0.105386	0.00935774	none	-0.0190455	0.689718	none
ENSMUSG00000005442	Cic	2381	2504	2642	2549	2582	2169	5617	5761	5443	2717	2992	2915	0.270686	7.75474e-08	none	0.104812	0.0246632	none	0.781451	1.85664e-70	up
ENSMUSG00000005447	Pafah1b3	127	166	158	184	208	188	293	330	292	171	171	153	-0.145225	0.437532	none	-0.368737	0.0248949	none	0.645182	2.28938e-06	up
ENSMUSG00000005465	Il27ra	11	8	7	8	11	7	14	15	18	56	51	41	0.237763	0.779967	none	2.3782	4.38541e-08	up	0.473029	0.480414	none
ENSMUSG00000005469	Prkaca	9920	11051	10629	2694	2720	2234	3627	3595	3384	1921	1975	1918	2.27337	0	up	-0.529628	5.29298e-35	none	-1.95283	0	down
ENSMUSG00000005470	Asf1b	212	244	188	1316	1353	1012	1089	1074	1082	1060	1138	1145	-2.28487	1.61526e-137	down	-0.269854	1.66118e-05	none	1.95647	3.16684e-101	up
ENSMUSG00000005481	Ddx39	1217	1310	1332	2588	2654	2182	2135	2099	2028	2838	2924	2789	-0.717322	3.23735e-44	down	0.0694559	0.156744	none	0.320224	2.45898e-09	none
ENSMUSG00000005483	Dnajb1	606	593	673	1099	981	863	1211	1261	1152	681	813	711	-0.424253	3.22062e-07	none	-0.552512	3.50224e-14	none	0.573093	2.34062e-14	none
ENSMUSG00000005493	Msh4	2	5	3	5	6	4	3	2	4	4	8	7	-0.364798	0.769085	none	0.205872	0.865663	none	-0.513352	0.70596	none
ENSMUSG00000005501	Usp40	1064	1162	1081	1438	1459	1179	1387	1419	1413	1414	1515	1457	-0.0742193	0.278424	none	-0.028125	0.710818	none	-0.025978	0.736131	none
ENSMUSG00000005505	Kbtbd4	322	344	330	528	527	430	608	484	517	458	481	454	-0.348592	0.000536689	none	-0.226098	0.0191092	none	0.313261	0.00363369	none
ENSMUSG00000005506	Celf1	6810	7474	7185	7889	8149	6989	6939	7002	6787	5408	5747	5548	0.122727	0.00106173	none	-0.600528	3.35645e-75	down	-0.428361	3.40225e-39	none
ENSMUSG00000005510	Ndufs3	1447	1639	1518	1349	1426	1099	1365	1118	1090	1098	1240	1052	0.476946	2.1916e-17	none	-0.326137	1.90835e-07	none	-0.74415	5.60723e-28	down
ENSMUSG00000005514	Por	911	1008	1005	1959	1972	1505	2159	2154	1967	3377	3588	3461	-0.664567	1.26439e-29	down	0.80797	3.61652e-84	up	0.724637	3.24773e-38	up
ENSMUSG00000005533	Igf1r	1391	1476	1455	1121	1132	976	1891	1854	1766	1236	1423	1255	0.64613	1.54313e-27	up	0.140243	0.0394431	none	-0.0279596	0.682963	none
ENSMUSG00000005534	Insr	2085	2383	2401	1119	1098	895	1349	1294	1256	836	850	839	1.36921	3.14426e-136	up	-0.434635	1.73862e-11	none	-1.19423	8.3523e-114	down
ENSMUSG00000005540	Fcer2a	0	1	1	2	3	1	2	2	2	4	8	6	-1.34769	0.539999	none	1.45986	0.244698	none	1.22295	0.573736	none
ENSMUSG00000005547	Cyp2a5	0	0	0	2	0	0	3	0	1	3	2	2	-1.55477	NA	none	1.71297	NA	none	2.47118	NA	none
ENSMUSG00000005553	Atp4a	2	1	2	4	8	2	0	0	1	1	3	1	-1.21831	0.380215	none	-1.59775	0.261498	none	-2.60797	0.246215	none
ENSMUSG00000005566	Trim28	3162	3466	3434	10126	10290	8469	7297	7338	6940	9824	10244	9932	-1.29498	0	down	-0.0798252	0.00460786	none	0.722462	2.53436e-87	up
ENSMUSG00000005575	Ube2m	1478	1519	1639	2330	2340	1902	1899	1928	1898	2133	2241	2343	-0.274864	9.78763e-07	none	-0.101953	0.0560307	none	-0.074328	0.265135	none
ENSMUSG00000005580	Adcy9	256	259	224	156	204	155	208	176	224	89	91	70	0.747686	3.88174e-07	up	-1.17909	1.94585e-10	down	-0.659216	2.39355e-06	down
ENSMUSG00000005583	Mef2c	18715	20936	19601	781	774	679	305	304	273	195	204	208	4.95488	0	up	-2.01663	1.42539e-99	down	-6.44754	0	down
ENSMUSG00000005609	Ctr9	1449	1536	1580	1848	1984	1478	2102	2117	2037	2231	2363	2297	0.0124149	0.873024	none	0.244422	7.2912e-07	none	0.0762646	0.204058	none
ENSMUSG00000005610	Eif4g2	34790	38833	37513	37419	37931	30766	33293	33188	32279	35148	38017	37187	0.293612	1.09563e-33	none	-0.0776143	0.000566791	none	-0.547686	6.13292e-98	none
ENSMUSG00000005611	Mrvi1	308	372	431	8	8	10	51	60	47	15	10	13	5.64046	7.17011e-72	up	0.403131	0.622005	none	-3.19051	8.65018e-81	down
ENSMUSG00000005615	Pcyt1a	1565	1767	1666	707	774	568	1466	1435	1385	883	969	836	1.51522	3.34034e-128	up	0.259415	0.00103647	none	-0.599089	1.16214e-30	down
ENSMUSG00000005621	Zfp592	867	1000	939	1194	1248	991	1332	1319	1259	1109	1222	1133	-0.0642854	0.400229	none	-0.121142	0.0709866	none	0.101564	0.137828	none
ENSMUSG00000005625	Psmd4	2625	2941	2795	2932	2953	2309	2387	2423	2249	2662	2835	2839	0.257708	2.89512e-09	none	-0.107361	0.0191201	none	-0.621864	1.52759e-46	down
ENSMUSG00000005628	Tmod4	24	21	20	17	12	8	8	10	10	12	8	9	1.05561	0.0406012	none	-0.467747	0.551909	none	-1.59568	0.00159046	down
ENSMUSG00000005640	Insrr	1	0	0	0	0	1	1	1	1	1	3	0	0.221916	NA	none	1.73354	NA	none	1.10232	NA	none
ENSMUSG00000005656	Snx6	1334	1497	1474	1776	1801	1539	2569	2461	2407	1854	2084	1886	-0.024431	0.7329	none	0.0502035	0.43674	none	0.411176	2.31492e-16	none
ENSMUSG00000005667	Mthfd2	429	456	481	2922	2897	2334	713	707	674	1670	1795	1647	-2.349	0	down	-0.806862	6.19664e-78	down	0.237914	0.00700426	none
ENSMUSG00000005672	Kit	131	134	139	131	139	92	110	111	86	226	233	194	0.393229	0.0362688	none	0.722791	6.99142e-06	up	-0.776617	1.47093e-05	down
ENSMUSG00000005674	Tomm40l	72	92	86	155	113	113	130	143	128	175	172	146	-0.384334	0.0804002	none	0.236926	0.257868	none	0.305929	0.139392	none
ENSMUSG00000005677	Nr1i3	2	2	1	5	4	0	8	4	3	3	1	4	-0.558278	0.753981	none	-0.237057	0.899852	none	1.19976	0.364483	none
ENSMUSG00000005681	Apoa2	2	0	0	27	1	4	20	25	19	21	27	19	-3.67885	0.10099	none	0.972737	0.523776	none	4.61391	0.000112961	up
ENSMUSG00000005682	Pan2	427	408	413	685	682	551	666	630	638	627	664	617	-0.390079	2.41436e-05	none	-0.141075	0.114097	none	0.252194	0.00745146	none
ENSMUSG00000005683	Cs	6678	7279	7006	8691	8779	7118	8967	9404	8678	8447	8894	8597	-0.00259303	0.950334	none	-0.0566119	0.0592376	none	-0.010388	0.825429	none
ENSMUSG00000005686	Ampd3	372	395	311	752	713	611	987	1014	987	1378	1465	1571	-0.718833	1.16527e-13	down	0.953983	8.67503e-47	up	1.09302	2.17354e-36	up
ENSMUSG00000005687	Bcas2	805	879	787	1582	1559	1293	1253	1270	1147	1525	1578	1447	-0.616652	4.34442e-23	down	-0.0969125	0.117837	none	0.19237	0.00548714	none
ENSMUSG00000005698	Ctcf	1408	1566	1436	3743	3654	2970	3252	3457	3310	3566	3872	3828	-1.00539	8.01122e-107	down	-0.0133609	0.811653	none	0.806767	4.44578e-61	up
ENSMUSG00000005699	Pard6a	42	61	36	61	57	63	152	140	137	48	71	47	-0.170579	0.627342	none	-0.273924	0.419979	none	1.25174	1.18378e-08	up
ENSMUSG00000005705	Agrp	2	13	6	4	1	1	4	7	5	0	1	2	2.02222	0.0781746	none	-1.1136	0.623333	none	-0.744099	0.440509	none
ENSMUSG00000005716	Pvalb	13	20	15	4	0	2	25	17	22	2	1	3	3.21708	0.000144513	up	-0.134828	0.952466	none	0.0426245	0.945812	none
ENSMUSG00000005718	Tfap4	55	67	48	776	878	627	243	266	215	748	779	767	-3.51609	4.25543e-130	down	-0.122502	0.172371	none	1.71296	2.3256e-21	up
ENSMUSG00000005732	Ranbp1	1098	1180	1183	6080	6212	4870	4230	4487	4043	7029	7449	7597	-2.08094	0	down	0.230967	5.72149e-12	none	1.50399	5.71705e-202	up
ENSMUSG00000005763	Cd247	8	5	7	2	3	3	7	9	2	7	4	1	1.54737	0.129347	none	0.442254	0.781926	none	-0.546129	0.56762	none
ENSMUSG00000005774	Rfx5	162	147	115	190	221	172	625	642	623	167	183	182	-0.230019	0.226855	none	-0.267038	0.105203	none	1.77653	5.84941e-50	up
ENSMUSG00000005779	Psmb4	2149	2410	2376	2516	2384	1960	2289	2157	2086	2462	2413	2274	0.243467	5.10514e-07	none	-0.0727505	0.215353	none	-0.46412	2.01958e-22	none
ENSMUSG00000005800	Mmp8	31	18	22	7	13	9	18	22	25	54	47	69	1.52783	0.00390931	up	2.41897	5.5058e-09	up	-0.513227	0.277677	none
ENSMUSG00000005802	Slc30a4	1351	1661	1546	2748	2848	2306	2820	2972	2807	3050	3410	3262	-0.568954	2.4331e-28	none	0.164229	0.000101952	none	0.540166	2.42046e-25	none
ENSMUSG00000005803	Sqrdl	44	64	58	77	72	58	99	126	120	160	183	154	-0.0934839	0.773555	none	1.12989	1.56018e-09	up	0.682748	0.00298168	up
ENSMUSG00000005804	Pldn	495	519	536	735	705	622	717	680	640	767	823	794	-0.1862	0.0394577	none	0.0732368	0.43606	none	0.0151692	0.893174	none
ENSMUSG00000005813	Metap1	1395	1522	1452	1701	1757	1365	1152	1171	1101	1457	1665	1625	0.086114	0.158297	none	-0.156052	0.00703783	none	-0.729612	9.74222e-39	down
ENSMUSG00000005823	Gpr108	570	592	529	420	441	378	591	638	590	559	557	550	0.674115	5.07231e-13	up	0.291351	0.00244607	none	-0.27332	0.00192945	none
ENSMUSG00000005824	Tnfsf14	1	2	1	0	1	0	2	0	1	0	0	0	2.10455	0.416374	none	-1.10172	NA	none	-0.784101	0.72753	none
ENSMUSG00000005836	Gata6	16	23	23	5	6	4	13	4	7	7	5	6	2.2726	0.000194179	up	0.136788	0.915489	none	-1.74459	0.00157073	down
ENSMUSG00000005846	Rsl1d1	2490	2877	2863	6499	6482	5229	2961	2992	2995	6145	6693	6655	-0.918694	1.30823e-117	down	-0.0352102	0.385337	none	-0.255663	7.9546e-08	none
ENSMUSG00000005864	Cnga2	1	0	0	2	0	1	0	0	0	0	1	0	-1.26233	0.690314	none	-1.62423	NA	none	-1.34047	NA	none
ENSMUSG00000005871	Apc	3446	3851	3632	3367	3509	2830	3628	3734	3533	2870	3204	3250	0.397767	8.0304e-24	none	-0.192521	1.72955e-05	none	-0.38192	2.12156e-22	none
ENSMUSG00000005873	Reep5	3799	4431	4198	1351	1266	1050	2326	2242	2198	1482	1590	1539	1.98754	0	up	0.19712	0.000691756	none	-1.25385	9.72834e-199	down
ENSMUSG00000005881	Ergic3	1010	1025	1041	1119	1081	927	1410	1325	1297	1108	1172	1073	0.203555	0.00329504	none	-0.034589	0.690158	none	0.0110848	0.89772	none
ENSMUSG00000005882	Uqcc	1082	1257	1219	1116	1080	918	807	787	704	766	849	860	0.417628	3.19574e-11	none	-0.466442	2.66181e-12	none	-1.0082	7.91433e-53	down
ENSMUSG00000005886	Ncoa2	1347	1460	1430	1418	1512	1309	1931	2018	1989	1243	1338	1326	0.222788	0.000331069	none	-0.255518	2.90392e-05	none	0.10947	0.0648926	none
ENSMUSG00000005893	Nr2c2	520	587	565	958	927	797	938	945	862	778	833	837	-0.45644	2.17585e-09	none	-0.266951	0.000174775	none	0.337463	8.53407e-06	none
ENSMUSG00000005897	Nr2c1	298	355	316	422	476	426	519	532	484	496	539	518	-0.231183	0.0501008	none	0.0900203	0.469049	none	0.286819	0.00459331	none
ENSMUSG00000005899	Smpd4	799	840	790	1840	1761	1560	1297	1355	1259	1742	1840	1751	-0.862257	1.0764e-43	down	-0.0890681	0.132272	none	0.308698	2.70555e-06	none
ENSMUSG00000005907	Pex1	323	302	277	308	332	244	394	409	341	266	303	250	0.261838	0.0452549	none	-0.242551	0.0696015	none	-0.0387071	0.797845	none
ENSMUSG00000005917	Otx1	0	0	0	0	1	0	0	0	2	0	0	0	-0.739872	NA	none	-1.10172	NA	none	1.51342	NA	none
ENSMUSG00000005936	Kctd20	1365	1411	1432	1597	1620	1291	1974	1840	1722	1813	1756	1716	0.129685	0.0341268	none	0.0971291	0.119002	none	0.0160541	0.836499	none
ENSMUSG00000005947	Itgae	10	9	7	38	23	23	37	49	51	35	41	32	-1.45896	0.00529634	down	0.229735	0.634503	none	2.0207	4.59902e-06	up
ENSMUSG00000005949	Ctns	597	649	597	268	277	213	582	545	577	160	168	180	1.51046	3.77254e-55	up	-0.709231	1.79386e-07	down	-0.490585	2.3783e-09	none
ENSMUSG00000005950	P2rx5	515	552	526	51	61	47	264	237	276	13	17	11	3.55201	1.11274e-124	up	-2.0923	1.60714e-08	down	-1.41311	2.61744e-45	down
ENSMUSG00000005951	Shpk	20	25	20	17	9	4	27	35	23	8	11	13	1.3645	0.0138132	none	-0.0131458	0.990247	none	0.00960596	0.985948	none
ENSMUSG00000005952	Trpv1	25	22	21	1	2	2	3	3	3	0	1	0	3.99169	1.02679e-06	up	-2.37428	NA	none	-3.29939	5.39122e-07	down
ENSMUSG00000005958	Ephb3	1967	1985	2034	202	214	158	410	394	365	87	97	74	3.61275	0	up	-1.28552	3.69453e-14	down	-2.7363	0	down
ENSMUSG00000005968	Tuft1	60	79	55	145	107	93	40	42	54	67	110	97	-0.602144	0.0103781	none	-0.466141	0.0487468	none	-0.884169	0.00119211	down
ENSMUSG00000005973	Rcn1	1766	2011	1873	3288	3307	2684	3221	3060	2862	3200	3397	3234	-0.488972	1.97914e-28	none	-0.0504563	0.271378	none	0.316658	2.92504e-11	none
ENSMUSG00000005980	Dnase1	72	71	87	94	94	92	113	88	104	94	85	78	-0.0623545	0.825164	none	-0.263448	0.30466	none	0.0281074	0.924129	none
ENSMUSG00000005981	Trap1	2072	2288	2138	3001	3065	2558	3454	3471	3263	3100	3420	3247	-0.182728	7.19795e-05	none	0.0438923	0.380548	none	0.27095	5.21919e-10	none
ENSMUSG00000005982	Nat15	327	374	348	499	447	374	476	424	439	579	604	620	-0.103693	0.389177	none	0.317427	0.000645904	none	-0.024987	0.852775	none
ENSMUSG00000005983	1700037C18Rik	51	33	34	47	29	26	37	52	37	34	24	20	0.453761	0.254136	none	-0.510802	0.262541	none	-0.293051	0.43961	none
ENSMUSG00000005986	Ankrd13d	15	20	20	30	37	31	38	44	47	34	33	30	-0.613829	0.162277	none	-0.152695	0.754646	none	0.856269	0.0254282	none
ENSMUSG00000005994	Tyrp1	1	0	0	0	0	0	2	2	3	0	0	0	1.18368	NA	none	NA	NA	NA	2.32908	0.282703	none
ENSMUSG00000006005	Tpr	3702	4215	3977	6514	6758	5627	7279	7345	7100	7265	8268	8190	-0.44346	1.42626e-33	none	0.19142	4.02652e-07	none	0.49209	5.88431e-45	none
ENSMUSG00000006010	BC003331	590	744	618	785	769	631	904	948	794	698	837	733	0.0622978	0.526913	none	-0.0813026	0.392472	none	0.0625894	0.528278	none
ENSMUSG00000006014	Prg4	90	93	54	3	4	10	20	21	27	13	16	11	4.01005	1.89176e-18	up	1.05359	0.191579	none	-2.17813	9.26211e-13	down
ENSMUSG00000006019	Dhx34	179	273	213	719	826	627	424	456	442	695	693	671	-1.48488	4.64454e-41	down	-0.21014	0.0139366	none	0.619312	3.63332e-07	up
ENSMUSG00000006021	Kptn	91	112	113	120	128	124	195	180	194	175	177	157	-0.0182164	0.942938	none	0.311243	0.100141	none	0.472818	0.00527557	none
ENSMUSG00000006024	Napa	2423	2535	2531	2022	2118	1669	2579	2553	2470	1794	1989	1926	0.595218	4.73398e-35	up	-0.158812	0.00182792	none	-0.357129	7.65955e-15	none
ENSMUSG00000006050	Sra1	564	601	600	702	655	568	737	738	614	811	824	792	0.101515	0.284482	none	0.19986	0.0135468	none	-0.136466	0.143174	none
ENSMUSG00000006057	Atp5g1	1643	1829	1826	1699	1666	1348	1473	1410	1297	1445	1466	1306	0.396611	6.82321e-14	none	-0.293367	2.98394e-07	none	-0.720183	1.5907e-39	down
ENSMUSG00000006058	Snf8	348	372	460	450	453	352	535	554	518	523	502	540	0.140989	0.27357	none	0.187459	0.0761546	none	0.0671745	0.604808	none
ENSMUSG00000006095	Tbcb	385	444	434	580	547	439	686	687	616	611	621	633	-0.0818836	0.463107	none	0.120405	0.231911	none	0.277532	0.00198374	none
ENSMUSG00000006127	Inpp5k	477	478	427	252	262	178	727	658	642	250	261	262	1.23239	2.59232e-27	up	0.0319053	0.867681	none	0.172841	0.0763886	none
ENSMUSG00000006134	Crkl	1376	1523	1502	1979	1925	1658	1794	1872	1637	1453	1541	1586	-0.112411	0.052726	none	-0.415674	1.05464e-15	none	-0.10934	0.0752161	none
ENSMUSG00000006154	Eps8l1	40	44	33	10	12	6	93	85	88	17	25	21	2.2983	1.95853e-07	up	1.04331	0.0757829	none	0.807509	0.00171536	up
ENSMUSG00000006169	Clint1	2161	2309	2387	2833	2975	2341	2183	2121	2124	2461	2761	2655	-0.0206331	0.744299	none	-0.182851	3.56045e-05	none	-0.471356	1.7742e-21	none
ENSMUSG00000006179	Prss16	2	2	1	8	10	11	2	2	5	5	9	5	-2.32786	0.0241388	none	-0.766437	0.3766	none	0.4784	0.771178	none
ENSMUSG00000006191	Cdkal1	243	265	256	448	422	348	309	295	246	389	446	433	-0.444756	7.24392e-05	none	-0.0757504	0.55962	none	-0.225432	0.0881648	none
ENSMUSG00000006204	5430419D17Rik	5	5	5	3	7	2	2	3	2	2	1	2	0.571971	0.616495	none	-1.36625	0.364285	none	-1.47955	0.183088	none
ENSMUSG00000006205	Htra1	437	543	396	123	90	77	1570	1643	1698	284	383	327	2.47399	1.71436e-64	up	1.64378	2.22909e-26	up	1.46122	6.07159e-72	up
ENSMUSG00000006215	Zbtb17	495	590	518	640	668	515	547	513	504	727	687	602	0.0417408	0.700263	none	0.0136304	0.921625	none	-0.412067	2.08891e-06	none
ENSMUSG00000006216	Clcnkb	7	3	5	0	1	0	0	1	0	0	0	0	4.04085	0.0155056	none	-1.10172	NA	none	-4.19733	0.00968836	down
ENSMUSG00000006218	Fam131c	8	6	6	69	84	47	7	8	8	35	29	27	-3.07949	2.99658e-12	down	-1.25689	3.31962e-05	down	-0.180852	0.84814	none
ENSMUSG00000006219	Fblim1	811	994	861	711	699	559	591	540	571	693	836	761	0.66353	6.44999e-19	up	0.0837532	0.39007	none	-1.02285	4.20209e-41	down
ENSMUSG00000006221	Hspb7	3233	3579	3634	180	133	139	276	235	262	124	156	126	4.75666	0	up	-0.294372	0.14622	none	-4.13393	0	down
ENSMUSG00000006235	Epor	165	192	166	112	104	75	44	34	27	11	13	13	1.07699	2.99198e-10	up	-3.10273	1.73905e-21	down	-2.69465	1.00912e-37	down
ENSMUSG00000006241	Ccdc159	49	35	41	26	26	19	53	58	58	11	33	28	1.05429	0.00375127	up	-0.117585	0.855267	none	0.0517603	0.891966	none
ENSMUSG00000006262	Mob1b	2591	3166	2993	2326	2273	1650	1729	1573	1607	1799	2296	2012	0.716815	1.3084e-37	up	-0.162519	0.159141	none	-1.20947	3.85863e-119	down
ENSMUSG00000006273	Atp6v1b2	1699	1846	1748	1719	1687	1395	2141	2114	2146	1457	1553	1497	0.368023	9.36298e-13	none	-0.22525	1.75079e-05	none	-0.103287	0.0595577	none
ENSMUSG00000006276	Eps15l1	1027	1065	1051	1245	1310	1026	1347	1360	1345	1087	1120	1204	0.0406761	0.604477	none	-0.202763	0.0023984	none	-0.0119071	0.886968	none
ENSMUSG00000006281	Tep1	738	769	791	1198	1144	1005	1458	1286	1307	1082	1199	1110	-0.31662	8.04589e-06	none	-0.117554	0.0922971	none	0.438962	2.34123e-10	none
ENSMUSG00000006288	Ttc5	292	316	326	435	396	322	556	477	550	446	477	464	-0.0743458	0.576948	none	0.134457	0.248694	none	0.383959	0.000299944	none
ENSMUSG00000006289	Osgep	336	395	397	567	589	434	544	497	481	523	557	458	-0.265564	0.00942339	none	-0.179057	0.0878067	none	0.0549674	0.651062	none
ENSMUSG00000006299	Aamp	1948	1970	1971	1695	1810	1448	2165	2111	2092	1681	1680	1524	0.478051	1.80626e-18	none	-0.153959	0.0106808	none	-0.266416	3.32263e-07	none
ENSMUSG00000006301	Tmbim1	3196	3604	3428	1037	1010	815	1933	1911	1803	1186	1217	1174	2.06492	0	up	0.189023	0.00383709	none	-1.23448	1.86e-182	down
ENSMUSG00000006304	Arpc2	3602	4148	3883	4764	4831	3791	4620	4370	4396	5009	5454	5435	0.0253844	0.590936	none	0.115555	0.00198074	none	-0.174253	1.61097e-05	none
ENSMUSG00000006307	Wbp7	1422	1438	1422	2150	2233	1873	2231	2317	2253	2346	2351	2356	-0.320429	9.10627e-09	none	0.0378507	0.548137	none	0.288593	1.71138e-07	none
ENSMUSG00000006310	Zbtb32	8	9	10	2	6	5	5	4	6	4	1	5	1.26757	0.138566	none	-0.519386	0.718382	none	-1.22343	0.119709	none
ENSMUSG00000006311	Etv2	0	0	0	0	2	0	0	0	0	0	1	1	-1.55363	NA	none	-0.0903028	NA	none	NA	NA	NA
ENSMUSG00000006313	Upk1a	11	13	7	17	13	11	10	13	10	9	16	10	-0.173684	0.812448	none	-0.363825	0.627219	none	-0.286422	0.701421	none
ENSMUSG00000006315	Tmem147	594	669	624	788	846	675	461	439	419	677	625	552	-0.0648548	0.48483	none	-0.449968	1.77602e-07	none	-0.894281	3.9569e-27	down
ENSMUSG00000006333	Rps9	7008	8149	7858	11621	11609	9549	12926	12546	11019	12997	13145	11929	-0.284473	1.59826e-18	none	0.0819859	0.025097	none	0.287042	1.9577e-11	none
ENSMUSG00000006335	Tfpt	130	177	153	265	287	202	181	193	183	279	277	276	-0.484375	0.00124995	none	0.0127057	0.948286	none	-0.098158	0.598608	none
ENSMUSG00000006342	Susd2	56	62	56	4	3	7	39	25	34	15	13	11	3.85118	3.35554e-15	up	1.3181	0.0980473	none	-1.20559	3.44134e-05	down
ENSMUSG00000006344	Ggt5	8	8	2	1	0	1	47	42	56	1	1	1	3.38348	0.0230604	none	0.419338	NA	none	2.63459	6.73047e-08	up
ENSMUSG00000006345	Ggt1	1	3	3	2	1	2	0	0	0	1	1	0	0.682372	0.691622	none	-1.48024	NA	none	-4.02756	0.0499958	none
ENSMUSG00000006356	Crip2	5296	5621	6068	5282	5382	4230	6967	7305	7151	4406	4689	4384	0.419175	7.55132e-21	none	-0.27678	3.22698e-17	none	-0.0431803	0.448166	none
ENSMUSG00000006360	Crip1	575	733	727	451	380	320	555	434	410	335	338	287	1.04891	9.07821e-27	up	-0.393263	0.000858515	none	-0.917344	9.37835e-20	down
ENSMUSG00000006362	Cbfa2t3	1166	1277	1220	102	89	86	157	106	147	12	11	8	3.95121	5.40123e-287	up	-3.29785	2.13969e-21	down	-3.53685	2.52979e-276	down
ENSMUSG00000006369	Fbln1	130	148	132	746	775	631	1266	1216	1272	1291	1465	1396	-2.16598	7.04221e-87	down	0.813042	9.8166e-39	up	2.81807	1.47903e-179	up
ENSMUSG00000006373	Pgrmc1	946	1111	1044	2092	1982	1634	1364	1337	1251	1671	1950	1820	-0.653296	1.8195e-30	down	-0.203279	0.000130116	none	-0.0271764	0.729454	none
ENSMUSG00000006378	Gcat	100	112	120	138	141	102	362	393	404	290	341	334	0.0325621	0.895534	none	1.20906	6.03137e-19	up	1.42734	9.53366e-26	up
ENSMUSG00000006386	Tek	191	217	198	91	120	78	252	264	243	176	189	174	1.29797	6.75843e-15	up	0.768279	1.47861e-05	up	-0.0525296	0.748673	none
ENSMUSG00000006389	Mpl	2	3	0	0	0	0	1	1	2	0	0	1	3.38974	0.19644	none	0.821838	NA	none	-0.685122	0.732875	none
ENSMUSG00000006390	Elovl1	1027	1162	1208	1019	1190	954	1473	1493	1532	1277	1381	1391	0.32716	1.08534e-05	none	0.219985	0.00170973	none	0.0284783	0.728785	none
ENSMUSG00000006392	Med8	492	531	553	736	680	591	560	602	538	768	813	739	-0.122175	0.204156	none	0.0741674	0.44347	none	-0.269046	0.00272586	none
ENSMUSG00000006395	Hyi	19	23	33	88	78	62	88	79	55	69	52	65	-1.37372	7.331e-06	down	-0.420949	0.129138	none	1.18498	0.000175701	up
ENSMUSG00000006398	Cdc20	377	381	424	2820	2900	2342	3364	3444	3206	4445	4419	4228	-2.54206	0	down	0.566138	7.14024e-47	none	2.70406	0	up
ENSMUSG00000006403	Adamts4	750	859	825	1428	1437	1137	3155	2999	2922	838	1074	898	-0.489598	1.36591e-14	none	-0.644995	3.8814e-22	down	1.52136	1.74524e-179	up
ENSMUSG00000006411	Pvrl4	2	6	1	3	2	6	3	1	1	3	4	6	-0.132026	0.931127	none	0.0632576	0.96827	none	-1.20936	0.429259	none
ENSMUSG00000006412	Pfdn2	569	749	685	901	979	746	709	761	692	1039	1121	950	-0.165267	0.0596885	none	0.110723	0.183389	none	-0.264506	0.00188085	none
ENSMUSG00000006418	Rnf114	597	677	635	983	891	724	987	1052	955	763	847	870	-0.215578	0.0078416	none	-0.198926	0.0128094	none	0.271873	0.000229386	none
ENSMUSG00000006423	C330007P06Rik	575	660	659	954	858	784	1360	1427	1392	1193	1131	1198	-0.230911	0.00529349	none	0.305193	2.6831e-05	none	0.765077	1.09146e-29	up
ENSMUSG00000006435	Neurl1a	5437	6001	5892	482	471	425	470	462	448	23	13	17	3.87822	0	up	-4.83764	7.69612e-102	down	-4.02833	0	down
ENSMUSG00000006442	Srm	538	629	523	2194	2348	1887	849	1028	807	2914	2972	2911	-1.7022	3.57992e-151	down	0.318275	4.82119e-13	none	0.289996	0.00200409	none
ENSMUSG00000006445	Epha2	349	351	390	4148	4342	3506	899	952	890	3810	4000	3804	-3.23288	0	down	-0.181029	6.96442e-07	none	0.951505	3.54585e-29	up
ENSMUSG00000006456	Rbm14	1541	1627	1620	3056	3151	2664	2509	2683	2675	2589	2753	2650	-0.66421	4.73616e-42	down	-0.286645	3.7425e-12	none	0.338744	5.88285e-10	none
ENSMUSG00000006457	Actn3	9560	10318	10977	1825	1849	1524	687	630	633	74	78	78	2.79663	0	up	-4.63297	0	down	-4.36242	0	down
ENSMUSG00000006462	A530013C23Rik	10	18	12	2	1	3	10	5	4	4	1	3	2.93686	0.000793507	up	0.258864	0.893828	none	-1.44708	0.0307587	none
ENSMUSG00000006463	Zdhhc24	266	300	235	190	207	209	270	246	303	125	112	108	0.618345	1.98269e-05	up	-0.956828	1.25076e-08	down	-0.343316	0.0117336	none
ENSMUSG00000006464	Bbs1	201	204	190	203	164	177	427	390	429	249	248	253	0.351007	0.0289032	none	0.323768	0.0375594	none	0.688278	4.59932e-09	up
ENSMUSG00000006471	Ndor1	369	429	399	823	778	616	665	667	700	937	904	896	-0.660305	2.47838e-14	down	0.173278	0.0308181	none	0.387465	1.48102e-05	none
ENSMUSG00000006476	Nelf	594	676	584	872	841	731	899	868	929	996	1101	1057	-0.173937	0.0373513	none	0.23203	0.000808356	none	0.163914	0.0500151	none
ENSMUSG00000006494	Pdk1	787	866	896	464	478	396	738	725	713	451	473	477	1.15612	8.43018e-47	up	-0.0683671	0.578574	none	-0.605945	3.26389e-17	down
ENSMUSG00000006498	Ptbp1	2111	2265	2335	6315	6486	5238	5682	5922	5716	9820	10626	10363	-1.19898	2.6326e-188	down	0.638076	1.37193e-118	up	0.989966	2.906e-113	up
ENSMUSG00000006517	Mvd	624	688	642	230	213	195	1161	1134	1076	212	207	208	1.83987	7.18704e-77	up	-0.161048	0.336044	none	0.408826	2.60575e-09	none
ENSMUSG00000006519	Cyba	149	222	182	113	145	98	143	150	121	229	212	211	0.859758	8.37375e-07	up	0.742935	4.64171e-06	up	-0.791212	8.65381e-07	down
ENSMUSG00000006522	Itih3	3	4	3	8	0	1	7	11	11	7	4	3	0.41059	0.791325	none	0.542167	0.73603	none	1.16367	0.195017	none
ENSMUSG00000006526	Tmem110	138	159	145	297	284	266	315	347	309	476	446	433	-0.716804	2.85192e-07	down	0.541036	7.53095e-07	none	0.758245	7.18583e-09	up
ENSMUSG00000006527	Sfmbt1	435	483	402	987	989	806	745	760	693	677	798	792	-0.84862	1.31994e-25	down	-0.429997	2.23757e-09	none	0.357794	4.4449e-05	none
ENSMUSG00000006529	Itih1	1	1	0	3	0	0	3	4	2	4	1	3	-0.295325	0.927373	none	1.33712	0.528402	none	1.78758	0.341094	none
ENSMUSG00000006538	Ihh	3	2	6	3	1	5	5	3	4	1	2	2	0.475977	0.734517	none	-1.03699	0.542905	none	-0.258165	0.842936	none
ENSMUSG00000006542	Prkag3	4121	4343	4409	177	168	138	199	198	187	15	24	16	4.9646	0	up	-3.26941	2.44649e-36	down	-4.84111	0	down
ENSMUSG00000006567	Atp7b	4	4	5	16	17	20	10	22	15	18	20	24	-1.8182	0.00819828	down	0.0777791	0.911314	none	1.47634	0.0424317	none
ENSMUSG00000006574	Slc4a1	0	0	0	0	2	0	1	1	0	1	1	1	-1.55363	NA	none	0.500198	NA	none	1.46246	NA	none
ENSMUSG00000006575	Rundc3a	33	30	36	83	77	49	70	67	59	42	42	56	-0.836656	0.00544862	down	-0.699673	0.0151309	none	0.604182	0.0444029	none
ENSMUSG00000006576	Slc4a3	2052	2096	1953	791	799	652	480	379	430	332	317	330	1.67282	2.00187e-165	up	-1.32866	8.23233e-55	down	-2.62221	2.74485e-279	down
ENSMUSG00000006585	Cdt1	153	199	180	2379	2621	1873	1000	974	1027	2458	2515	2474	-3.46118	0	down	-0.0138165	0.855883	none	2.12078	2.93798e-105	up
ENSMUSG00000006586	Runx1t1	30	36	31	5	2	2	48	25	35	6	4	11	3.65945	6.62099e-09	up	1.10455	0.336693	none	-0.222153	0.597911	none
ENSMUSG00000006587	Snai3	84	85	79	4	2	3	0	1	0	0	0	0	5.01188	5.53225e-20	up	-4.17118	0.0393842	none	-8.22923	2.65583e-11	down
ENSMUSG00000006589	Aprt	542	533	528	1715	1776	1387	1482	1490	1338	2394	2511	2281	-1.37556	2.36079e-90	down	0.425967	4.21972e-19	none	1.04694	1.06006e-49	up
ENSMUSG00000006599	Gtf2h1	1145	1310	1310	1489	1568	1218	1429	1417	1296	1481	1590	1542	0.044357	0.543935	none	-0.0232595	0.764104	none	-0.239943	8.09545e-05	none
ENSMUSG00000006611	Hfe	43	53	29	56	77	49	109	132	105	104	128	107	-0.312879	0.366768	none	0.764914	0.000841672	up	1.09247	9.13508e-06	up
ENSMUSG00000006638	Abhd1	4	11	2	12	8	19	8	10	11	6	9	5	-1.03169	0.209469	none	-1.14193	0.132066	none	0.412354	0.657976	none
ENSMUSG00000006641	Slc5a6	238	264	232	240	250	206	200	194	163	335	318	263	0.302587	0.0252065	none	0.261888	0.0690272	none	-0.776821	4.32927e-09	down
ENSMUSG00000006642	Tcf23	0	0	0	0	1	1	1	0	1	2	9	6	-1.67921	NA	none	2.92397	0.0736237	none	1.48503	NA	none
ENSMUSG00000006651	Aplp1	82	102	76	109	106	85	68	71	70	71	101	75	0.0198028	0.942956	none	-0.416326	0.0765168	none	-0.690101	0.00197946	down
ENSMUSG00000006673	Qrich1	1988	2232	2112	3143	3078	2604	2574	2646	2573	3220	3395	3337	-0.253241	1.72822e-08	none	0.0385707	0.442229	none	-0.0775624	0.13446	none
ENSMUSG00000006675	P4htm	10	20	12	31	16	22	34	28	30	38	41	40	-0.504533	0.37477	none	0.647482	0.121435	none	0.761446	0.10259	none
ENSMUSG00000006676	Usp19	4316	4731	4649	4480	4497	3796	5004	4843	4591	3862	4032	3833	0.32631	3.38793e-18	none	-0.258629	1.89462e-13	none	-0.302135	1.22587e-15	none
ENSMUSG00000006678	Pola1	234	282	247	1844	2056	1647	1773	1712	1740	2373	2645	2553	-2.63749	1.12986e-234	down	0.312967	4.62924e-10	none	2.39929	2.75855e-208	up
ENSMUSG00000006699	Cdc42	10077	11329	10657	7346	7290	6190	10036	9924	9784	7845	8318	8018	0.847547	1.72779e-170	up	0.0799435	0.0107734	none	-0.485412	7.24024e-59	none
ENSMUSG00000006705	Pknox1	657	755	662	1238	1214	962	1154	1122	1074	889	957	828	-0.490895	1.69977e-12	none	-0.485197	6.22348e-14	none	0.314549	6.38764e-06	none
ENSMUSG00000006711	D130043K22Rik	2	2	1	0	1	3	2	1	1	5	0	1	0.471239	0.819781	none	0.394724	0.872046	none	-0.704353	0.7169	none
ENSMUSG00000006715	Gmnn	75	77	82	693	633	590	483	500	453	635	740	652	-2.81012	1.4802e-97	down	-0.0573181	0.607005	none	2.23891	2.60593e-59	up
ENSMUSG00000006717	Acot13	268	341	301	203	196	151	330	299	302	182	192	151	0.95361	9.77175e-14	up	-0.198716	0.275559	none	-0.34258	0.00329964	none
ENSMUSG00000006720	Zfp184	34	35	40	121	137	120	93	101	134	116	151	140	-1.5721	4.04576e-11	down	-0.0340377	0.899269	none	1.2148	2.36051e-06	up
ENSMUSG00000006724	Cyp27b1	7	11	12	14	14	5	2	4	5	11	26	23	0.111224	0.895659	none	0.744744	0.252123	none	-1.81597	0.0238635	none
ENSMUSG00000006728	Cdk4	2208	2528	2298	7383	7551	6170	8364	8545	8112	8474	8597	8403	-1.35922	1.01453e-288	down	0.137586	7.00266e-06	none	1.45372	0	up
ENSMUSG00000006731	B4galnt1	39	68	60	120	152	104	108	79	99	199	253	218	-0.946821	4.38127e-05	down	0.699695	1.31929e-05	up	0.405456	0.126946	none
ENSMUSG00000006732	Mettl1	370	373	384	745	753	600	413	416	398	857	921	972	-0.667283	4.97894e-14	down	0.257417	0.000761656	none	-0.256469	0.0138695	none
ENSMUSG00000006736	Tspan31	530	610	512	676	599	519	828	851	735	785	773	799	0.107444	0.296564	none	0.260855	0.00190034	none	0.169477	0.056077	none
ENSMUSG00000006740	Kif5b	11573	13283	12897	7493	7566	6138	6591	6701	6195	5337	5853	5553	1.05915	8.46869e-251	up	-0.474511	6.18244e-62	none	-1.33125	0	down
ENSMUSG00000006763	Saal1	230	243	206	747	775	618	631	651	565	801	810	721	-1.42831	3.85758e-47	down	-0.00953203	0.937958	none	1.06474	5.57652e-25	up
ENSMUSG00000006764	Tph2	3	3	0	6	12	8	39	29	39	30	56	35	-1.89158	0.0765995	none	2.07503	1.4636e-05	up	3.78018	2.32254e-07	up
ENSMUSG00000006782	Cnp	436	525	453	256	244	221	599	558	540	279	330	301	1.19458	4.51755e-29	up	0.197994	0.159213	none	-0.11336	0.263185	none
ENSMUSG00000006784	Ttc25	21	31	19	9	7	10	19	23	14	3	6	7	1.65774	0.00171298	up	-0.855624	0.355688	none	-0.717069	0.121198	none
ENSMUSG00000006800	Sulf2	195	245	199	206	219	159	426	400	387	311	358	339	0.357951	0.0159505	none	0.65556	1.09736e-07	up	0.54866	2.33821e-06	none
ENSMUSG00000006818	Sod2	1580	1802	1632	1592	1613	1298	1444	1488	1328	1335	1540	1382	0.381926	6.70439e-13	none	-0.2156	0.00013249	none	-0.612658	2.11193e-29	down
ENSMUSG00000006850	Tmco6	105	112	110	127	140	86	263	266	267	111	123	137	0.126125	0.585088	none	-0.0534382	0.847317	none	0.905907	5.79079e-10	up
ENSMUSG00000006906	Stambp	317	350	334	204	227	206	449	438	416	211	216	213	0.873517	9.31533e-13	up	-0.132869	0.44967	none	0.00250113	0.985921	none
ENSMUSG00000006920	Ezh1	551	592	569	520	508	417	1011	956	903	419	466	485	0.472421	5.26917e-08	none	-0.210714	0.0395041	none	0.366797	9.76572e-07	none
ENSMUSG00000006930	Hap1	32	11	14	39	34	37	44	42	21	47	42	34	-0.712847	0.131566	none	0.0201569	0.968959	none	0.504511	0.32715	none
ENSMUSG00000006931	Leprel4	630	786	685	945	987	811	1065	1200	1045	1149	1134	1178	-0.160813	0.0464125	none	0.201377	0.00350316	none	0.280009	0.00029243	none
ENSMUSG00000006932	Ctnnb1	8137	9102	8722	14809	15211	12279	14941	15098	14527	12051	12886	12214	-0.477484	1.22862e-62	none	-0.321369	2.04788e-43	none	0.402258	8.03773e-42	none
ENSMUSG00000006941	Eif1b	492	526	521	503	473	370	579	566	513	567	601	556	0.423759	5.54429e-06	none	0.225644	0.0188546	none	-0.271374	0.0022447	none
ENSMUSG00000006958	Chrd	605	673	648	50	56	49	99	112	110	16	15	19	3.86083	1.49548e-154	up	-1.77035	6.55513e-07	down	-2.96214	3.68311e-147	down
ENSMUSG00000006998	Psmd2	6982	7752	7929	7958	7882	6467	7753	7563	7273	8421	8660	8132	0.249945	9.58315e-12	none	0.0430037	0.228849	none	-0.382555	1.94257e-24	none
ENSMUSG00000007021	Syngr3	4	7	4	13	4	1	2	4	3	6	4	3	0.00400431	0.996999	none	-0.551233	0.672204	none	-1.10536	0.313662	none
ENSMUSG00000007029	Vars	1495	1613	1697	6463	6519	5248	4163	4060	4123	6999	7056	6609	-1.69566	0	down	0.0478406	0.238096	none	0.983764	1.08765e-90	up
ENSMUSG00000007030	D17H6S56E-3	2	2	1	7	0	0	7	3	4	12	9	7	-0.193456	0.928901	none	1.90893	0.0944222	none	1.10388	0.413946	none
ENSMUSG00000007033	Hspa1l	12	18	16	16	12	8	15	24	20	13	9	17	0.587475	0.341847	none	-0.0015714	0.99832	none	-0.0130777	0.983961	none
ENSMUSG00000007034	Slc44a4	182	168	142	8	6	6	8	9	8	0	1	0	4.85105	2.63598e-38	up	-4.35364	0.00707421	down	-4.68006	2.47179e-43	down
ENSMUSG00000007035	Msh5	23	27	18	75	95	74	80	69	76	162	207	165	-1.62003	9.0972e-08	down	0.991623	7.21027e-08	up	1.34999	8.27963e-06	up
ENSMUSG00000007036	Abhd16a	426	494	497	522	437	396	762	795	714	566	510	532	0.290406	0.00504164	none	0.114363	0.354529	none	0.303147	0.000365877	none
ENSMUSG00000007038	Neu1	377	405	371	194	187	159	398	366	324	160	170	170	1.32127	2.95647e-29	up	-0.245668	0.15017	none	-0.462977	9.60451e-06	none
ENSMUSG00000007039	Ddah2	912	889	998	960	970	833	2768	2905	2714	974	1064	982	0.245657	0.00170555	none	-0.00809451	0.938616	none	1.20353	9.77539e-89	up
ENSMUSG00000007041	Clic1	1250	1394	1406	4372	4276	3591	4915	4995	4378	9324	9983	9303	-1.36935	9.53788e-193	down	1.09024	0	up	1.44033	4.97964e-184	up
ENSMUSG00000007050	Lsm2	302	337	340	1199	1182	967	847	830	829	1434	1470	1449	-1.54669	5.94339e-83	down	0.245372	2.32922e-05	none	0.978731	1.21852e-30	up
ENSMUSG00000007080	Pole	179	204	217	1990	2230	1737	1625	1830	1646	2563	2708	2602	-3.0851	7.39545e-287	down	0.26815	2.9037e-08	none	2.71051	3.28825e-209	up
ENSMUSG00000007097	Atp1a2	3656	3828	4001	113	111	107	103	81	92	26	22	28	5.34378	0	up	-2.26229	3.6352e-18	down	-5.75793	0	down
ENSMUSG00000007122	Casq1	2870	3072	2834	27	41	28	20	20	25	11	10	6	6.74218	0	up	-1.96408	5.08855e-05	down	-7.45528	0	down
ENSMUSG00000007207	Stx1a	100	101	100	153	181	144	123	140	153	128	148	128	-0.44109	0.017938	none	-0.379635	0.0337526	none	0.0897364	0.700315	none
ENSMUSG00000007216	Zfp775	56	50	54	100	104	67	133	118	105	87	105	92	-0.521389	0.0420149	none	-0.060068	0.844949	none	0.771974	0.000528238	up
ENSMUSG00000007279	Scube2	12	9	4	2	1	0	2	1	3	1	2	0	3.31686	0.00682354	up	-0.0940494	NA	none	-2.44156	0.0131678	none
ENSMUSG00000007338	Mrpl49	578	669	637	889	909	707	841	872	695	913	959	820	-0.183075	0.022643	none	-0.0288264	0.783649	none	-0.0243897	0.826517	none
ENSMUSG00000007379	Dennd2c	257	264	266	88	79	48	85	95	93	65	60	67	2.109	1.59521e-36	up	-0.282995	0.355536	none	-1.90594	4.654e-38	down
ENSMUSG00000007411	Mark3	1617	1673	1683	1990	1957	1684	1763	1753	1648	1613	1900	1630	0.0470579	0.465899	none	-0.268084	8.86414e-07	none	-0.32476	1.47992e-09	none
ENSMUSG00000007415	Gatad1	726	913	728	1257	1249	1022	1289	1424	1305	1326	1504	1426	-0.351029	1.86503e-06	none	0.136134	0.0296478	none	0.388411	1.61353e-07	none
ENSMUSG00000007440	Pcdha4	12	7	14	21	19	15	7	6	12	28	19	32	-0.498433	0.422906	none	0.396459	0.465862	none	-0.782177	0.275689	none
ENSMUSG00000007458	M6pr	1633	1949	1808	3459	3450	2764	2611	2703	2546	3448	3745	3493	-0.616895	5.13303e-41	down	0.0102735	0.8542	none	0.167979	0.000967681	none
ENSMUSG00000007476	Lrrc8a	372	391	402	468	491	365	529	487	500	587	671	666	0.0461279	0.716482	none	0.407214	5.46878e-06	none	0.00159649	0.990313	none
ENSMUSG00000007480	Mc5r	13	5	4	1	0	1	6	1	4	1	2	3	3.69621	0.00922232	up	1.42244	NA	none	-1.39965	0.148302	none
ENSMUSG00000007564	Ppp2r1a	3880	4244	3936	4920	5168	3930	5252	5324	5192	4882	4931	5046	0.0125736	0.809253	none	-0.0468359	0.324698	none	0.00916262	0.861379	none
ENSMUSG00000007570	Fance	171	230	144	459	445	370	303	336	338	484	490	490	-1.00163	4.97692e-14	down	0.0670464	0.587042	none	0.469429	0.00148337	none
ENSMUSG00000007589	Tinf2	199	228	200	627	602	507	489	562	470	641	652	617	-1.24312	1.11066e-32	down	0.00381161	0.975302	none	0.900922	5.71297e-16	up
ENSMUSG00000007591	Tssk4	8	6	3	16	10	10	26	24	26	10	10	5	-0.847022	0.286107	none	-0.658795	0.398953	none	1.77927	0.00203986	up
ENSMUSG00000007594	Hapln4	28	22	32	48	46	31	33	24	22	65	66	59	-0.368013	0.359358	none	0.476991	0.127572	none	-0.438712	0.311256	none
ENSMUSG00000007603	Dus3l	489	555	509	995	1009	827	823	731	787	1055	1122	1065	-0.640028	1.8073e-17	down	0.061211	0.444788	none	0.215201	0.0126885	none
ENSMUSG00000007610	Gtpbp3	193	194	206	482	514	399	451	479	413	619	632	561	-1.00497	7.67497e-19	down	0.244223	0.00984504	none	0.799789	2.51013e-12	up
ENSMUSG00000007613	Tgfbr1	1332	1470	1309	1469	1476	1147	1211	1225	1201	895	988	945	0.235737	8.49406e-05	none	-0.66537	3.24355e-30	down	-0.554143	2.20973e-21	none
ENSMUSG00000007617	Homer1	851	978	957	1118	1183	976	566	548	574	592	588	582	-0.00930018	0.919465	none	-1.03015	1.17182e-50	down	-1.09937	5.35001e-51	down
ENSMUSG00000007646	Rad51c	32	47	43	240	210	222	305	295	297	294	282	260	-2.24653	9.03273e-28	down	0.174393	0.280424	none	2.50295	2.458e-42	up
ENSMUSG00000007653	Gabrb2	2	4	0	3	4	1	7	3	6	1	1	1	-0.169204	0.927515	none	-1.51536	0.424895	none	1.05017	0.420004	none
ENSMUSG00000007655	Cav1	2678	2878	2774	3883	3751	3267	16424	16765	15605	3751	4154	3903	-0.162715	0.000239482	none	-0.0212405	0.692292	none	2.17197	0	up
ENSMUSG00000007656	Arpp19	927	1006	950	1804	1771	1375	1704	1624	1663	1695	1911	1716	-0.549839	2.50977e-20	none	-0.0277734	0.70701	none	0.414154	2.61818e-12	none
ENSMUSG00000007659	Bcl2l1	793	885	855	1249	1365	1090	702	642	687	1645	1734	1668	-0.322194	1.6351e-06	none	0.311719	1.94664e-08	none	-0.69575	1.43739e-21	down
ENSMUSG00000007670	Khsrp	1671	1782	1825	4813	4838	4027	4352	4479	4403	5373	5609	5356	-1.14719	6.29829e-152	down	0.121664	0.000321467	none	0.948358	7.86797e-94	up
ENSMUSG00000007682	Dio2	213	256	170	51	82	46	387	376	405	135	168	127	2.06593	2.71519e-24	up	1.13331	2.76102e-07	up	0.495206	0.000179055	none
ENSMUSG00000007721	Ccdc124	518	559	618	915	894	731	823	847	786	1065	1161	1145	-0.355513	1.74293e-05	none	0.274642	3.02622e-05	none	0.156756	0.0768694	none
ENSMUSG00000007739	Cct4	5346	6054	5892	8290	8210	6910	6701	6538	6441	8619	9354	8593	-0.211677	5.24977e-10	none	0.0468976	0.165759	none	-0.190478	9.13674e-08	none
ENSMUSG00000007777	0610009B22Rik	211	228	239	189	204	152	303	278	286	155	160	165	0.544503	0.000112252	none	-0.314724	0.0580929	none	-0.0231811	0.888693	none
ENSMUSG00000007783	Cpt1c	110	108	122	175	168	119	404	421	434	390	396	392	-0.207023	0.30627	none	1.2215	2.68069e-23	up	1.51072	1.92911e-30	up
ENSMUSG00000007805	Twist2	38	44	37	29	18	15	52	49	56	145	142	127	1.17418	0.00193742	up	2.61019	1.70693e-22	up	0.024085	0.950845	none
ENSMUSG00000007812	Zfp655	718	783	725	737	756	572	876	867	803	553	614	532	0.338067	1.25801e-05	none	-0.413564	3.89862e-07	none	-0.184454	0.0142231	none
ENSMUSG00000007815	Rhoa	6024	6836	6868	8367	8149	6590	10920	10475	10080	9793	10541	10102	-0.000173392	0.996938	none	0.264473	4.45099e-23	none	0.296478	1.21776e-15	none
ENSMUSG00000007817	Zmiz1	1691	1799	1589	2101	2231	1877	3552	3493	3524	2608	2857	2813	-0.064897	0.330642	none	0.278273	3.14717e-09	none	0.679333	3.63046e-42	up
ENSMUSG00000007827	Ankrd26	247	301	263	1060	1068	909	853	909	742	746	892	867	-1.68109	6.88919e-84	down	-0.414665	3.1815e-09	none	1.24897	1.48423e-39	up
ENSMUSG00000007833	Aldh16a1	237	252	230	597	591	537	612	584	588	564	548	519	-1.03959	1.37837e-23	down	-0.21817	0.0220299	none	0.933122	5.3421e-21	up
ENSMUSG00000007836	Hnrnpa0	1974	2520	2205	5608	5552	4428	4331	4503	4168	5677	5831	5603	-0.992526	2.65424e-100	down	0.00217326	0.967349	none	0.581791	2.76676e-32	none
ENSMUSG00000007837	Prrg2	154	109	112	126	104	100	168	178	171	127	115	108	0.417228	0.0568639	none	-0.0501298	0.858289	none	0.0781847	0.731641	none
ENSMUSG00000007850	Hnrnph1	7952	8691	8390	12217	11868	9184	15830	17251	16072	12100	13506	12577	-0.179218	4.6023e-07	none	0.0677112	0.0539903	none	0.59579	2.26119e-58	up
ENSMUSG00000007867	1700019E19Rik	303	313	352	220	177	161	306	317	298	315	336	246	1.02337	7.05888e-15	up	0.550161	0.000197801	none	-0.450614	7.58588e-05	none
ENSMUSG00000007872	Id3	1317	1485	1319	6163	5944	4749	2384	2125	2070	3174	3269	2910	-1.80338	0	down	-0.981618	2.29093e-137	down	0.296946	3.31781e-07	none
ENSMUSG00000007877	Tcap	800	867	919	16	11	15	5	1	2	1	3	1	6.17071	1.77301e-147	up	-3.22411	0.000551767	down	-8.71478	6.79499e-63	down
ENSMUSG00000007880	Arid1a	2457	2646	2688	4615	4852	3947	4186	4209	4093	4310	4634	4542	-0.557283	7.31499e-39	none	-0.127195	0.000594271	none	0.30265	2.02413e-12	none
ENSMUSG00000007888	Crlf1	629	792	560	611	674	430	880	1135	1138	2215	2314	2208	0.441268	5.73328e-05	none	1.84626	5.85427e-177	up	0.299053	0.138537	none
ENSMUSG00000007891	Ctsd	8005	8967	8567	6043	6209	5133	9247	8892	8660	5106	5535	5211	0.780486	4.79272e-132	up	-0.26856	6.89572e-18	none	-0.308074	1.61713e-22	none
ENSMUSG00000007892	Rplp1	7548	8778	8574	13242	12474	10173	13476	12297	10844	14937	14545	13033	-0.299576	3.9233e-16	none	0.1133	0.206289	none	0.177951	0.0356619	none
ENSMUSG00000007908	Hmgcll1	11	14	13	1	4	1	10	13	9	3	6	4	2.89823	0.0011229	up	0.992588	0.506784	none	-0.62459	0.327543	none
ENSMUSG00000007946	Phox2a	4	7	0	18	19	20	1	0	1	7	7	12	-2.1681	0.00323387	down	-1.2768	0.0309672	none	-2.82025	0.104091	none
ENSMUSG00000007950	Abhd8	194	211	194	451	503	378	971	948	938	413	473	416	-0.924382	8.54666e-16	down	-0.166537	0.134989	none	1.87629	4.42968e-92	up
ENSMUSG00000007987	Rabl5	124	131	100	139	125	119	270	265	207	160	166	174	0.114173	0.614119	none	0.24761	0.197933	none	0.683296	2.05151e-05	up
ENSMUSG00000007989	Fzd3	284	295	305	364	352	326	205	194	178	179	244	186	-0.0136041	0.930484	none	-0.916353	4.29603e-13	down	-0.99481	4.26631e-16	down
ENSMUSG00000008028	1700008O03Rik	1	1	4	0	0	0	4	2	2	0	6	0	3.66563	0.112445	none	3.25044	NA	none	0.031899	0.985868	none
ENSMUSG00000008035	Mid1ip1	328	418	389	351	322	262	409	376	344	354	422	424	0.50617	5.53994e-06	none	0.22693	0.0628254	none	-0.383876	0.000317639	none
ENSMUSG00000008036	Ap2s1	655	621	642	905	847	697	1224	1176	1161	1183	1162	1163	-0.121735	0.183065	none	0.386331	6.44714e-09	none	0.512569	2.03674e-12	none
ENSMUSG00000008090	Fgfrl1	1333	1501	1399	721	728	611	341	324	328	506	532	539	1.26473	1.94484e-89	up	-0.520441	6.91722e-11	none	-2.46905	2.42403e-254	down
ENSMUSG00000008129	4930432K21Rik	7	16	17	44	54	40	13	19	14	39	39	47	-1.56606	0.000137204	down	-0.275507	0.466843	none	-0.1673	0.807008	none
ENSMUSG00000008136	Fhl2	337	396	417	440	451	349	523	548	493	527	586	528	0.119193	0.320659	none	0.271145	0.00467978	none	0.0664913	0.578987	none
ENSMUSG00000008140	2310044H10Rik	1128	1297	1147	2120	2131	1715	1096	1055	1055	1165	1111	1029	-0.513085	3.1037e-21	none	-0.984673	9.56584e-70	down	-0.532741	3.12148e-18	none
ENSMUSG00000008153	Clstn3	3	2	5	16	12	11	7	7	4	9	16	10	-1.73043	0.0329824	none	-0.294259	0.707303	none	0.460755	0.689364	none
ENSMUSG00000008167	Fbxw9	97	116	106	148	132	102	218	191	186	132	126	149	-0.0298152	0.905468	none	-0.0368767	0.889122	none	0.522104	0.00156133	none
ENSMUSG00000008193	Spib	0	0	1	0	0	1	3	2	5	3	5	8	0.221915	NA	none	3.75432	0.0330905	none	2.84665	0.141875	none
ENSMUSG00000008200	Fnbp4	1217	1387	1264	2688	2774	2280	2131	2203	2166	2677	2960	2764	-0.775563	4.14534e-54	down	-0.0174429	0.773918	none	0.372199	3.593e-12	none
ENSMUSG00000008206	Lass4	144	128	99	118	107	86	623	533	531	254	308	261	0.488178	0.0200529	none	1.27017	1.5324e-17	up	1.80377	6.59246e-43	up
ENSMUSG00000008226	Scrn3	281	308	274	291	250	226	444	396	442	204	266	280	0.396433	0.00169191	none	-0.168693	0.312181	none	0.193933	0.100299	none
ENSMUSG00000008301	Phax	415	435	417	870	774	659	790	735	701	1055	1056	1090	-0.633425	2.95817e-13	down	0.342546	1.79478e-06	none	0.434107	3.48795e-07	none
ENSMUSG00000008305	Tle1	234	276	218	494	548	436	594	564	523	541	585	546	-0.796737	6.19011e-13	down	0.0428819	0.730539	none	0.830042	1.68703e-15	up
ENSMUSG00000008307	1700109H08Rik	63	76	90	45	45	54	42	43	42	51	55	82	0.880438	0.00112336	up	0.236242	0.53265	none	-1.22677	1.29116e-06	down
ENSMUSG00000008318	Relt	189	198	190	206	198	202	131	147	119	273	290	252	0.148876	0.383856	none	0.285538	0.0552471	none	-0.918688	1.04681e-09	down
ENSMUSG00000008333	Snrpb2	784	794	817	1527	1473	1203	1227	1207	1200	1574	1599	1571	-0.582107	3.91555e-19	none	0.0419044	0.55798	none	0.222683	0.00132585	none
ENSMUSG00000008348	Ubc	1434	1777	1595	1722	1693	1467	1570	1307	1518	1198	1243	1208	0.200045	0.000747339	none	-0.555817	2.72931e-25	none	-0.503474	3.35529e-13	none
ENSMUSG00000008373	Prpf31	527	600	573	1584	1557	1315	1106	1146	1031	1886	1839	1882	-1.16467	2.39682e-69	down	0.197561	0.000366257	none	0.571865	1.4718e-15	none
ENSMUSG00000008384	Sertad1	352	438	448	525	494	382	283	308	263	632	620	620	0.0503675	0.698128	none	0.288069	0.00173549	none	-0.911923	4.69694e-17	down
ENSMUSG00000008393	Carhsp1	1353	1643	1714	2657	2792	2298	3204	3193	2940	2919	3077	3078	-0.494108	1.64706e-16	none	0.0930298	0.0499254	none	0.610709	1.97947e-26	up
ENSMUSG00000008398	Elk3	568	708	634	1232	1215	946	1530	1566	1443	2691	3036	2834	-0.601349	9.18462e-17	down	1.20236	1.83037e-137	up	0.872671	7.9006e-40	up
ENSMUSG00000008429	Herpud2	778	987	912	641	551	454	704	780	676	421	458	456	0.92888	1.95203e-28	up	-0.433379	5.3274e-06	none	-0.68505	3.1038e-19	down
ENSMUSG00000008435	Rdh13	479	542	481	1304	1269	1015	824	823	721	837	933	858	-1.02805	8.57616e-46	down	-0.582299	2.40112e-21	none	0.278684	0.00091651	none
ENSMUSG00000008438	Adam21	8	1	2	3	4	7	1	2	1	5	4	5	-0.13086	0.925774	none	-0.167683	0.902627	none	-1.87507	0.197456	none
ENSMUSG00000008450	Nutf2	1193	1380	1292	1940	1912	1553	1733	1655	1649	2038	2207	2042	-0.256922	2.91431e-06	none	0.0843299	0.118555	none	0.00526707	0.94632	none
ENSMUSG00000008461	Fut1	5	7	4	0	3	5	0	0	1	0	1	0	1.1686	0.331866	none	-3.1047	0.164327	none	-4.26811	0.0074437	down
ENSMUSG00000008475	Arpc5	1087	1179	1028	1612	1774	1383	1976	1926	1773	2435	2798	2532	-0.306474	1.87147e-06	none	0.568355	1.49396e-30	none	0.406234	8.39877e-12	none
ENSMUSG00000008482	Rnf151	3	2	4	10	7	6	12	24	12	11	8	11	-1.11524	0.271667	none	0.258065	0.786148	none	2.0311	0.00965021	up
ENSMUSG00000008489	Elavl2	6	2	2	16	16	14	19	16	12	27	26	29	-1.96504	0.0111901	none	0.699231	0.157994	none	1.83903	0.0166147	none
ENSMUSG00000008496	Pou2f2	4	7	6	2	0	2	6	2	2	6	1	0	2.28361	0.0691186	none	0.656571	0.777058	none	-1.14116	0.274267	none
ENSMUSG00000008540	Mgst1	76	106	71	163	194	142	320	315	284	289	314	316	-0.755436	9.35164e-05	down	0.747941	1.43087e-08	up	1.4856	1.32286e-21	up
ENSMUSG00000008575	Nfib	912	1018	924	2201	2105	1623	5483	5818	5400	3156	3419	3328	-0.824161	1.29921e-43	down	0.609138	9.94747e-44	up	2.17147	0	up
ENSMUSG00000008601	Rab25	2	3	2	1	2	2	2	5	1	1	5	1	0.689753	0.684289	none	0.314116	0.881057	none	-0.186087	0.911095	none
ENSMUSG00000008604	Ubqln4	1955	2207	2091	3031	3055	2373	2452	2474	2399	2778	3009	2780	-0.207114	8.83603e-06	none	-0.114033	0.00974186	none	-0.14886	0.00195121	none
ENSMUSG00000008658	Rbfox1	1724	1799	1712	242	274	201	64	62	46	425	411	432	3.09739	0	up	0.691323	6.99581e-10	up	-5.30703	0	down
ENSMUSG00000008668	Rps18	3670	4450	4136	5581	5574	4531	4208	3937	3429	4311	4303	3876	-0.130442	0.00171886	none	-0.46193	3.11635e-31	none	-0.459857	2.93156e-18	none
ENSMUSG00000008682	Rpl10	9639	10944	10334	15100	14889	12020	15251	13958	13482	15281	15710	14223	-0.214747	6.00215e-14	none	-0.0266887	0.513064	none	0.0877779	0.0247549	none
ENSMUSG00000008683	Rps15a	4816	5595	4933	6502	6745	5413	6600	6339	5649	6496	6242	6222	-0.0562769	0.185666	none	-0.109674	0.00633141	none	-0.101032	0.0363592	none
ENSMUSG00000008686	Zfp955a	199	223	206	249	216	214	278	269	250	248	277	279	0.109364	0.507246	none	0.105005	0.537524	none	-0.0340638	0.838537	none
ENSMUSG00000008690	Ncaph2	962	1069	1046	2186	2188	1863	2620	2593	2550	2593	2814	2670	-0.794256	2.50951e-47	down	0.237146	6.26938e-08	none	0.957697	1.83046e-76	up
ENSMUSG00000008730	Hipk1	1745	1949	1945	3058	3003	2429	2657	2827	2708	2693	3173	2828	-0.3625	1.23596e-14	none	-0.100165	0.0415014	none	0.161663	0.00197524	none
ENSMUSG00000008734	Gprc5b	2482	2760	2783	1123	1023	849	687	684	657	711	721	786	1.65013	9.98456e-198	up	-0.565131	6.54106e-15	none	-2.36209	0	down
ENSMUSG00000008763	Man1a2	1021	1204	1078	2387	2412	1897	2208	2359	2161	2546	2867	2619	-0.791975	5.3192e-49	down	0.1291	0.00587522	none	0.649799	1.19608e-31	up
ENSMUSG00000008822	Acyp1	66	67	55	46	43	48	88	82	80	68	93	69	0.674677	0.0180882	none	0.600433	0.0361193	none	0.0320773	0.91846	none
ENSMUSG00000008845	Cd163	25	33	22	3	3	5	15	15	15	5	3	5	3.07269	7.37492e-07	up	0.0853354	0.956221	none	-1.20409	0.00559333	down
ENSMUSG00000008855	Hdac5	2179	2320	2315	1616	1628	1375	2615	2603	2314	1026	1130	1002	0.787262	9.50919e-56	up	-0.684625	2.36049e-34	down	-0.234726	3.26626e-06	none
ENSMUSG00000008859	Rala	957	1143	999	1178	1188	929	1282	1367	1278	1115	1300	1147	0.138856	0.0483206	none	-0.0211161	0.818786	none	-0.034497	0.670868	none
ENSMUSG00000008892	Vdac3	1965	2451	2455	3118	3147	2642	2975	2920	2837	2996	3166	3030	-0.151277	0.00972697	none	-0.0897959	0.0387136	none	-0.0295365	0.67765	none
ENSMUSG00000008932	Slc1a7	0	0	0	4	0	1	0	1	0	2	6	6	-2.92921	0.308996	none	1.35598	0.376315	none	0.583088	NA	none
ENSMUSG00000008958	Vps72	799	867	849	1365	1363	1192	1053	1123	1050	1217	1273	1194	-0.415916	1.74988e-10	none	-0.226215	0.000174491	none	-0.0186419	0.835863	none
ENSMUSG00000008976	Gabpa	1810	1894	1900	2875	2896	2294	2949	3140	2931	2987	3495	3310	-0.295907	8.32749e-10	none	0.14614	0.00159132	none	0.30811	5.62646e-10	none
ENSMUSG00000008999	Bmp7	3	3	3	0	0	0	4	2	3	5	13	5	4.25029	0.027807	none	5.22672	0.00117957	up	-0.379618	0.786941	none
ENSMUSG00000009013	Dynll1	3552	4193	4212	3189	3183	2643	4049	4051	3571	3581	3667	3343	0.63254	1.22544e-43	up	0.0980078	0.0317589	none	-0.412232	3.79881e-17	none
ENSMUSG00000009030	Pdcl	871	1001	949	883	965	740	999	1040	976	943	1023	936	0.351601	5.55935e-07	none	0.0317021	0.744951	none	-0.281037	2.18697e-05	none
ENSMUSG00000009035	Tmem184b	2725	2975	2923	1874	1939	1549	2455	2408	2411	2067	2157	2158	0.913001	1.82016e-89	up	0.117807	0.0234547	none	-0.6231	7.64976e-46	down
ENSMUSG00000009073	Nf2	1493	1661	1557	2747	2704	2214	2222	2118	2178	2896	3201	2911	-0.475041	1.83246e-23	none	0.0986322	0.0291114	none	0.0912297	0.109209	none
ENSMUSG00000009075	Cabp7	0	2	0	0	2	1	3	2	1	1	1	0	-0.412834	0.896399	none	-0.729843	NA	none	1.23446	0.587824	none
ENSMUSG00000009076	Zmat5	69	78	58	100	88	86	99	101	92	116	107	112	-0.196695	0.462337	none	0.153384	0.554183	none	0.132852	0.616012	none
ENSMUSG00000009079	Ewsr1	4802	5468	5153	10113	10135	7730	9009	8956	8809	9880	10309	9973	-0.629082	3.35817e-69	down	-0.021852	0.597657	none	0.418899	2.19893e-36	none
ENSMUSG00000009090	Ap1b1	1520	1580	1565	2005	1912	1634	2271	2318	2282	1660	1797	1743	-0.0236374	0.736433	none	-0.229198	5.15723e-06	none	0.18028	0.000810779	none
ENSMUSG00000009092	Derl3	97	66	107	10	10	4	13	26	12	5	14	6	3.73703	6.14196e-21	up	-0.0636546	0.955858	none	-2.79279	9.01422e-18	down
ENSMUSG00000009097	Tbx1	79	106	113	208	216	146	123	129	138	222	201	207	-0.703804	8.86799e-05	down	0.0182436	0.937546	none	0.0144299	0.955175	none
ENSMUSG00000009108	Gnat2	5	6	11	22	23	18	4	13	8	14	27	17	-1.29014	0.0299172	none	-0.25871	0.670698	none	-0.191451	0.840575	none
ENSMUSG00000009112	Bcl2l13	1277	1415	1373	1651	1617	1348	1477	1477	1438	1412	1519	1503	0.0432579	0.519453	none	-0.192396	0.000450623	none	-0.265884	2.00649e-06	none
ENSMUSG00000009114	2610028H24Rik	0	0	2	0	0	0	1	0	0	0	2	0	2.08095	NA	none	1.67256	NA	none	-1.27529	NA	none
ENSMUSG00000009145	Dqx1	4	12	11	23	21	21	18	22	24	62	58	41	-1.05767	0.0674709	none	1.17035	0.000968817	up	0.880169	0.131504	none
ENSMUSG00000009207	Lnp	798	953	850	1040	1045	728	771	886	817	907	1056	1071	0.119393	0.163844	none	-0.018755	0.869641	none	-0.447995	2.16194e-09	none
ENSMUSG00000009210	2310007L24Rik	29	37	23	0	2	3	1	1	1	0	1	2	4.36417	3.26883e-08	up	-0.936787	NA	none	-5.26516	2.97463e-08	down
ENSMUSG00000009214	Tmem8c	30499	33788	33676	1961	1906	1645	2584	2335	2389	27	16	11	4.37741	0	up	-6.80925	2.84345e-242	down	-4.12245	0	down
ENSMUSG00000009216	Fam163b	28	22	27	0	0	0	6	3	1	0	0	0	7.35177	1.57048e-08	up	NA	NA	NA	-3.33279	1.36428e-07	down
ENSMUSG00000009246	Trpm5	15	29	23	6	3	5	5	8	6	2	4	0	2.46882	6.54787e-05	up	-1.38108	0.323973	none	-2.18606	7.98575e-05	down
ENSMUSG00000009248	Ascl2	1	1	0	0	1	0	1	0	0	0	0	0	1.11807	0.754656	none	-1.10172	NA	none	-1.275	NA	none
ENSMUSG00000009281	Rarres2	9	8	4	2	1	0	9	11	6	10	17	10	3.06276	0.016042	none	3.49989	0.00263102	up	-0.0764289	0.938212	none
ENSMUSG00000009291	Pttg1ip	2647	3002	3003	1572	1532	1212	2060	1960	1808	1504	1523	1511	1.23174	7.67156e-135	up	-0.0593047	0.38706	none	-0.947955	1.41618e-83	down
ENSMUSG00000009292	Trpm2	0	3	1	1	0	1	0	2	4	0	0	1	1.15515	0.652414	none	-1.0718	NA	none	0.257206	0.907019	none
ENSMUSG00000009293	Ube2g2	1769	1999	2050	736	799	618	939	936	877	783	780	790	1.66144	4.59371e-154	up	-0.00450018	0.970461	none	-1.45758	9.50152e-139	down
ENSMUSG00000009350	Mpo	28	45	22	91	91	90	49	52	33	181	190	196	-1.30556	4.84251e-06	down	0.920133	8.85688e-08	up	0.122379	0.77952	none
ENSMUSG00000009376	Met	1054	1194	1151	7678	8062	6580	7477	7558	7263	5443	6020	5879	-2.48965	0	down	-0.49955	2.04684e-54	none	2.33651	0	up
ENSMUSG00000009378	Slc16a12	61	58	61	5	17	3	45	43	41	10	8	8	3.09434	6.6375e-13	up	-0.0412573	0.972	none	-0.860985	0.0014236	down
ENSMUSG00000009394	Syn2	328	363	358	27	34	21	40	48	39	7	3	6	3.90623	1.63555e-85	up	-2.47962	1.34367e-05	down	-3.42397	3.06498e-91	down
ENSMUSG00000009406	Elk1	536	618	592	634	593	511	995	1005	962	630	663	630	0.232272	0.00827535	none	0.0113004	0.930146	none	0.385517	1.21107e-07	none
ENSMUSG00000009418	Nav1	1877	2006	1881	2021	2084	1674	3029	3070	2979	2985	3261	3245	0.224003	1.05732e-05	none	0.581725	4.70285e-42	none	0.27726	2.96458e-09	none
ENSMUSG00000009470	Tnpo1	5425	6250	6161	12189	12228	9575	9103	9543	8908	10562	11776	11262	-0.701857	2.91971e-89	down	-0.149155	2.00896e-07	none	0.25066	5.91985e-11	none
ENSMUSG00000009471	Myod1	13625	14473	15086	36524	38705	29374	1204	1302	1285	1147	1218	1201	-1.04551	1.08509e-178	down	-5.00577	0	down	-3.88798	0	down
ENSMUSG00000009487	Otog	1830	1882	2061	994	1052	916	1602	1506	1645	686	768	722	1.18747	3.66144e-74	up	-0.583264	1.12235e-16	none	-0.658787	4.74707e-26	down
ENSMUSG00000009535	Rnmt	1009	1171	1031	1398	1457	1082	843	816	782	1330	1408	1300	-0.0646391	0.393604	none	-0.0945223	0.164736	none	-0.772498	3.79656e-32	down
ENSMUSG00000009545	Kcnq1	8	16	12	4	6	3	11	10	9	2	7	6	1.69426	0.0264635	none	0.074507	0.959324	none	-0.632604	0.342687	none
ENSMUSG00000009549	Srp14	1435	1674	1685	1028	988	795	1310	1219	1184	1074	1101	1045	0.99766	2.70039e-58	up	0.0636048	0.437546	none	-0.745704	9.81982e-37	down
ENSMUSG00000009551	6330409D20Rik	3	2	2	4	0	1	5	13	5	2	6	4	0.736811	0.681583	none	1.13133	0.49153	none	1.32943	0.214733	none
ENSMUSG00000009555	Cdk9	688	778	773	1600	1669	1367	1229	1101	1069	1819	1891	1757	-0.824317	5.57728e-39	down	0.10311	0.0755068	none	0.224326	0.00222456	none
ENSMUSG00000009563	Tor2a	182	189	170	401	360	335	245	231	224	336	341	318	-0.793966	2.76785e-10	down	-0.276101	0.0177265	none	-0.0070752	0.970379	none
ENSMUSG00000009566	Fpgs	288	338	280	919	915	788	475	462	454	988	1012	967	-1.30925	2.00332e-49	down	0.0427844	0.637815	none	0.241935	0.0259637	none
ENSMUSG00000009569	Mkl2	708	693	697	931	1012	850	1145	1170	1158	836	973	835	-0.186719	0.0242454	none	-0.217152	0.00448116	none	0.347974	1.33672e-06	none
ENSMUSG00000009575	Cbx5	8769	9938	9822	10826	10816	9050	10204	10006	9412	8253	8880	8592	0.119903	0.000406725	none	-0.389922	4.80032e-51	none	-0.323339	2.60987e-21	none
ENSMUSG00000009585	Apobec3	92	96	72	328	341	292	261	301	285	382	463	435	-1.66151	3.19112e-27	down	0.275962	0.0148663	none	1.32639	7.10116e-17	up
ENSMUSG00000009596	Taf7l	22	28	24	37	29	38	74	40	47	34	46	42	-0.280836	0.526377	none	0.0808638	0.867681	none	0.743474	0.0390519	none
ENSMUSG00000009614	Sardh	164	169	161	125	99	109	359	367	301	251	290	286	0.790806	6.20762e-06	up	1.17216	8.22125e-15	up	0.675932	1.72109e-07	up
ENSMUSG00000009621	Vav2	464	501	543	758	750	666	670	683	686	684	661	614	-0.303647	0.000651925	none	-0.286689	0.00058107	none	0.057674	0.588417	none
ENSMUSG00000009628	Tex15	3	6	5	23	22	17	23	24	13	41	44	41	-1.92162	0.00282069	down	0.891207	0.0202519	none	1.7226	0.0087473	up
ENSMUSG00000009630	Ppp2cb	715	819	792	921	928	719	1027	970	945	1195	1242	1163	0.085702	0.303592	none	0.355269	2.31506e-08	none	-0.038368	0.661407	none
ENSMUSG00000009633	G0s2	69	69	87	1157	1154	907	203	205	194	552	484	495	-3.60864	9.96183e-191	down	-1.20219	1.09581e-56	down	1.04088	3.03257e-09	up
ENSMUSG00000009640	Dmap1	321	370	364	551	573	419	496	460	474	506	544	521	-0.318252	0.00182385	none	-0.10474	0.334737	none	0.0619101	0.608785	none
ENSMUSG00000009647	Ccdc109a	4708	5248	5097	885	965	763	1095	1116	1086	726	753	731	2.75299	0	up	-0.375746	1.62565e-07	none	-2.56821	0	down
ENSMUSG00000009654	Oit3	22	17	18	2	1	2	3	7	5	3	2	5	3.73873	9.73953e-06	up	0.85622	0.613906	none	-2.30945	0.000145964	down
ENSMUSG00000009670	Tex11	1	3	0	3	6	2	8	4	6	7	7	4	-1.22683	0.447152	none	0.592922	0.631384	none	1.80587	0.166694	none
ENSMUSG00000009681	Bcr	294	359	312	582	637	520	455	523	473	772	818	838	-0.625998	1.85916e-10	down	0.346239	1.44082e-05	none	0.212676	0.0552628	none
ENSMUSG00000009687	Fxyd5	291	324	291	281	232	218	194	166	156	686	741	681	0.535034	1.87239e-05	none	1.3925	1.58951e-47	up	-1.19055	2.73399e-21	down
ENSMUSG00000009731	Kcnd1	14	8	16	7	10	7	17	29	20	16	13	20	0.899749	0.195574	none	0.899307	0.184798	none	0.410353	0.481194	none
ENSMUSG00000009733	Tfcp2	303	377	346	379	385	291	429	457	409	324	318	286	0.187661	0.115259	none	-0.315844	0.00721569	none	-0.0401565	0.759405	none
ENSMUSG00000009739	Pou6f1	284	321	280	247	256	211	243	208	231	198	206	189	0.535448	1.15136e-05	none	-0.402799	0.00373687	none	-0.752804	4.82971e-10	down
ENSMUSG00000009741	Ubp1	2480	2651	2544	3194	3101	2615	2537	2522	2498	2365	2474	2499	0.0116654	0.840335	none	-0.414448	1.15121e-23	none	-0.4004	4.52174e-19	none
ENSMUSG00000009772	Nuak2	116	115	108	32	35	32	61	46	49	94	69	86	2.0009	1.42424e-16	up	1.19626	2.23769e-05	up	-1.49991	2.34194e-12	down
ENSMUSG00000009828	Ick	405	471	421	877	862	779	852	859	899	1122	1241	1145	-0.735001	1.45188e-18	down	0.340428	3.03231e-07	none	0.63293	1.21549e-14	up
ENSMUSG00000009863	Sdhb	1797	1962	1826	2252	2244	1870	1916	1815	1708	1617	1716	1571	0.0376659	0.525591	none	-0.51128	9.773e-28	none	-0.416638	4.66295e-16	none
ENSMUSG00000009876	Cox4i2	20	14	11	11	10	11	8	8	5	16	24	15	0.718218	0.253867	none	0.634458	0.323472	none	-1.48846	0.016769	none
ENSMUSG00000009894	Snap47	721	801	907	703	752	600	1086	1065	1047	622	692	636	0.467979	3.33424e-08	none	-0.210475	0.0111174	none	0.0192179	0.852506	none
ENSMUSG00000009905	Kdsr	250	295	235	563	562	451	526	509	534	727	754	671	-0.787918	6.225e-14	down	0.316117	0.000160457	none	0.632399	1.86294e-09	up
ENSMUSG00000009907	Vps4b	1304	1437	1436	1936	1896	1499	1779	1739	1610	1848	2044	2039	-0.122884	0.0376661	none	0.0214263	0.770398	none	-0.0823134	0.187585	none
ENSMUSG00000009927	Rps25	4571	5621	5091	7529	7336	5843	7086	6983	6245	8077	7925	7336	-0.21138	2.59068e-07	none	0.0413813	0.402481	none	0.0342805	0.529	none
ENSMUSG00000009941	Nxf2	1	2	3	8	11	2	1	5	4	6	6	5	-1.54111	0.190609	none	-0.401267	0.723472	none	0.369569	0.816443	none
ENSMUSG00000009995	Taz	599	678	606	582	583	500	576	530	564	422	514	436	0.402257	1.50588e-06	none	-0.416728	6.07157e-06	none	-0.549995	2.18556e-11	none
ENSMUSG00000010021	Kif19a	14	12	18	5	6	4	15	12	15	5	5	5	1.78691	0.00887382	up	-0.12933	0.923926	none	-0.447557	0.453641	none
ENSMUSG00000010025	Aldh3a2	354	444	376	736	687	589	862	827	828	779	805	832	-0.55271	1.47272e-09	none	0.130001	0.135332	none	0.724652	5.17988e-18	up
ENSMUSG00000010044	Zmynd10	4	4	3	1	5	2	10	4	11	4	0	1	0.695021	0.6091	none	-0.782497	0.690437	none	0.809452	0.40553	none
ENSMUSG00000010045	Tmem115	618	616	635	598	624	468	552	584	514	645	633	585	0.376658	1.41653e-05	none	0.0097076	0.943636	none	-0.559713	3.01401e-11	none
ENSMUSG00000010047	Hyal2	476	542	550	671	739	567	524	521	516	895	940	839	-0.107049	0.279899	none	0.302224	8.4542e-05	none	-0.383454	1.24203e-05	none
ENSMUSG00000010048	Ifrd2	436	452	401	1686	1590	1388	763	719	763	2042	1966	1880	-1.62927	5.07683e-110	down	0.20166	0.000512404	none	0.422454	1.54175e-06	none
ENSMUSG00000010051	Hyal1	113	132	134	41	29	29	78	79	74	39	38	30	2.16252	8.27276e-20	up	-0.0222187	0.967488	none	-1.09125	6.3088e-09	down
ENSMUSG00000010054	Tusc2	307	346	292	150	155	137	268	299	260	189	173	192	1.31991	1.59666e-23	up	0.190162	0.317158	none	-0.569915	8.12213e-07	none
ENSMUSG00000010057	Nprl2	252	220	210	187	189	168	296	280	260	143	183	160	0.553962	0.000208483	none	-0.30186	0.0765168	none	-0.0885619	0.583727	none
ENSMUSG00000010064	Slc38a3	30	44	22	34	34	30	31	27	30	49	68	44	0.188624	0.674696	none	0.575814	0.0988567	none	-0.497124	0.216166	none
ENSMUSG00000010066	Cacna2d2	20	25	22	8	17	17	3	1	3	3	2	3	0.879519	0.0897344	none	-2.54836	0.00226778	down	-3.6332	3.93309e-07	down
ENSMUSG00000010067	Rassf1	275	300	295	307	294	240	271	274	233	376	429	347	0.277051	0.0246741	none	0.319601	0.00732832	none	-0.540033	4.59376e-06	none
ENSMUSG00000010080	Epn3	0	1	1	2	1	0	6	1	4	0	2	0	-0.320498	0.916364	none	-0.691184	NA	none	2.09402	0.24422	none
ENSMUSG00000010095	Slc3a2	2016	2224	2177	4332	4439	3622	2210	2115	1959	3227	3353	3273	-0.722949	2.79258e-68	down	-0.465075	6.07787e-40	none	-0.408582	8.38048e-17	none
ENSMUSG00000010097	Nxf1	2159	2324	2234	3158	3014	2490	3052	3077	3159	3261	3512	3447	-0.138765	0.00337783	none	0.105114	0.014832	none	0.090153	0.0861374	none
ENSMUSG00000010110	Stx5a	1018	1117	1211	702	653	574	1598	1540	1491	666	724	617	1.02049	4.65245e-42	up	-0.0788062	0.447778	none	0.0902183	0.21115	none
ENSMUSG00000010122	Slc47a1	1	2	0	7	9	7	2	2	2	6	11	11	-2.72162	0.0324527	none	0.143644	0.88651	none	0.63458	0.758652	none
ENSMUSG00000010142	Tnfrsf13b	9	4	0	8	11	5	4	10	7	11	18	15	-0.619866	0.569222	none	0.748785	0.305408	none	0.2958	0.8045	none
ENSMUSG00000010154	Spire2	13	16	6	19	27	27	25	28	33	20	28	24	-0.852889	0.120595	none	-0.170783	0.769631	none	0.924261	0.0646816	none
ENSMUSG00000010175	Prox1	883	1064	999	333	359	291	3408	3484	3496	74	78	80	1.80816	1.62336e-105	up	-2.21815	2.15113e-51	down	1.44239	1.16463e-163	up
ENSMUSG00000010205	Raver1	1306	1458	1373	3331	3394	2739	3186	3372	3322	4009	4117	4081	-0.966816	3.11516e-96	down	0.233802	2.83139e-10	none	0.879143	1.50575e-68	up
ENSMUSG00000010277	2610507B11Rik	2881	3126	2910	4714	4876	4196	4639	4610	4583	5729	6201	6085	-0.404693	4.97594e-21	none	0.248632	9.87714e-12	none	0.255706	4.01517e-10	none
ENSMUSG00000010290	AI597479	592	672	724	832	862	691	927	909	846	619	695	647	-0.0358474	0.729513	none	-0.416825	1.51104e-08	none	0.0542504	0.572677	none
ENSMUSG00000010307	Tmem86a	139	142	130	53	34	20	270	298	266	70	60	54	2.18383	3.00973e-19	up	0.66822	0.0545341	none	0.642149	4.85279e-06	up
ENSMUSG00000010311	Optc	2	4	1	0	0	0	6	14	11	0	0	1	3.87041	0.0736171	none	0.821838	NA	none	1.77955	0.0635814	none
ENSMUSG00000010342	Tex14	23	37	29	3	3	4	6	2	4	5	2	2	3.36621	6.39229e-08	up	-0.297067	0.854347	none	-3.26183	1.66181e-08	down
ENSMUSG00000010358	Ifi35	80	65	67	63	46	28	125	116	104	48	57	47	0.878157	0.00236047	up	0.0302763	0.949358	none	0.319295	0.167152	none
ENSMUSG00000010362	Rdm1	27	22	26	45	45	32	70	85	60	35	43	42	-0.465126	0.23795	none	-0.154018	0.72107	none	1.13644	0.000205168	up
ENSMUSG00000010376	Nedd8	1136	1298	1231	1315	1227	1048	1515	1457	1407	1451	1411	1323	0.255961	3.66817e-05	none	0.087677	0.238096	none	-0.120507	0.0503967	none
ENSMUSG00000010392	Gosr1	894	1031	984	1127	1077	926	1272	1396	1240	1132	1225	1163	0.11959	0.0967769	none	0.0341939	0.687197	none	0.0487839	0.539366	none
ENSMUSG00000010406	Mrpl52	412	546	502	734	736	593	570	571	507	862	812	791	-0.27402	0.0029045	none	0.124531	0.162308	none	-0.200597	0.0437583	none
ENSMUSG00000010453	4632411B12Rik	1412	1587	1532	2247	2220	1780	1730	1719	1631	1729	1726	1707	-0.235433	5.34877e-06	none	-0.407534	1.4798e-17	none	-0.212541	7.65677e-05	none
ENSMUSG00000010461	Eya4	2497	2689	2698	1314	1326	999	2004	2117	1984	437	506	449	1.34588	2.35714e-147	up	-1.5178	6.15577e-101	down	-0.747058	1.0887e-55	down
ENSMUSG00000010476	Ebf3	249	291	281	866	899	669	1608	1744	1660	1133	1196	1104	-1.33813	4.49507e-48	down	0.364814	3.60686e-08	none	2.23337	8.5915e-177	up
ENSMUSG00000010492	Gm16119	8	16	16	15	9	12	12	18	13	7	9	6	0.363023	0.596683	none	-0.855264	0.262145	none	-0.265826	0.689043	none
ENSMUSG00000010517	Faf1	1129	1231	1230	1300	1283	1108	1010	942	928	1104	1210	1150	0.185274	0.00351389	none	-0.227763	0.000181475	none	-0.696035	3.89506e-29	down
ENSMUSG00000010529	Gm266	14	13	13	44	47	33	5	6	2	44	36	41	-1.3982	0.000659993	down	-0.162509	0.704842	none	-2.00628	0.00415363	down
ENSMUSG00000010538	1700021C14Rik	18	8	9	14	16	7	14	12	9	6	5	4	0.182256	0.81099	none	-1.41473	0.0683918	none	-0.395922	0.577359	none
ENSMUSG00000010554	Mettl16	476	537	543	1487	1464	1290	1085	1103	994	1626	1637	1616	-1.22296	7.21785e-67	down	0.0660625	0.333762	none	0.654196	1.2733e-18	up
ENSMUSG00000010592	Dazl	0	0	1	0	1	0	2	0	0	2	3	1	0.221915	NA	none	2.33292	NA	none	0.497843	NA	none
ENSMUSG00000010607	Pigyl	108	124	125	144	112	120	120	133	96	104	116	114	0.146111	0.509732	none	-0.31073	0.148255	none	-0.411529	0.0327543	none
ENSMUSG00000010608	Rbm25	3114	3496	3344	5361	5485	4413	4843	4697	4556	4953	5667	5413	-0.389305	5.29267e-26	none	-0.063178	0.123463	none	0.124441	0.00189041	none
ENSMUSG00000010609	Psen2	422	483	410	136	145	112	204	191	218	152	177	147	1.96947	3.73784e-57	up	0.142123	0.503036	none	-1.47714	2.25431e-40	down
ENSMUSG00000010651	Acaa1b	5	1	8	9	8	4	24	19	19	15	14	12	-0.322327	0.772597	none	0.846761	0.259385	none	1.7579	0.00803452	up
ENSMUSG00000010660	Plcd1	208	201	189	119	96	97	343	344	351	135	178	160	1.16474	2.09442e-12	up	0.460582	0.0175398	none	0.416593	0.000877305	none
ENSMUSG00000010663	Fads1	641	716	777	1735	1782	1385	3628	3637	3549	2002	2139	2094	-0.971038	2.81532e-47	down	0.214468	1.48216e-05	none	1.96392	5.57323e-264	up
ENSMUSG00000010721	Lmbr1	115	152	128	281	268	195	262	236	226	322	335	366	-0.683154	7.47766e-06	down	0.330985	0.00991768	none	0.49839	0.000946315	none
ENSMUSG00000010751	Tnfrsf22	337	342	394	260	315	216	303	349	296	335	431	382	0.671901	5.11072e-08	up	0.404507	0.001271	none	-0.558194	1.02306e-06	none
ENSMUSG00000010755	Cars	1110	1268	1316	2509	2544	2077	1291	1343	1307	2238	2417	2412	-0.722395	1.23844e-39	down	-0.147037	0.00151023	none	-0.283389	9.38482e-06	none
ENSMUSG00000010760	Phlda2	0	0	0	0	4	2	2	2	1	1	0	1	-3.22469	0.215524	none	-1.71473	NA	none	2.79462	NA	none
ENSMUSG00000010797	Wnt2	3	3	3	2	0	0	2	0	1	4	4	5	2.42953	0.186175	none	2.59283	0.145732	none	-1.96585	0.217417	none
ENSMUSG00000010803	Gabra1	2	0	1	0	0	1	0	0	0	2	0	0	1.74001	0.555229	none	0.785179	NA	none	-2.86196	NA	none
ENSMUSG00000010825	Grid2ip	1	0	1	1	1	0	0	1	2	1	2	0	0.30508	0.926764	none	0.484661	NA	none	0.199236	0.946666	none
ENSMUSG00000010830	Kdelr3	484	554	517	317	279	235	396	383	408	279	294	290	1.13161	2.26837e-29	up	-0.0780384	0.627387	none	-0.766004	3.08488e-17	down
ENSMUSG00000010841	1700006E09Rik	9	11	1	4	0	1	2	1	3	1	0	0	2.30539	0.0627913	none	-2.33178	NA	none	-2.17717	0.0479495	none
ENSMUSG00000010911	Apip	316	371	317	313	303	247	320	339	314	297	286	268	0.445006	0.000103602	none	-0.152718	0.283518	none	-0.421842	0.000112832	none
ENSMUSG00000010914	Pdhx	867	974	997	703	683	598	548	639	564	554	627	552	0.741235	6.05019e-24	up	-0.332056	6.19976e-05	none	-1.07402	5.64723e-44	down
ENSMUSG00000010936	Vac14	734	764	729	1004	1040	908	842	890	876	978	1029	940	-0.182217	0.0186928	none	-0.139871	0.0613811	none	-0.150262	0.0584538	none
ENSMUSG00000011008	Mcoln2	7	7	2	9	9	7	1	4	5	6	4	7	-0.413561	0.668736	none	-0.684129	0.466646	none	-1.05045	0.342781	none
ENSMUSG00000011096	Akt1s1	1273	1351	1306	1517	1569	1193	1734	1864	1728	1895	1840	1885	0.107372	0.0940306	none	0.262673	2.57226e-06	none	0.0602594	0.368233	none
ENSMUSG00000011114	Tbrg1	1055	1213	1207	1670	1642	1290	1273	1206	1212	1723	1800	1729	-0.176691	0.0046861	none	0.058615	0.360256	none	-0.289936	3.14859e-06	none
ENSMUSG00000011148	Adssl1	2840	3298	3140	442	440	374	446	395	380	54	44	70	3.11033	0	up	-3.03646	8.69871e-84	down	-3.30283	0	down
ENSMUSG00000011154	1700026D08Rik	2	0	0	0	1	0	1	0	0	0	2	1	1.17394	0.754656	none	1.31805	NA	none	-1.33002	NA	none
ENSMUSG00000011158	Brf1	1113	1214	1160	851	905	688	1066	1076	1018	851	875	829	0.741624	5.83696e-30	up	-0.06804	0.449516	none	-0.52003	5.63254e-18	none
ENSMUSG00000011171	Vipr2	12	13	13	35	38	34	120	126	111	58	53	46	-1.272	0.00341361	down	0.415864	0.243278	none	2.85363	6.2654e-20	up
ENSMUSG00000011179	Odc1	3098	3518	3679	11179	11884	9410	2829	3036	2700	10763	11079	11050	-1.43057	4.08678e-248	down	-0.114874	0.000206113	none	-0.642962	5.63465e-36	down
ENSMUSG00000011254	Thg1l	244	225	263	503	514	401	392	397	404	573	605	523	-0.722646	1.29097e-10	down	0.12961	0.221674	none	0.32491	0.00733514	none
ENSMUSG00000011256	Adam19	3390	3754	3709	1832	2038	1693	4557	4541	4342	3657	3973	3848	1.18824	2.36006e-127	up	0.907979	4.97473e-89	up	-0.0693015	0.109409	none
ENSMUSG00000011257	Pabpc4	6891	7573	7444	8387	8575	7134	6385	6638	6374	9587	9705	9645	0.0883994	0.0117927	none	0.129385	3.22591e-05	none	-0.553192	1.6942e-55	none
ENSMUSG00000011263	Exoc3l2	17	25	10	6	13	7	19	8	10	11	12	22	1.2238	0.0493158	none	0.66321	0.378125	none	-0.86529	0.139716	none
ENSMUSG00000011267	Zfp296	9	14	10	51	51	37	13	22	15	53	46	44	-1.84592	8.6798e-06	down	-0.087165	0.836529	none	0.226675	0.734833	none
ENSMUSG00000011305	Plin5	34	39	28	10	8	10	14	13	17	1	3	3	2.06918	6.61746e-06	up	-2.15185	0.0261639	none	-1.57392	9.14182e-05	down
ENSMUSG00000011306	Sugp1	604	647	593	869	920	666	908	863	810	912	881	925	-0.181392	0.0331259	none	0.0177381	0.871662	none	0.106447	0.214365	none
ENSMUSG00000011350	Gm5893	0	0	0	1	0	0	0	0	0	1	1	0	-0.739872	NA	none	0.75155	NA	none	NA	NA	NA
ENSMUSG00000011382	Dhdh	53	41	43	37	40	27	69	67	61	52	60	57	0.636015	0.0596907	none	0.570466	0.0827025	none	0.140437	0.673117	none
ENSMUSG00000011427	Zfp790	426	466	437	343	303	240	444	426	438	263	272	271	0.815527	9.0343e-15	up	-0.266626	0.0429557	none	-0.400446	1.99785e-05	none
ENSMUSG00000011589	Fsd1	0	4	4	6	4	9	14	7	9	20	17	12	-1.07953	0.362144	none	1.20866	0.0859621	none	1.54277	0.110506	none
ENSMUSG00000011632	2310033E01Rik	1	2	0	1	2	0	0	1	0	0	0	1	0.266957	0.924011	none	-1.55114	NA	none	-1.84158	NA	none
ENSMUSG00000011658	Fuz	178	203	210	248	230	216	362	313	331	267	292	269	-0.00919854	0.959514	none	0.11669	0.463925	none	0.390137	0.00227818	none
ENSMUSG00000011751	Spnb4	5	10	4	33	31	30	18	9	12	9	10	14	-2.09279	9.3448e-05	down	-1.6495	0.000339537	down	0.667595	0.384381	none
ENSMUSG00000011752	Pgam1	2120	2427	2402	6196	6268	5129	6972	7072	6710	7702	8150	7474	-1.11397	1.0081e-172	down	0.272521	1.49641e-19	none	1.20139	3.14393e-201	up
ENSMUSG00000011831	Evi5	997	1177	1006	1880	1866	1480	1086	1127	1055	1794	1899	1869	-0.489259	1.43453e-16	none	-0.0426583	0.50424	none	-0.337052	2.5154e-07	none
ENSMUSG00000011832	Evi5l	229	253	237	174	148	111	348	333	286	153	140	160	0.964309	4.00421e-11	up	-0.0608116	0.805302	none	0.0486603	0.749488	none
ENSMUSG00000011837	Snapc2	350	344	400	576	552	475	514	500	477	457	457	446	-0.323509	0.00196971	none	-0.371782	4.40775e-05	none	0.0668706	0.591956	none
ENSMUSG00000011877	Git1	1699	1855	1844	2278	2307	1940	2294	2415	2435	2269	2377	2266	-0.0477933	0.421791	none	-0.0521378	0.34891	none	0.0272538	0.691882	none
ENSMUSG00000011884	Gltp	211	251	247	679	620	540	662	736	711	566	597	556	-1.14971	2.11891e-29	down	-0.23204	0.00840254	none	1.19673	1.49047e-33	up
ENSMUSG00000011958	Bnip2	2861	3176	3158	3373	3220	2514	3268	3420	3192	3361	3521	3381	0.244164	1.64751e-07	none	0.0415602	0.433758	none	-0.273958	4.03581e-10	none
ENSMUSG00000011960	Ccnt1	1505	1654	1553	1763	1730	1364	1723	1703	1667	1480	1641	1523	0.185315	0.000829102	none	-0.197361	0.00025439	none	-0.265471	4.40759e-07	none
ENSMUSG00000012017	Scarf2	235	309	263	621	663	560	383	406	376	678	761	692	-0.97063	1.32064e-21	down	0.0716286	0.48308	none	0.154755	0.219461	none
ENSMUSG00000012076	Brms1l	324	409	387	722	706	633	813	755	783	695	806	757	-0.658399	1.02483e-12	down	-0.00630136	0.959324	none	0.694283	1.86959e-15	up
ENSMUSG00000012114	Med15	1203	1254	1305	1976	2003	1589	1654	1725	1714	1894	2086	2043	-0.336531	3.29778e-09	none	-0.0199909	0.774964	none	0.0588987	0.408929	none
ENSMUSG00000012117	Dhdds	1196	1350	1377	745	704	584	829	818	894	820	848	729	1.1756	8.83989e-68	up	0.104082	0.270597	none	-1.00279	1.51776e-49	down
ENSMUSG00000012123	Aim1l	4	1	7	3	0	1	0	0	1	4	1	1	1.83373	0.223232	none	0.471486	0.841729	none	-3.87485	0.0268695	none
ENSMUSG00000012126	Ubxn11	27	35	21	38	35	27	32	35	30	45	41	53	-0.0409519	0.933863	none	0.346541	0.375213	none	-0.150312	0.738256	none
ENSMUSG00000012187	Mogat1	3	4	0	0	0	0	0	1	4	0	0	0	3.87868	0.0896719	none	NA	NA	NA	-0.838391	0.649368	none
ENSMUSG00000012211	Tex22	0	2	0	0	0	0	2	5	3	0	0	0	2.01553	NA	none	NA	NA	NA	1.97241	0.29195	none
ENSMUSG00000012296	Tjap1	1908	1975	1957	2826	2784	2302	1289	1326	1261	1899	1846	1883	-0.210036	1.62872e-05	none	-0.624625	9.48636e-43	down	-0.970283	1.86482e-73	down
ENSMUSG00000012405	Rpl15	6270	7108	7019	10431	10286	8144	9225	9326	8942	10489	11326	10142	-0.272091	4.00428e-15	none	0.0145465	0.742138	none	0.0535864	0.173861	none
ENSMUSG00000012422	Tmem167	745	855	795	1275	1170	935	1098	1052	1009	1492	1563	1432	-0.267694	0.000185461	none	0.277302	6.13262e-06	none	0.022129	0.803465	none
ENSMUSG00000012428	Steap4	19	27	24	8	1	4	44	39	34	17	11	15	2.64935	2.76742e-05	up	1.59508	0.0460796	none	0.365258	0.369712	none
ENSMUSG00000012429	2810021B07Rik	296	301	296	326	335	238	298	276	282	278	289	291	0.223586	0.0792754	none	-0.196344	0.145816	none	-0.439954	0.000138463	none
ENSMUSG00000012443	Kif11	472	564	568	3884	3859	3305	5075	5046	4837	4507	4991	4845	-2.56007	0	down	0.240275	7.1039e-11	none	2.84423	0	up
ENSMUSG00000012483	Rpa3	105	114	113	413	398	342	489	420	397	410	457	399	-1.57032	9.81849e-32	down	-0.000940944	0.995036	none	1.59689	2.12892e-33	up
ENSMUSG00000012519	Mlkl	82	100	99	442	451	371	295	240	248	780	855	805	-1.944	9.06701e-46	down	0.814083	5.25294e-25	up	1.10133	2.70734e-12	up
ENSMUSG00000012535	Tnpo3	1774	1880	1784	2773	2785	2297	2314	2528	2307	2720	3159	3044	-0.30328	1.8756e-10	none	0.0485749	0.388947	none	0.0162612	0.817722	none
ENSMUSG00000012609	Ttll5	469	523	539	501	501	461	753	855	791	677	737	649	0.287658	0.0030646	none	0.356898	4.88341e-05	none	0.270826	0.00185252	none
ENSMUSG00000012640	Zfp715	514	573	505	432	398	331	467	461	487	437	536	488	0.683212	3.46976e-13	up	0.197045	0.0746055	none	-0.546763	8.69323e-10	none
ENSMUSG00000012777	Acpt	4	6	0	3	2	2	3	1	1	4	2	1	0.733226	0.629238	none	-0.12701	0.94983	none	-1.37386	0.3662	none
ENSMUSG00000012819	Cdh23	134	135	121	222	206	207	82	84	96	62	62	51	-0.482277	0.00323096	none	-2.00109	3.0757e-28	down	-0.951684	3.21191e-07	down
ENSMUSG00000012848	Rps5	4875	5574	5365	7899	7994	6510	8297	7521	7258	8302	8573	7794	-0.276174	1.80395e-16	none	0.0050223	0.922923	none	0.167484	8.49883e-05	none
ENSMUSG00000012889	Podnl1	12	13	22	31	26	16	80	73	68	51	41	44	-0.393061	0.47389	none	0.777533	0.0406443	none	1.85439	3.45016e-08	up
ENSMUSG00000013033	Lphn1	522	617	574	1534	1503	1270	1033	951	965	1477	1516	1470	-1.10508	4.94027e-61	down	-0.0832111	0.189602	none	0.407076	5.32601e-08	none
ENSMUSG00000013076	Amotl1	4689	5076	4587	2070	2174	1784	4028	4102	4046	3259	3451	3333	1.47784	9.99399e-250	up	0.601488	5.80621e-49	up	-0.614912	7.72949e-51	down
ENSMUSG00000013089	Etv5	487	549	513	1996	1977	1646	378	396	369	1665	1864	1779	-1.63284	1.51013e-144	down	-0.217151	1.30586e-05	none	-0.815837	1.3458e-19	down
ENSMUSG00000013091	Tmem190	1	2	2	8	10	11	3	3	7	11	11	5	-2.33269	0.0238927	none	-0.254393	0.786122	none	1.0159	0.466509	none
ENSMUSG00000013150	Gfod2	113	113	108	210	231	183	195	228	201	192	265	207	-0.673912	3.09107e-05	down	-0.0479475	0.819336	none	0.522811	0.00133254	none
ENSMUSG00000013155	E130303B06Rik	67	68	69	378	382	313	208	215	196	448	417	368	-2.16758	4.49715e-45	down	0.0672595	0.647258	none	1.22251	2.24334e-12	up
ENSMUSG00000013158	4933405L10Rik	3	2	1	1	1	2	2	1	2	2	4	2	0.788741	0.67197	none	0.828157	0.666023	none	-0.648072	0.713838	none
ENSMUSG00000013160	Atp6v0d1	1149	1232	1178	560	644	493	1591	1488	1521	675	704	583	1.2961	2.02159e-72	up	0.0750327	0.523861	none	-0.00783749	0.924129	none
ENSMUSG00000013236	Ptprs	988	1097	968	2037	2008	1633	3011	2947	2883	2686	2766	2650	-0.667681	7.20221e-32	down	0.379676	2.27108e-18	none	1.15651	5.97217e-111	up
ENSMUSG00000013275	Slc41a1	780	809	775	779	816	628	1107	1106	1099	921	1011	928	0.318336	2.7232e-05	none	0.230453	0.00148367	none	0.108116	0.152138	none
ENSMUSG00000013367	Iglon5	15	19	16	2	14	6	15	19	13	18	24	19	1.41184	0.033199	none	1.33729	0.042877	none	-0.466134	0.398375	none
ENSMUSG00000013415	Igf2bp1	93	99	104	15	10	8	19	9	11	14	24	23	3.39618	5.68701e-24	up	0.755674	0.215046	none	-3.30356	7.47714e-26	down
ENSMUSG00000013418	B4galnt2	3	5	3	7	3	3	6	7	3	1	4	5	-0.00986727	0.993595	none	-0.507181	0.725502	none	0.164183	0.893598	none
ENSMUSG00000013419	Zfp651	635	656	583	322	390	237	544	533	466	191	207	212	1.21772	2.48224e-30	up	-0.762881	1.31812e-08	down	-0.660172	2.87264e-14	down
ENSMUSG00000013465	Cobra1	677	731	724	1176	1090	939	1317	1253	1246	1310	1448	1251	-0.361291	3.95783e-07	none	0.187632	0.00475021	none	0.461867	2.47822e-12	none
ENSMUSG00000013483	Card14	5	9	6	3	4	1	7	6	9	3	0	3	1.56271	0.132872	none	-0.500204	0.796501	none	-0.229646	0.808092	none
ENSMUSG00000013495	Tmem175	232	298	275	257	244	235	466	453	466	257	280	251	0.348362	0.00939893	none	-0.0411611	0.824939	none	0.407803	0.000163396	none
ENSMUSG00000013523	Bcas1	2	6	0	11	6	3	9	9	9	3	1	1	-1.08354	0.374163	none	-2.09723	0.0860514	none	1.39447	0.168056	none
ENSMUSG00000013539	D16H22S680E	83	96	97	106	106	103	193	183	186	194	194	166	0.0288349	0.915877	none	0.674929	0.00010182	up	0.64901	0.000130633	up
ENSMUSG00000013562	4833413E03Rik	0	3	2	0	1	0	3	3	1	0	0	0	2.4052	0.340421	none	-1.10172	NA	none	0.12588	0.948262	none
ENSMUSG00000013584	Aldh1a2	29	23	29	1	4	3	4	8	13	7	10	10	3.56782	1.67818e-07	up	1.60851	0.110281	none	-2.07415	3.62715e-05	down
ENSMUSG00000013593	Ndufs2	4923	5602	5483	4065	4032	3306	4268	4156	3839	3067	3336	3070	0.715949	1.7063e-83	up	-0.401817	5.41645e-29	none	-0.762187	1.68317e-84	down
ENSMUSG00000013622	0610007C21Rik	390	410	434	183	195	156	447	341	375	204	192	198	1.43618	1.9312e-34	up	0.0205358	0.928584	none	-0.464583	2.50045e-05	none
ENSMUSG00000013629	Cad	1090	1146	1172	6692	6859	5678	3874	3945	3717	8785	8820	8308	-2.26992	0	down	0.295757	3.61436e-19	none	1.38068	2.52107e-177	up
ENSMUSG00000013646	Sh3bp5l	674	737	720	541	505	462	972	981	889	585	576	578	0.723269	1.64047e-18	up	0.0694762	0.550874	none	0.0370721	0.682963	none
ENSMUSG00000013662	Atad1	1555	1756	1669	3056	2999	2464	1761	1662	1639	2337	2485	2401	-0.547635	1.57798e-32	none	-0.371886	1.86278e-20	none	-0.353839	1.09483e-11	none
ENSMUSG00000013663	Pten	1191	1317	1236	2052	1975	1591	2165	2320	2164	1993	2409	2310	-0.356958	6.73647e-11	none	0.12289	0.0415578	none	0.451081	5.43229e-17	none
ENSMUSG00000013698	Pea15a	2443	2799	2811	1229	1297	1096	3350	3291	3135	2350	2542	2424	1.37681	1.54578e-143	up	0.878026	2.38116e-71	up	-0.0975319	0.0480693	none
ENSMUSG00000013701	Timm23	1782	2085	2015	2598	2624	2011	1568	1562	1449	2437	2513	2422	-0.0694917	0.226085	none	-0.103766	0.0337184	none	-0.738251	3.78291e-46	down
ENSMUSG00000013707	Tnfaip8l2	6	3	2	5	4	0	4	3	3	6	2	8	0.586511	0.682576	none	0.756946	0.591025	none	-0.530671	0.679661	none
ENSMUSG00000013736	Trnt1	413	389	410	770	815	610	555	448	471	716	764	730	-0.624619	5.93362e-12	down	-0.121936	0.159213	none	-0.098692	0.425869	none
ENSMUSG00000013787	Ehmt2	1094	1164	1059	2509	2646	2194	2974	3091	2949	2929	3098	2897	-0.922021	3.40225e-63	down	0.144448	0.00133545	none	1.06428	4.5178e-93	up
ENSMUSG00000013822	Elof1	281	301	300	592	597	473	563	635	581	756	802	702	-0.685443	2.65389e-12	down	0.310128	0.000155765	none	0.634398	1.02339e-10	up
ENSMUSG00000013833	Med16	361	342	348	534	544	452	711	714	726	527	620	656	-0.313398	0.00246462	none	0.101309	0.375668	none	0.653933	7.24158e-13	up
ENSMUSG00000013846	St3gal1	2969	3244	2988	13063	13175	10817	4567	4419	4438	7258	7776	7719	-1.78308	0	down	-0.838028	1.99751e-223	down	0.16733	6.97155e-05	none
ENSMUSG00000013858	ORF61	1506	1680	1586	1663	1782	1420	1777	1792	1705	1767	1801	1801	0.198704	0.000352795	none	0.00842904	0.918719	none	-0.233232	7.9264e-06	none
ENSMUSG00000013878	Rnf170	350	369	329	390	390	319	367	394	380	356	427	396	0.159197	0.179126	none	-0.0337424	0.823511	none	-0.255292	0.0201421	none
ENSMUSG00000013921	Clip3	544	610	545	584	556	443	2587	2625	2676	1047	1119	1077	0.330715	0.000182733	none	0.902226	6.06909e-38	up	1.83836	1.37011e-197	up
ENSMUSG00000013928	Thap8	6	2	3	0	3	0	2	6	2	0	0	0	2.16157	0.185865	none	-2.50146	NA	none	-0.537459	0.683751	none
ENSMUSG00000013936	Myl2	68	96	126	0	1	1	3	3	3	2	2	1	7.40154	6.5682e-12	up	1.15976	NA	none	-5.38373	6.29321e-23	down
ENSMUSG00000013973	Dedd	41	49	46	44	47	51	55	58	68	54	47	30	0.150824	0.679854	none	-0.262835	0.515283	none	0.0379291	0.918082	none
ENSMUSG00000013974	1810033B17Rik	10	6	6	2	2	4	7	3	2	4	6	9	1.67037	0.0929687	none	1.08408	0.365903	none	-1.26932	0.165334	none
ENSMUSG00000013989	D430018E03Rik	14	18	9	24	16	18	28	31	33	16	22	19	-0.280447	0.650337	none	-0.165132	0.800308	none	0.792538	0.0893425	none
ENSMUSG00000013997	Nit1	451	473	481	406	384	342	598	581	561	347	392	384	0.537515	4.17688e-08	none	-0.148122	0.225595	none	-0.0700849	0.50292	none
ENSMUSG00000014030	Pax5	0	0	0	1	0	1	0	0	1	1	0	1	-1.67971	NA	none	-0.154282	NA	none	0.583088	NA	none
ENSMUSG00000014039	Prdm15	466	497	479	588	605	493	508	507	494	422	408	424	0.00164795	0.988822	none	-0.560537	3.72503e-10	none	-0.312587	0.000510963	none
ENSMUSG00000014074	Rnf168	304	391	345	1178	1133	923	1002	958	954	955	1043	994	-1.4106	3.1766e-66	down	-0.245567	0.000129726	none	1.11087	4.32326e-41	up
ENSMUSG00000014075	Tctex1d2	80	110	97	140	146	124	170	162	166	149	170	155	-0.293107	0.1549	none	0.0724762	0.752947	none	0.420748	0.0209839	none
ENSMUSG00000014077	1500003O03Rik	1470	1606	1422	1811	1957	1523	2874	2773	2692	2093	2237	2178	-0.00652143	0.93413	none	0.165155	0.00117918	none	0.512642	1.52282e-24	none
ENSMUSG00000014158	Trpv4	21	30	21	12	15	15	14	10	12	18	29	39	0.989425	0.0413489	none	0.887634	0.0848986	none	-1.37303	0.00348867	down
ENSMUSG00000014164	Klhl3	26	48	48	7	9	7	17	17	10	23	16	24	2.62441	2.25578e-08	up	1.32301	0.0267333	none	-1.84356	3.33089e-06	down
ENSMUSG00000014177	Fam18b	273	303	306	319	304	243	392	329	353	335	280	256	0.255194	0.039689	none	-0.121581	0.459036	none	-0.093546	0.486583	none
ENSMUSG00000014195	Dnajc7	2185	2547	2423	2525	2604	2104	2154	2322	2097	1859	2043	2003	0.210316	7.89399e-06	none	-0.427016	7.70631e-22	none	-0.499184	3.78803e-24	none
ENSMUSG00000014198	Zfp385c	20	23	19	0	0	0	1	3	3	0	1	0	7.03169	1.02298e-07	up	0.821838	NA	none	-3.52197	1.29102e-06	down
ENSMUSG00000014226	Cacybp	2261	2655	2482	4273	4302	3377	2593	2780	2703	4226	4486	4252	-0.46427	3.90647e-28	none	-0.0151924	0.763578	none	-0.24937	5.13182e-07	none
ENSMUSG00000014232	Cluap1	65	40	48	61	54	30	60	53	45	57	60	71	0.331811	0.356544	none	0.256272	0.47084	none	-0.342972	0.292869	none
ENSMUSG00000014243	Zswim7	49	48	63	93	104	91	114	93	92	119	141	122	-0.624484	0.012006	none	0.267985	0.229377	none	0.521738	0.033825	none
ENSMUSG00000014245	Pigl	181	205	202	200	205	184	244	232	260	233	216	207	0.22019	0.160533	none	0.0186768	0.933782	none	-0.0523361	0.759143	none
ENSMUSG00000014294	Ndufa2	399	482	426	441	415	353	512	400	357	437	414	350	0.33765	0.000811544	none	-0.143229	0.267878	none	-0.420842	0.000236333	none
ENSMUSG00000014301	Pam16	150	182	158	147	167	126	174	155	146	135	153	141	0.381461	0.0229792	none	-0.170436	0.40392	none	-0.421755	0.00769985	none
ENSMUSG00000014303	Glis2	377	406	400	541	592	441	725	783	702	607	592	584	-0.182513	0.0778926	none	0.0485895	0.686635	none	0.523396	1.2762e-09	none
ENSMUSG00000014313	Cox6c	1841	2174	2112	1984	1971	1649	2003	1841	1698	1522	1586	1545	0.353751	5.55855e-12	none	-0.402885	1.203e-16	none	-0.52216	6.07483e-21	none
ENSMUSG00000014329	Bicc1	275	301	244	357	340	292	1367	1338	1355	1000	1132	1100	-0.044269	0.772597	none	1.5732	2.19878e-88	up	1.93058	1.40547e-121	up
ENSMUSG00000014349	Ube2z	1853	2176	2079	2784	2784	2302	2565	2653	2496	2668	2873	2694	-0.140164	0.00450001	none	-0.0692308	0.143671	none	-0.0397922	0.496512	none
ENSMUSG00000014353	Tmem87b	561	652	622	752	765	625	734	722	725	551	645	634	0.00278628	0.978799	none	-0.362127	6.64041e-06	none	-0.127361	0.137414	none
ENSMUSG00000014355	Anapc1	2594	3033	2875	5767	5911	4905	6021	5999	5849	6750	7279	7089	-0.739158	2.67889e-79	down	0.213462	4.63355e-12	none	0.695074	1.29053e-72	up
ENSMUSG00000014361	Mertk	131	135	155	156	141	109	138	143	130	157	166	184	0.28462	0.131856	none	0.190753	0.342427	none	-0.413744	0.0165171	none
ENSMUSG00000014372	Cyp2d10	0	0	0	2	0	0	2	1	3	4	2	1	-1.55477	NA	none	1.71703	NA	none	3.07149	0.200669	none
ENSMUSG00000014402	Tsg101	1740	1960	1817	2100	2039	1727	1896	2038	1907	1889	2127	2097	0.137333	0.00869402	none	-0.0758045	0.194873	none	-0.294774	1.35092e-08	none
ENSMUSG00000014418	Hps5	499	559	536	636	586	550	1036	979	920	597	612	599	0.0700764	0.509393	none	-0.108445	0.291881	none	0.5027	1.86313e-11	none
ENSMUSG00000014426	Map3k4	406	437	458	376	394	308	454	452	441	347	358	348	0.499635	8.63513e-07	none	-0.166756	0.169025	none	-0.327886	0.000647675	none
ENSMUSG00000014444	Fam38a	2233	2416	2206	4229	4412	3676	5140	5252	5228	6953	7427	7533	-0.62003	5.10702e-45	down	0.695487	2.67532e-87	up	0.810712	4.33622e-78	up
ENSMUSG00000014453	Blk	0	2	2	13	21	16	1	1	0	4	1	1	-3.43121	0.00041194	down	-3.19401	0.000180782	down	-1.36306	0.576592	none
ENSMUSG00000014470	Rnf166	509	595	566	318	333	278	409	460	408	309	300	280	1.07077	2.77595e-29	up	-0.198442	0.13117	none	-0.763842	1.0613e-17	down
ENSMUSG00000014496	Ankrd28	2041	2286	2169	4632	4598	3880	2745	2570	2617	4226	4478	4305	-0.787588	1.93249e-83	down	-0.146338	2.81801e-05	none	-0.0891413	0.0839333	none
ENSMUSG00000014498	Ankrd52	2240	2376	2322	3740	3952	3165	4122	4206	4154	3479	3701	3681	-0.418549	1.53489e-21	none	-0.133624	0.000906842	none	0.469285	3.99221e-27	none
ENSMUSG00000014503	Pkd2l2	288	362	314	215	179	198	311	331	331	222	214	244	0.920023	4.20585e-12	up	0.0588006	0.782621	none	-0.361413	0.00147019	none
ENSMUSG00000014504	Srp19	844	928	926	889	897	655	903	925	852	972	1059	943	0.375931	3.12591e-07	none	0.154587	0.0479818	none	-0.387661	1.09904e-08	none
ENSMUSG00000014547	Wdfy2	102	89	99	151	144	111	237	228	247	142	186	162	-0.251525	0.23639	none	0.138131	0.518189	none	0.916082	1.01666e-08	up
ENSMUSG00000014550	Zfyve20	702	864	749	988	938	823	902	849	765	947	1050	1060	-0.024646	0.796065	none	0.0172431	0.864447	none	-0.256555	0.00103283	none
ENSMUSG00000014551	Mrps25	333	348	321	615	633	507	649	594	583	802	805	741	-0.580507	9.89107e-10	none	0.286613	0.000376283	none	0.487025	2.46256e-07	none
ENSMUSG00000014554	Dguok	164	197	184	200	196	154	292	275	277	189	191	185	0.214434	0.18733	none	-0.0929647	0.632552	none	0.254591	0.0664439	none
ENSMUSG00000014592	Camta1	375	392	330	243	212	179	229	228	224	221	242	202	1.02036	6.07617e-17	up	-0.0644113	0.74101	none	-1.0663	1.12824e-20	down
ENSMUSG00000014599	Csf1	3262	3711	3402	16266	18103	13565	8563	8425	8041	49669	52751	51257	-1.97942	0	down	1.54886	0	up	0.893181	8.95563e-145	up
ENSMUSG00000014601	Fam40a	1119	1219	1203	1352	1333	1142	1322	1284	1200	1405	1377	1405	0.113605	0.0835793	none	-0.00495817	0.957938	none	-0.274233	5.40715e-06	none
ENSMUSG00000014602	Kif1a	100	98	80	39	47	43	73	89	91	39	36	47	1.33042	9.24716e-08	up	-0.220312	0.590506	none	-0.514044	0.0204772	none
ENSMUSG00000014606	Slc25a11	1588	1819	1621	1400	1374	1206	1973	1934	1844	1051	1155	1080	0.561007	1.77617e-23	none	-0.413334	1.75687e-12	none	-0.183355	0.000541118	none
ENSMUSG00000014609	Chrne	1	3	2	2	1	0	0	1	0	2	0	0	1.2547	0.527602	none	-0.63496	NA	none	-2.84155	0.182427	none
ENSMUSG00000014633	2310061C15Rik	131	140	135	231	236	183	314	319	245	266	290	221	-0.449753	0.00365886	none	0.124125	0.470586	none	0.732646	3.5864e-07	up
ENSMUSG00000014668	Chfr	618	735	809	529	463	421	599	584	580	337	372	342	0.837884	1.10197e-18	up	-0.562987	1.69691e-08	none	-0.670665	8.64886e-15	down
ENSMUSG00000014686	Ceacam16	2	1	3	0	2	0	0	0	0	0	3	2	1.86197	0.389093	none	1.21412	NA	none	-3.83181	0.0760205	none
ENSMUSG00000014704	Hoxa2	29	29	23	34	50	39	128	88	99	91	83	74	-0.379503	0.346922	none	0.874954	0.00144609	up	1.57962	7.08673e-09	up
ENSMUSG00000014747	Ankrd53	3	3	4	9	8	5	11	9	6	9	9	9	-0.896432	0.380268	none	0.17242	0.864303	none	0.9954	0.292376	none
ENSMUSG00000014748	Tex261	999	1080	1049	1639	1704	1346	1696	1684	1747	1941	2057	2021	-0.355975	1.39205e-09	none	0.226945	5.67094e-06	none	0.335589	1.9925e-08	none
ENSMUSG00000014763	Fam120b	590	580	641	564	549	439	881	805	816	712	786	691	0.453226	4.94366e-07	none	0.362782	1.02337e-05	none	0.0865768	0.365092	none
ENSMUSG00000014767	Tbp	387	420	382	911	903	731	861	864	745	1014	1081	990	-0.870055	2.93668e-26	down	0.143969	0.047435	none	0.675868	1.99564e-15	up
ENSMUSG00000014769	Psmb1	2562	2887	2856	2426	2394	1914	2721	2595	2449	2435	2557	2320	0.530497	1.34475e-31	none	-0.0140686	0.835427	none	-0.474825	2.14471e-25	none
ENSMUSG00000014773	Dll1	1133	1129	1084	1345	1341	1162	1943	1968	1843	138	165	143	0.0246869	0.77053	none	-3.24627	5.03442e-271	down	0.402518	7.16714e-12	none
ENSMUSG00000014776	Nol3	345	338	306	155	177	151	185	198	162	70	89	62	1.25962	1.70742e-21	up	-1.26872	2.05075e-11	down	-1.24044	2.76761e-23	down
ENSMUSG00000014778	Fhod1	393	421	401	701	712	609	994	971	935	1383	1469	1407	-0.509592	6.76029e-09	none	0.939095	3.29039e-52	up	0.876945	1.541e-29	up
ENSMUSG00000014782	Plekhg4	27	23	32	102	94	71	169	201	189	134	123	127	-1.46798	2.01566e-07	down	0.395745	0.0625257	none	2.39044	5.44981e-25	up
ENSMUSG00000014786	Slc9a5	113	105	97	768	867	686	443	427	411	970	1057	1002	-2.65408	4.97353e-108	down	0.248895	0.000634101	none	1.64418	1.6734e-35	up
ENSMUSG00000014791	Elmo3	126	111	125	72	65	48	120	115	97	47	39	64	1.20432	1.50353e-08	up	-0.427219	0.188811	none	-0.507415	0.00748361	none
ENSMUSG00000014813	Stc1	53	55	42	19	19	19	92	112	99	58	63	60	1.61822	3.71261e-06	up	1.52761	5.24928e-06	up	0.636326	0.0085292	up
ENSMUSG00000014837	4931428F04Rik	118	129	111	149	167	105	224	241	238	131	164	135	0.00125254	0.995415	none	-0.0977609	0.680676	none	0.596544	8.85028e-05	up
ENSMUSG00000014846	Tppp3	827	908	852	1102	1008	804	992	1022	931	238	247	226	0.0583601	0.495452	none	-2.16593	4.07142e-133	down	-0.191065	0.00631905	none
ENSMUSG00000014850	Msh3	186	229	182	705	695	573	487	459	455	674	780	706	-1.49907	4.57166e-47	down	-0.00430503	0.972038	none	0.85453	2.88143e-14	up
ENSMUSG00000014852	Adamts13	1	1	3	1	2	0	0	1	0	1	0	2	1.01253	0.637096	none	-0.0654873	NA	none	-2.59714	0.254803	none
ENSMUSG00000014856	Tmem208	343	364	401	355	333	280	331	279	279	342	406	323	0.422863	0.00015853	none	0.0104468	0.953121	none	-0.696778	4.50267e-10	down
ENSMUSG00000014859	E2f4	2005	1951	1902	3108	3150	2532	1608	1664	1577	2148	2240	2292	-0.355449	1.18902e-11	none	-0.529198	1.49531e-36	none	-0.652949	7.44926e-30	down
ENSMUSG00000014867	Surf4	4550	4880	5011	4324	4277	3626	4830	4694	4586	4379	4456	4237	0.46633	5.79838e-31	none	-0.0385729	0.407204	none	-0.411847	6.58086e-25	none
ENSMUSG00000014873	Surf2	290	294	325	648	623	472	372	374	338	755	697	713	-0.706666	3.29142e-12	down	0.184026	0.0489607	none	-0.125533	0.324665	none
ENSMUSG00000014905	Dnajb9	966	1079	1133	486	520	373	570	523	496	314	359	360	1.43482	1.26404e-72	up	-0.547328	7.82786e-08	none	-1.37811	1.73426e-75	down
ENSMUSG00000014907	Naf1	192	235	227	1144	1219	972	407	371	407	1071	1130	1126	-2.1246	1.18631e-123	down	-0.1375	0.0429095	none	0.481983	4.43852e-05	none
ENSMUSG00000014932	Yes1	679	812	733	1316	1182	947	876	946	917	825	997	884	-0.402259	4.92542e-08	none	-0.480506	8.19123e-12	none	-0.0752645	0.383655	none
ENSMUSG00000014956	Ppp1cb	5242	5948	5401	6212	6097	4628	5777	5947	5864	3902	4654	4290	0.200972	8.09755e-07	none	-0.529934	2.12744e-36	none	-0.292394	1.21539e-14	none
ENSMUSG00000014959	Gorasp2	2370	2764	2604	2390	2552	1928	2342	2353	2307	2556	2809	2738	0.399783	8.61377e-17	none	0.105862	0.0349072	none	-0.520629	8.74473e-31	none
ENSMUSG00000014980	Tsen15	203	209	191	544	504	442	488	477	460	506	610	535	-1.07856	3.15373e-22	down	0.0114139	0.937493	none	0.862115	3.52552e-15	up
ENSMUSG00000015002	Efr3a	1526	1659	1490	2391	2377	1983	2099	2107	2048	2326	2454	2320	-0.30364	4.06108e-09	none	-0.0619392	0.236686	none	0.0420374	0.510008	none
ENSMUSG00000015013	Trappc2l	237	293	286	143	137	107	239	240	252	153	186	148	1.3035	3.11481e-20	up	0.198161	0.329659	none	-0.533844	1.50364e-05	none
ENSMUSG00000015016	Acsf3	221	259	209	290	255	250	335	318	320	271	256	271	0.0146301	0.935724	none	-0.131859	0.40444	none	0.12141	0.387518	none
ENSMUSG00000015023	Ddx19a	710	908	859	1420	1486	1208	1353	1284	1236	1430	1431	1339	-0.508031	1.40273e-13	none	-0.104335	0.111559	none	0.269277	0.000137643	none
ENSMUSG00000015027	Galns	473	478	511	225	215	172	438	474	396	300	283	258	1.48644	1.19284e-41	up	0.327095	0.0200891	none	-0.540585	1.78404e-08	none
ENSMUSG00000015053	Gata2	159	170	200	1168	1206	994	474	487	479	1184	1293	1233	-2.44433	1.07324e-142	down	0.00439509	0.962567	none	1.06701	4.33072e-20	up
ENSMUSG00000015083	C8g	35	18	22	30	37	28	48	37	47	29	40	34	-0.102365	0.841156	none	-0.0205637	0.970326	none	0.427258	0.294722	none
ENSMUSG00000015085	Entpd2	46	28	26	6	5	7	17	18	31	8	16	19	2.70326	3.47797e-07	up	1.10425	0.144854	none	-0.983415	0.0191316	none
ENSMUSG00000015087	B230208H17Rik	2117	2381	2153	2598	2832	2162	2164	2182	2049	2477	2662	2500	0.0370215	0.540143	none	-0.12411	0.0101877	none	-0.434107	2.82423e-20	none
ENSMUSG00000015090	Ptgds	119	123	125	1	0	3	15	21	10	0	0	1	6.7438	8.56538e-19	up	-2.12786	NA	none	-3.37645	2.77679e-32	down
ENSMUSG00000015092	Edf1	1383	1565	1522	1282	1251	1072	1619	1682	1579	1377	1446	1264	0.535566	6.5497e-21	none	0.045445	0.57418	none	-0.25065	4.97116e-06	none
ENSMUSG00000015093	Clic3	125	131	133	9	8	9	35	35	27	5	5	3	4.12877	5.18614e-33	up	-1.14537	0.210656	none	-2.38338	6.85143e-26	down
ENSMUSG00000015094	Npdc1	486	570	542	435	470	393	766	727	698	628	708	637	0.523775	1.45499e-08	none	0.467283	8.56995e-08	none	0.0782583	0.409689	none
ENSMUSG00000015095	Fbxw5	657	686	702	741	782	636	842	837	818	760	806	767	0.148907	0.0794417	none	-0.0229405	0.832197	none	-0.0903736	0.289347	none
ENSMUSG00000015112	Slc25a13	25	25	26	254	258	214	132	83	105	274	280	287	-3.02933	1.38739e-42	down	0.0778946	0.636865	none	1.69474	1.31941e-09	up
ENSMUSG00000015120	Ube2i	2597	3054	2901	6105	6224	5095	5108	5505	4870	6256	6567	6292	-0.801329	8.49224e-96	down	-0.000723992	0.988673	none	0.479505	2.96697e-26	none
ENSMUSG00000015126	0610007P22Rik	253	254	253	387	342	285	300	308	284	376	389	356	-0.185643	0.160744	none	0.0124406	0.942423	none	-0.148283	0.269159	none
ENSMUSG00000015127	Unkl	129	146	152	146	162	121	243	221	218	133	135	135	0.221524	0.237718	none	-0.222232	0.265061	none	0.297845	0.0552896	none
ENSMUSG00000015133	Lrrk1	558	581	609	1729	1898	1430	1912	1995	1933	2151	2232	2175	-1.3029	2.49379e-80	down	0.242756	2.02739e-06	none	1.3622	8.75285e-100	up
ENSMUSG00000015134	Aldh1a3	65	58	51	9	9	8	17	10	22	14	17	8	2.97229	2.34086e-13	up	0.444776	0.580821	none	-2.20729	1.68406e-10	down
ENSMUSG00000015143	Actn1	4644	5298	5062	7465	8008	6278	5445	5777	5502	6718	7140	6853	-0.308897	5.70987e-17	none	-0.2043	9.44886e-11	none	-0.220121	2.36535e-08	none
ENSMUSG00000015149	Sirt2	1733	1913	1692	906	905	800	2442	2469	2471	928	1012	976	1.25583	9.19196e-95	up	0.0222001	0.824939	none	0.0905765	0.112144	none
ENSMUSG00000015165	Hnrnpl	4987	5769	5499	10235	10274	8337	9436	9205	9029	10250	10619	10348	-0.601009	8.82666e-78	down	-0.0194446	0.58061	none	0.39073	8.48662e-31	none
ENSMUSG00000015176	Nolc1	2044	2124	2193	7062	7346	5998	2656	2749	2572	7823	8428	8230	-1.45453	5.55323e-267	down	0.127745	3.30012e-05	none	-0.0523244	0.372554	none
ENSMUSG00000015189	Casd1	946	1067	940	804	763	624	919	983	946	733	861	858	0.658218	9.0031e-21	up	0.0286366	0.798077	none	-0.429074	2.23199e-10	none
ENSMUSG00000015202	Cnksr3	497	462	471	337	369	258	697	756	702	245	252	182	0.803404	5.9239e-14	up	-0.635263	2.51534e-06	down	0.211315	0.0249444	none
ENSMUSG00000015214	Mtmr1	1341	1460	1331	652	667	503	677	638	668	501	584	564	1.41093	9.65431e-99	up	-0.275972	0.00186358	none	-1.43674	8.76396e-109	down
ENSMUSG00000015217	Hmgb3	332	358	364	2707	2782	2287	1742	1913	1670	2662	2759	2727	-2.65687	0	down	-0.0670233	0.173766	none	1.95861	7.08709e-151	up
ENSMUSG00000015222	Mtap2	150	160	154	289	269	213	1358	1449	1319	419	523	486	-0.502299	0.000445819	none	0.755876	3.13315e-12	up	2.7746	5.10775e-194	up
ENSMUSG00000015224	Cyp2j9	50	57	52	19	19	18	56	53	31	31	24	30	1.72808	3.56621e-07	up	0.466534	0.354866	none	-0.56468	0.0630754	none
ENSMUSG00000015243	Abca1	317	402	338	228	275	217	229	168	202	398	465	424	0.776412	1.56329e-10	up	0.701119	5.62489e-10	up	-1.19425	2.39345e-21	down
ENSMUSG00000015247	Nipsnap3b	183	209	180	446	444	341	418	391	377	497	553	512	-0.87648	9.89641e-14	down	0.211319	0.0361919	none	0.674519	8.71646e-09	up
ENSMUSG00000015289	Lage3	158	170	193	310	295	268	327	327	305	291	348	362	-0.520646	0.000161669	none	0.0595364	0.719226	none	0.501892	0.000119557	none
ENSMUSG00000015290	Ubl4	688	736	733	815	818	622	609	617	534	760	784	761	0.166314	0.0413776	none	-0.0994281	0.259475	none	-0.672493	9.87325e-18	down
ENSMUSG00000015291	Gdi1	1871	2059	1925	1697	1765	1411	3384	3115	3162	1847	1998	1903	0.492112	1.19096e-22	none	0.104209	0.0568652	none	0.344776	3.14666e-13	none
ENSMUSG00000015305	Sash1	2074	2147	2084	752	852	661	1995	2019	1958	1774	1985	1899	1.70514	1.4526e-170	up	1.18606	1.40192e-88	up	-0.457039	3.16705e-20	none
ENSMUSG00000015312	Gadd45b	800	925	948	533	487	413	711	741	681	379	360	379	1.12609	4.068e-44	up	-0.490606	7.10568e-07	none	-0.702669	4.85913e-22	down
ENSMUSG00000015335	Zdhhc12	87	94	62	304	282	233	252	292	276	378	366	371	-1.52454	6.93256e-20	down	0.313052	0.00829134	none	1.37774	1.47845e-16	up
ENSMUSG00000015337	Endog	18	41	25	61	59	45	15	44	26	39	38	35	-0.75379	0.0316551	none	-0.689185	0.0268142	none	-0.346552	0.492338	none
ENSMUSG00000015340	Cybb	86	98	62	33	45	24	65	63	51	93	112	121	1.50483	1.13028e-07	up	1.54895	1.64512e-09	up	-0.837018	0.000604823	down
ENSMUSG00000015341	Golga7	1278	1383	1363	1710	1735	1352	1502	1554	1454	1607	1651	1523	-0.0243451	0.737025	none	-0.136983	0.017067	none	-0.213583	0.000201385	none
ENSMUSG00000015342	Xk	45	52	47	54	48	24	25	32	24	22	43	32	0.437488	0.203598	none	-0.496794	0.236834	none	-1.20756	0.000134713	down
ENSMUSG00000015354	Pcolce2	118	139	116	707	754	570	650	636	618	1602	1848	1687	-2.21645	3.57426e-82	down	1.20527	3.25598e-86	up	1.97485	4.89207e-67	up
ENSMUSG00000015355	Cd48	10	20	18	2	3	2	19	7	13	1	5	11	2.99518	0.000190548	up	1.14415	0.399167	none	-0.66905	0.265808	none
ENSMUSG00000015357	Clpx	1226	1239	1287	927	893	748	912	884	840	757	844	803	0.775549	5.89821e-32	up	-0.229834	0.00155919	none	-0.888954	3.00915e-43	down
ENSMUSG00000015363	Trabd	836	881	855	1127	1114	845	909	930	847	854	921	808	-0.0316327	0.721799	none	-0.387812	1.35032e-08	none	-0.316231	5.41435e-06	none
ENSMUSG00000015365	Mov10l1	14	5	12	1	0	0	0	0	0	1	0	0	5.09012	0.000492285	up	-0.139931	NA	none	-6.20865	1.38556e-05	down
ENSMUSG00000015377	Fam116b	136	136	120	167	198	139	119	124	131	169	176	152	-0.13112	0.513357	none	-0.151613	0.442481	none	-0.446057	0.0130188	none
ENSMUSG00000015396	Cd83	4	5	3	1	2	2	6	5	5	8	13	9	1.47278	0.274638	none	2.43603	0.0203294	none	0.0388845	0.974812	none
ENSMUSG00000015437	Gzmb	11	12	8	0	0	0	7	6	7	0	0	0	6.0326	2.66094e-05	up	NA	NA	NA	-1.00931	0.159966	none
ENSMUSG00000015451	C4a	3	5	10	18	14	8	17	19	8	20	21	36	-0.908673	0.240247	none	0.827479	0.131244	none	0.908723	0.222926	none
ENSMUSG00000015452	Ager	6	8	7	24	26	14	16	26	15	26	16	27	-1.3676	0.0210447	none	-0.00672564	0.992538	none	1.06331	0.0864699	none
ENSMUSG00000015461	Atf6b	692	735	730	941	956	748	1074	1123	1050	1326	1445	1324	-0.0650712	0.452339	none	0.497489	8.19765e-17	none	0.211819	0.00307593	none
ENSMUSG00000015467	Egfl8	7	2	1	4	5	4	10	10	8	9	4	9	-0.130275	0.927159	none	0.631115	0.563216	none	1.08622	0.256834	none
ENSMUSG00000015468	Notch4	294	299	296	144	151	97	187	186	190	272	342	313	1.41642	4.61198e-24	up	1.11248	4.34159e-15	up	-1.0377	2.12545e-17	down
ENSMUSG00000015474	Ppt2	93	107	95	168	163	111	136	127	133	93	155	140	-0.349146	0.0776629	none	-0.317898	0.144435	none	0.0481238	0.840455	none
ENSMUSG00000015476	Prrt1	0	2	1	1	1	1	1	2	2	3	4	5	0.189748	0.942274	none	1.86068	0.253992	none	0.389312	0.864635	none
ENSMUSG00000015478	Rnf5	172	212	188	194	226	199	326	357	303	203	257	226	0.105259	0.55148	none	0.00664019	0.975302	none	0.408941	0.00144795	none
ENSMUSG00000015484	Fam163a	2	1	3	0	0	1	0	0	0	1	0	0	2.71289	0.2177	none	-0.139931	NA	none	-3.83181	0.0760205	none
ENSMUSG00000015488	5930434B04Rik	564	585	633	624	607	512	546	488	508	534	589	525	0.259407	0.00365755	none	-0.216031	0.0163659	none	-0.58747	1.9908e-11	down
ENSMUSG00000015501	Hivep2	2480	2633	2642	1986	1970	1535	810	901	839	773	908	790	0.728092	2.04831e-51	up	-1.28469	4.57957e-110	down	-1.98291	1.4472e-271	down
ENSMUSG00000015522	Arnt	1402	1530	1446	1077	1188	851	1687	1712	1644	1004	1026	1101	0.721276	9.75242e-31	up	-0.122712	0.129929	none	-0.173775	0.00163724	none
ENSMUSG00000015533	Itga2	63	86	62	23	22	22	32	34	36	77	109	134	1.87306	9.7975e-10	up	2.11576	7.09242e-13	up	-1.42146	1.49473e-07	down
ENSMUSG00000015536	Mocs2	413	524	438	458	399	347	592	505	501	427	462	410	0.416489	6.06828e-05	none	-0.0244976	0.869054	none	-0.159052	0.135282	none
ENSMUSG00000015542	Nat9	105	121	126	125	112	103	107	125	110	136	101	86	0.274213	0.181162	none	-0.207396	0.426516	none	-0.418571	0.0273001	none
ENSMUSG00000015568	Lpl	1001	1150	1079	1276	1423	1135	1733	1619	1556	1401	1560	1426	-0.0221676	0.78963	none	0.0586627	0.435967	none	0.22615	0.000159507	none
ENSMUSG00000015575	Atp6v0e	1197	1297	1320	783	823	642	1045	984	999	711	795	756	0.99096	1.28954e-51	up	-0.124629	0.140705	none	-0.71087	5.87807e-31	down
ENSMUSG00000015597	Zfp318	918	1023	896	1313	1359	1091	1253	1283	1271	928	991	1018	-0.180614	0.00746069	none	-0.491316	5.12685e-16	none	0.047275	0.551979	none
ENSMUSG00000015599	Ttbk1	1	0	3	0	0	1	0	0	1	0	0	1	2.13311	0.427762	none	-0.139931	NA	none	-2.28942	0.375113	none
ENSMUSG00000015605	Srf	1644	1737	1764	2328	2271	1853	1456	1576	1436	1928	1989	1984	-0.0980626	0.0791294	none	-0.261821	1.70404e-08	none	-0.582124	2.23897e-25	none
ENSMUSG00000015619	Gata3	8	5	4	13	4	3	7	5	6	2	3	2	0.0304965	0.977964	none	-1.62225	0.168452	none	-0.304776	0.763163	none
ENSMUSG00000015647	Lama5	1985	1965	1968	8706	8963	7651	9396	9724	9563	5918	6380	6168	-1.87138	0	down	-0.592538	1.87094e-79	down	1.89792	0	up
ENSMUSG00000015652	Steap1	102	119	98	594	612	432	290	318	274	904	970	871	-2.12784	3.07763e-61	down	0.615176	1.65669e-15	up	1.0899	6.64714e-14	up
ENSMUSG00000015653	Steap2	390	449	401	2023	2084	1529	2120	2197	2128	3515	4185	3934	-1.9533	2.29847e-165	down	0.914281	2.29388e-78	up	2.00107	7.25161e-200	up
ENSMUSG00000015656	Hspa8	36705	40153	41255	62587	63229	52682	39262	39866	38024	44357	47164	45929	-0.369826	1.6965e-31	none	-0.5124	9.36947e-145	none	-0.389784	1.25015e-31	none
ENSMUSG00000015659	Serac1	386	498	504	262	279	204	423	417	445	212	237	210	1.12499	2.89219e-23	up	-0.308585	0.0277051	none	-0.485449	1.91202e-06	none
ENSMUSG00000015668	Pdzd11	356	362	380	589	590	417	475	593	497	572	632	563	-0.30506	0.00361506	none	0.0177216	0.89506	none	0.132214	0.272917	none
ENSMUSG00000015671	Psma2	2535	2758	2750	2642	2573	2153	2432	2534	2210	2579	2725	2585	0.353412	3.33532e-15	none	-0.0358081	0.515199	none	-0.543295	4.27511e-29	none
ENSMUSG00000015672	Mrpl32	625	709	686	792	833	638	650	639	650	813	844	772	0.0643905	0.483577	none	-0.0302673	0.774188	none	-0.435896	1.67863e-08	none
ENSMUSG00000015697	Setdb1	1047	1216	1123	2456	2403	2000	1928	1983	1891	2161	2312	2128	-0.792464	7.4324e-52	down	-0.189784	3.04583e-05	none	0.400235	3.12475e-13	none
ENSMUSG00000015702	Anxa9	6	15	13	37	33	28	16	16	18	45	43	39	-1.3077	0.00559081	down	0.241465	0.56688	none	0.190283	0.780029	none
ENSMUSG00000015709	Arnt2	170	184	174	795	758	613	406	462	378	523	573	599	-1.80763	7.29115e-69	down	-0.486336	1.53936e-09	none	0.860058	1.18854e-12	up
ENSMUSG00000015711	Prune	2249	2308	2270	792	760	598	559	512	523	509	543	544	1.8974	2.73258e-224	up	-0.561469	1.41579e-12	none	-2.47784	0	down
ENSMUSG00000015714	Lass2	1505	1616	1564	4181	4284	3450	2787	2877	2674	4328	4903	4597	-1.11904	2.30375e-143	down	0.0802314	0.0447505	none	0.453385	6.01581e-21	none
ENSMUSG00000015721	Nlrp5	1	0	0	1	1	0	0	0	0	0	0	1	-0.606405	0.871645	none	-0.969735	NA	none	-1.34047	NA	none
ENSMUSG00000015733	Capza2	3608	4141	3757	3802	3664	3041	3550	3783	3508	3280	3814	3553	0.357488	2.27987e-19	none	-0.115768	0.00815927	none	-0.462705	2.2741e-28	none
ENSMUSG00000015745	Plekho1	1918	2017	1932	1064	1072	901	897	949	886	644	659	675	1.17685	6.35658e-100	up	-0.753432	1.33077e-28	down	-1.48127	4.66806e-151	down
ENSMUSG00000015747	Vps45	514	586	584	280	298	232	525	503	449	320	300	290	1.28307	5.4323e-39	up	0.0357599	0.839013	none	-0.567248	7.34708e-11	none
ENSMUSG00000015748	Prpf3	640	679	633	1574	1594	1286	1064	1109	1084	1422	1564	1450	-0.962251	3.06541e-50	down	-0.139958	0.0139094	none	0.360758	4.55265e-07	none
ENSMUSG00000015749	Anp32e	2697	3125	3048	6729	6886	5513	7309	7775	7100	6881	7512	7283	-0.881944	6.67541e-118	down	0.0466149	0.188668	none	0.945597	8.67777e-116	up
ENSMUSG00000015750	Aph1a	656	742	671	1043	1058	833	1110	1105	1001	1043	1038	981	-0.276013	0.000147646	none	-0.0706621	0.388059	none	0.258504	0.000301282	none
ENSMUSG00000015755	Tab2	2389	2670	2362	2717	2818	2295	3023	3121	2880	2524	2716	2780	0.148745	0.00229172	none	-0.0999124	0.0439157	none	-0.095462	0.0599641	none
ENSMUSG00000015757	Ppil4	874	955	911	1236	1133	1028	1040	1003	971	1059	1257	1213	-0.0854765	0.272669	none	-0.0826579	0.315685	none	-0.24048	0.00031114	none
ENSMUSG00000015759	Cnih	1223	1372	1275	2074	2031	1533	1748	1789	1634	2178	2345	2230	-0.31199	5.89169e-08	none	0.129848	0.0140574	none	0.0403815	0.552306	none
ENSMUSG00000015766	Eps8	81	111	106	1035	1038	802	459	520	444	1832	1818	1886	-3.04199	9.1105e-155	down	0.814208	1.20076e-46	up	1.8797	1.85942e-44	up
ENSMUSG00000015776	Med22	528	522	487	1167	1065	932	1055	936	944	1436	1594	1525	-0.813893	7.91844e-25	down	0.390473	3.37938e-11	none	0.553491	8.06398e-12	none
ENSMUSG00000015790	Surf1	269	303	300	286	277	251	325	302	318	292	333	273	0.322777	0.00921055	none	0.00329669	0.986508	none	-0.261031	0.0277932	none
ENSMUSG00000015804	Med28	805	953	1014	691	660	514	781	783	688	700	732	633	0.800578	7.25614e-23	up	0.0155534	0.901151	none	-0.677047	2.71114e-18	down
ENSMUSG00000015806	Qdpr	645	650	645	708	764	600	821	812	779	776	821	712	0.133772	0.134658	none	0.0221199	0.847937	none	-0.065058	0.475977	none
ENSMUSG00000015812	Gnrh1	61	92	59	40	19	24	44	40	36	27	26	20	1.57342	7.44581e-07	up	-0.318949	0.549915	none	-1.19363	9.05057e-06	down
ENSMUSG00000015829	Tnr	0	0	0	0	1	3	0	3	0	3	1	2	-2.73853	0.367955	none	0.38706	0.866151	none	2.05191	NA	none
ENSMUSG00000015837	Sqstm1	6538	7363	6793	7038	7106	5679	9167	9042	8607	5883	6170	5940	0.289572	2.24083e-19	none	-0.272787	4.30629e-21	none	-0.00360241	0.938558	none
ENSMUSG00000015839	Nfe2l2	1836	2023	1838	3519	3248	2550	3298	3455	3183	4048	4278	4073	-0.478545	3.26861e-20	none	0.281978	4.0944e-11	none	0.424652	9.90427e-20	none
ENSMUSG00000015843	Rxrg	594	662	598	26	18	21	16	13	17	5	11	6	5.06002	2.36278e-138	up	-1.70968	0.00317415	down	-5.71023	5.02846e-135	down
ENSMUSG00000015846	Rxra	913	1036	986	1513	1558	1302	1793	1874	1860	1381	1498	1449	-0.350216	8.23674e-09	none	-0.150496	0.00927961	none	0.53654	4.6906e-20	none
ENSMUSG00000015850	Adamtsl4	216	226	214	26	37	33	289	269	280	105	103	91	2.99617	2.30866e-46	up	1.49879	1.2071e-08	up	-0.0249165	0.880994	none
ENSMUSG00000015854	Cd5l	0	0	1	0	0	0	0	0	1	0	0	0	1.18368	NA	none	NA	NA	NA	-0.378683	NA	none
ENSMUSG00000015869	Prpsap1	491	599	512	1060	1038	887	1227	1200	1187	1211	1275	1335	-0.673885	1.03848e-18	down	0.221301	0.000746634	none	0.797725	6.55155e-29	up
ENSMUSG00000015879	Fam184b	5	5	9	2	2	1	1	6	4	3	6	7	2.16506	0.0575428	none	1.55096	0.251738	none	-1.16517	0.243074	none
ENSMUSG00000015880	Ncapg	198	233	231	1849	1855	1461	2222	2197	2135	2396	2723	2606	-2.73564	1.75335e-249	down	0.447502	5.35901e-22	none	2.93039	0	up
ENSMUSG00000015882	Lcorl	263	263	260	581	605	378	336	308	295	326	336	352	-0.752702	1.45958e-10	down	-0.747872	4.83072e-12	down	-0.123134	0.364943	none
ENSMUSG00000015889	Lta4h	597	734	674	1560	1600	1347	1913	1863	1868	1767	1939	1818	-0.945039	2.34513e-46	down	0.157594	0.00348084	none	1.11725	1.18912e-72	up
ENSMUSG00000015890	Amdhd1	0	0	2	3	7	2	6	5	2	7	20	8	-2.32765	0.193234	none	1.41431	0.118331	none	2.31323	0.177154	none
ENSMUSG00000015932	Dstn	2410	2746	2626	4763	4670	3826	4356	4257	4123	4223	4626	4363	-0.541853	9.83585e-43	none	-0.139137	6.08317e-05	none	0.333497	1.82843e-16	none
ENSMUSG00000015937	H2afy	867	984	833	2193	2255	1811	2116	2280	1980	3003	3163	3113	-0.994819	1.27346e-64	down	0.43439	2.93547e-26	none	0.870572	4.10161e-44	up
ENSMUSG00000015942	Gtf2ird2	170	197	165	235	191	162	188	203	185	185	205	197	0.08461	0.652405	none	-0.134149	0.468776	none	-0.262205	0.0903742	none
ENSMUSG00000015943	Bola1	83	87	74	230	194	149	137	144	103	189	170	167	-0.997492	4.5126e-08	down	-0.250169	0.160209	none	0.273554	0.22164	none
ENSMUSG00000015944	Gatsl2	2249	2537	2500	1482	1627	1302	2018	2028	2070	320	392	355	0.949752	3.58587e-74	up	-2.18366	2.01215e-192	down	-0.629222	3.75875e-38	down
ENSMUSG00000015947	Fcgr1	10	12	9	1	0	1	11	4	10	1	2	1	4.17014	0.00129511	up	0.827847	NA	none	-0.684774	0.353162	none
ENSMUSG00000015950	Ncf1	53	50	50	14	27	19	46	36	41	39	55	73	1.57678	7.41552e-06	up	1.3379	0.000415415	up	-0.695059	0.0184439	none
ENSMUSG00000015957	Wnt11	21	34	36	3	11	9	3	2	5	17	15	10	2.19248	2.62816e-05	up	0.719573	0.361933	none	-3.55502	5.65441e-09	down
ENSMUSG00000015961	Adss	743	844	785	3568	3504	2877	2369	2267	2269	4005	4263	4147	-1.84155	1.94286e-278	down	0.185694	2.86867e-07	none	1.16443	8.49977e-96	up
ENSMUSG00000015962	1700016C15Rik	1	0	1	3	2	0	4	1	1	4	5	2	-1.01058	0.684289	none	1.04174	0.533721	none	1.17982	0.595046	none
ENSMUSG00000015966	Il17rb	7	4	4	6	4	6	17	21	18	2	5	1	0.12926	0.911914	none	-1.1615	0.352717	none	1.51586	0.0200203	none
ENSMUSG00000015968	Cacna1d	10	15	12	18	28	27	60	44	54	75	88	94	-0.77394	0.144736	none	1.6714	1.60181e-08	up	1.72012	9.0783e-06	up
ENSMUSG00000015970	Chdh	3	6	3	4	5	11	33	47	40	7	11	6	-0.572089	0.597058	none	0.0774745	0.948129	none	2.94942	1.87236e-07	up
ENSMUSG00000015971	Actr8	584	619	648	742	760	561	818	692	669	700	787	670	0.0750563	0.446129	none	-0.0670884	0.516814	none	-0.144123	0.128472	none
ENSMUSG00000015980	Lrrc27	31	38	43	30	31	29	81	93	74	39	49	43	0.535701	0.151597	none	0.400795	0.309581	none	0.769432	0.00427952	up
ENSMUSG00000015981	Stk32c	11	9	9	13	15	15	15	15	12	15	17	26	-0.348118	0.617601	none	0.289017	0.665816	none	0.150918	0.838187	none
ENSMUSG00000015994	Fnta	867	1018	957	972	927	720	1022	939	956	925	930	924	0.346902	9.36066e-07	none	-0.0449687	0.634561	none	-0.339036	4.90323e-07	none
ENSMUSG00000016018	Skiv2l2	1385	1548	1496	3253	3199	2695	2203	2292	2221	3234	3503	3275	-0.820464	5.06268e-69	down	-0.00478869	0.938482	none	0.223492	2.09954e-05	none
ENSMUSG00000016024	Lbp	27	38	10	2	2	8	25	12	10	8	15	12	2.81886	4.53861e-05	up	1.35118	0.133117	none	-1.05081	0.0501225	none
ENSMUSG00000016028	Celsr1	31	29	23	18	16	13	29	32	30	35	42	32	1.05249	0.0184548	none	1.07957	0.0110023	none	-0.247162	0.570243	none
ENSMUSG00000016087	Fli1	57	57	61	22	24	23	70	74	58	53	74	46	1.56575	7.99508e-07	up	1.18168	0.000595167	up	-0.173495	0.557948	none
ENSMUSG00000016128	Stard13	2514	2922	2994	446	401	340	2168	2110	2055	565	593	590	3.05482	0	up	0.425236	4.11131e-06	none	-0.789422	1.69583e-55	down
ENSMUSG00000016179	Camk1g	35	28	26	403	380	333	8	4	6	24	29	29	-3.4215	1.16329e-67	down	-3.90272	1.80554e-88	down	-2.68998	1.76763e-07	down
ENSMUSG00000016181	Diexf	484	523	472	1024	1010	788	620	601	573	889	959	882	-0.702445	1.59721e-19	down	-0.180028	0.0113607	none	-0.0996597	0.313065	none
ENSMUSG00000016194	Hsd11b1	50	27	31	80	74	52	28	25	30	89	83	94	-0.684961	0.0340635	none	0.242761	0.386757	none	-0.769227	0.0460793	none
ENSMUSG00000016200	Syt14	12	6	11	25	31	23	28	34	21	18	28	20	-1.21	0.0209042	none	-0.397406	0.432239	none	1.12779	0.0289646	none
ENSMUSG00000016206	H2-M3	19	18	13	37	51	49	31	25	24	44	54	50	-1.23976	0.00169825	down	-0.0359687	0.938762	none	0.296962	0.562446	none
ENSMUSG00000016239	Lonrf3	47	38	42	235	280	246	169	160	168	278	344	298	-2.36078	1.19825e-32	down	0.131785	0.411679	none	1.58808	3.71646e-14	up
ENSMUSG00000016252	Atp5e	681	754	788	630	595	507	637	534	523	545	558	436	0.586695	3.66554e-13	up	-0.305276	0.00247169	none	-0.770683	8.56968e-20	down
ENSMUSG00000016253	Th1l	2180	2424	2269	1580	1583	1214	1368	1251	1152	1330	1399	1306	0.880373	2.10493e-69	up	-0.24886	1.04349e-05	none	-1.24445	1.41495e-117	down
ENSMUSG00000016256	Ctsz	2258	2438	2267	1941	1922	1660	1530	1595	1412	2198	2284	2294	0.559622	1.78583e-30	none	0.159341	0.00152423	none	-0.996598	5.07597e-85	down
ENSMUSG00000016257	Slmo2	1994	2376	2139	2856	2798	2278	1511	1512	1511	2294	2323	2477	-0.0589243	0.279096	none	-0.293618	3.61289e-10	none	-0.897482	4.12148e-69	down
ENSMUSG00000016262	Sertad4	735	826	835	1255	1315	1025	2002	2135	1955	454	492	482	-0.357451	1.35736e-07	none	-1.46502	3.4768e-100	down	0.968795	1.46016e-58	up
ENSMUSG00000016308	Ube2a	601	603	658	780	744	666	801	727	715	747	700	710	-0.00825921	0.941919	none	-0.157355	0.075874	none	-0.111156	0.23375	none
ENSMUSG00000016319	Slc25a5	8529	9503	9331	15923	15249	12575	11412	11230	10061	14540	15069	13744	-0.449308	2.71475e-47	none	-0.146257	1.89026e-06	none	-0.121336	0.00190288	none
ENSMUSG00000016344	Ppdpf	258	286	305	447	516	349	431	430	393	512	502	485	-0.395624	0.000738221	none	0.0636923	0.635123	none	0.184575	0.116581	none
ENSMUSG00000016349	Eef1a2	97	120	80	9	1	6	24	16	17	28	41	38	4.43469	6.66249e-24	up	2.59598	3.31261e-06	up	-2.75742	9.68592e-22	down
ENSMUSG00000016356	Col20a1	71	91	68	34	28	24	69	60	70	61	52	48	1.64486	5.67133e-09	up	0.774302	0.0228187	none	-0.583076	0.014852	none
ENSMUSG00000016382	Pls3	2672	3042	2709	3851	3957	3059	3459	3443	3150	5596	6326	5927	-0.13907	0.00212805	none	0.582966	5.10671e-63	none	-0.122522	0.00922572	none
ENSMUSG00000016386	Mpped2	16	11	8	26	21	19	21	5	16	20	30	33	-0.6804	0.226205	none	0.19484	0.73045	none	-0.122757	0.877841	none
ENSMUSG00000016409	Nkap	443	462	461	888	875	694	673	758	654	771	816	771	-0.617447	3.00022e-14	down	-0.191929	0.0106144	none	0.231216	0.0121248	none
ENSMUSG00000016427	Ndufa1	296	336	306	255	215	215	243	242	212	175	231	186	0.675804	5.66877e-08	up	-0.351718	0.0245523	none	-0.806331	3.02736e-12	down
ENSMUSG00000016458	Wt1	9	10	11	0	0	0	1	0	0	0	1	0	5.98532	3.25604e-05	up	0.821838	NA	none	-5.18023	0.00027373	down
ENSMUSG00000016477	E2f3	603	594	588	1888	1911	1570	1186	1152	1151	1559	1716	1620	-1.36066	8.65984e-98	down	-0.268114	6.45075e-08	none	0.587694	2.68369e-16	up
ENSMUSG00000016481	Cr1l	535	600	551	735	746	604	644	586	599	844	957	937	-0.0795527	0.401932	none	0.258683	0.000513283	none	-0.25995	0.00230264	none
ENSMUSG00000016487	Ppfibp1	7436	8164	8305	8278	8264	6836	9143	9037	8796	8527	9386	8952	0.258856	1.60239e-13	none	0.065673	0.032028	none	-0.203467	1.83737e-08	none
ENSMUSG00000016493	Cd46	16	13	14	21	19	11	20	15	25	34	23	19	-0.000427188	0.999289	none	0.458285	0.415216	none	0.101772	0.872883	none
ENSMUSG00000016494	Cd34	300	360	312	132	166	116	1395	1423	1304	1686	1827	1721	1.45836	5.32455e-27	up	3.52669	0	up	1.70734	1.99079e-109	up
ENSMUSG00000016495	5033414D02Rik	270	320	280	186	170	152	400	338	370	207	207	191	1.00053	1.58869e-14	up	0.116968	0.538956	none	-0.0274551	0.856154	none
ENSMUSG00000016496	Cd274	43	33	33	19	28	19	35	31	33	19	26	19	0.957779	0.0143499	none	-0.180796	0.766003	none	-0.522286	0.147586	none
ENSMUSG00000016498	Pdcd1lg2	0	2	0	0	0	1	2	0	0	1	0	1	1.06145	0.778352	none	0.774466	NA	none	-0.343806	NA	none
ENSMUSG00000016503	Gtf3a	126	144	93	306	371	317	283	328	276	377	409	370	-1.23385	4.33928e-15	down	0.0780417	0.606328	none	0.911703	3.8138e-09	up
ENSMUSG00000016510	Mtif3	111	120	129	175	135	122	185	212	186	143	177	126	-0.0340721	0.887776	none	-0.0889601	0.718382	none	0.317464	0.0624473	none
ENSMUSG00000016520	Lnx2	150	194	194	384	383	320	413	388	375	301	282	257	-0.79055	3.49264e-10	down	-0.505796	9.70635e-06	none	0.752229	6.06328e-10	up
ENSMUSG00000016524	Il19	1	0	1	0	1	1	0	0	1	1	0	0	0.214959	0.945609	none	-1.07082	NA	none	-1.30118	NA	none
ENSMUSG00000016526	Dyrk3	38	50	34	181	201	195	43	65	55	366	366	353	-2.02781	3.88289e-21	down	0.769825	1.1489e-09	up	0.0444752	0.911582	none
ENSMUSG00000016528	Mapkapk2	2955	3339	3248	1933	1930	1611	1529	1489	1515	1770	1842	1816	1.02759	3.08836e-118	up	-0.146691	0.00433265	none	-1.45076	3.23708e-213	down
ENSMUSG00000016534	Lamp2	4742	5326	4887	2692	2665	2066	6019	5714	5863	2602	3169	2955	1.23966	5.57166e-210	up	0.100472	0.0790605	none	-0.142345	0.000314235	none
ENSMUSG00000016541	Atxn10	1942	2277	2232	2221	2095	1737	2685	2515	2392	2087	2274	2086	0.318564	7.30655e-10	none	-0.0427785	0.484319	none	-0.142188	0.007521	none
ENSMUSG00000016552	Foxred2	59	82	64	362	350	306	437	383	391	528	573	565	-2.08972	7.0955e-40	down	0.57492	9.14949e-10	none	2.18681	2.42878e-47	up
ENSMUSG00000016554	Eif3d	837	938	899	1647	1697	1352	879	846	791	1649	1845	1561	-0.585109	8.75919e-23	down	-0.028173	0.72107	none	-0.465748	7.35944e-12	none
ENSMUSG00000016559	H3f3b	3964	4494	4066	15899	15992	12463	9414	9579	8925	14863	16243	15531	-1.59533	0	down	-0.0595814	0.0367956	none	0.779132	1.25092e-109	up
ENSMUSG00000016619	Nup50	1102	1315	1182	2771	2748	2291	2005	2333	2142	2187	2370	2240	-0.892631	3.48752e-68	down	-0.33527	8.3191e-16	none	0.47278	9.18076e-14	none
ENSMUSG00000016624	Phf21b	25	23	20	85	101	81	42	49	47	51	83	53	-1.74714	2.22986e-09	down	-0.655263	0.0103648	none	0.641896	0.0787187	none
ENSMUSG00000016637	Ift27	93	143	104	194	200	164	316	331	282	262	269	213	-0.493703	0.00568634	none	0.280158	0.0731556	none	1.07625	4.38993e-13	up
ENSMUSG00000016664	Pacsin2	5808	6384	6607	3356	3517	2717	3082	3239	2962	2147	2362	2184	1.19992	8.10252e-177	up	-0.65181	3.42508e-57	down	-1.39607	3.98982e-228	down
ENSMUSG00000016756	Cmah	55	72	84	13	4	5	7	6	4	1	3	3	3.49066	1.46061e-16	up	-1.77776	0.111033	none	-4.00966	6.37891e-20	down
ENSMUSG00000016757	Ttll12	995	1054	1094	1541	1713	1311	1620	1577	1579	1797	1899	1874	-0.309952	1.86503e-06	none	0.153847	0.0072564	none	0.225505	0.00025559	none
ENSMUSG00000016758	Bik	9	13	15	10	10	11	9	10	5	14	3	8	0.467654	0.500339	none	-0.443787	0.628184	none	-1.00208	0.131125	none
ENSMUSG00000016763	Scube1	22	14	10	7	8	2	10	3	6	8	10	5	1.69961	0.0144077	none	0.328007	0.771616	none	-1.66617	0.0109221	none
ENSMUSG00000016831	Tox4	1794	1994	1887	1576	1533	1273	1503	1486	1442	1391	1452	1504	0.599924	5.84978e-32	up	-0.145236	0.0152841	none	-0.734533	1.2397e-48	down
ENSMUSG00000016833	Mrps18c	313	390	347	351	399	272	404	351	334	375	375	361	0.268708	0.0246745	none	-0.00847519	0.96104	none	-0.323933	0.00361256	none
ENSMUSG00000016918	Sulf1	582	665	609	327	371	329	515	487	513	273	298	272	1.07499	2.27503e-29	up	-0.425067	0.000415482	none	-0.669501	5.01345e-16	down
ENSMUSG00000016921	Srsf6	4100	4539	4221	8978	9086	7425	6271	6242	6040	9477	9942	9417	-0.760269	1.31291e-120	down	0.0438322	0.162964	none	0.151179	3.33853e-05	none
ENSMUSG00000016933	Plcg1	1251	1320	1330	1847	1962	1536	2096	2056	2061	1638	1777	1712	-0.225866	9.15832e-05	none	-0.193669	0.000183118	none	0.293299	7.24311e-08	none
ENSMUSG00000016940	Kctd2	191	222	205	302	323	241	331	331	331	343	340	319	-0.258146	0.0587797	none	0.0791018	0.603228	none	0.307633	0.0140922	none
ENSMUSG00000016942	Tmprss6	5	5	4	5	7	1	2	2	4	5	2	6	0.374565	0.758479	none	-0.0849293	0.956968	none	-1.18135	0.298928	none
ENSMUSG00000016946	Kctd5	1525	1846	1757	1484	1474	1201	1240	1224	1164	1304	1465	1391	0.527871	4.78082e-21	none	-0.133891	0.0255296	none	-0.875379	1.82292e-54	down
ENSMUSG00000016982	Pom121l2	0	0	2	0	4	1	0	1	2	3	1	5	-1.07189	0.682766	none	0.740777	0.7013	none	0.221304	0.944382	none
ENSMUSG00000016984	Etaa1	109	139	128	521	569	461	502	515	531	614	650	623	-1.82046	1.68239e-49	down	0.147737	0.124896	none	1.66641	8.50891e-43	up
ENSMUSG00000016995	Matn4	3	3	4	4	3	1	4	2	1	5	6	2	0.578542	0.68189	none	0.588526	0.694113	none	-0.900757	0.505666	none
ENSMUSG00000017002	Slpi	24	25	30	94	107	87	14	15	18	109	97	78	-1.64098	2.48173e-09	down	-0.155198	0.575075	none	-1.12601	0.00941116	down
ENSMUSG00000017007	Rbpjl	0	0	0	0	1	0	0	0	0	1	1	0	-0.739872	NA	none	0.75155	NA	none	NA	NA	NA
ENSMUSG00000017009	Sdc4	1073	1233	1071	4417	4499	3745	2589	2614	2396	4835	5324	5116	-1.68157	2.44982e-268	down	0.135259	0.00013848	none	0.792682	1.0333e-49	up
ENSMUSG00000017057	Il13ra1	307	372	322	527	489	447	666	564	589	871	1078	1083	-0.325087	0.00206402	none	0.913129	2.19397e-27	up	0.48525	8.48843e-07	none
ENSMUSG00000017119	Nbr1	3260	3597	3599	2316	2182	1853	4347	4287	4215	1932	2065	2032	0.94609	9.64947e-99	up	-0.209372	1.39619e-05	none	-0.0802683	0.0704815	none
ENSMUSG00000017132	Cyth1	695	672	708	495	438	394	626	681	620	262	296	295	0.873248	2.72881e-22	up	-0.773289	1.74948e-13	down	-0.486826	3.21864e-09	none
ENSMUSG00000017144	Rnd3	602	725	671	1114	1016	859	1134	1184	1182	1011	1029	944	-0.354854	2.36719e-06	none	-0.135633	0.0732133	none	0.43316	9.68175e-10	none
ENSMUSG00000017146	Brca1	154	170	167	1517	1600	1363	1406	1427	1394	1598	1764	1768	-2.96608	3.39869e-228	down	0.0584205	0.409868	none	2.72855	2.55545e-200	up
ENSMUSG00000017167	Cntnap1	34	20	13	65	49	36	88	71	78	73	71	80	-0.913352	0.022745	none	0.454157	0.124003	none	1.43572	1.0866e-05	up
ENSMUSG00000017176	Nt5c3l	250	320	295	707	754	597	723	768	679	866	832	878	-1.02537	6.93823e-27	down	0.191158	0.0193475	none	0.950822	3.14121e-24	up
ENSMUSG00000017188	Ccdc56	421	462	501	448	467	362	515	592	491	460	506	438	0.344647	0.000620533	none	0.00339841	0.982364	none	-0.170979	0.108131	none
ENSMUSG00000017195	Zpbp2	0	2	3	0	1	0	3	1	1	0	0	3	2.41723	0.336351	none	1.35145	NA	none	-0.366321	0.857855	none
ENSMUSG00000017204	Gsdma	0	0	2	0	0	0	0	1	0	1	0	0	2.08095	NA	none	0.821838	NA	none	-1.27529	NA	none
ENSMUSG00000017210	Med24	1127	1198	1219	1450	1450	1203	1614	1681	1586	1467	1547	1602	0.015818	0.840698	none	0.0357121	0.639778	none	0.083536	0.20487	none
ENSMUSG00000017221	Psmd3	2634	2935	2829	3892	4031	3314	3149	3006	2935	3879	3994	3971	-0.194298	3.47533e-06	none	-0.0586635	0.182516	none	-0.263442	8.14622e-10	none
ENSMUSG00000017264	Exosc10	1032	1185	1120	2795	2936	2292	1594	1620	1551	2894	3136	2983	-1.03808	4.34899e-90	down	0.0345697	0.519953	none	0.136957	0.0244756	none
ENSMUSG00000017286	Glod4	561	632	631	807	765	595	884	847	771	777	789	684	-0.018668	0.861923	none	-0.0765658	0.452775	none	0.077837	0.392297	none
ENSMUSG00000017288	Vps53	770	897	866	531	553	462	646	661	606	555	584	546	0.93701	1.19368e-33	up	-0.0112861	0.934938	none	-0.782052	3.62959e-27	down
ENSMUSG00000017291	Taok1	6294	7405	7183	4434	4357	3377	4833	5130	4716	3201	3649	3554	1.00793	4.40349e-139	up	-0.357644	2.4859e-18	none	-0.884892	1.8257e-107	down
ENSMUSG00000017299	Dnttip1	152	189	185	196	240	156	226	248	246	210	220	205	0.0600287	0.76165	none	-0.0278125	0.898427	none	0.0777969	0.654298	none
ENSMUSG00000017300	Tnnc2	17	16	29	0	0	0	2	0	0	0	0	0	7.03568	1.23032e-07	up	NA	NA	NA	-5.33708	5.84347e-06	down
ENSMUSG00000017307	Acot8	134	129	149	122	133	110	178	148	156	142	155	137	0.402076	0.0306378	none	0.113484	0.621564	none	-0.153711	0.42445	none
ENSMUSG00000017309	Cd300lg	20	18	20	4	9	3	71	73	84	41	57	49	2.1011	0.000763859	up	3.07005	9.82862e-10	up	1.59723	3.13994e-07	up
ENSMUSG00000017314	Mpp2	42	36	54	31	30	24	176	189	189	44	57	59	0.867518	0.0131784	none	0.778327	0.0218834	none	1.69006	2.74491e-16	up
ENSMUSG00000017344	Vtn	23	33	17	10	0	1	30	31	28	10	14	11	2.99553	0.0247633	none	1.56226	0.113389	none	-0.0872598	0.86416	none
ENSMUSG00000017376	Nlk	419	460	432	845	902	699	563	556	528	693	739	709	-0.671709	2.49628e-16	down	-0.325316	9.24198e-06	none	-0.0487329	0.662888	none
ENSMUSG00000017386	Traf4	1941	2171	2212	1617	1600	1260	1956	1999	2000	1086	1212	1077	0.726975	1.00191e-42	up	-0.540531	5.57153e-22	none	-0.463683	3.83805e-19	none
ENSMUSG00000017390	Aldoc	12	5	12	9	10	10	34	35	40	4	14	4	0.230338	0.780006	none	-0.557428	0.549319	none	1.5255	0.00107353	up
ENSMUSG00000017400	Stac2	241	295	276	1158	1090	897	927	934	929	1021	1084	1020	-1.72654	9.40505e-89	down	-0.142336	0.0399215	none	1.40469	1.62181e-58	up
ENSMUSG00000017404	Rpl19	8742	9888	9300	13613	13729	11039	13580	13016	12419	14148	14925	13677	-0.231339	3.83872e-16	none	0.0220701	0.529558	none	0.10461	0.00148655	none
ENSMUSG00000017405	Nek8	128	114	114	259	244	196	336	332	351	225	196	206	-0.741309	2.29518e-06	down	-0.287099	0.0567734	none	1.13775	2.06661e-16	up
ENSMUSG00000017412	Cacnb4	41	32	31	7	11	7	21	26	21	7	10	3	2.2915	1.17098e-06	up	-0.459606	0.644435	none	-0.996933	0.0077221	down
ENSMUSG00000017417	Plxdc1	13	15	14	50	59	64	85	94	119	82	117	100	-1.83341	1.07777e-06	down	0.638732	0.0126059	none	2.45335	4.51893e-14	up
ENSMUSG00000017418	Arl5b	833	952	960	1278	1222	989	820	776	824	629	793	718	-0.118049	0.107928	none	-0.839372	1.50174e-33	down	-0.558349	4.45798e-15	none
ENSMUSG00000017421	Zfp207	4443	4727	4660	6817	6811	5431	6558	6696	6580	4764	5388	5298	-0.233576	7.80942e-11	none	-0.436161	5.02462e-37	none	0.142104	0.000304386	none
ENSMUSG00000017428	Psmd11	2748	3081	2973	3471	3524	2851	2616	2560	2384	3839	4127	4168	0.0652432	0.155915	none	0.167656	2.10051e-05	none	-0.597299	2.23296e-43	down
ENSMUSG00000017446	C1qtnf1	33	23	29	10	19	15	89	104	89	13	7	6	1.17718	0.0109707	none	-0.897535	0.203763	none	1.34722	8.12659e-07	up
ENSMUSG00000017453	Pipox	3	3	2	2	0	0	5	9	4	0	2	0	2.26165	0.240198	none	-0.112307	NA	none	0.787773	0.492291	none
ENSMUSG00000017466	Timp2	8031	8978	8549	5556	5767	4624	11764	11256	11488	6408	7053	6857	0.907382	5.94076e-178	up	0.215217	1.81844e-11	none	0.0560932	0.134519	none
ENSMUSG00000017478	Zc3h18	1378	1439	1384	2754	2674	2300	2175	2348	2103	2871	3037	2931	-0.653107	8.3822e-38	down	0.0583824	0.241646	none	0.278511	6.77669e-07	none
ENSMUSG00000017485	Top2b	4150	4704	4421	4946	4825	3980	6026	6109	5765	4745	5554	5308	0.17591	1.72144e-06	none	0.0477524	0.324602	none	0.0539726	0.182909	none
ENSMUSG00000017491	Rarb	38	45	27	14	17	19	66	58	72	22	18	20	1.34927	0.0010017	up	0.116451	0.864447	none	0.458712	0.143888	none
ENSMUSG00000017493	Igfbp4	478	556	440	1790	1744	1538	661	683	648	755	725	686	-1.55984	6.14057e-102	down	-1.36374	2.31648e-107	down	0.0579059	0.597782	none
ENSMUSG00000017499	Cdc6	124	130	137	1534	1491	1196	1086	1065	1017	1488	1616	1513	-3.2034	1.50286e-235	down	-0.00362632	0.966707	none	2.64016	6.68538e-149	up
ENSMUSG00000017548	Suz12	1128	1339	1241	3182	3358	2650	2844	2801	2631	3074	3463	3182	-1.08305	1.2386e-103	down	-0.0535744	0.280763	none	0.781434	1.6504e-54	up
ENSMUSG00000017550	Atad5	237	231	224	1136	1229	974	1078	1064	1054	1321	1356	1398	-2.04257	5.80661e-115	down	0.153686	0.0195168	none	1.82874	1.24732e-95	up
ENSMUSG00000017561	Crlf3	825	967	992	918	966	801	1106	1145	999	907	958	951	0.276695	0.000197129	none	-0.0665938	0.435541	none	-0.154139	0.0422634	none
ENSMUSG00000017607	Tns4	0	1	2	0	1	1	1	0	1	0	0	0	0.762368	0.785111	none	-2.03899	NA	none	-0.943392	0.727945	none
ENSMUSG00000017615	Tnfaip1	1585	1717	1667	2088	2005	1634	2123	2076	2075	2612	2615	2528	0.0235975	0.72214	none	0.304907	5.01047e-11	none	-0.0413425	0.499466	none
ENSMUSG00000017631	Abr	3241	3686	3710	2129	2164	1811	2276	2279	2156	2005	2194	2144	1.02648	2.51608e-110	up	-0.0800575	0.139786	none	-1.04179	5.35924e-119	down
ENSMUSG00000017639	Rab11fip4	9	2	5	42	53	26	11	6	7	23	34	25	-2.66192	1.00148e-06	down	-0.683728	0.0839391	none	0.18395	0.86101	none
ENSMUSG00000017652	Cd40	27	20	23	10	10	9	10	6	5	19	16	14	1.50265	0.00336949	up	0.621623	0.359143	none	-2.12444	6.54762e-05	down
ENSMUSG00000017664	Slc35c2	475	436	491	699	708	526	583	537	507	737	798	777	-0.229199	0.0225181	none	0.127435	0.15071	none	-0.166852	0.115854	none
ENSMUSG00000017667	Zfp334	267	331	301	697	655	584	538	567	549	679	742	658	-0.883732	3.50405e-20	down	-0.0338045	0.766765	none	0.503965	3.43269e-07	none
ENSMUSG00000017670	Elmo2	556	608	545	1041	1093	808	1352	1223	1312	1245	1268	1324	-0.553132	5.09288e-13	none	0.252846	0.000133035	none	0.808205	3.89506e-29	up
ENSMUSG00000017677	Wsb1	2527	2894	2883	2905	2699	2126	2644	2659	2491	3003	3329	3210	0.333295	6.92223e-11	none	0.172683	0.000279787	none	-0.468692	9.83186e-25	none
ENSMUSG00000017679	Ttpal	496	588	517	802	768	644	1044	988	931	768	866	813	-0.241931	0.00429054	none	0.00966245	0.933782	none	0.511006	1.28274e-11	none
ENSMUSG00000017686	Rhot1	1885	2079	2049	1983	2066	1648	1607	1613	1514	1594	1684	1630	0.305199	8.55651e-10	none	-0.348799	5.59582e-13	none	-0.722947	1.0318e-47	down
ENSMUSG00000017692	Rhbdl3	32	38	41	41	38	26	49	74	54	25	25	21	0.313856	0.41572	none	-0.69038	0.0916417	none	0.296238	0.383063	none
ENSMUSG00000017697	Ada	66	60	63	91	105	78	149	103	122	118	97	137	-0.304782	0.235831	none	0.231824	0.363186	none	0.60374	0.00702022	up
ENSMUSG00000017707	Serinc3	5274	5931	5194	3500	3461	2830	5348	5308	5258	2377	2717	2566	0.970964	5.45999e-130	up	-0.488586	4.56241e-34	none	-0.420275	2.71857e-26	none
ENSMUSG00000017713	Tha1	36	44	40	49	46	25	66	50	49	42	50	41	0.24068	0.530231	none	0.0275555	0.955858	none	0.0817989	0.826574	none
ENSMUSG00000017715	Pgs1	566	647	598	976	1025	820	765	734	742	1332	1362	1348	-0.413	2.61556e-08	none	0.385264	1.51804e-10	none	-0.0695354	0.449799	none
ENSMUSG00000017716	Birc5	228	303	264	1785	1719	1441	2371	2319	2232	2335	2566	2385	-2.41207	7.75513e-202	down	0.424523	1.64608e-20	none	2.74603	2.01583e-303	up
ENSMUSG00000017718	Afmid	41	35	40	31	26	21	46	34	37	28	31	35	0.807334	0.0275013	none	0.138852	0.793765	none	-0.369955	0.297072	none
ENSMUSG00000017720	Trp53tg5	3	4	6	5	5	1	2	6	6	3	9	12	0.501357	0.689248	none	1.01724	0.355717	none	-0.263786	0.826339	none
ENSMUSG00000017721	Pigt	742	770	719	1185	1226	966	1318	1448	1327	1517	1555	1558	-0.369158	1.11547e-07	none	0.322501	1.13879e-08	none	0.496941	3.5334e-13	none
ENSMUSG00000017723	Wfdc2	0	0	0	2	0	1	0	2	0	4	2	1	-2.22525	NA	none	1.08927	0.614156	none	1.46704	NA	none
ENSMUSG00000017724	Etv4	81	89	97	1471	1470	1247	150	162	165	1431	1509	1440	-3.74614	5.4956e-252	down	-0.0706798	0.28264	none	0.46036	0.0135758	none
ENSMUSG00000017734	Dbndd2	16	11	25	9	9	8	10	18	19	11	27	17	1.23143	0.0421758	none	0.93508	0.154578	none	-0.526431	0.365174	none
ENSMUSG00000017737	Mmp9	52	59	40	3	9	8	19	16	10	86	96	97	3.13364	1.0796e-11	up	3.66237	2.66587e-19	up	-2.12625	4.36738e-09	down
ENSMUSG00000017740	Slc12a5	14	11	10	21	25	19	18	25	10	23	23	28	-0.66167	0.232417	none	0.053966	0.933782	none	0.21059	0.754751	none
ENSMUSG00000017747	Ghdc	190	202	201	130	139	105	195	206	181	133	161	150	0.894252	6.80734e-09	up	0.113997	0.616798	none	-0.405707	0.00417419	none
ENSMUSG00000017754	Pltp	13	24	16	8	6	8	97	82	65	18	15	11	1.47583	0.0147044	none	0.856925	0.237372	none	1.82764	1.61736e-08	up
ENSMUSG00000017756	Slc12a7	727	804	878	1117	1104	969	774	748	768	968	1014	984	-0.180979	0.0224723	none	-0.241468	0.000240969	none	-0.450423	6.6915e-09	none
ENSMUSG00000017760	Ctsa	1473	1650	1441	1194	1184	913	2817	2846	2810	1520	1819	1672	0.701015	2.78658e-31	up	0.47369	1.23222e-15	none	0.515577	1.59054e-24	none
ENSMUSG00000017764	Zswim1	156	178	169	268	243	194	268	241	233	261	294	288	-0.257571	0.0934866	none	0.126078	0.421485	none	0.183115	0.233906	none
ENSMUSG00000017765	Slc12a4	826	873	986	1320	1300	1027	1054	960	963	1480	1609	1382	-0.211905	0.00501962	none	0.160975	0.0116875	none	-0.22983	0.00339092	none
ENSMUSG00000017767	1700020C07Rik	0	5	1	0	0	4	4	0	0	0	1	2	0.627867	0.781214	none	-0.69734	NA	none	-0.932998	0.66839	none
ENSMUSG00000017774	Myo1c	7991	8964	8687	4164	4178	3391	5888	6039	5580	5313	5650	5485	1.35497	0	up	0.353618	1.28573e-28	none	-0.928213	3.60177e-167	down
ENSMUSG00000017776	Crk	2951	3362	3026	4112	4035	3260	4093	4148	3910	4360	4547	4213	-0.0611337	0.18616	none	0.0688375	0.0968833	none	0.00257116	0.964982	none
ENSMUSG00000017778	Cox7c	2171	2673	2557	2687	2780	2323	2472	2224	2044	2109	2246	1910	0.149206	0.0055871	none	-0.450599	1.50821e-19	none	-0.511661	1.53595e-18	none
ENSMUSG00000017781	Pitpna	2182	2396	2222	2994	2912	2404	3153	3323	3106	3634	4141	3924	-0.0619809	0.225737	none	0.358895	9.03651e-20	none	0.11709	0.0156978	none
ENSMUSG00000017801	Mlx	389	456	474	452	438	324	559	526	543	474	529	464	0.350377	0.000874474	none	0.142563	0.213424	none	-0.0728535	0.516114	none
ENSMUSG00000017802	Fam134c	932	1070	968	838	799	690	1222	1161	1198	862	930	889	0.577181	4.39156e-17	none	0.0690348	0.4349	none	-0.106729	0.129908	none
ENSMUSG00000017817	Jph2	9028	10118	10150	5829	6125	4867	3675	3702	3543	1246	1224	1185	1.02747	7.96066e-182	up	-2.3356	0	down	-1.80116	0	down
ENSMUSG00000017830	Dhx58	9	17	13	25	14	15	53	41	39	30	38	30	-0.24793	0.702692	none	0.725341	0.115578	none	1.39623	0.000591815	up
ENSMUSG00000017831	Rab5a	1618	2044	1875	1481	1471	1137	1300	1462	1454	958	1124	1061	0.664396	2.66143e-29	up	-0.512004	1.84037e-17	none	-0.766945	2.3507e-32	down
ENSMUSG00000017832	Hspb9	7	7	2	2	7	1	3	2	6	5	6	3	0.940084	0.429225	none	0.381371	0.798538	none	-0.912577	0.401425	none
ENSMUSG00000017837	Nkiras2	323	411	403	219	208	133	389	352	331	167	151	134	1.25549	4.65822e-22	up	-0.431101	0.0149486	none	-0.461074	1.90185e-05	none
ENSMUSG00000017843	Ppp2r5c	1739	2006	1945	2211	2288	1756	2862	2774	2770	2420	2725	2770	0.0917872	0.101562	none	0.207255	5.18279e-05	none	0.186247	0.000130699	none
ENSMUSG00000017858	Ift52	369	357	350	548	531	425	652	649	561	465	516	549	-0.252461	0.0162659	none	-0.107869	0.341959	none	0.410425	2.2495e-05	none
ENSMUSG00000017861	Mybl2	109	143	128	2175	2308	1819	721	740	683	2019	2109	2098	-3.82531	0	down	-0.150901	0.00230982	none	2.11998	1.63438e-80	up
ENSMUSG00000017868	Sgk2	0	2	1	50	44	46	0	4	6	8	13	9	-5.32985	1.06776e-08	down	-2.3672	1.12649e-08	down	1.39801	0.443312	none
ENSMUSG00000017897	Eya2	16	29	33	31	40	25	118	119	73	48	59	53	-0.0728847	0.887776	none	0.606204	0.0766633	none	1.61371	3.97036e-08	up
ENSMUSG00000017929	B4galt5	1718	1889	1591	1463	1460	1208	2114	1937	1888	1583	1730	1582	0.558057	6.61545e-21	none	0.110021	0.0628408	none	-0.185917	0.00251359	none
ENSMUSG00000017943	Gdap1l1	3	1	4	11	10	9	9	10	8	8	10	8	-1.67284	0.0724035	none	-0.343979	0.694113	none	1.36692	0.155782	none
ENSMUSG00000017950	Hnf4a	1	0	2	1	0	0	0	1	2	1	2	2	1.72233	0.566707	none	2.07226	NA	none	-0.381229	0.884379	none
ENSMUSG00000017969	Ptgis	678	785	803	560	509	398	2057	1819	1829	820	778	751	0.857087	1.53814e-23	up	0.549731	1.22121e-10	none	0.954706	5.02068e-48	up
ENSMUSG00000017978	Cadps2	9	13	13	22	30	25	8	10	16	23	22	21	-0.920627	0.0707546	none	-0.361701	0.480846	none	-0.410034	0.555445	none
ENSMUSG00000017999	Ddx27	812	899	899	2685	2578	2151	1204	1234	1201	2694	3008	2911	-1.27917	8.83266e-120	down	0.0818267	0.0957619	none	0.102115	0.157336	none
ENSMUSG00000018001	Cyth3	825	861	846	1174	1197	975	1011	982	968	1238	1461	1373	-0.174437	0.0127797	none	0.148055	0.0251981	none	-0.152737	0.0345997	none
ENSMUSG00000018008	Cyth4	20	20	16	5	7	5	10	14	11	17	15	14	1.9483	0.00142141	up	1.30343	0.0646092	none	-1.05732	0.0422245	none
ENSMUSG00000018012	Rac3	8	6	10	22	21	11	33	32	35	36	39	17	-0.920129	0.147391	none	0.647183	0.209857	none	1.67891	0.000551038	up
ENSMUSG00000018040	Rrp7a	597	704	635	949	996	844	804	830	774	1148	1199	1223	-0.303265	7.09737e-05	none	0.220274	0.00105929	none	-0.0619142	0.493286	none
ENSMUSG00000018042	Cyb5r3	5316	6155	6007	3523	3571	3026	5146	5117	4980	3894	4074	4074	1.01249	4.1346e-145	up	0.115326	0.00462081	none	-0.574025	8.1406e-54	none
ENSMUSG00000018068	Ints2	761	906	851	1606	1733	1408	1524	1473	1441	1704	1835	1729	-0.690282	1.00041e-27	down	0.0148455	0.849345	none	0.441082	1.03968e-12	none
ENSMUSG00000018076	Med13l	1539	1617	1619	1528	1733	1365	1642	1658	1518	1264	1358	1276	0.272725	7.48796e-06	none	-0.382197	6.05731e-11	none	-0.366066	1.89743e-11	none
ENSMUSG00000018102	Hist1h2bc	902	1018	998	154	142	133	122	153	112	79	78	65	2.99088	5.00534e-196	up	-1.08819	1.43234e-08	down	-3.29239	9.68291e-224	down
ENSMUSG00000018126	Baiap2l2	156	172	139	5	7	7	7	13	14	7	7	6	4.84388	5.02395e-37	up	-0.0730008	0.951529	none	-4.15639	8.14589e-43	down
ENSMUSG00000018143	Mafk	747	892	959	586	676	543	397	375	345	348	353	303	0.748952	1.10282e-17	up	-0.982401	2.68718e-24	down	-1.59474	2.29033e-72	down
ENSMUSG00000018160	Med1	1423	1453	1504	2296	2287	1864	1945	2081	1939	2184	2473	2351	-0.329027	1.00025e-09	none	-0.0140245	0.835954	none	0.0665799	0.317231	none
ENSMUSG00000018166	Erbb3	8145	8825	9160	806	700	643	480	466	483	116	141	129	3.83038	0	up	-2.61387	1.38939e-121	down	-4.57063	0	down
ENSMUSG00000018167	Stard3	305	367	363	343	379	264	389	348	390	399	399	447	0.300016	0.0113001	none	0.207726	0.0935007	none	-0.252751	0.0261581	none
ENSMUSG00000018168	Ikzf3	3	1	0	0	0	1	0	6	3	3	3	4	2.1466	0.424282	none	3.07918	0.126052	none	0.772595	0.681526	none
ENSMUSG00000018169	Mfng	52	52	67	33	32	16	76	97	70	42	34	52	1.32136	4.7e-05	up	0.545722	0.189295	none	0.126618	0.681346	none
ENSMUSG00000018171	Vmp1	1773	2101	1807	2105	1901	1630	1910	1727	1666	2325	2530	2318	0.237287	3.96654e-05	none	0.213676	2.33616e-05	none	-0.476189	3.22221e-17	none
ENSMUSG00000018189	Uchl5	368	422	442	1202	1164	913	743	731	703	1167	1326	1266	-1.18299	1.11612e-49	down	0.0646936	0.402375	none	0.444072	3.17025e-07	none
ENSMUSG00000018196	Glrx2	331	393	306	331	307	274	316	263	250	320	335	310	0.399187	0.000805392	none	-0.054302	0.731756	none	-0.690565	7.68066e-09	down
ENSMUSG00000018199	Trove2	1252	1387	1350	1823	1797	1366	1375	1538	1557	1358	1681	1541	-0.0913362	0.154474	none	-0.254575	3.93819e-05	none	-0.212088	0.00170042	none
ENSMUSG00000018209	Stk4	1061	1222	1224	1332	1376	1168	1184	1193	1180	1147	1219	1250	0.0797255	0.26959	none	-0.236171	0.000129094	none	-0.356254	1.00668e-08	none
ENSMUSG00000018217	Pmp22	485	585	583	332	343	292	2162	2198	1982	586	671	640	0.99712	1.67758e-24	up	0.835666	5.53446e-20	up	1.56275	8.05979e-129	up
ENSMUSG00000018238	Gdf9	23	38	29	15	15	7	20	21	27	15	14	11	1.51671	0.000996811	up	-0.0032047	0.996979	none	-0.772843	0.0561584	none
ENSMUSG00000018239	Zcchc10	249	287	288	452	422	328	300	297	304	440	485	424	-0.314764	0.00679578	none	0.0349654	0.807929	none	-0.247686	0.0436945	none
ENSMUSG00000018263	Tbx5	0	0	1	0	0	0	1	1	1	1	1	0	1.18368	NA	none	1.71278	NA	none	1.10232	NA	none
ENSMUSG00000018286	Psmb6	1779	2074	2125	2183	2189	1806	1723	1749	1659	1980	2141	1926	0.178187	0.00143339	none	-0.165701	0.000707955	none	-0.597173	8.04415e-28	down
ENSMUSG00000018287	Spag7	787	874	855	841	842	741	1019	985	940	885	939	899	0.277737	0.000166486	none	0.0310092	0.756147	none	-0.151206	0.035284	none
ENSMUSG00000018293	Pfn1	6434	6988	7063	16808	16896	13437	12357	12220	11599	16235	17146	16108	-0.973542	3.37977e-203	down	-0.0626069	0.0151162	none	0.442122	1.04216e-38	none
ENSMUSG00000018322	Tomm34	574	532	567	1106	1067	902	760	675	661	966	1130	1068	-0.649004	2.27631e-16	down	-0.0943352	0.222035	none	-0.0561664	0.608998	none
ENSMUSG00000018326	Ywhab	3807	4359	4185	6447	6559	5209	5867	5587	5463	5560	6084	5830	-0.333071	1.6075e-20	none	-0.193281	2.79784e-10	none	0.0766907	0.0646354	none
ENSMUSG00000018334	Ksr1	960	1032	1044	481	452	369	303	291	267	266	254	247	1.45011	2.15333e-79	up	-0.895296	2.60695e-17	down	-2.19675	1.14659e-158	down
ENSMUSG00000018339	Gpx3	4637	5181	4594	206	234	157	5002	4309	4473	685	766	724	4.8218	0	up	1.73415	1.98958e-68	up	-0.441956	1.43669e-19	none
ENSMUSG00000018340	Anxa6	7502	8334	8279	10833	10903	9001	14262	14437	13809	7922	8714	8130	-0.123741	0.000180205	none	-0.446719	9.25888e-67	none	0.440232	1.56376e-42	none
ENSMUSG00000018341	Il12rb2	48	47	36	47	58	42	37	30	31	28	47	34	0.0635415	0.870201	none	-0.569009	0.1035	none	-0.7989	0.0141476	none
ENSMUSG00000018347	Zkscan6	169	191	205	298	279	210	192	188	179	180	188	201	-0.246615	0.0983495	none	-0.59702	1.0055e-05	down	-0.392982	0.00745902	none
ENSMUSG00000018362	Kpna2	1523	1694	1662	5901	5972	4933	5848	6001	5597	9071	9635	9065	-1.55819	0	down	0.58986	4.05527e-102	up	1.46054	1.87986e-264	up
ENSMUSG00000018363	Smurf2	1487	1622	1571	2040	2096	1681	1900	1929	1822	2362	2670	2618	-0.0862338	0.130015	none	0.260923	3.34372e-08	none	-0.105962	0.0580516	none
ENSMUSG00000018372	Ccdc45	259	285	286	315	328	237	472	470	435	288	281	286	0.146702	0.281422	none	-0.170877	0.220171	none	0.352265	0.000868148	none
ENSMUSG00000018377	Vezf1	1656	1778	1783	2538	2598	2115	2922	2907	2826	2605	2822	2777	-0.247718	5.60151e-07	none	0.0437774	0.416663	none	0.352228	9.65069e-14	none
ENSMUSG00000018378	Cuedc1	734	875	819	840	898	745	824	851	715	626	712	731	0.19152	0.0134402	none	-0.399482	2.39355e-07	none	-0.400109	1.19471e-07	none
ENSMUSG00000018379	Srsf1	5134	5460	5559	13024	13042	9951	8081	8447	7977	11383	12788	12206	-0.925123	1.01268e-133	down	-0.116658	0.000387633	none	0.222854	1.3603e-08	none
ENSMUSG00000018381	Abi3	16	14	11	0	1	1	2	0	0	1	6	2	4.58189	0.000222642	up	1.99304	0.334034	none	-4.74297	0.000114477	down
ENSMUSG00000018387	Shroom1	12	7	8	35	20	16	22	13	14	21	30	28	-1.14523	0.0447056	none	0.0291427	0.964347	none	0.47074	0.48282	none
ENSMUSG00000018395	Kif3a	1038	1143	1060	886	883	785	1510	1425	1538	906	1091	1065	0.56754	2.45989e-17	none	0.12316	0.147268	none	0.0878957	0.215533	none
ENSMUSG00000018398	2020-09-08	2061	2329	2148	2372	2313	1895	5186	5263	5025	2510	2625	2680	0.21785	4.47292e-06	none	0.114955	0.0185383	none	0.865707	4.23839e-104	up
ENSMUSG00000018401	Mtmr4	619	668	651	1718	1666	1321	2072	2077	2055	1473	1663	1420	-1.05017	1.01187e-59	down	-0.179451	0.00259428	none	1.30102	5.46734e-105	up
ENSMUSG00000018405	Mrm1	59	67	60	187	180	147	94	107	101	132	146	137	-1.23894	7.32009e-11	down	-0.442268	0.0075379	none	0.3226	0.179373	none
ENSMUSG00000018411	Mapt	351	426	343	19	26	24	101	93	101	23	33	33	4.24302	9.39336e-89	up	0.221241	0.680624	none	-2.30012	1.34012e-64	down
ENSMUSG00000018412	1700081L11Rik	1399	1473	1408	1555	1667	1312	1670	1671	1733	1430	1584	1528	0.144914	0.0169031	none	-0.13162	0.0262157	none	-0.132262	0.0313329	none
ENSMUSG00000018415	4933439F18Rik	536	561	555	960	1036	772	719	779	734	992	1131	1089	-0.514327	4.40166e-11	none	0.0821843	0.319633	none	0.0558977	0.575862	none
ENSMUSG00000018417	Myo1b	652	693	763	2055	2155	1747	1083	1104	1026	2108	2290	2252	-1.27176	4.82332e-87	down	0.0240694	0.71666	none	0.229481	0.00260576	none
ENSMUSG00000018425	Dhx40	636	704	665	1312	1275	1025	1307	1368	1315	1358	1506	1376	-0.620846	3.51504e-20	down	0.0979072	0.136738	none	0.615479	9.40672e-21	up
ENSMUSG00000018427	Ypel2	234	275	286	107	137	92	582	570	540	118	158	169	1.47111	2.84779e-22	up	0.272876	0.220442	none	0.712559	1.117e-12	up
ENSMUSG00000018428	Akap1	1805	2048	1878	1782	1947	1530	899	953	860	1775	1865	1815	0.350403	3.21508e-11	none	-0.0811742	0.177565	none	-1.45678	2.02997e-148	down
ENSMUSG00000018433	Nol11	1113	1258	1316	2180	2186	1746	1317	1284	1259	2333	2479	2368	-0.501404	1.73213e-18	none	0.0991797	0.0422104	none	-0.311152	7.49979e-07	none
ENSMUSG00000018442	Derl2	722	856	792	926	851	696	1048	1076	1049	929	1024	846	0.166219	0.0363319	none	0.0455246	0.659469	none	0.0447393	0.596792	none
ENSMUSG00000018446	C1qbp	2202	2820	2456	5616	5832	4667	3012	3380	3068	5045	5181	5139	-0.883382	1.13272e-79	down	-0.202163	1.16098e-09	none	-0.035079	0.62401	none
ENSMUSG00000018449	Rpain	111	113	112	180	179	156	324	279	232	185	187	195	-0.390383	0.0267385	none	0.00324563	0.989251	none	0.932159	1.57802e-09	up
ENSMUSG00000018451	6330403K07Rik	6	3	4	6	6	6	7	8	5	10	16	9	-0.23917	0.829165	none	0.813303	0.325697	none	0.230096	0.832579	none
ENSMUSG00000018459	Slc13a3	4	3	2	0	1	1	9	5	7	6	1	1	2.38371	0.181755	none	1.86112	0.39007	none	0.839087	0.42642	none
ENSMUSG00000018470	Kcnab3	10	17	17	21	35	14	45	41	35	31	33	13	-0.429672	0.450836	none	0.0193121	0.977865	none	1.08462	0.00782787	up
ENSMUSG00000018474	Chd3	4527	5052	5316	1941	2002	1711	2940	3096	2944	1612	1723	1646	1.62177	2.19764e-235	up	-0.319399	1.8674e-10	none	-1.10735	2.37795e-121	down
ENSMUSG00000018476	Kdm6b	1876	2021	1973	1097	1110	970	1746	1597	1756	811	880	826	1.11054	1.07853e-88	up	-0.47316	4.70405e-13	none	-0.580576	1.58812e-25	none
ENSMUSG00000018479	1700125H20Rik	1	0	0	0	0	1	0	0	0	1	0	0	0.221916	NA	none	-0.139931	NA	none	-1.34047	NA	none
ENSMUSG00000018481	Appbp2	1829	1989	1909	2261	2283	1940	2109	2243	2038	1936	2265	2124	0.0463228	0.427779	none	-0.172719	0.000760859	none	-0.220091	1.74724e-05	none
ENSMUSG00000018500	Adora2b	58	67	69	172	155	128	361	384	412	342	354	356	-1.00145	4.03229e-07	down	1.07687	1.22699e-17	up	2.20063	3.57599e-45	up
ENSMUSG00000018501	Ncor1	4555	4963	4702	5472	5732	4592	5991	5987	5906	4823	5434	5258	0.0755806	0.055568	none	-0.160584	9.76338e-06	none	-0.0469308	0.262926	none
ENSMUSG00000018507	Trpv2	120	135	140	43	34	31	85	88	65	51	37	40	2.09802	3.8849e-20	up	0.115276	0.804203	none	-1.10997	4.14756e-09	down
ENSMUSG00000018509	Cenpv	86	74	77	487	549	387	175	175	172	355	382	365	-2.35229	2.55693e-59	down	-0.499327	5.64094e-07	none	0.758467	2.88606e-05	up
ENSMUSG00000018537	Pcgf2	247	258	264	741	759	637	428	519	536	661	687	720	-1.2485	1.65059e-39	down	-0.182368	0.0298793	none	0.570918	1.18796e-06	none
ENSMUSG00000018541	Cwc25	410	501	497	542	577	425	653	598	560	552	652	609	0.0954611	0.393928	none	0.0994502	0.35873	none	-0.0137398	0.91246	none
ENSMUSG00000018543	1700001P01Rik	5	1	4	3	1	0	2	1	2	4	4	4	1.6152	0.311269	none	1.48864	0.358706	none	-1.39831	0.324841	none
ENSMUSG00000018547	Pip4k2b	2334	2444	2688	1478	1422	1286	1825	1789	1643	1978	2117	1984	1.05931	1.16145e-69	up	0.400917	1.33159e-14	none	-0.885597	2.12314e-55	down
ENSMUSG00000018548	Trim37	398	442	423	1277	1285	1053	1837	1851	1656	1580	1756	1706	-1.29043	1.08279e-68	down	0.345461	1.78373e-10	none	1.70283	9.22464e-135	up
ENSMUSG00000018554	Ybx2	7	10	8	7	12	4	9	10	4	4	4	6	0.364128	0.679039	none	-0.825769	0.416663	none	-0.49908	0.545308	none
ENSMUSG00000018559	Ctdnep1	1088	1118	1028	1295	1319	1108	1583	1586	1547	1555	1755	1635	0.0239616	0.775604	none	0.273903	7.4255e-07	none	0.165512	0.00975911	none
ENSMUSG00000018565	Rai12	721	792	682	959	991	821	882	907	848	937	998	944	-0.110372	0.184577	none	-0.0799865	0.319295	none	-0.113104	0.169978	none
ENSMUSG00000018566	Slc2a4	807	845	826	35	37	33	91	91	85	18	17	20	4.78808	8.89368e-191	up	-1.07029	0.00830544	down	-3.59311	2.47493e-212	down
ENSMUSG00000018567	Gabarap	2880	3064	2945	1296	1349	1095	4093	3776	3741	1565	1723	1674	1.47638	1.54227e-202	up	0.273167	6.43424e-07	none	0.00658877	0.914933	none
ENSMUSG00000018569	Cldn7	6	3	3	3	3	2	0	1	2	0	3	1	0.832375	0.515001	none	-1.14432	0.544548	none	-2.38486	0.0991202	none
ENSMUSG00000018570	2810408A11Rik	14	26	19	71	92	57	95	91	98	82	99	99	-1.67054	3.69331e-07	down	0.218484	0.436635	none	1.89525	1.31443e-10	up
ENSMUSG00000018572	Phf23	769	797	725	1429	1275	1062	1356	1394	1198	1698	1789	1599	-0.487111	1.5241e-11	none	0.300959	5.69067e-07	none	0.405471	9.77455e-09	none
ENSMUSG00000018574	Acadvl	1203	1241	1225	682	621	531	897	822	830	690	677	678	1.22888	3.86041e-69	up	0.0240458	0.842155	none	-0.904491	1.0296e-44	down
ENSMUSG00000018581	Dnahc11	0	0	4	3	1	1	11	3	5	1	7	8	-0.0741364	0.974035	none	1.54608	0.281402	none	1.8638	0.172731	none
ENSMUSG00000018583	G3bp1	4296	4790	4628	9473	9799	7965	6205	6241	5841	10673	11490	10796	-0.763592	9.99735e-119	down	0.140368	1.54115e-07	none	0.037404	0.379965	none
ENSMUSG00000018585	Atox1	206	268	233	313	271	197	366	354	324	374	351	349	0.0883667	0.596683	none	0.33391	0.0106222	none	0.186533	0.151382	none
ENSMUSG00000018593	Sparc	25084	28316	28659	8285	8470	6879	30837	30658	28822	17519	18346	17656	2.02222	0	up	1.04526	0	up	-0.23925	1.8534e-12	none
ENSMUSG00000018595	Glra4	5	8	7	7	1	5	8	10	12	3	7	0	0.826302	0.418779	none	-0.54866	0.728246	none	0.21544	0.805785	none
ENSMUSG00000018599	Smcr7	1038	1079	1060	364	336	276	309	266	238	189	195	194	1.93197	1.45941e-125	up	-0.88811	2.08405e-13	down	-2.3463	6.64916e-165	down
ENSMUSG00000018604	Tbx3	335	414	330	210	216	175	520	474	452	457	483	441	1.06899	1.2049e-18	up	1.06608	1.15602e-22	up	0.0460436	0.72402	none
ENSMUSG00000018634	Crhr1	0	0	0	1	5	1	0	0	0	1	3	4	-3.40041	0.148825	none	0.0806941	0.969033	none	NA	NA	NA
ENSMUSG00000018648	Dusp14	868	989	943	206	222	175	99	91	89	143	167	166	2.44174	7.31511e-156	up	-0.475783	0.00190208	none	-3.70434	4.71169e-243	down
ENSMUSG00000018651	Tada2a	423	467	442	784	871	701	572	569	511	923	979	862	-0.597245	1.5655e-12	down	0.0947963	0.286532	none	-0.0676514	0.531627	none
ENSMUSG00000018654	Ikzf1	29	27	16	13	8	3	19	29	17	36	44	34	1.83875	0.00106624	up	2.12953	1.36799e-05	up	-0.530055	0.265833	none
ENSMUSG00000018656	Fam115e	5	1	3	1	1	4	0	4	0	1	0	0	0.773359	0.620055	none	-2.69463	NA	none	-1.58182	0.342243	none
ENSMUSG00000018659	Pnpo	32	32	43	90	95	103	48	39	43	86	81	68	-1.21486	6.7474e-06	down	-0.439891	0.0757698	none	-0.098311	0.809055	none
ENSMUSG00000018661	Cog1	588	583	635	691	759	633	602	646	577	808	776	779	0.0202244	0.859036	none	0.0464368	0.66743	none	-0.364721	2.55349e-05	none
ENSMUSG00000018666	Cbx1	1076	1276	1251	2342	2238	1914	1977	1983	1829	2064	2025	2099	-0.625022	2.38592e-29	down	-0.20361	6.34317e-05	none	0.307206	7.84247e-08	none
ENSMUSG00000018669	Cdk5rap3	468	491	444	586	522	454	507	473	483	582	618	590	0.0728898	0.520249	none	0.0624531	0.585325	none	-0.31794	0.000691433	none
ENSMUSG00000018672	Copz2	342	344	339	111	109	80	265	279	268	110	119	132	2.00433	1.78264e-46	up	0.137397	0.585325	none	-0.715043	9.08599e-11	down
ENSMUSG00000018677	Slc25a39	1075	1158	1048	3281	3297	2578	2774	2937	2563	2634	2680	2612	-1.25116	9.99484e-132	down	-0.339864	6.04531e-17	none	0.955754	7.83641e-66	up
ENSMUSG00000018678	Sp2	512	603	636	978	994	808	797	718	793	807	884	842	-0.440842	3.13711e-08	none	-0.268579	8.47227e-05	none	0.0225015	0.846433	none
ENSMUSG00000018697	Aatf	486	521	516	1470	1522	1219	537	641	563	1551	1621	1636	-1.23966	1.82761e-72	down	0.0577373	0.39215	none	-0.18499	0.0600535	none
ENSMUSG00000018698	Lhx1	1	1	2	0	0	0	0	0	0	0	1	0	3.0805	0.25561	none	0.821838	NA	none	-3.23709	NA	none
ENSMUSG00000018707	Dync1h1	7786	8604	8936	7837	8616	6947	13121	13193	13312	9513	10438	10061	0.339453	5.7246e-15	none	0.222981	1.27692e-10	none	0.268735	3.95616e-11	none
ENSMUSG00000018727	Cpsf4l	25	28	21	16	21	22	49	58	47	12	12	12	0.539175	0.259421	none	-0.86192	0.129852	none	0.679468	0.0486681	none
ENSMUSG00000018733	Pex12	271	292	298	258	233	204	242	246	246	219	224	214	0.535917	1.70893e-05	none	-0.21544	0.155929	none	-0.607927	2.56709e-07	down
ENSMUSG00000018736	Ndel1	1146	1272	1263	898	935	694	1338	1318	1272	858	957	888	0.772596	2.95204e-32	up	-0.0344752	0.726449	none	-0.283967	1.38852e-06	none
ENSMUSG00000018740	Slc25a35	30	27	20	16	26	8	60	51	39	26	14	13	0.877023	0.0761918	none	-0.0175256	0.98328	none	0.578406	0.110433	none
ENSMUSG00000018750	Zbtb4	664	679	657	391	380	342	1043	1165	1014	440	479	459	1.07117	3.40353e-33	up	0.170987	0.127348	none	0.308732	5.12348e-05	none
ENSMUSG00000018752	BC096441	57	59	51	71	68	72	149	178	165	163	152	171	-0.119203	0.707881	none	1.06399	3.55723e-08	up	1.1812	2.73718e-09	up
ENSMUSG00000018761	Mpdu1	258	341	271	631	669	538	533	507	484	634	706	679	-0.855321	2.24729e-17	down	0.000697822	0.995402	none	0.433598	4.18132e-05	none
ENSMUSG00000018765	Fxr2	2098	2397	2289	2488	2500	2112	2170	2343	2103	1962	2122	2075	0.159245	0.000933222	none	-0.340688	1.88381e-14	none	-0.413409	6.13831e-17	none
ENSMUSG00000018770	Atp5g3	5182	5879	5959	5573	5428	4478	4503	4114	3697	3609	3537	2984	0.363717	2.54889e-20	none	-0.744908	6.6861e-17	down	-0.84558	6.11521e-64	down
ENSMUSG00000018774	Cd68	95	110	100	65	67	57	82	97	123	60	87	88	0.9149	2.51612e-05	up	0.175973	0.583371	none	-0.387595	0.0794244	none
ENSMUSG00000018776	Amac1	9	4	3	2	0	1	6	2	0	5	2	1	2.65725	0.055069	none	1.28503	0.529258	none	-1.4095	0.232259	none
ENSMUSG00000018796	Acsl1	3032	3331	2925	650	624	553	425	457	382	484	452	470	2.57131	0	up	-0.513086	6.29866e-09	none	-3.25568	0	down
ENSMUSG00000018800	Abca5	1604	1773	1713	963	987	909	1602	1555	1602	822	925	890	1.05392	1.68848e-64	up	-0.256839	0.000647119	none	-0.474212	3.02576e-19	none
ENSMUSG00000018809	Smyd4	203	232	203	955	915	814	273	243	239	1133	1163	1073	-1.84916	1.54252e-84	down	0.191717	0.00638784	none	-0.134618	0.368885	none
ENSMUSG00000018819	Lsp1	2518	2702	2641	1886	1816	1627	2990	2993	2900	933	999	975	0.785403	2.58569e-57	up	-1.01163	8.71501e-73	down	-0.201806	4.87547e-06	none
ENSMUSG00000018820	Zfyve27	499	499	492	376	393	305	552	542	527	376	372	398	0.702208	5.06165e-13	up	-0.0383348	0.800821	none	-0.257711	0.00464876	none
ENSMUSG00000018821	Avpi1	220	200	207	129	133	100	149	205	158	158	180	145	1.02528	6.42758e-11	up	0.28324	0.143208	none	-0.67375	1.34265e-05	down
ENSMUSG00000018822	Sfrp5	0	3	0	0	1	1	2	0	3	3	0	1	0.721169	0.808601	none	0.858311	NA	none	0.415995	0.868944	none
ENSMUSG00000018830	Myh11	821	882	839	15	20	18	536	567	583	26	39	40	5.81061	9.30431e-162	up	0.842289	0.0567564	none	-0.969687	3.12683e-37	down
ENSMUSG00000018841	Rad51l3	147	187	155	292	283	245	303	340	344	268	291	286	-0.522619	0.000182714	none	-0.0922749	0.551867	none	0.638903	1.6147e-06	up
ENSMUSG00000018844	Fndc8	21	17	17	9	9	7	12	9	8	9	5	6	1.37151	0.0165729	none	-0.44856	0.642878	none	-1.30818	0.0149956	none
ENSMUSG00000018845	Unc45b	5514	5889	5868	140	141	128	194	159	182	23	26	24	5.62724	0	up	-2.62533	1.93912e-26	down	-5.39112	0	down
ENSMUSG00000018846	Pank3	1752	2006	1902	2191	2232	1674	3434	3642	3631	1700	2046	1751	0.12252	0.0266187	none	-0.281592	4.72149e-07	none	0.543517	1.34651e-28	none
ENSMUSG00000018848	Rars	2323	2690	2620	4403	4436	3480	2360	2440	2415	4286	4727	4531	-0.462477	1.46962e-27	none	0.00403031	0.944091	none	-0.457525	1.02928e-21	none
ENSMUSG00000018849	Wwc1	77	91	71	294	335	273	106	116	110	408	386	388	-1.69276	1.3634e-26	down	0.255072	0.0345221	none	0.098053	0.700317	none
ENSMUSG00000018858	Ict1	177	212	175	340	291	260	248	281	305	385	367	361	-0.434384	0.0014949	none	0.187695	0.150035	none	0.190048	0.220496	none
ENSMUSG00000018861	Fdxr	80	83	67	225	196	179	279	224	225	314	281	260	-1.15735	9.2994e-11	down	0.377041	0.00870406	none	1.28292	5.07462e-14	up
ENSMUSG00000018865	Sult4a1	1	2	2	27	25	18	11	19	20	40	38	36	-3.57523	1.84128e-05	down	0.575667	0.164547	none	2.95173	0.00102342	up
ENSMUSG00000018882	Mrpl45	810	884	912	1248	1211	1026	1207	1253	1130	1259	1351	1155	-0.192904	0.005731	none	-0.0238181	0.794565	none	0.0838677	0.275011	none
ENSMUSG00000018893	Mb	5218	5698	5704	151	125	109	87	64	84	5	9	6	5.65961	0	up	-4.40056	1.65225e-30	down	-6.52206	0	down
ENSMUSG00000018899	Irf1	179	182	227	144	154	136	545	541	509	204	226	187	0.662501	4.38127e-05	up	0.368908	0.0250197	none	1.06061	6.73085e-21	up
ENSMUSG00000018900	Slc22a5	149	175	188	199	165	136	174	187	164	115	131	118	0.263871	0.130482	none	-0.589278	0.000647972	down	-0.341017	0.03077	none
ENSMUSG00000018906	P4ha2	723	793	763	382	436	388	390	361	384	453	465	427	1.13986	1.22431e-37	up	0.0175444	0.913592	none	-1.38317	1.57024e-63	down
ENSMUSG00000018909	Arrb1	308	317	310	156	127	138	404	361	415	430	451	393	1.37362	2.34404e-23	up	1.45797	3.42641e-30	up	-0.0420746	0.765695	none
ENSMUSG00000018920	Cxcl16	61	52	47	50	59	48	40	54	50	140	145	142	0.255828	0.429512	none	1.30785	2.50527e-10	up	-0.532856	0.0735005	none
ENSMUSG00000018921	Pelp1	825	972	983	2295	2471	1994	1722	1746	1671	2739	2816	2655	-1.05697	4.30931e-70	down	0.145683	0.00241591	none	0.509765	6.21265e-17	none
ENSMUSG00000018923	Med11	120	135	134	246	199	198	210	195	194	261	268	250	-0.501936	0.00204748	none	0.139788	0.403478	none	0.245249	0.142213	none
ENSMUSG00000018925	Gm11435	2	1	0	2	1	2	0	1	2	1	0	0	-0.516568	0.814295	none	-2.37459	NA	none	-0.380977	0.88443	none
ENSMUSG00000018927	Ccl6	14	15	10	0	2	2	31	16	14	10	6	10	3.49922	0.000407475	up	2.5554	0.0298621	none	0.262356	0.678402	none
ENSMUSG00000018930	Ccl4	7	6	1	1	0	3	2	5	5	5	9	6	1.9788	0.164095	none	2.13338	0.102266	none	-0.600877	0.60916	none
ENSMUSG00000018931	Gm16515	372	362	380	256	313	200	466	454	439	224	263	274	0.769849	2.84856e-10	up	-0.143613	0.394769	none	-0.0929699	0.427824	none
ENSMUSG00000018932	Map2k3	1428	1520	1589	4503	4552	3735	1720	1773	1508	5220	5309	5041	-1.26799	1.94377e-166	down	0.149783	2.68692e-05	none	-0.239016	0.000133159	none
ENSMUSG00000018965	Ywhah	1552	1744	1839	3435	3577	2865	4161	4435	3968	4045	4335	4208	-0.716829	4.72431e-45	down	0.215908	3.04445e-09	none	0.913072	1.94144e-69	up
ENSMUSG00000018974	Sart3	933	1094	1003	2230	2342	1940	2048	1921	1928	2260	2363	2187	-0.87943	4.20193e-56	down	-0.0709574	0.20041	none	0.583982	4.02897e-25	none
ENSMUSG00000018983	E2f2	1387	1536	1462	2649	2525	2215	1123	1201	1150	415	455	424	-0.527973	2.50422e-25	none	-2.65004	0	down	-0.713263	2.62186e-35	down
ENSMUSG00000018986	Slfn3	3	6	7	6	5	7	2	8	2	21	30	20	0.0319734	0.976468	none	1.83048	0.00204803	up	-0.788687	0.471412	none
ENSMUSG00000018995	Nars2	747	859	845	319	377	279	177	202	161	265	299	283	1.55693	8.81753e-69	up	-0.33675	0.00622168	none	-2.55983	2.86679e-152	down
ENSMUSG00000018999	Slc35b4	403	486	385	640	602	511	982	962	1015	785	930	880	-0.235297	0.0191627	none	0.430636	2.86436e-08	none	0.840431	8.41116e-24	up
ENSMUSG00000019027	Dnahc1	4	7	17	7	10	6	9	9	12	9	8	10	0.512781	0.55347	none	0.104485	0.921516	none	-0.271512	0.745214	none
ENSMUSG00000019039	Dalrd3	186	223	184	314	300	233	364	396	347	380	391	391	-0.285641	0.0408061	none	0.325105	0.00455241	none	0.523829	1.68964e-05	none
ENSMUSG00000019054	Fis1	850	952	961	881	946	710	1434	1522	1297	1001	1026	1015	0.352042	1.03968e-06	none	0.130236	0.0888366	none	0.243956	0.00034759	none
ENSMUSG00000019055	Plod1	934	971	914	712	792	627	1613	1520	1467	1342	1383	1330	0.631057	1.08854e-17	up	0.793871	2.23129e-35	up	0.327462	1.44188e-07	none
ENSMUSG00000019066	Rab3d	145	172	159	144	127	91	285	245	256	125	111	113	0.627638	0.000298205	up	-0.177878	0.453626	none	0.346785	0.0160177	none
ENSMUSG00000019080	Mfsd3	36	48	37	75	67	48	81	69	51	73	57	61	-0.419411	0.178622	none	-0.11668	0.74543	none	0.354241	0.260394	none
ENSMUSG00000019082	Slc25a22	293	369	310	626	643	508	499	472	490	595	644	600	-0.644462	2.83644e-11	down	-0.0839752	0.406409	none	0.212743	0.0499802	none
ENSMUSG00000019087	Atp6ap1	3098	3360	3162	2260	2436	1965	4006	4162	3741	2587	2731	2660	0.756735	3.03893e-63	up	0.125473	0.00923748	none	-0.070553	0.13975	none
ENSMUSG00000019088	Dnase1l1	370	421	371	187	164	132	369	339	308	132	147	149	1.49546	2.74769e-34	up	-0.305551	0.0924851	none	-0.571745	3.58844e-08	none
ENSMUSG00000019102	Aldh3a1	27	36	28	67	77	61	575	603	568	128	141	153	-0.94872	0.00146945	down	0.906708	6.35592e-06	up	3.88544	5.83539e-103	up
ENSMUSG00000019122	Ccl9	18	31	23	8	9	6	29	25	44	26	46	40	1.8691	0.000479964	up	2.14781	1.25198e-05	up	0.0790809	0.878473	none
ENSMUSG00000019124	Scrn1	442	442	497	377	392	313	1819	1868	1763	346	372	298	0.581038	1.54322e-08	none	-0.225244	0.0658577	none	1.60161	1.21571e-116	up
ENSMUSG00000019132	BC005537	4836	5380	5246	5800	5643	4775	6605	6753	6313	5714	6115	5853	0.157077	1.60359e-05	none	-0.0103168	0.825897	none	-0.0303715	0.484357	none
ENSMUSG00000019139	Isyna1	5792	6123	6114	1486	1530	1223	1123	1102	1158	730	740	698	2.31688	0	up	-1.10072	9.61747e-74	down	-2.79212	0	down
ENSMUSG00000019143	Hars2	461	491	499	756	718	662	684	706	716	717	786	668	-0.334349	0.000148964	none	-0.115138	0.227019	none	0.159916	0.0811238	none
ENSMUSG00000019158	Tmem160	86	116	79	77	100	64	88	111	89	80	75	65	0.449405	0.0610489	none	-0.260032	0.362846	none	-0.33877	0.138372	none
ENSMUSG00000019173	Rab5c	1670	1868	1702	2143	2031	1878	2714	2787	2663	2446	2636	2630	0.0143499	0.844462	none	0.211361	4.85184e-05	none	0.26241	5.05578e-08	none
ENSMUSG00000019178	Styxl1	1	3	0	0	0	0	3	6	6	0	1	1	3.049	0.300215	none	1.70177	NA	none	1.54896	0.268969	none
ENSMUSG00000019179	Mdh2	6354	7106	6805	7334	7115	5897	6768	6656	6178	5839	6201	5852	0.221154	1.13166e-11	none	-0.319423	7.69519e-28	none	-0.425944	9.51767e-36	none
ENSMUSG00000019188	H13	1944	2200	2187	1791	1822	1473	2436	2404	2248	2124	1995	2044	0.542694	2.87878e-27	none	0.144693	0.012479	none	-0.214683	1.26829e-05	none
ENSMUSG00000019189	Rnf145	1064	1149	1078	1582	1763	1381	2121	2142	2040	2521	2667	2671	-0.295098	2.2551e-06	none	0.599588	1.84031e-34	up	0.559501	1.36575e-25	none
ENSMUSG00000019194	Scn1b	392	408	356	251	286	239	372	399	349	210	217	255	0.799944	3.99232e-12	up	-0.322883	0.0264282	none	-0.424693	5.25748e-05	none
ENSMUSG00000019210	Atp6v1e1	2833	3202	3028	1130	1131	856	1640	1599	1508	928	1068	957	1.76899	1.74508e-270	up	-0.209848	0.00245421	none	-1.31051	6.68385e-184	down
ENSMUSG00000019214	Chtf18	73	81	75	682	693	602	677	690	683	964	1065	992	-2.88626	2.14775e-106	down	0.47488	1.06507e-11	none	2.78514	2.07747e-103	up
ENSMUSG00000019230	Lhx9	13	7	6	4	1	5	2	1	0	7	5	7	1.58989	0.0877505	none	0.764455	0.52504	none	-3.51328	0.00260466	down
ENSMUSG00000019232	Agxt2l1	0	2	0	0	1	1	1	2	2	2	1	1	0.137931	0.966694	none	0.844113	NA	none	0.985271	0.686575	none
ENSMUSG00000019235	Rps6kl1	5	5	5	15	8	3	9	2	7	8	6	7	-0.528729	0.585767	none	-0.405007	0.69037	none	-0.11516	0.920846	none
ENSMUSG00000019254	Ppp1r12c	580	594	547	1148	1113	893	1325	1212	1266	1161	1240	1107	-0.644246	5.22686e-18	down	0.0205161	0.824206	none	0.765357	3.91839e-26	up
ENSMUSG00000019256	Ahr	206	248	229	115	139	95	176	171	172	336	340	352	1.19706	5.36893e-15	up	1.42776	1.44903e-25	up	-0.772223	8.5792e-09	down
ENSMUSG00000019261	Mtap1s	909	991	988	1755	1700	1394	1316	1363	1297	1422	1471	1380	-0.519765	1.27064e-18	none	-0.315753	2.09698e-09	none	0.0834765	0.238565	none
ENSMUSG00000019278	Dpep1	1450	1684	1859	74	86	55	92	75	101	24	31	23	4.76582	0	up	-1.59149	7.71002e-08	down	-4.59572	0	down
ENSMUSG00000019295	Tmem129	683	728	675	831	801	664	719	728	683	543	607	523	0.0894194	0.306659	none	-0.59122	1.98852e-14	down	-0.348256	4.58146e-06	none
ENSMUSG00000019297	2610027L16Rik	547	622	544	1454	1540	1304	764	763	730	1637	1645	1553	-1.1036	4.35892e-56	down	0.0337073	0.667539	none	0.0206926	0.844505	none
ENSMUSG00000019301	Hsd17b1	2	0	0	4	0	4	5	3	1	1	3	5	-1.78472	0.406207	none	-0.00675025	0.997144	none	1.74942	0.372283	none
ENSMUSG00000019302	Atp6v0a1	1499	1762	1587	876	819	690	1355	1236	1198	811	868	752	1.24942	1.61544e-92	up	-0.106664	0.224072	none	-0.732529	1.1088e-37	down
ENSMUSG00000019303	Psmc3ip	37	63	63	303	324	242	181	184	162	335	347	325	-2.18854	5.04262e-34	down	0.0808417	0.587696	none	1.31915	6.1372e-11	up
ENSMUSG00000019312	Grb7	0	0	1	1	0	0	0	1	0	0	0	0	0.221915	NA	none	-1.10172	NA	none	-0.378683	NA	none
ENSMUSG00000019320	Noxo1	8	11	14	8	2	16	18	19	9	12	18	7	0.504118	0.5528	none	0.304662	0.761643	none	0.0989808	0.893059	none
ENSMUSG00000019326	Aoc3	322	359	341	20	16	10	316	320	288	29	48	40	4.70309	2.75408e-81	up	1.21846	0.00439762	up	-0.523394	1.01549e-06	none
ENSMUSG00000019338	Zfp687	574	625	585	1040	1095	848	1082	1107	1158	885	969	894	-0.513165	2.60753e-12	none	-0.251617	0.000181807	none	0.530909	5.48899e-13	none
ENSMUSG00000019359	Gdpd2	5	4	5	3	2	7	30	24	40	2	1	2	0.402961	0.741215	none	-1.45024	0.327481	none	2.37154	3.77006e-05	up
ENSMUSG00000019362	D8Ertd738e	954	1129	1079	876	951	741	1185	1123	1063	1068	1031	1027	0.526401	1.30619e-14	none	0.151032	0.0480402	none	-0.284631	1.08297e-05	none
ENSMUSG00000019368	Sec14l4	0	0	0	0	0	1	0	0	0	1	0	2	-0.739872	NA	none	1.35727	NA	none	NA	NA	NA
ENSMUSG00000019370	Calm3	1880	2127	2086	2930	3000	2549	5606	5877	5520	4214	4481	4229	-0.252451	1.50425e-07	none	0.472002	5.2068e-37	none	1.10338	1.011e-150	up
ENSMUSG00000019373	Cops3	1101	1182	1065	1460	1581	1289	1442	1453	1329	1482	1651	1622	-0.145179	0.0303671	none	-0.000746331	0.993534	none	-0.0432434	0.567106	none
ENSMUSG00000019428	Fkbp8	1447	1567	1475	1800	1828	1393	2382	2308	2304	1916	1929	1939	0.0684943	0.280722	none	0.0732759	0.233872	none	0.261915	2.60684e-07	none
ENSMUSG00000019432	Ddx39b	4614	4962	4972	9055	9455	7764	6203	5921	5827	8956	9573	8610	-0.626569	8.16744e-69	down	-0.0889321	0.00985041	none	-0.0751165	0.0715567	none
ENSMUSG00000019433	Gipc1	580	639	620	1070	1085	840	1166	1125	1095	1271	1199	1208	-0.474523	6.50293e-11	none	0.165558	0.0191485	none	0.502873	3.26889e-13	none
ENSMUSG00000019437	Tlcd1	79	102	87	180	158	142	268	194	207	189	199	218	-0.617163	0.000903375	down	0.201785	0.260369	none	0.943159	6.18666e-08	up
ENSMUSG00000019461	Plscr3	546	635	579	777	789	620	823	789	776	894	899	816	-0.0852046	0.358026	none	0.122766	0.14881	none	0.0633524	0.491069	none
ENSMUSG00000019464	Ptger1	372	438	373	247	274	229	414	425	353	216	255	238	0.880782	4.5603e-15	up	-0.218778	0.137561	none	-0.366672	0.00044293	none
ENSMUSG00000019467	Arhgef25	412	485	458	595	563	483	947	860	852	580	664	642	-0.0510236	0.652243	none	0.0653984	0.553395	none	0.595538	1.08656e-13	up
ENSMUSG00000019470	Xab2	515	570	649	1042	1086	914	804	861	799	1073	1152	1099	-0.586115	9.87696e-13	down	-0.00806863	0.936527	none	0.129241	0.177404	none
ENSMUSG00000019471	Cdc37	2418	2663	2599	3973	3992	3384	4358	4784	4519	4597	4806	4801	-0.338104	7.23141e-16	none	0.188365	2.50091e-07	none	0.453621	1.45026e-22	none
ENSMUSG00000019478	Rab4a	245	255	266	125	115	101	186	167	166	105	126	106	1.39487	1.57233e-21	up	-0.153481	0.52317	none	-0.940586	5.77311e-13	down
ENSMUSG00000019487	Trip10	674	774	629	1182	1152	1014	1216	1164	1127	1236	1365	1289	-0.465382	5.94984e-10	none	0.0797301	0.270057	none	0.378623	2.05027e-07	none
ENSMUSG00000019494	Cops6	1283	1458	1432	1587	1591	1359	1689	1696	1641	1685	1758	1536	0.104023	0.0950507	none	-0.00192593	0.983273	none	-0.108794	0.0669775	none
ENSMUSG00000019505	Ubb	4859	5431	5273	5833	5700	4731	6692	6368	6407	6304	6714	6375	0.163129	4.51125e-06	none	0.119642	0.000129012	none	-0.0544073	0.189814	none
ENSMUSG00000019518	Ap4m1	304	289	285	381	372	326	337	323	297	439	428	447	-0.0703151	0.616067	none	0.149188	0.210228	none	-0.25643	0.0350995	none
ENSMUSG00000019528	Gyg	1778	2008	1893	503	527	413	597	598	571	515	559	519	2.20376	2.59348e-262	up	0.00912328	0.948129	none	-2.06246	5.38854e-262	down
ENSMUSG00000019539	Rcn3	403	484	447	243	269	214	654	609	605	597	638	651	1.10261	1.25572e-24	up	1.24288	2.33631e-37	up	0.109237	0.274196	none
ENSMUSG00000019558	Slc6a8	2019	2170	1957	1821	1806	1530	1444	1250	1317	1527	1572	1443	0.479314	2.05061e-20	none	-0.318364	1.28012e-09	none	-0.993976	6.03333e-65	down
ENSMUSG00000019564	Arid3a	102	101	106	118	138	86	91	89	90	97	112	118	0.0898737	0.715372	none	-0.191811	0.429353	none	-0.573753	0.00401028	none
ENSMUSG00000019577	Pdk4	883	1010	805	856	997	673	1520	1394	1307	1198	1166	1238	0.32672	0.000203676	none	0.384241	4.65198e-07	none	0.267923	0.000308605	none
ENSMUSG00000019578	Ubxn6	553	559	591	673	697	550	898	910	915	785	788	678	0.0562608	0.585767	none	0.0964055	0.336943	none	0.298574	0.000169542	none
ENSMUSG00000019579	D17Wsu104e	611	665	673	920	970	833	891	838	812	1278	1259	1046	-0.258424	0.00100355	none	0.2589	0.0013895	none	0.00444615	0.966626	none
ENSMUSG00000019590	Cyb561	49	52	47	91	83	67	25	39	49	108	114	87	-0.473502	0.0749879	none	0.226041	0.387019	none	-0.763108	0.0178196	none
ENSMUSG00000019647	Sema6a	930	1104	1007	1132	1034	866	2582	2550	2509	361	351	352	0.230976	0.000915404	none	-1.64317	1.24325e-95	down	0.952826	2.43072e-73	up
ENSMUSG00000019659	Ccdc12	350	383	363	431	410	345	329	354	332	425	456	402	0.113202	0.338297	none	-0.0210412	0.886371	none	-0.488389	2.47308e-06	none
ENSMUSG00000019689	1110001J03Rik	29	62	46	63	63	52	69	59	53	69	49	46	-0.161144	0.655906	none	-0.249001	0.47024	none	0.0326764	0.935747	none
ENSMUSG00000019699	Akt3	671	828	737	1376	1398	1139	1283	1396	1324	1130	1209	1270	-0.582237	2.13018e-18	none	-0.250617	4.7198e-05	none	0.464765	1.54377e-11	none
ENSMUSG00000019710	Mrpl24	566	651	555	816	741	658	909	842	864	898	945	929	-0.0970778	0.311099	none	0.188531	0.0143194	none	0.184648	0.0251306	none
ENSMUSG00000019715	Gle1	654	692	671	1037	1026	864	1108	1053	1039	1163	1152	1148	-0.31052	1.93051e-05	none	0.108442	0.137254	none	0.287486	5.01015e-05	none
ENSMUSG00000019718	2810055F11Rik	57	59	53	266	228	174	162	143	145	277	297	244	-1.74849	1.2661e-20	down	0.163153	0.319658	none	1.03426	2.4377e-07	up
ENSMUSG00000019726	Lyst	462	584	543	493	512	404	938	893	936	423	531	539	0.398931	1.9461e-05	none	-0.0510208	0.712595	none	0.425173	1.04977e-07	none
ENSMUSG00000019731	Slc35e1	877	933	833	1266	1299	983	1569	1527	1394	1629	1841	1663	-0.194365	0.00641965	none	0.400429	5.34057e-13	none	0.385594	2.31605e-09	none
ENSMUSG00000019732	Calr3	19	19	16	37	31	29	35	36	26	33	32	31	-0.618444	0.160068	none	-0.149749	0.760144	none	0.463822	0.301869	none
ENSMUSG00000019734	Tmc4	9	15	10	53	62	33	42	45	42	51	46	45	-1.88443	5.99429e-06	down	-0.179827	0.648352	none	1.55076	0.000190452	up
ENSMUSG00000019737	AI428936	13	14	12	8	9	10	13	11	6	4	10	8	0.745007	0.263792	none	-0.450696	0.63002	none	-0.761018	0.232411	none
ENSMUSG00000019738	Polr2i	175	198	178	280	297	236	283	246	212	276	287	265	-0.334558	0.0157485	none	-0.107541	0.479871	none	0.0483774	0.789696	none
ENSMUSG00000019761	Krt10	45	73	61	62	76	52	66	85	74	25	42	36	0.138184	0.670745	none	-1.01743	0.000766994	down	-0.0413658	0.900282	none
ENSMUSG00000019762	Iyd	2	5	7	1	0	0	1	0	0	0	0	1	3.91348	0.0225659	none	-0.139931	NA	none	-4.07023	0.0145108	none
ENSMUSG00000019763	Rmnd1	355	386	314	415	422	343	583	504	535	342	357	303	0.0655699	0.621518	none	-0.370181	0.000677687	none	0.242723	0.0246112	none
ENSMUSG00000019767	Gm221	2	4	3	6	5	5	6	6	4	6	10	4	-0.615042	0.602508	none	0.177188	0.882297	none	0.456977	0.706761	none
ENSMUSG00000019768	Esr1	204	240	190	212	205	160	1377	1282	1251	340	375	361	0.364127	0.0144276	none	0.766681	1.22072e-10	up	2.24741	8.02909e-144	up
ENSMUSG00000019769	Syne1	4665	5216	4885	1647	1615	1489	3671	3833	3707	805	897	919	1.85842	0	up	-0.997648	7.36487e-55	down	-0.774447	1.56064e-90	down
ENSMUSG00000019772	Vip	0	0	0	1	2	1	1	0	0	3	0	0	-2.61975	0.370983	none	-0.516252	NA	none	0.583088	NA	none
ENSMUSG00000019773	Fbxo5	98	142	107	1326	1319	1080	863	886	847	1306	1439	1344	-3.19918	9.37757e-204	down	0.000168576	0.99827	none	2.52824	7.62479e-113	up
ENSMUSG00000019774	Mtrf1l	146	206	169	216	189	190	242	286	265	152	137	143	0.0254555	0.903958	none	-0.600081	0.000170412	down	0.232921	0.133854	none
ENSMUSG00000019775	Rgs17	5	6	12	162	133	116	84	103	95	258	311	278	-3.93067	2.16142e-26	down	0.909	1.44219e-10	up	3.23945	1.12163e-16	up
ENSMUSG00000019777	Hdac2	2174	2660	2392	4247	4275	3457	3153	3339	3110	3701	3978	3950	-0.503682	2.12788e-30	none	-0.176433	1.29956e-06	none	0.0345503	0.567496	none
ENSMUSG00000019779	Frk	84	102	66	304	306	273	303	277	277	525	611	578	-1.58776	1.06552e-22	down	0.819068	2.77165e-17	up	1.3895	3.27103e-18	up
ENSMUSG00000019782	Rwdd1	887	948	986	1227	1255	1094	1059	1110	1004	1370	1597	1519	-0.117842	0.113763	none	0.189087	0.00300648	none	-0.208915	0.00278694	none
ENSMUSG00000019787	Trdn	3974	4599	4189	26	36	20	752	697	692	4	6	1	7.50858	0	up	-3.02525	2.10121e-06	down	-2.95231	0	down
ENSMUSG00000019789	Hey2	10	17	14	5	2	8	4	1	5	2	0	2	1.63592	0.024883	none	-2.08162	0.14362	none	-2.4025	0.00128995	down
ENSMUSG00000019790	Stxbp5	406	465	469	1112	1116	940	883	909	863	770	884	778	-1.01617	4.5318e-40	down	-0.517611	3.66661e-15	none	0.609373	1.65338e-14	up
ENSMUSG00000019791	Hint3	85	83	77	57	81	62	118	146	91	68	80	43	0.518414	0.0381739	none	-0.207093	0.560363	none	0.152811	0.549784	none
ENSMUSG00000019792	Trmt11	124	185	144	413	415	307	215	230	202	371	391	372	-1.09796	3.10969e-16	down	-0.131669	0.287907	none	0.140974	0.433215	none
ENSMUSG00000019794	Katna1	323	386	354	491	461	424	401	378	382	466	473	440	-0.150114	0.187576	none	-0.133889	0.236488	none	-0.249094	0.0198211	none
ENSMUSG00000019795	Pcmt1	1458	1585	1604	1204	1200	921	1254	1210	1170	1208	1329	1175	0.712898	1.03877e-33	up	0.0267814	0.762699	none	-0.732901	5.60144e-39	down
ENSMUSG00000019796	Lrp11	52	65	45	256	313	228	86	106	68	358	383	348	-2.07214	1.47502e-29	down	0.316918	0.0105616	none	0.304689	0.280798	none
ENSMUSG00000019797	1700021F05Rik	510	501	485	564	551	464	445	412	423	546	624	589	0.150387	0.135576	none	0.0204417	0.870712	none	-0.60454	9.33023e-11	down
ENSMUSG00000019802	Sec63	2540	2932	2810	2811	2867	2313	2891	2951	2912	2672	2991	3017	0.278041	2.46625e-10	none	-0.014844	0.824346	none	-0.29648	3.39632e-11	none
ENSMUSG00000019804	Snx3	1827	2085	1956	2013	1984	1612	2505	2373	2408	2257	2343	2332	0.292174	2.96557e-09	none	0.172392	0.000298488	none	-0.0646348	0.242522	none
ENSMUSG00000019806	Aig1	223	243	222	467	443	425	165	185	155	281	313	295	-0.735157	1.18281e-10	down	-0.72665	4.05849e-12	down	-0.824465	1.38335e-09	down
ENSMUSG00000019808	Adat2	67	85	95	213	204	170	125	115	101	236	202	187	-1.02323	7.99379e-09	down	-0.0415128	0.848151	none	0.0881341	0.731284	none
ENSMUSG00000019809	Pex3	361	376	386	508	515	430	416	396	377	406	463	453	-0.144821	0.183683	none	-0.271865	0.00543145	none	-0.296572	0.00414053	none
ENSMUSG00000019810	Fuca2	217	239	199	240	253	222	340	319	317	278	304	284	0.0966795	0.55196	none	0.138661	0.359534	none	0.1977	0.138282	none
ENSMUSG00000019813	Cep57l1	68	85	98	387	317	261	358	419	350	424	381	401	-1.71248	4.56803e-26	down	0.193301	0.148135	none	1.78985	1.66073e-32	up
ENSMUSG00000019814	Ltv1	780	870	847	1769	1748	1401	870	883	790	1797	1961	1948	-0.749814	4.18311e-36	down	0.0813005	0.167538	none	-0.35172	5.96003e-07	none
ENSMUSG00000019817	Plagl1	2431	2747	2256	1712	1937	1400	3534	3573	3511	1602	1822	1822	0.787671	6.70588e-37	up	-0.0763644	0.298394	none	0.137536	0.0137475	none
ENSMUSG00000019818	Cd164	19261	21460	19718	6711	6565	5274	9311	9438	9080	5073	5511	5090	1.93227	0	up	-0.376086	4.03566e-34	none	-1.49628	0	down
ENSMUSG00000019820	Utrn	6992	7676	7914	2943	3267	2626	4779	4744	4626	2736	3069	3005	1.57939	5.76974e-271	up	-0.140325	0.00522643	none	-1.05228	1.60151e-160	down
ENSMUSG00000019822	Smpd2	265	312	318	265	253	238	326	339	363	269	246	210	0.465077	0.000196095	none	-0.198185	0.214667	none	-0.17562	0.164397	none
ENSMUSG00000019823	Mical1	406	431	436	418	384	277	594	621	575	428	433	425	0.47274	1.11885e-05	none	0.125896	0.33143	none	0.113384	0.262833	none
ENSMUSG00000019826	Zbtb24	239	252	230	278	235	198	309	329	303	234	237	205	0.250137	0.0798492	none	-0.204538	0.196641	none	0.00585447	0.97215	none
ENSMUSG00000019831	Wasf1	105	104	125	252	255	202	284	296	251	208	227	222	-0.856277	4.97823e-08	down	-0.243095	0.0954947	none	0.935	3.67255e-10	up
ENSMUSG00000019832	Rab32	36	36	38	32	29	27	58	49	48	62	51	56	0.5478	0.140951	none	0.807703	0.0140946	none	0.114898	0.756706	none
ENSMUSG00000019836	Amd-ps4	1	0	0	2	1	1	0	0	0	0	0	2	-1.65906	0.538745	none	-1.11868	NA	none	-1.34047	NA	none
ENSMUSG00000019837	Gtf3c6	367	451	423	600	558	516	487	509	489	721	765	707	-0.210141	0.0392951	none	0.252291	0.00307503	none	-0.116795	0.277634	none
ENSMUSG00000019838	Slc16a10	474	560	539	268	271	258	435	403	407	167	175	189	1.20128	4.44103e-31	up	-0.72608	1.10404e-07	down	-0.713955	1.78814e-15	down
ENSMUSG00000019841	Rev3l	1790	2033	1751	1393	1491	1173	2655	2528	2522	1070	1188	1156	0.68498	1.26977e-33	up	-0.383045	5.61984e-11	none	0.090052	0.111719	none
ENSMUSG00000019842	Traf3ip2	114	115	100	69	75	39	229	203	222	117	111	108	1.08784	1.61819e-06	up	0.756275	0.00121023	up	0.612816	0.000131094	up
ENSMUSG00000019843	Fyn	4659	5010	5059	1378	1329	1177	702	690	662	783	786	826	2.14847	0	up	-0.833542	5.53399e-39	down	-3.22048	0	down
ENSMUSG00000019845	Tube1	43	48	57	284	279	242	253	237	246	315	325	327	-2.21871	1.77388e-34	down	0.129159	0.363706	none	1.93686	2.62828e-26	up
ENSMUSG00000019846	Lama4	628	690	571	304	318	246	479	429	436	490	584	581	1.35004	3.29118e-43	up	0.797278	1.84006e-15	up	-0.868936	1.9292e-22	down
ENSMUSG00000019848	Popdc3	2949	3327	3118	1411	1331	1173	1319	1141	1139	952	1056	1065	1.48774	2.41473e-210	up	-0.485541	3.31094e-15	none	-1.76191	5.61646e-250	down
ENSMUSG00000019849	Prep	3186	3564	3602	4467	4639	3694	4103	4234	4054	4433	4662	4575	-0.0789663	0.0853704	none	-0.0386035	0.372726	none	-0.117916	0.00923013	none
ENSMUSG00000019850	Tnfaip3	582	565	604	310	342	288	194	165	178	562	617	500	1.12417	9.85309e-30	up	0.699232	6.43242e-12	up	-2.08534	1.80969e-83	down
ENSMUSG00000019851	Perp	13	8	6	5	6	11	10	9	11	9	3	8	0.495747	0.565028	none	-0.300807	0.78656	none	-0.234193	0.772339	none
ENSMUSG00000019852	D10Bwg1379e	3	3	14	8	9	3	11	9	11	10	6	6	0.257484	0.809882	none	0.033543	0.976876	none	0.253941	0.786452	none
ENSMUSG00000019853	Hebp2	61	66	71	93	96	84	129	115	116	136	131	119	-0.239322	0.355494	none	0.363599	0.0874025	none	0.484283	0.0241454	none
[truncated: 18,797 more rows]
