# Supplementary material for: MyoD is a 3D genome structure organizer for muscle cell identity
Source: Nat Commun. 2022 Jan 11;13:205. doi: 10.1038/s41467-021-27865-6 (PMC8752600; doi:10.1038/s41467-021-27865-6)
Supplement: Supplementary file 4 — Supplementary Dataset 2 [file 41467_2021_27865_MOESM4_ESM.xls]

## Sheet: Supplementary Data 2
# Supplementary Data 2. Loops called by HiCCUPS in WT-GM, WT-DM, MKO-GM and MKO-DM cells
WT-GM loops							WT-DM loops							MKO-GM loops							MKO-DM loops
chrX	startX	endX	chrY	startY	endY		chrX	startX	endX	chrY	startY	endY		chrX	startX	endX	chrY	startY	endY		chrX	startX	endX	chrY	startY	endY
10	109890000	109900000	10	110160000	110170000		10	69330000	69340000	10	69550000	69560000		10	115450000	115460000	10	115630000	115640000		10	79630000	79640000	10	79860000	79870000
10	125220000	125230000	10	125400000	125410000		10	12810000	12820000	10	12890000	12900000		10	30540000	30550000	10	31010000	31020000		10	23160000	23170000	10	23330000	23340000
10	121530000	121540000	10	121960000	121970000		10	68360000	68370000	10	68640000	68650000		10	121530000	121540000	10	121960000	121970000		10	99100000	99110000	10	99630000	99640000
10	66370000	66380000	10	66560000	66570000		10	94470000	94480000	10	94540000	94550000		10	68670000	68680000	10	68760000	68770000		10	127110000	127120000	10	127170000	127180000
10	59990000	60000000	10	60210000	60220000		10	86240000	86250000	10	86290000	86300000		10	61070000	61080000	10	61120000	61130000		10	59990000	60000000	10	60070000	60080000
10	87110000	87120000	10	87310000	87320000		10	106360000	106370000	10	106820000	106830000		10	68360000	68370000	10	68640000	68650000		10	13280000	13290000	10	13580000	13590000
10	70030000	70040000	10	70420000	70430000		10	97170000	97180000	10	98540000	98550000		10	115770000	115780000	10	115910000	115920000		10	53060000	53070000	10	53310000	53320000
10	75430000	75440000	10	75660000	75670000		10	8040000	8050000	10	8110000	8120000		10	93280000	93290000	10	93420000	93430000		10	5570000	5580000	10	5730000	5740000
10	21180000	21190000	10	21500000	21510000		10	92510000	92520000	10	93010000	93020000		10	27700000	27710000	10	27790000	27800000		10	107600000	107610000	10	107670000	107680000
10	107730000	107740000	10	107970000	107980000		10	77900000	77910000	10	78060000	78070000		10	23890000	23900000	10	24340000	24350000		10	33820000	33830000	10	33920000	33930000
10	39250000	39260000	10	39670000	39680000		10	60820000	60830000	10	61110000	61120000		10	120370000	120380000	10	120470000	120480000		10	83280000	83290000	10	83620000	83630000
10	41020000	41030000	10	41400000	41410000		10	22900000	22910000	10	23160000	23170000		10	109890000	109900000	10	110080000	110090000		10	23530000	23540000	10	23690000	23700000
10	5180000	5190000	10	5910000	5920000		10	14170000	14180000	10	14260000	14270000		10	99100000	99110000	10	99480000	99490000		10	98370000	98380000	10	98540000	98550000
10	95690000	95700000	10	95920000	95930000		10	80390000	80400000	10	80630000	80640000		10	98620000	98630000	10	98870000	98880000		10	79900000	79910000	10	80150000	80160000
10	93400000	93410000	10	93660000	93670000		10	75470000	75480000	10	75660000	75670000		10	98200000	98210000	10	98370000	98380000		10	26640000	26650000	10	26710000	26720000
10	8890000	8900000	10	9390000	9400000		10	42710000	42720000	10	43090000	43100000		10	96260000	96270000	10	96770000	96780000		10	96840000	96850000	10	96930000	96940000
10	110660000	110670000	10	110910000	110920000		10	13280000	13290000	10	13770000	13780000		10	101910000	101920000	10	102280000	102290000		10	69480000	69490000	10	69750000	69760000
10	93050000	93060000	10	93400000	93410000		10	121530000	121540000	10	121880000	121890000		10	77980000	77990000	10	78210000	78220000		10	52800000	52810000	10	53020000	53030000
10	85140000	85150000	10	85240000	85250000		10	92750000	92760000	10	93010000	93020000		10	5180000	5190000	10	5910000	5920000		10	21320000	21330000	10	21490000	21500000
10	60820000	60830000	10	61110000	61120000		10	83280000	83290000	10	83620000	83630000		10	70020000	70030000	10	70270000	70280000		10	13280000	13290000	10	13800000	13810000
10	20120000	20130000	10	20440000	20450000		10	101910000	101920000	10	102280000	102290000		10	69330000	69340000	10	69550000	69560000		10	99100000	99110000	10	99480000	99490000
10	106360000	106370000	10	106820000	106830000		10	87620000	87630000	10	87760000	87770000		10	9520000	9530000	10	10040000	10050000		10	92750000	92760000	10	93010000	93020000
10	68440000	68450000	10	68780000	68790000		10	70060000	70070000	10	70270000	70280000		10	125400000	125410000	10	125760000	125770000		10	12810000	12820000	10	13020000	13030000
10	22910000	22920000	10	23160000	23170000		10	85140000	85150000	10	85240000	85250000		10	121990000	122000000	10	122110000	122120000		10	106710000	106720000	10	106820000	106830000
10	121530000	121540000	10	121880000	121890000		10	45520000	45530000	10	45630000	45640000		10	97170000	97180000	10	98540000	98550000		10	101910000	101920000	10	102280000	102290000
10	85930000	85940000	10	86190000	86200000		10	96080000	96090000	10	96620000	96630000		10	76980000	76990000	10	77210000	77220000		10	14450000	14460000	10	14890000	14900000
10	41680000	41690000	10	42350000	42360000		10	23160000	23170000	10	23490000	23500000		10	21870000	21880000	10	21990000	22000000		10	110660000	110670000	10	110910000	110920000
10	23160000	23170000	10	23490000	23500000		10	59990000	60000000	10	60530000	60540000		10	82370000	82380000	10	83000000	83010000		10	13590000	13600000	10	13800000	13810000
10	125450000	125460000	10	125760000	125770000		10	95830000	95840000	10	96770000	96780000		10	17770000	17780000	10	18030000	18040000		10	5180000	5190000	10	5910000	5920000
10	82370000	82380000	10	82970000	82980000		10	94950000	94960000	10	95490000	95500000		10	14450000	14460000	10	14890000	14900000		10	75430000	75440000	10	75660000	75670000
10	45100000	45110000	10	45520000	45530000		10	93670000	93680000	10	94070000	94080000		10	13920000	13930000	10	14100000	14110000		10	58270000	58280000	10	58750000	58760000
10	87010000	87020000	10	87310000	87320000		10	24980000	24990000	10	25390000	25400000		10	114410000	114420000	10	114530000	114540000		10	9620000	9630000	10	10040000	10050000
10	70030000	70040000	10	70270000	70280000		10	80750000	80760000	10	80910000	80920000		10	69330000	69340000	10	69630000	69640000		10	92180000	92190000	10	92470000	92480000
10	44240000	44250000	10	44400000	44410000		10	98080000	98090000	10	98370000	98380000		10	42940000	42950000	10	43250000	43260000		10	121880000	121890000	10	121960000	121970000
10	42940000	42950000	10	43250000	43260000		10	64210000	64220000	10	66030000	66040000		10	13280000	13290000	10	13760000	13770000		10	93680000	93690000	10	93850000	93860000
10	42670000	42680000	10	43170000	43180000		10	76290000	76300000	10	76970000	76980000		10	116010000	116020000	10	116220000	116230000		10	85140000	85150000	10	85340000	85350000
10	115450000	115460000	10	115630000	115640000		10	50600000	50610000	10	51120000	51130000		10	92750000	92760000	10	93010000	93020000		10	59610000	59620000	10	59870000	59880000
10	110660000	110670000	10	111400000	111410000		10	99100000	99110000	10	99470000	99480000		10	59610000	59620000	10	59870000	59880000		10	128280000	128290000	10	128410000	128420000
10	101910000	101920000	10	102280000	102290000		10	59880000	59890000	10	60530000	60540000		10	44040000	44050000	10	44470000	44480000		10	60800000	60810000	10	61060000	61070000
10	97170000	97180000	10	98540000	98550000		10	116380000	116390000	10	116650000	116660000		10	26850000	26860000	10	27480000	27490000		10	59370000	59380000	10	59670000	59680000
10	59460000	59470000	10	59700000	59710000		10	93050000	93060000	10	93400000	93410000		10	8520000	8530000	10	8770000	8780000		10	13920000	13930000	10	14100000	14110000
10	18960000	18970000	10	19230000	19240000		10	40370000	40380000	10	41000000	41010000		10	92110000	92120000	10	92470000	92480000		10	97170000	97180000	10	98540000	98550000
10	107290000	107300000	10	107690000	107700000		10	93870000	93880000	10	94410000	94420000		10	67920000	67930000	10	68350000	68360000		10	93670000	93680000	10	94070000	94080000
10	87110000	87120000	10	87430000	87440000		10	89090000	89100000	10	89280000	89290000		10	67000000	67010000	10	67440000	67450000		10	42700000	42710000	10	43090000	43100000
10	40360000	40370000	10	41000000	41010000		10	75420000	75430000	10	75670000	75680000		10	120370000	120380000	10	120690000	120700000		10	40370000	40380000	10	41000000	41010000
10	66770000	66780000	10	67440000	67450000		10	67460000	67470000	10	67810000	67820000		10	114750000	114760000	10	115020000	115030000		10	63040000	63050000	10	63530000	63540000
10	42700000	42710000	10	43090000	43100000		10	11720000	11730000	10	12080000	12090000		10	110660000	110670000	10	110920000	110930000		10	40720000	40730000	10	41120000	41130000
10	24980000	24990000	10	25400000	25410000		10	5320000	5330000	10	5670000	5680000		10	57730000	57740000	10	57930000	57940000		10	16750000	16760000	10	17060000	17070000
10	98370000	98380000	10	98540000	98550000		10	3130000	3140000	10	3460000	3470000		10	42710000	42720000	10	43170000	43180000		10	78060000	78070000	10	78570000	78580000
10	92170000	92180000	10	92470000	92480000		10	70030000	70040000	10	70680000	70690000		10	21180000	21190000	10	21490000	21500000		10	69780000	69790000	10	70270000	70280000
10	82610000	82620000	10	83000000	83010000		10	66780000	66790000	10	67090000	67100000		10	76290000	76300000	10	76730000	76740000		10	41150000	41160000	10	41400000	41410000
10	4420000	4430000	10	4490000	4500000		10	45100000	45110000	10	45220000	45230000		10	68830000	68840000	10	69300000	69310000		10	39250000	39260000	10	39520000	39530000
10	96080000	96090000	10	96390000	96400000		10	72510000	72520000	10	72560000	72570000		10	53360000	53370000	10	53510000	53520000		10	83110000	83120000	10	83230000	83240000
10	12730000	12740000	10	13020000	13030000		10	52800000	52810000	10	53230000	53240000		10	41150000	41160000	10	41400000	41410000		10	70030000	70040000	10	70680000	70690000
10	96080000	96090000	10	96620000	96630000		10	69820000	69830000	10	70270000	70280000		10	41020000	41030000	10	41400000	41410000		10	67330000	67340000	10	67600000	67610000
10	91760000	91770000	10	92110000	92120000		10	110660000	110670000	10	111400000	111410000		10	17950000	17960000	10	18260000	18270000		10	58760000	58770000	10	59320000	59330000
10	41150000	41160000	10	41400000	41410000		10	109890000	109900000	10	110160000	110170000		10	5180000	5190000	10	5670000	5680000		10	51820000	51830000	10	52100000	52110000
10	104810000	104820000	10	105010000	105020000		10	82370000	82380000	10	83000000	83010000		10	121530000	121540000	10	121880000	121890000		10	32890000	32900000	10	32970000	32980000
10	111410000	111420000	10	112230000	112240000		10	67740000	67750000	10	67920000	67930000		10	118730000	118740000	10	118890000	118900000		10	107290000	107300000	10	107620000	107630000
10	60800000	60810000	10	61060000	61070000		10	63040000	63050000	10	63540000	63550000		10	92880000	92890000	10	93270000	93280000		10	17770000	17780000	10	18030000	18040000
10	14450000	14460000	10	14890000	14900000		10	32800000	32810000	10	32890000	32900000		10	69820000	69830000	10	70270000	70280000		10	17450000	17460000	10	17830000	17840000
10	107290000	107300000	10	107880000	107890000		10	115150000	115160000	10	115420000	115430000		10	40360000	40370000	10	41000000	41010000		10	67740000	67750000	10	67910000	67920000
10	110740000	110750000	10	111400000	111410000		10	114750000	114760000	10	115020000	115030000		10	26850000	26860000	10	27390000	27400000		10	56500000	56510000	10	56630000	56640000
10	68910000	68920000	10	69420000	69430000		10	65810000	65820000	10	66030000	66040000		10	73920000	73930000	10	74310000	74320000		10	32900000	32910000	10	33020000	33030000
10	26090000	26100000	10	26710000	26720000		10	40740000	40750000	10	41120000	41130000		10	51820000	51830000	10	52100000	52110000		10	29250000	29260000	10	29800000	29810000
10	17950000	17960000	10	18250000	18260000		10	12730000	12740000	10	12910000	12920000		10	68910000	68920000	10	69420000	69430000		10	13680000	13690000	10	14030000	14040000
10	99620000	99630000	10	99940000	99950000		10	5180000	5190000	10	5670000	5680000		10	56500000	56510000	10	56640000	56650000		10	115760000	115770000	10	116020000	116030000
10	63700000	63710000	10	63800000	63810000		10	56720000	56730000	10	56900000	56910000		10	44010000	44020000	10	44170000	44180000		10	70270000	70280000	10	70680000	70690000
10	109350000	109360000	10	110160000	110170000		10	51820000	51830000	10	52100000	52110000		10	39250000	39260000	10	39670000	39680000		10	69130000	69140000	10	69420000	69430000
10	93050000	93060000	10	93570000	93580000		10	42230000	42240000	10	42450000	42460000		10	8890000	8900000	10	9390000	9400000		10	42410000	42420000	10	42520000	42530000
10	42410000	42420000	10	42660000	42670000		10	14660000	14670000	10	14770000	14780000		10	82610000	82620000	10	83000000	83010000		10	36730000	36740000	10	36850000	36860000
10	23530000	23540000	10	24020000	24030000		10	102710000	102720000	10	102860000	102870000		10	70030000	70040000	10	70420000	70430000		10	23060000	23070000	10	23500000	23510000
10	73920000	73930000	10	74310000	74320000		10	97170000	97180000	10	98450000	98460000		10	58270000	58280000	10	58750000	58760000		10	20440000	20450000	10	20630000	20640000
10	56090000	56100000	10	56500000	56510000		10	87110000	87120000	10	87580000	87590000		10	4550000	4560000	10	4830000	4840000		10	118030000	118040000	10	118600000	118610000
10	50600000	50610000	10	51120000	51130000		10	62280000	62290000	10	62520000	62530000		10	99620000	99630000	10	99910000	99920000		10	106930000	106940000	10	106990000	107000000
10	28200000	28210000	10	28440000	28450000		10	17950000	17960000	10	18260000	18270000		10	97170000	97180000	10	98370000	98380000		10	95930000	95940000	10	96770000	96780000
10	26210000	26220000	10	26610000	26620000		10	118730000	118740000	10	119070000	119080000		10	95010000	95020000	10	95550000	95560000		10	68470000	68480000	10	68780000	68790000
10	17770000	17780000	10	18110000	18120000		10	92110000	92120000	10	92470000	92480000		10	50610000	50620000	10	51120000	51130000		10	26850000	26860000	10	27390000	27400000
10	16290000	16300000	10	17440000	17450000		10	70280000	70290000	10	70680000	70690000		10	45390000	45400000	10	45520000	45530000		10	106640000	106650000	10	106820000	106830000
10	114750000	114760000	10	115210000	115220000		10	67810000	67820000	10	68670000	68680000		10	121620000	121630000	10	121960000	121970000		10	92890000	92900000	10	93270000	93280000
10	80960000	80970000	10	81630000	81640000		10	67320000	67330000	10	67610000	67620000		10	70270000	70280000	10	70680000	70690000		10	81070000	81080000	10	81630000	81640000
10	69780000	69790000	10	70270000	70280000		10	53580000	53590000	10	53790000	53800000		10	62250000	62260000	10	62840000	62850000		10	74980000	74990000	10	75390000	75400000
10	8770000	8780000	10	9470000	9480000		10	21980000	21990000	10	22170000	22180000		10	58620000	58630000	10	59320000	59330000		10	67920000	67930000	10	68640000	68650000
10	58620000	58630000	10	59320000	59330000		10	69780000	69790000	10	70420000	70430000		10	29250000	29260000	10	29530000	29540000		10	38890000	38900000	10	39450000	39460000
10	97790000	97800000	10	98000000	98010000		10	66300000	66310000	10	66470000	66480000		10	109350000	109360000	10	110180000	110190000		10	15020000	15030000	10	15110000	15120000
10	18630000	18640000	10	19230000	19240000		10	58130000	58140000	10	58360000	58370000		10	51510000	51520000	10	52100000	52110000		10	3130000	3140000	10	3460000	3470000
10	115760000	115770000	10	116470000	116480000		10	32800000	32810000	10	33020000	33030000		10	32610000	32620000	10	33020000	33030000		10	90760000	90770000	10	91000000	91010000
10	30330000	30340000	10	31030000	31040000		10	88920000	88930000	10	89280000	89290000		10	26210000	26220000	10	26610000	26620000		10	86010000	86020000	10	86190000	86200000
10	8510000	8520000	10	9390000	9400000		10	40600000	40610000	10	41000000	41010000		10	97170000	97180000	10	98610000	98620000		10	57180000	57190000	10	57440000	57450000
10	78030000	78040000	10	79140000	79150000		10	110730000	110740000	10	111400000	111410000		10	80960000	80970000	10	81630000	81640000		10	93870000	93880000	10	94410000	94420000
10	17450000	17460000	10	18030000	18040000		10	109350000	109360000	10	110160000	110170000		10	36850000	36860000	10	38270000	38280000		10	51740000	51750000	10	52100000	52110000
10	5010000	5020000	10	5750000	5760000		10	41410000	41420000	10	41690000	41700000		10	110660000	110670000	10	111400000	111410000		10	8730000	8740000	10	9470000	9480000
10	102710000	102720000	10	102860000	102870000		10	18630000	18640000	10	19220000	19230000		10	66770000	66780000	10	67450000	67460000		10	98210000	98220000	10	98450000	98460000
10	26640000	26650000	10	27480000	27490000		10	115050000	115060000	10	115630000	115640000		10	118420000	118430000	10	118670000	118680000		10	85930000	85940000	10	86190000	86200000
10	25400000	25410000	10	26060000	26070000		10	64210000	64220000	10	66260000	66270000		10	105270000	105280000	10	106020000	106030000		10	36790000	36800000	10	37340000	37350000
10	106040000	106050000	10	106340000	106350000		10	32610000	32620000	10	32790000	32800000		10	42410000	42420000	10	42660000	42670000		10	67000000	67010000	10	67460000	67470000
10	95690000	95700000	10	96290000	96300000		10	4550000	4560000	10	4860000	4870000		10	16230000	16240000	10	17440000	17450000		10	106050000	106060000	10	106340000	106350000
10	94450000	94460000	10	95350000	95360000		10	80960000	80970000	10	81630000	81640000		10	13280000	13290000	10	14030000	14040000		10	51310000	51320000	10	51490000	51500000
10	109550000	109560000	10	110160000	110170000		10	119080000	119090000	10	119370000	119380000		10	60660000	60670000	10	61060000	61070000		10	45100000	45110000	10	45370000	45380000
10	7600000	7610000	10	8430000	8440000		10	118030000	118040000	10	118600000	118610000		10	41230000	41240000	10	41520000	41530000		10	29250000	29260000	10	29910000	29920000
10	106870000	106880000	10	107350000	107360000		10	85930000	85940000	10	86190000	86200000		10	121990000	122000000	10	122440000	122450000		10	21980000	21990000	10	22170000	22180000
10	41230000	41240000	10	42010000	42020000		10	41020000	41030000	10	41400000	41410000		10	63560000	63570000	10	63740000	63750000		10	17450000	17460000	10	18100000	18110000
10	5990000	6000000	10	6810000	6820000		10	125770000	125780000	10	126300000	126310000		10	8510000	8520000	10	9470000	9480000		10	114860000	114870000	10	115630000	115640000
10	110940000	110950000	10	111540000	111550000		10	107240000	107250000	10	107870000	107880000		10	57180000	57190000	10	57460000	57470000		10	43290000	43300000	10	43790000	43800000
10	18960000	18970000	10	19610000	19620000		10	90730000	90740000	10	92110000	92120000		10	30330000	30340000	10	31020000	31030000		10	32800000	32810000	10	33020000	33030000
10	67330000	67340000	10	67740000	67750000		10	19320000	19330000	10	19620000	19630000		10	18630000	18640000	10	19410000	19420000		10	16270000	16280000	10	17440000	17450000
10	63040000	63050000	10	64210000	64220000		10	95670000	95680000	10	96390000	96400000		10	122700000	122710000	10	123570000	123580000		10	115640000	115650000	10	116280000	116290000
10	57460000	57470000	10	57710000	57720000		10	12730000	12740000	10	13680000	13690000		10	119690000	119700000	10	120690000	120700000		10	109350000	109360000	10	110170000	110180000
10	31460000	31470000	10	32610000	32620000		10	126720000	126730000	10	127930000	127940000		10	114860000	114870000	10	115630000	115640000		10	90730000	90740000	10	92110000	92120000
10	40720000	40730000	10	41410000	41420000		10	116790000	116800000	10	117120000	117130000		10	95670000	95680000	10	96390000	96400000		10	52820000	52830000	10	53230000	53240000
10	24980000	24990000	10	25860000	25870000		10	71720000	71730000	10	71780000	71790000		10	88780000	88790000	10	89090000	89100000		10	31030000	31040000	10	31320000	31330000
10	12140000	12150000	10	12640000	12650000		10	56720000	56730000	10	57160000	57170000		10	25400000	25410000	10	26060000	26070000		10	18960000	18970000	10	19610000	19620000
10	11160000	11170000	10	12330000	12340000		10	51510000	51520000	10	52100000	52110000		10	72560000	72570000	10	73920000	73930000		10	107290000	107300000	10	107710000	107720000
10	11720000	11730000	10	12710000	12720000		10	36720000	36730000	10	38570000	38580000		10	114760000	114770000	10	115210000	115220000		10	69780000	69790000	10	70420000	70430000
10	64210000	64220000	10	66270000	66280000		10	30330000	30340000	10	31020000	31030000		10	36730000	36740000	10	38270000	38280000		10	63550000	63560000	10	63730000	63740000
10	86480000	86490000	10	87110000	87120000		10	18730000	18740000	10	19230000	19240000		10	29250000	29260000	10	30130000	30140000		10	50420000	50430000	10	51120000	51130000
10	70940000	70950000	10	71850000	71860000		10	51310000	51320000	10	52100000	52110000		10	86480000	86490000	10	87790000	87800000		10	114750000	114760000	10	115020000	115030000
10	52250000	52260000	10	53020000	53030000		10	68910000	68920000	10	69420000	69430000		10	64210000	64220000	10	66030000	66040000		10	90190000	90200000	10	90700000	90710000
10	31460000	31470000	10	33020000	33030000		10	36730000	36740000	10	38270000	38280000		10	43290000	43300000	10	43950000	43960000		10	64210000	64220000	10	65230000	65240000
10	4520000	4530000	10	7380000	7390000		10	79860000	79870000	10	80780000	80790000		10	40720000	40730000	10	41390000	41400000		10	56090000	56100000	10	56500000	56510000
10	15020000	15030000	10	17440000	17450000		10	79620000	79630000	10	80370000	80380000		10	39980000	39990000	10	40360000	40370000		10	8500000	8510000	10	9390000	9400000
10	82080000	82090000	10	86150000	86160000		10	39770000	39780000	10	40240000	40250000		10	30560000	30570000	10	31160000	31170000		10	7530000	7540000	10	8230000	8240000
10	11170000	11180000	10	12710000	12720000		10	36850000	36860000	10	38560000	38570000		10	11720000	11730000	10	12710000	12720000		10	80990000	81000000	10	81630000	81640000
10	83240000	83250000	10	117030000	117040000		10	36740000	36750000	10	38750000	38760000		10	24980000	24990000	10	25860000	25870000		10	69780000	69790000	10	70680000	70690000
10	82080000	82090000	10	85270000	85280000		10	21860000	21870000	10	21930000	21940000		10	11160000	11170000	10	12330000	12340000		10	60660000	60670000	10	61120000	61130000
10	5270000	5280000	10	5570000	5580000		10	115650000	115660000	10	115890000	115900000		10	106040000	106050000	10	106350000	106360000		10	45100000	45110000	10	45230000	45240000
10	87310000	87320000	10	87790000	87800000		10	108160000	108170000	10	108930000	108940000		10	59670000	59680000	10	60740000	60750000		10	3650000	3660000	10	4310000	4320000
10	59610000	59620000	10	59870000	59880000		10	90200000	90210000	10	90730000	90740000		10	19210000	19220000	10	19610000	19620000		10	45100000	45110000	10	45520000	45530000
10	68360000	68370000	10	68640000	68650000		10	42410000	42420000	10	42660000	42670000		10	7590000	7600000	10	8430000	8440000		10	41020000	41030000	10	41400000	41410000
10	17080000	17090000	10	17280000	17290000		10	121130000	121140000	10	121960000	121970000		10	110930000	110940000	10	111540000	111550000		10	13280000	13290000	10	14100000	14110000
10	13280000	13290000	10	13800000	13810000		10	109200000	109210000	10	109520000	109530000		10	82080000	82090000	10	85270000	85280000		10	115760000	115770000	10	116470000	116480000
10	127000000	127010000	10	127170000	127180000		10	97950000	97960000	10	98540000	98550000		10	54270000	54280000	10	55690000	55700000		10	75340000	75350000	10	75660000	75670000
10	99100000	99110000	10	99930000	99940000		10	79620000	79630000	10	80870000	80880000		10	36730000	36740000	10	38560000	38570000		10	63040000	63050000	10	64210000	64220000
10	68830000	68840000	10	68980000	68990000		10	27790000	27800000	10	28210000	28220000		10	18820000	18830000	10	44310000	44320000		10	12730000	12740000	10	13680000	13690000
10	76980000	76990000	10	77200000	77210000		10	11170000	11180000	10	12330000	12340000		10	82080000	82090000	10	86150000	86160000		10	125970000	125980000	10	126300000	126310000
10	51310000	51320000	10	51370000	51380000		10	119690000	119700000	10	120680000	120690000		10	98370000	98380000	10	98540000	98550000		10	121540000	121550000	10	121880000	121890000
10	99380000	99390000	10	99620000	99630000		10	30540000	30550000	10	31160000	31170000		10	57720000	57730000	10	57840000	57850000		10	97810000	97820000	10	98000000	98010000
10	129150000	129160000	10	129210000	129220000		10	19220000	19230000	10	19610000	19620000		10	62090000	62100000	10	62240000	62250000		10	36730000	36740000	10	38270000	38280000
10	57750000	57760000	10	57930000	57940000		10	16260000	16270000	10	17060000	17070000		10	21400000	21410000	10	21500000	21510000		10	58610000	58620000	10	59320000	59330000
10	22430000	22440000	10	22800000	22810000		10	12800000	12810000	10	13680000	13690000		10	26640000	26650000	10	26710000	26720000		10	39770000	39780000	10	40240000	40250000
10	116380000	116390000	10	116640000	116650000		10	91000000	91010000	10	92110000	92120000		10	88790000	88800000	10	88840000	88850000		10	95670000	95680000	10	96290000	96300000
10	115760000	115770000	10	115910000	115920000		10	67320000	67330000	10	67730000	67740000		10	125220000	125230000	10	125400000	125410000		10	91000000	91010000	10	92110000	92120000
10	119890000	119900000	10	120290000	120300000		10	65810000	65820000	10	66270000	66280000		10	87140000	87150000	10	87310000	87320000		10	36730000	36740000	10	38570000	38580000
10	23530000	23540000	10	23690000	23700000		10	40370000	40380000	10	41110000	41120000		10	95590000	95600000	10	96080000	96090000		10	23530000	23540000	10	24010000	24020000
10	53060000	53070000	10	53310000	53320000		10	31320000	31330000	10	32600000	32610000		10	36850000	36860000	10	37330000	37340000		10	114750000	114760000	10	115630000	115640000
10	62890000	62900000	10	63030000	63040000		10	127380000	127390000	10	127620000	127630000		10	99100000	99110000	10	99930000	99940000		10	95670000	95680000	10	96390000	96400000
10	120070000	120080000	10	120290000	120300000		10	80520000	80530000	10	80880000	80890000		10	13280000	13290000	10	13490000	13500000		10	79610000	79620000	10	80640000	80650000
10	75920000	75930000	10	76080000	76090000		10	70940000	70950000	10	71850000	71860000		10	62890000	62900000	10	63030000	63040000		10	64210000	64220000	10	66270000	66280000
10	114860000	114870000	10	115020000	115030000		10	52250000	52260000	10	53050000	53060000		10	20690000	20700000	10	20910000	20920000		10	56090000	56100000	10	57030000	57040000
10	21870000	21880000	10	21990000	22000000		10	28200000	28210000	10	28560000	28570000		10	86290000	86300000	10	86430000	86440000		10	30330000	30340000	10	31030000	31040000
10	107290000	107300000	10	107360000	107370000		10	57460000	57470000	10	57710000	57720000		10	17450000	17460000	10	17770000	17780000		10	64210000	64220000	10	66030000	66040000
10	58910000	58920000	10	59160000	59170000		10	23530000	23540000	10	24340000	24350000		10	26090000	26100000	10	26260000	26270000		10	63040000	63050000	10	63730000	63740000
10	51510000	51520000	10	51660000	51670000		10	128980000	128990000	10	129520000	129530000		10	4420000	4430000	10	4470000	4480000		10	36260000	36270000	10	36490000	36500000
10	117060000	117070000	10	117110000	117120000		10	122690000	122700000	10	126300000	126310000		10	6400000	6410000	10	6600000	6610000		10	26640000	26650000	10	27470000	27480000
10	84170000	84180000	10	84440000	84450000		10	106360000	106370000	10	107140000	107150000		10	75910000	75920000	10	76080000	76090000		10	36790000	36800000	10	37980000	37990000
10	38890000	38900000	10	39090000	39100000		10	62880000	62890000	10	63150000	63160000		10	94150000	94160000	10	94400000	94410000		10	16340000	16350000	10	17440000	17450000
10	58750000	58760000	10	59320000	59330000		10	45100000	45110000	10	45380000	45390000		10	77090000	77100000	10	77210000	77220000		10	121990000	122000000	10	122440000	122450000
10	41020000	41030000	10	41220000	41230000		10	40720000	40730000	10	41400000	41410000		10	121290000	121300000	10	121480000	121490000		10	79620000	79630000	10	80870000	80880000
10	126610000	126620000	10	126760000	126770000		10	31460000	31470000	10	33420000	33430000		10	76590000	76600000	10	76970000	76980000		10	30540000	30550000	10	31160000	31170000
10	25010000	25020000	10	25070000	25080000		10	24980000	24990000	10	26060000	26070000		10	99480000	99490000	10	99620000	99630000		10	122700000	122710000	10	125960000	125970000
10	59760000	59770000	10	59990000	60000000		10	22450000	22460000	10	23500000	23510000		10	69120000	69130000	10	69240000	69250000		10	102900000	102910000	10	105140000	105150000
10	22890000	22900000	10	23060000	23070000		10	12730000	12740000	10	14040000	14050000		10	13920000	13930000	10	14030000	14040000		10	94450000	94460000	10	95350000	95360000
10	21180000	21190000	10	21320000	21330000		10	7600000	7610000	10	8430000	8440000		10	114870000	114880000	10	115020000	115030000		10	70930000	70940000	10	71850000	71860000
10	127110000	127120000	10	127370000	127380000		10	122700000	122710000	10	125960000	125970000		10	107290000	107300000	10	107360000	107370000		10	31460000	31470000	10	32600000	32610000
10	36850000	36860000	10	37050000	37060000		10	15110000	15120000	10	17440000	17450000		10	30330000	30340000	10	30520000	30530000		10	127100000	127110000	10	128000000	128010000
10	121270000	121280000	10	121480000	121490000		10	122690000	122700000	10	125770000	125780000		10	44930000	44940000	10	45030000	45040000		10	72560000	72570000	10	73920000	73930000
10	82820000	82830000	10	83000000	83010000		10	79140000	79150000	10	79860000	79870000		10	58750000	58760000	10	59320000	59330000		10	15020000	15030000	10	17440000	17450000
10	59890000	59900000	10	60080000	60090000		10	31460000	31470000	10	33020000	33030000		10	93870000	93880000	10	93980000	93990000		10	102340000	102350000	10	102650000	102660000
10	20710000	20720000	10	20910000	20920000		10	12800000	12810000	10	14100000	14110000		10	58270000	58280000	10	58510000	58520000		10	54270000	54280000	10	55690000	55700000
10	6400000	6410000	10	6600000	6610000		10	110930000	110940000	10	111540000	111550000		10	58910000	58920000	10	59320000	59330000		10	79720000	79730000	10	81020000	81030000
10	62480000	62490000	10	62840000	62850000		10	106040000	106050000	10	106350000	106360000		10	99100000	99110000	10	99630000	99640000		10	19870000	19880000	10	20660000	20670000
10	58900000	58910000	10	59320000	59330000		10	53060000	53070000	10	53510000	53520000		10	116770000	116780000	10	116870000	116880000		10	64650000	64660000	10	65060000	65070000
10	3130000	3140000	10	3230000	3240000		10	102900000	102910000	10	105010000	105020000		10	67110000	67120000	10	67180000	67190000		10	11160000	11170000	10	12330000	12340000
10	58830000	58840000	10	59330000	59340000		10	100200000	100210000	10	101900000	101910000		10	94450000	94460000	10	94780000	94790000		10	117220000	117230000	10	118670000	118680000
10	18670000	18680000	10	18730000	18740000		10	56080000	56090000	10	57030000	57040000		10	96090000	96100000	10	96260000	96270000		10	100200000	100210000	10	101900000	101910000
10	22300000	22310000	10	22430000	22440000		10	21980000	21990000	10	22310000	22320000		10	42940000	42950000	10	43090000	43100000		10	83240000	83250000	10	117030000	117040000
10	23530000	23540000	10	23830000	23840000		10	82080000	82090000	10	86150000	86160000		10	66590000	66600000	10	66640000	66650000		10	18820000	18830000	10	44310000	44320000
10	76000000	76010000	10	76190000	76200000		10	26640000	26650000	10	27480000	27490000		10	41020000	41030000	10	41220000	41230000		10	21870000	21880000	10	21990000	22000000
10	79510000	79520000	10	79570000	79580000		10	57930000	57940000	10	58800000	58810000		10	66370000	66380000	10	66680000	66690000		10	68360000	68370000	10	68640000	68650000
10	59990000	60000000	10	60150000	60160000		10	53580000	53590000	10	56050000	56060000		10	59760000	59770000	10	59990000	60000000		10	23890000	23900000	10	24340000	24350000
10	59990000	60000000	10	60070000	60080000		10	83240000	83250000	10	117030000	117040000		10	82820000	82830000	10	83000000	83010000		10	80390000	80400000	10	80630000	80640000
10	12640000	12650000	10	12710000	12720000		10	21760000	21770000	10	43930000	43940000		10	58830000	58840000	10	59320000	59330000		10	66780000	66790000	10	67190000	67200000
10	127110000	127120000	10	127170000	127180000		10	18820000	18830000	10	44310000	44320000		10	84850000	84860000	10	85110000	85120000		10	22300000	22310000	10	22360000	22370000
10	94720000	94730000	10	94870000	94880000		10	107290000	107300000	10	107590000	107600000		10	30440000	30450000	10	30520000	30530000		10	106370000	106380000	10	106820000	106830000
10	59880000	59885000	10	60215000	60220000		10	116020000	116030000	10	116280000	116290000		10	22290000	22300000	10	22430000	22440000		10	98380000	98390000	10	98440000	98450000
10	116890000	116895000	10	117110000	117115000		10	5180000	5190000	10	5910000	5920000		10	41150000	41160000	10	41220000	41230000		10	76290000	76300000	10	76710000	76720000
10	86165000	86170000	10	86240000	86245000		10	18960000	18970000	10	19230000	19240000		10	59990000	60000000	10	60210000	60220000		10	18280000	18290000	10	18430000	18440000
10	59810000	59815000	10	59860000	59865000		10	79630000	79640000	10	79810000	79820000		10	59990000	60000000	10	60070000	60080000		10	99100000	99110000	10	99930000	99940000
10	76295000	76300000	10	76480000	76485000		10	25400000	25410000	10	25710000	25720000		10	79510000	79520000	10	79570000	79580000		10	8240000	8250000	10	8430000	8440000
10	61565000	61570000	10	61645000	61650000		10	17000000	17010000	10	17440000	17450000		10	81010000	81020000	10	81060000	81070000		10	87140000	87150000	10	87310000	87320000
10	17775000	17780000	10	17915000	17920000		10	13280000	13290000	10	13580000	13590000		10	59990000	60000000	10	60150000	60160000		10	70060000	70070000	10	70270000	70280000
10	110230000	110235000	10	110410000	110415000		10	87320000	87330000	10	87510000	87520000		10	98660000	98670000	10	98720000	98730000		10	23330000	23340000	10	23490000	23500000
10	69335000	69340000	10	69425000	69430000		10	13770000	13780000	10	13920000	13930000		10	6400000	6410000	10	6770000	6780000		10	13450000	13460000	10	13680000	13690000
10	83995000	84000000	10	84085000	84090000		10	14450000	14460000	10	14890000	14900000		10	92750000	92760000	10	92880000	92890000		10	110660000	110670000	10	110710000	110720000
10	75050000	75055000	10	75315000	75320000		10	109890000	109900000	10	110080000	110090000		10	31250000	31255000	10	31325000	31330000		10	87310000	87320000	10	87430000	87440000
10	74645000	74650000	10	74945000	74950000		10	22430000	22440000	10	22800000	22810000		10	82275000	82280000	10	82320000	82325000		10	23070000	23080000	10	23160000	23170000
10	74645000	74650000	10	74715000	74720000		10	99100000	99110000	10	99930000	99940000		10	79445000	79450000	10	79500000	79505000		10	87680000	87690000	10	87760000	87770000
10	23890000	23895000	10	24015000	24020000		10	98370000	98380000	10	98540000	98550000		10	59610000	59615000	10	59700000	59705000		10	82370000	82380000	10	82550000	82560000
10	110940000	110945000	10	111370000	111375000		10	77090000	77100000	10	77210000	77220000		10	80860000	80865000	10	80895000	80900000		10	77090000	77100000	10	77210000	77220000
10	19790000	19795000	10	19845000	19850000		10	107600000	107610000	10	107670000	107680000		10	75205000	75210000	10	75315000	75320000		10	62090000	62100000	10	62210000	62220000
10	79290000	79295000	10	79345000	79350000		10	68420000	68430000	10	68670000	68680000		10	51950000	51955000	10	52100000	52105000		10	121530000	121540000	10	121960000	121970000
10	43720000	43725000	10	43790000	43795000		10	25400000	25410000	10	25600000	25610000		10	38960000	38965000	10	39235000	39240000		10	69120000	69130000	10	69240000	69250000
10	116500000	116505000	10	116585000	116590000		10	58910000	58920000	10	59320000	59330000		10	22295000	22300000	10	22495000	22500000		10	110940000	110950000	10	111090000	111100000
10	94085000	94090000	10	94405000	94410000		10	84310000	84320000	10	84440000	84450000		10	8040000	8045000	10	8235000	8240000		10	21180000	21190000	10	21320000	21330000
10	60950000	60955000	10	61065000	61070000		10	118890000	118900000	10	119010000	119020000		10	110945000	110950000	10	110980000	110985000		10	93280000	93290000	10	93400000	93410000
10	76880000	76885000	10	76970000	76975000		10	62940000	62950000	10	62990000	63000000		10	116950000	116955000	10	117110000	117115000		10	58950000	58960000	10	59320000	59330000
10	82445000	82450000	10	82555000	82560000		10	90290000	90300000	10	90490000	90500000		10	75050000	75055000	10	75165000	75170000		10	59760000	59770000	10	59990000	60000000
10	57205000	57210000	10	57250000	57255000		10	120020000	120030000	10	120130000	120140000		10	24990000	24995000	10	25205000	25210000		10	17510000	17520000	10	17580000	17590000
10	12540000	12545000	10	12635000	12640000		10	120140000	120150000	10	120290000	120300000		10	19650000	19655000	10	19840000	19845000		10	69820000	69830000	10	70000000	70010000
10	8460000	8465000	10	8515000	8520000		10	13450000	13460000	10	13680000	13690000		10	18730000	18735000	10	18905000	18910000		10	22330000	22340000	10	22430000	22440000
10	94785000	94790000	10	94875000	94880000		10	94450000	94460000	10	94640000	94650000		10	13685000	13690000	10	13735000	13740000		10	41750000	41760000	10	41890000	41900000
10	82445000	82450000	10	82530000	82535000		10	28860000	28870000	10	28920000	28930000		10	94085000	94090000	10	94425000	94430000		10	66370000	66380000	10	66680000	66690000
10	77980000	77985000	10	78065000	78070000		10	62610000	62620000	10	62730000	62740000		10	60660000	60665000	10	60860000	60865000		10	21380000	21390000	10	21710000	21720000
10	116950000	116955000	10	117110000	117115000		10	21350000	21360000	10	21510000	21520000		10	43295000	43300000	10	43620000	43625000		10	107290000	107300000	10	107360000	107370000
10	85525000	85530000	10	85925000	85930000		10	66370000	66380000	10	66560000	66570000		10	110940000	110945000	10	111370000	111375000		10	5230000	5240000	10	5280000	5290000
10	39330000	39335000	10	39450000	39455000		10	69820000	69830000	10	70000000	70010000		10	83280000	83285000	10	83900000	83905000		10	25010000	25020000	10	25080000	25090000
10	118425000	118430000	10	118500000	118505000		10	86430000	86440000	10	86480000	86490000		10	67000000	67005000	10	67190000	67195000		10	41240000	41250000	10	41290000	41300000
10	62615000	62620000	10	62770000	62775000		10	84850000	84860000	10	85110000	85120000		10	21100000	21105000	10	21725000	21730000		10	83120000	83130000	10	83170000	83180000
10	59765000	59770000	10	60215000	60220000		10	23160000	23170000	10	23330000	23340000		10	67610000	67615000	10	67735000	67740000		10	58830000	58840000	10	59320000	59330000
10	43295000	43300000	10	43635000	43640000		10	121530000	121540000	10	121960000	121970000		10	5995000	6000000	10	6345000	6350000		10	82370000	82380000	10	82640000	82650000
10	40065000	40070000	10	40240000	40245000		10	6400000	6410000	10	6510000	6520000		10	115645000	115650000	10	115755000	115760000		10	18730000	18740000	10	18810000	18820000
10	119910000	119915000	10	120135000	120140000		10	99100000	99110000	10	99630000	99640000		10	98625000	98630000	10	99040000	99045000		10	77090000	77100000	10	77340000	77350000
10	117280000	117285000	10	117575000	117580000		10	107290000	107300000	10	107360000	107370000		10	72080000	72085000	10	72115000	72120000		10	41020000	41030000	10	41220000	41230000
10	110560000	110565000	10	110600000	110605000		10	95830000	95840000	10	96070000	96080000		10	66380000	66385000	10	66555000	66560000		10	12640000	12650000	10	12710000	12720000
10	98650000	98655000	10	98720000	98725000		10	41020000	41030000	10	41220000	41230000		10	62065000	62070000	10	62110000	62115000		10	68670000	68680000	10	68770000	68780000
10	18735000	18740000	10	18900000	18905000		10	94450000	94460000	10	94720000	94730000		10	58275000	58280000	10	58610000	58615000		10	58270000	58280000	10	58540000	58550000
10	9295000	9300000	10	9395000	9400000		10	58830000	58840000	10	59320000	59330000		10	24680000	24685000	10	24935000	24940000		10	23890000	23900000	10	24010000	24020000
10	86485000	86490000	10	86520000	86525000		10	59240000	59250000	10	59320000	59330000		10	24100000	24105000	10	24310000	24315000		10	41150000	41160000	10	41220000	41230000
10	77785000	77790000	10	77850000	77855000		10	21180000	21190000	10	21320000	21330000		10	119240000	119245000	10	119560000	119565000		10	59990000	60000000	10	60210000	60220000
10	24680000	24685000	10	24935000	24940000		10	39770000	39780000	10	39860000	39870000		10	77900000	77905000	10	77950000	77955000		10	80960000	80970000	10	81010000	81020000
10	94815000	94820000	10	94875000	94880000		10	22290000	22300000	10	22430000	22440000		10	10925000	10930000	10	11000000	11005000		10	60800000	60810000	10	60860000	60870000
10	93405000	93410000	10	93575000	93580000		10	44830000	44840000	10	45080000	45090000		10	119080000	119085000	10	119560000	119565000		10	79450000	79460000	10	79510000	79520000
10	67325000	67330000	10	67445000	67450000		10	127110000	127120000	10	127170000	127180000		10	66465000	66470000	10	66555000	66560000		10	59990000	60000000	10	60150000	60160000
10	67000000	67005000	10	67190000	67195000		10	41170000	41180000	10	41220000	41230000		10	66325000	66330000	10	66365000	66370000		10	122240000	122250000	10	122420000	122430000
10	22835000	22840000	10	23330000	23335000		10	90530000	90540000	10	90600000	90610000		10	62800000	62805000	10	62840000	62845000		10	90530000	90540000	10	90600000	90610000
10	128000000	128005000	10	128110000	128115000		10	122250000	122260000	10	122320000	122330000		10	17065000	17070000	10	17440000	17445000		10	98660000	98670000	10	98720000	98730000
10	110940000	110945000	10	111160000	111165000		10	60800000	60810000	10	60860000	60870000		10	92755000	92760000	10	92825000	92830000		10	75045000	75050000	10	75315000	75320000
10	69130000	69135000	10	69300000	69305000		10	41920000	41930000	10	41990000	42000000		10	43720000	43725000	10	43790000	43795000		10	122240000	122245000	10	122320000	122325000
10	66380000	66385000	10	66465000	66470000		10	59990000	60000000	10	60150000	60160000		10	39330000	39335000	10	39450000	39455000		10	59610000	59615000	10	59650000	59655000
10	61440000	61445000	10	61565000	61570000		10	59990000	60000000	10	60210000	60220000		10	8460000	8465000	10	8505000	8510000		10	76670000	76675000	10	76710000	76715000
10	58755000	58760000	10	58820000	58825000		10	98660000	98670000	10	98720000	98730000		10	93405000	93410000	10	93575000	93580000		10	60240000	60245000	10	60515000	60520000
10	24990000	24995000	10	25205000	25210000		10	61510000	61520000	10	61560000	61570000		10	68980000	68985000	10	69115000	69120000		10	76295000	76300000	10	76480000	76485000
10	84680000	84685000	10	85110000	85115000		10	12540000	12545000	10	12635000	12640000		10	59765000	59770000	10	60150000	60155000		10	80860000	80865000	10	80895000	80900000
10	66725000	66730000	10	66770000	66775000		10	61065000	61070000	10	61120000	61125000		10	129665000	129670000	10	129730000	129735000		10	61440000	61445000	10	61565000	61570000
10	30335000	30340000	10	30520000	30525000		10	80285000	80290000	10	80335000	80340000		10	110735000	110740000	10	110910000	110915000		10	43295000	43300000	10	43630000	43635000
10	21100000	21105000	10	21725000	21730000		10	18555000	18560000	10	18620000	18625000		10	94550000	94555000	10	94880000	94885000		10	24680000	24685000	10	24935000	24940000
10	111160000	111165000	10	111370000	111375000		10	59610000	59615000	10	59700000	59705000		10	85060000	85065000	10	85100000	85105000		10	39330000	39335000	10	39450000	39455000
10	110945000	110950000	10	110995000	111000000		10	76085000	76090000	10	76195000	76200000		10	44010000	44015000	10	44765000	44770000		10	119910000	119915000	10	120135000	120140000
10	98725000	98730000	10	99035000	99040000		10	59765000	59770000	10	59870000	59875000		10	21320000	21325000	10	21715000	21720000		10	116175000	116180000	10	116220000	116225000
10	19655000	19660000	10	19840000	19845000		10	74775000	74780000	10	74900000	74905000		10	67010000	67015000	10	67110000	67115000		10	60950000	60955000	10	61065000	61070000
10	119080000	119085000	10	119560000	119565000		10	59095000	59100000	10	59165000	59170000		10	59075000	59080000	10	59165000	59170000		10	74640000	74645000	10	74900000	74905000
10	84850000	84855000	10	85110000	85115000		10	118425000	118430000	10	118500000	118505000		10	21520000	21525000	10	21710000	21715000		10	51665000	51670000	10	51740000	51745000
10	82275000	82280000	10	82360000	82365000		10	118030000	118035000	10	118075000	118080000		10	95360000	95365000	10	95495000	95500000		10	61515000	61520000	10	61565000	61570000
10	77900000	77905000	10	77950000	77955000		10	59880000	59885000	10	60150000	60155000		10	13685000	13690000	10	13765000	13770000		10	93350000	93355000	10	93395000	93400000
10	22295000	22300000	10	22495000	22500000		10	8040000	8045000	10	8235000	8240000		10	95105000	95110000	10	95170000	95175000		10	127525000	127530000	10	127620000	127625000
10	116500000	116505000	10	116645000	116650000		10	128000000	128005000	10	128110000	128115000		10	85630000	85635000	10	85760000	85765000		10	117145000	117150000	10	117180000	117185000
10	4555000	4560000	10	4745000	4750000		10	42025000	42030000	10	42355000	42360000		10	83995000	84000000	10	84080000	84085000		10	116950000	116955000	10	117110000	117115000
10	76745000	76750000	10	76815000	76820000		10	51665000	51670000	10	51740000	51745000		10	77785000	77790000	10	77850000	77855000		10	95010000	95015000	10	95320000	95325000
10	5910000	5915000	10	5955000	5960000		10	41550000	41555000	10	41605000	41610000		10	62770000	62775000	10	62840000	62845000		10	83280000	83285000	10	83900000	83905000
10	12505000	12510000	10	12585000	12590000		10	93055000	93060000	10	93100000	93105000		10	60950000	60955000	10	61065000	61070000		10	51950000	51955000	10	52100000	52105000
10	57785000	57790000	10	57820000	57825000		10	58275000	58280000	10	58610000	58615000		10	33925000	33930000	10	34000000	34005000		10	41930000	41935000	10	41995000	42000000
10	66465000	66470000	10	66555000	66560000		10	57785000	57790000	10	57820000	57825000		10	67465000	67470000	10	67610000	67615000		10	41550000	41555000	10	41605000	41610000
10	51665000	51670000	10	51740000	51745000		10	5995000	6000000	10	6305000	6310000		10	85765000	85770000	10	85915000	85920000		10	21100000	21105000	10	21725000	21730000
10	13585000	13590000	10	13680000	13685000		10	76015000	76020000	10	76195000	76200000		10	61440000	61445000	10	61565000	61570000		10	13685000	13690000	10	13765000	13770000
10	127130000	127135000	10	127165000	127170000		10	92945000	92950000	10	93010000	93015000		10	7600000	7605000	10	7915000	7920000		10	95595000	95600000	10	95670000	95675000
10	118305000	118310000	10	118500000	118505000		10	80340000	80345000	10	80455000	80460000		10	122240000	122245000	10	122345000	122350000		10	127130000	127135000	10	127165000	127170000
10	119690000	119695000	10	120310000	120315000		10	69560000	69565000	10	69620000	69625000		10	117230000	117235000	10	117575000	117580000		10	94815000	94820000	10	94875000	94880000
10	74385000	74390000	10	74480000	74485000		10	25015000	25020000	10	25075000	25080000		10	28825000	28830000	10	28925000	28930000		10	67330000	67335000	10	67445000	67450000
10	72080000	72085000	10	72115000	72120000		10	121135000	121140000	10	121490000	121495000		10	110945000	110950000	10	111055000	111060000		10	59880000	59885000	10	60215000	60220000
10	69655000	69660000	10	69755000	69760000		10	110940000	110945000	10	111370000	111375000		10	69130000	69135000	10	69300000	69305000		10	7600000	7605000	10	7915000	7920000
10	39975000	39980000	10	40065000	40070000		10	70790000	70795000	10	70865000	70870000		10	22805000	22810000	10	23495000	23500000		10	83625000	83630000	10	83900000	83905000
10	92510000	92515000	10	92750000	92755000		10	43295000	43300000	10	43410000	43415000		10	61340000	61345000	10	61565000	61570000		10	61300000	61305000	10	61340000	61345000
10	39675000	39680000	10	39930000	39935000		10	22295000	22300000	10	22495000	22500000		10	59765000	59770000	10	60215000	60220000		10	41700000	41705000	10	42010000	42015000
10	8040000	8045000	10	8235000	8240000		10	94815000	94820000	10	94875000	94880000		10	121135000	121140000	10	121490000	121495000		10	98625000	98630000	10	99035000	99040000
10	127390000	127395000	10	127440000	127445000		10	92885000	92890000	10	93010000	93015000		10	106925000	106930000	10	107055000	107060000		10	94720000	94725000	10	94780000	94785000
10	117180000	117185000	10	117225000	117230000		10	85430000	85435000	10	85925000	85930000		10	93870000	93875000	10	94070000	94075000		10	77900000	77905000	10	77950000	77955000
10	95025000	95030000	10	95170000	95175000		10	78000000	78005000	10	78065000	78070000		10	88995000	89000000	10	89060000	89065000		10	127810000	127815000	10	127890000	127895000
10	85765000	85770000	10	85915000	85920000		10	41895000	41900000	10	41995000	42000000		10	80965000	80970000	10	81065000	81070000		10	119910000	119915000	10	120070000	120075000
10	51950000	51955000	10	52045000	52050000		10	41820000	41825000	10	41890000	41895000		10	74735000	74740000	10	74900000	74905000		10	93925000	93930000	10	93975000	93980000
10	85430000	85435000	10	85925000	85930000		10	10925000	10930000	10	11000000	11005000		10	24990000	24995000	10	25075000	25080000		10	85430000	85435000	10	85925000	85930000
10	39255000	39260000	10	39450000	39455000		10	98625000	98630000	10	99040000	99045000		10	16755000	16760000	10	17440000	17445000		10	67610000	67615000	10	67735000	67740000
10	17065000	17070000	10	17440000	17445000		10	95010000	95015000	10	95355000	95360000		10	95025000	95030000	10	95170000	95175000		10	94265000	94270000	10	94405000	94410000
10	127175000	127180000	10	127370000	127375000		10	41300000	41305000	10	41395000	41400000		10	58755000	58760000	10	58820000	58825000		10	129665000	129670000	10	129730000	129735000
10	94450000	94455000	10	94550000	94555000		10	24680000	24685000	10	24935000	24940000		10	12655000	12660000	10	12710000	12715000		10	82275000	82280000	10	82320000	82325000
10	69885000	69890000	10	69960000	69965000		10	127895000	127900000	10	127970000	127975000		10	127645000	127650000	10	127720000	127725000		10	79295000	79300000	10	79345000	79350000
10	61300000	61305000	10	61565000	61570000		10	70700000	70705000	10	70745000	70750000		10	127115000	127120000	10	127175000	127180000		10	67550000	67555000	10	67610000	67615000
10	39860000	39865000	10	39930000	39935000		10	67550000	67555000	10	67610000	67615000		10	69635000	69640000	10	69755000	69760000		10	116375000	116380000	10	116470000	116475000
10	21100000	21105000	10	21175000	21180000		10	17775000	17780000	10	17915000	17920000		10	51950000	51955000	10	52045000	52050000		10	78000000	78005000	10	78065000	78070000
10	126560000	126565000	10	126665000	126670000		10	110565000	110570000	10	110600000	110605000		10	22295000	22300000	10	22800000	22805000		10	94600000	94605000	10	94875000	94880000
10	122250000	122255000	10	122345000	122350000		10	116585000	116590000	10	116645000	116650000		10	39975000	39980000	10	40065000	40070000		10	67465000	67470000	10	67550000	67555000
10	94545000	94550000	10	94875000	94880000		10	66380000	66385000	10	66465000	66470000		10	126560000	126565000	10	126665000	126670000		10	58625000	58630000	10	58685000	58690000
10	8480000	8485000	10	8530000	8535000		10	40065000	40070000	10	40240000	40245000		10	122345000	122350000	10	122420000	122425000		10	24990000	24995000	10	25205000	25210000
10	41750000	41755000	10	41820000	41825000		10	7605000	7610000	10	7915000	7920000		10	116795000	116800000	10	116870000	116875000		10	75915000	75920000	10	76195000	76200000
10	59480000	59485000	10	59525000	59530000		10	82270000	82275000	10	82320000	82325000		10	61730000	61735000	10	61870000	61875000		10	127895000	127900000	10	127970000	127975000
10	7600000	7605000	10	7915000	7920000		10	60950000	60955000	10	61065000	61070000		10	61655000	61660000	10	61880000	61885000		10	23910000	23915000	10	24015000	24020000
10	128280000	128285000	10	128325000	128330000		10	57205000	57210000	10	57250000	57255000		10	51700000	51705000	10	51740000	51745000		10	86485000	86490000	10	86520000	86525000
10	119240000	119245000	10	119560000	119565000		10	41550000	41555000	10	41690000	41695000		10	17955000	17960000	10	18035000	18040000		10	58645000	58650000	10	58680000	58685000
10	115765000	115770000	10	116285000	116290000		10	74395000	74400000	10	74480000	74485000		10	17285000	17290000	10	17440000	17445000		10	57785000	57790000	10	57820000	57825000
10	67610000	67615000	10	67745000	67750000		10	20125000	20130000	10	20645000	20650000		10	127390000	127395000	10	127440000	127445000		10	6010000	6015000	10	6305000	6310000
10	62770000	62775000	10	62840000	62845000		10	21320000	21325000	10	21715000	21720000		10	87840000	87845000	10	88130000	88135000		10	110230000	110235000	10	110535000	110540000
10	58685000	58690000	10	58750000	58755000		10	67610000	67615000	10	67735000	67740000		10	51665000	51670000	10	51740000	51745000		10	66405000	66410000	10	66455000	66460000
10	44825000	44830000	10	45085000	45090000		10	67330000	67335000	10	67445000	67450000		10	41820000	41825000	10	41995000	42000000		10	38960000	38965000	10	39235000	39240000
10	129665000	129670000	10	129730000	129735000		10	44010000	44015000	10	44765000	44770000		10	3135000	3140000	10	3200000	3205000		10	10925000	10930000	10	11000000	11005000
10	119910000	119915000	10	119985000	119990000		10	21100000	21105000	10	21720000	21725000		10	119690000	119695000	10	120310000	120315000		10	8525000	8530000	10	8605000	8610000
10	93870000	93875000	10	94070000	94075000		10	18730000	18735000	10	18900000	18905000		10	60095000	60100000	10	60145000	60150000		10	8460000	8465000	10	8500000	8505000
10	66775000	66780000	10	67225000	67230000		10	8520000	8525000	10	8605000	8610000		10	41750000	41755000	10	41895000	41900000		10	69900000	69905000	10	69955000	69960000
10	61730000	61735000	10	61870000	61875000		10	67000000	67005000	10	67180000	67185000		10	19425000	19430000	10	19610000	19615000		10	41810000	41815000	10	41995000	42000000
10	61655000	61660000	10	61880000	61885000		10	39330000	39335000	10	39450000	39455000		10	92510000	92515000	10	92885000	92890000		10	39770000	39775000	10	39850000	39855000
10	26090000	26095000	10	26430000	26435000		10	69655000	69660000	10	69755000	69760000		10	79640000	79645000	10	79810000	79815000		10	33925000	33930000	10	34000000	34005000
10	84105000	84110000	10	84505000	84510000		10	44845000	44850000	10	45030000	45035000		10	66775000	66780000	10	67225000	67230000		10	20265000	20270000	10	20350000	20355000
10	6010000	6015000	10	6305000	6310000		10	9295000	9300000	10	9395000	9400000		10	39675000	39680000	10	39930000	39935000		10	117280000	117285000	10	117575000	117580000
10	116585000	116590000	10	116645000	116650000		10	127390000	127395000	10	127445000	127450000		10	38595000	38600000	10	38755000	38760000		10	80545000	80550000	10	80635000	80640000
10	38960000	38965000	10	39090000	39095000		10	117280000	117285000	10	117340000	117345000		10	127175000	127180000	10	127370000	127375000		10	70700000	70705000	10	70745000	70750000
10	6605000	6610000	10	6770000	6775000		10	60660000	60665000	10	60860000	60865000		10	114685000	114690000	10	114750000	114755000		10	30335000	30340000	10	30435000	30440000
10	82225000	82230000	10	82320000	82325000		10	58685000	58690000	10	58755000	58760000		10	93280000	93285000	10	93575000	93580000		10	17350000	17355000	10	17440000	17445000
10	68365000	68370000	10	68780000	68785000		10	51950000	51955000	10	52100000	52105000		10	84680000	84685000	10	85000000	85005000		10	12455000	12460000	10	12585000	12590000
10	51950000	51955000	10	52100000	52105000		10	41810000	41815000	10	41995000	42000000		10	23695000	23700000	10	23800000	23805000		10	127400000	127405000	10	127435000	127440000
10	93495000	93500000	10	93575000	93580000		10	39860000	39865000	10	39930000	39935000		10	22495000	22500000	10	22800000	22805000		10	122330000	122335000	10	122420000	122425000
10	93280000	93285000	10	93575000	93580000		10	93350000	93355000	10	93400000	93405000		10	17450000	17455000	10	17665000	17670000		10	116500000	116505000	10	116585000	116590000
10	79635000	79640000	10	79810000	79815000		10	60410000	60415000	10	60490000	60495000		10	110240000	110245000	10	110355000	110360000		10	110945000	110950000	10	111000000	111005000
10	75205000	75210000	10	75410000	75415000		10	58625000	58630000	10	58685000	58690000		10	107735000	107740000	10	107875000	107880000		10	77445000	77450000	10	77480000	77485000
10	114685000	114690000	10	114750000	114755000		10	17065000	17070000	10	17440000	17445000		10	98630000	98635000	10	98725000	98730000		10	58275000	58280000	10	58365000	58370000
10	69560000	69565000	10	69630000	69635000		10	116500000	116505000	10	116645000	116650000		10	92525000	92530000	10	92620000	92625000		10	95360000	95365000	10	95495000	95500000
10	41240000	41245000	10	41300000	41305000		10	76595000	76600000	10	76665000	76670000		10	76745000	76750000	10	76815000	76820000		10	66380000	66385000	10	66465000	66470000
10	92510000	92515000	10	92885000	92890000		10	62205000	62210000	10	62240000	62245000		10	58685000	58690000	10	58750000	58755000		10	59100000	59105000	10	59165000	59170000
10	68980000	68985000	10	69115000	69120000		10	60295000	60300000	10	60395000	60400000		10	58275000	58280000	10	58365000	58370000		10	30445000	30450000	10	30520000	30525000
10	33750000	33755000	10	34045000	34050000		10	60240000	60245000	10	60445000	60450000		10	33750000	33755000	10	34045000	34050000		10	5570000	5575000	10	5630000	5635000
10	51700000	51705000	10	51740000	51745000		10	30445000	30450000	10	30520000	30525000		10	18480000	18485000	10	18620000	18625000		10	4555000	4560000	10	4745000	4750000
10	18035000	18040000	10	18105000	18110000		10	23890000	23895000	10	24015000	24020000		10	119910000	119915000	10	120150000	120155000		10	61340000	61345000	10	61560000	61565000
10	62485000	62490000	10	62585000	62590000		10	19655000	19660000	10	19790000	19795000		10	118305000	118310000	10	118425000	118430000		10	58755000	58760000	10	58820000	58825000
10	59765000	59770000	10	60150000	60155000		10	18035000	18040000	10	18105000	18110000		10	117280000	117285000	10	117485000	117490000		10	17280000	17285000	10	17440000	17445000
10	38595000	38600000	10	38760000	38765000		10	82125000	82130000	10	82160000	82165000		10	77980000	77985000	10	78065000	78070000		10	93870000	93875000	10	94070000	94075000
10	28865000	28870000	10	28925000	28930000		10	76295000	76300000	10	76590000	76595000		10	61340000	61345000	10	61645000	61650000		10	60295000	60300000	10	60395000	60400000
10	23065000	23070000	10	23330000	23335000		10	116795000	116800000	10	116870000	116875000		10	41550000	41555000	10	42010000	42015000		10	42560000	42565000	10	42610000	42615000
10	22805000	22810000	10	23495000	23500000		10	80960000	80965000	10	81065000	81070000		10	6605000	6610000	10	6770000	6775000		10	39860000	39865000	10	39930000	39935000
10	21520000	21525000	10	21710000	21715000		10	26430000	26435000	10	26470000	26475000		10	116705000	116710000	10	116870000	116875000		10	30545000	30550000	10	31015000	31020000
10	121200000	121205000	10	121490000	121495000		10	60295000	60300000	10	60445000	60450000		10	21100000	21105000	10	21175000	21180000		10	127175000	127180000	10	127370000	127375000
10	66775000	66780000	10	67000000	67005000		10	74645000	74650000	10	74945000	74950000		10	20125000	20130000	10	20650000	20655000		10	125220000	125225000	10	125765000	125770000
10	22295000	22300000	10	22800000	22805000		10	26090000	26095000	10	26470000	26475000		10	13685000	13690000	10	13915000	13920000		10	57205000	57210000	10	57250000	57255000
10	5180000	5185000	10	5745000	5750000		10	3135000	3140000	10	3200000	3205000		10	5040000	5045000	10	5160000	5165000		10	41550000	41555000	10	41690000	41695000
10	110735000	110740000	10	110910000	110915000		10	39255000	39260000	10	39450000	39455000		10	110940000	110945000	10	111160000	111165000		10	20125000	20130000	10	20645000	20650000
10	58275000	58280000	10	58365000	58370000		10	59765000	59770000	10	60215000	60220000		10	98725000	98730000	10	99035000	99040000		10	110940000	110945000	10	111370000	111375000
10	41755000	41760000	10	41790000	41795000		10	17955000	17960000	10	18035000	18040000		10	84105000	84110000	10	84505000	84510000		10	94550000	94555000	10	94880000	94885000
10	41550000	41555000	10	41605000	41610000		10	111160000	111165000	10	111370000	111375000		10	66775000	66780000	10	67000000	67005000		10	127645000	127650000	10	127720000	127725000
10	95595000	95600000	10	96800000	96805000		10	69130000	69135000	10	69300000	69305000		10	62615000	62620000	10	62770000	62775000		10	110940000	110945000	10	111035000	111040000
10	95360000	95365000	10	95495000	95500000		10	23535000	23540000	10	23800000	23805000		10	39270000	39275000	10	39450000	39455000		10	75975000	75980000	10	76195000	76200000
10	24100000	24105000	10	24310000	24315000		10	4555000	4560000	10	4745000	4750000		10	126775000	126780000	10	126970000	126975000		10	30335000	30340000	10	30520000	30525000
10	17450000	17455000	10	17665000	17670000		10	76980000	76985000	10	77085000	77090000		10	115765000	115770000	10	116285000	116290000		10	18730000	18735000	10	18905000	18910000
10	12585000	12590000	10	12710000	12715000		10	76745000	76750000	10	76815000	76820000		10	41550000	41555000	10	41690000	41695000		10	17775000	17780000	10	17915000	17920000
10	94450000	94455000	10	94780000	94785000		10	17285000	17290000	10	17440000	17445000		10	14170000	14175000	10	14425000	14430000		10	69130000	69135000	10	69300000	69305000
10	87840000	87845000	10	88190000	88195000		10	83995000	84000000	10	84080000	84085000		10	3130000	3135000	10	3230000	3235000		10	67000000	67005000	10	67190000	67195000
10	125220000	125225000	10	125765000	125770000		10	42670000	42675000	10	42705000	42710000		10	120155000	120160000	10	120295000	120300000		10	51510000	51515000	10	51745000	51750000
10	92510000	92515000	10	93010000	93015000		10	39375000	39380000	10	39450000	39455000		10	111055000	111060000	10	111160000	111165000		10	22805000	22810000	10	23330000	23335000
10	67745000	67750000	10	67815000	67820000		10	39255000	39260000	10	39320000	39325000		10	44835000	44840000	10	45090000	45095000		10	121135000	121140000	10	121485000	121490000
10	66370000	66375000	10	66770000	66775000		10	24990000	24995000	10	25075000	25080000		10	39860000	39865000	10	39930000	39935000		10	116585000	116590000	10	116640000	116645000
10	43800000	43805000	10	43865000	43870000		10	22835000	22840000	10	23330000	23335000		10	18035000	18040000	10	18105000	18110000		10	116015000	116020000	10	116175000	116180000
10	41550000	41555000	10	41690000	41695000		10	110945000	110950000	10	110980000	110985000		10	13270000	13275000	10	13685000	13690000		10	80960000	80965000	10	81065000	81070000
10	31275000	31280000	10	31310000	31315000		10	38890000	38895000	10	38945000	38950000		10	7960000	7965000	10	8235000	8240000		10	76880000	76885000	10	76945000	76950000
10	17955000	17960000	10	18035000	18040000		10	61340000	61345000	10	61565000	61570000		10	118425000	118430000	10	118500000	118505000		10	61155000	61160000	10	61245000	61250000
10	17450000	17455000	10	17930000	17935000		10	77445000	77450000	10	77480000	77485000		10	95595000	95600000	10	95670000	95675000		10	28825000	28830000	10	28925000	28930000
10	17450000	17455000	10	17775000	17780000		10	61155000	61160000	10	61245000	61250000		10	80210000	80215000	10	80450000	80455000		10	23695000	23700000	10	23800000	23805000
10	110950000	110955000	10	111055000	111060000		10	23250000	23255000	10	23330000	23335000		10	75205000	75210000	10	75410000	75415000		10	119240000	119245000	10	119560000	119565000
10	80210000	80215000	10	80450000	80455000		10	17450000	17455000	10	17510000	17515000		10	25400000	25405000	10	25855000	25860000		10	66380000	66385000	10	66555000	66560000
10	76295000	76300000	10	76590000	76595000		10	127175000	127180000	10	127370000	127375000		10	24050000	24055000	10	24340000	24345000		10	44045000	44050000	10	44765000	44770000
10	75050000	75055000	10	75410000	75415000		10	17350000	17355000	10	17440000	17445000		10	23120000	23125000	10	23330000	23335000		10	38595000	38600000	10	38755000	38760000
10	20125000	20130000	10	20645000	20650000		10	41325000	41330000	10	41395000	41400000		10	18280000	18285000	10	18320000	18325000		10	118305000	118310000	10	118425000	118430000
10	19425000	19430000	10	19610000	19615000		10	41550000	41555000	10	42010000	42015000		10	119080000	119085000	10	119210000	119215000		10	88130000	88135000	10	88185000	88190000
10	121135000	121140000	10	121485000	121490000		10	26090000	26095000	10	26430000	26435000		10	66370000	66375000	10	66770000	66775000		10	82555000	82560000	10	82645000	82650000
10	88090000	88095000	10	88190000	88195000		10	118305000	118310000	10	118500000	118505000		10	25400000	25405000	10	25795000	25800000		10	76880000	76885000	10	76970000	76975000
10	61205000	61210000	10	61295000	61300000		10	94720000	94725000	10	94875000	94880000		10	6010000	6015000	10	6255000	6260000		10	69655000	69660000	10	69755000	69760000
10	22495000	22500000	10	22800000	22805000		10	94450000	94455000	10	94545000	94550000		10	96085000	96090000	10	96330000	96335000		10	18110000	18115000	10	18170000	18175000
10	7960000	7965000	10	8435000	8440000		10	92755000	92760000	10	92885000	92890000		10	95595000	95600000	10	96800000	96805000		10	118305000	118310000	10	118500000	118505000
10	90545000	90550000	10	90700000	90705000		10	60385000	60390000	10	60490000	60495000		10	92950000	92955000	10	92990000	92995000		10	116795000	116800000	10	116870000	116875000
10	88920000	88925000	10	88995000	89000000		10	33925000	33930000	10	34000000	34005000		10	87840000	87845000	10	88190000	88195000		10	93975000	93980000	10	94010000	94015000
10	69825000	69830000	10	70025000	70030000		10	92525000	92530000	10	92620000	92625000		10	87015000	87020000	10	87785000	87790000		10	84680000	84685000	10	84850000	84855000
10	44045000	44050000	10	44720000	44725000		10	88130000	88135000	10	88185000	88190000		10	55835000	55840000	10	55945000	55950000		10	83995000	84000000	10	84085000	84090000
10	23695000	23700000	10	23800000	23805000		10	84105000	84110000	10	84505000	84510000		10	43670000	43675000	10	43890000	43895000		10	76295000	76300000	10	76590000	76595000
10	21350000	21355000	10	21515000	21520000		10	61730000	61735000	10	61870000	61875000		10	23535000	23540000	10	23850000	23855000		10	59765000	59770000	10	60215000	60220000
10	107735000	107740000	10	107880000	107885000		10	38960000	38965000	10	39090000	39095000		10	92510000	92515000	10	93010000	93015000		10	42705000	42710000	10	42890000	42895000
10	88010000	88015000	10	88130000	88135000		10	23065000	23070000	10	23330000	23335000		10	87840000	87845000	10	87965000	87970000		10	17775000	17780000	10	17825000	17830000
10	82090000	82095000	10	82160000	82165000		10	118075000	118080000	10	118305000	118310000		10	69825000	69830000	10	70025000	70030000		10	128130000	128135000	10	128180000	128185000
10	70755000	70760000	10	70805000	70810000		10	30545000	30550000	10	31015000	31020000		10	59470000	59475000	10	59525000	59530000		10	39255000	39260000	10	39450000	39455000
10	55835000	55840000	10	55945000	55950000		10	95595000	95600000	10	95670000	95675000		10	22295000	22300000	10	22335000	22340000		10	24990000	24995000	10	25075000	25080000
10	41550000	41555000	10	42010000	42015000		10	17775000	17780000	10	17825000	17830000		10	40370000	40375000	10	40600000	40605000		10	12640000	12645000	10	12680000	12685000
10	25400000	25405000	10	25855000	25860000		10	84165000	84170000	10	84235000	84240000		10	8040000	8045000	10	8435000	8440000		10	26090000	26095000	10	26430000	26435000
10	22835000	22840000	10	23120000	23125000		10	58755000	58760000	10	58820000	58825000		10	125220000	125225000	10	125765000	125770000		10	122240000	122245000	10	122525000	122530000
10	18280000	18285000	10	18320000	18325000		10	38960000	38965000	10	39240000	39245000		10	115695000	115700000	10	115730000	115735000		10	110545000	110550000	10	110600000	110605000
10	13270000	13275000	10	13685000	13690000		10	36855000	36860000	10	37060000	37065000		10	96080000	96085000	10	96770000	96775000		10	110445000	110450000	10	110535000	110540000
10	83975000	83980000	10	84505000	84510000		10	33750000	33755000	10	34045000	34050000		10	95675000	95680000	10	96075000	96080000		10	94600000	94605000	10	94780000	94785000
10	76415000	76420000	10	76450000	76455000		10	7530000	7535000	10	7585000	7590000		10	68830000	68835000	10	69115000	69120000		10	88015000	88020000	10	88130000	88135000
10	68835000	68840000	10	69115000	69120000		10	84680000	84685000	10	84850000	84855000		10	17450000	17455000	10	17930000	17935000		10	83975000	83980000	10	84080000	84085000
10	62440000	62445000	10	62525000	62530000		10	75205000	75210000	10	75410000	75415000		10	120060000	120065000	10	120295000	120300000		10	59000000	59005000	10	59075000	59080000
10	42715000	42720000	10	42940000	42945000		10	75045000	75050000	10	75315000	75320000		10	93350000	93355000	10	93495000	93500000		10	41295000	41300000	10	41350000	41355000
10	40725000	40730000	10	41000000	41005000		10	62770000	62775000	10	62840000	62845000		10	92625000	92630000	10	92890000	92895000		10	40725000	40730000	10	40985000	40990000
10	14170000	14175000	10	14425000	14430000		10	127645000	127650000	10	127720000	127725000		10	83280000	83285000	10	83975000	83980000		10	39975000	39980000	10	40065000	40070000
10	13685000	13690000	10	13915000	13920000		10	94550000	94555000	10	94880000	94885000		10	69330000	69335000	10	69755000	69760000		10	38960000	38965000	10	39090000	39095000
10	116660000	116665000	10	116870000	116875000		10	18105000	18110000	10	18245000	18250000		10	68365000	68370000	10	68780000	68785000		10	23535000	23540000	10	23800000	23805000
10	99480000	99485000	10	99620000	99625000		10	13585000	13590000	10	13685000	13690000		10	36790000	36795000	10	38270000	38275000		10	22805000	22810000	10	23495000	23500000
10	119080000	119085000	10	119210000	119215000		10	129665000	129670000	10	129730000	129735000		10	119910000	119915000	10	120295000	120300000		10	45400000	45405000	10	45630000	45635000
10	111410000	111415000	10	111545000	111550000		10	119690000	119695000	10	120135000	120140000		10	117490000	117495000	10	117530000	117535000		10	41550000	41555000	10	42010000	42015000
10	95100000	95105000	10	95150000	95155000		10	95360000	95365000	10	95495000	95500000		10	109200000	109205000	10	109295000	109300000		10	21320000	21325000	10	21710000	21715000
10	66600000	66605000	10	66640000	66645000		10	92510000	92515000	10	92750000	92755000		10	67925000	67930000	10	68220000	68225000		10	17065000	17070000	10	17440000	17445000
10	29030000	29035000	10	29080000	29085000		10	42715000	42720000	10	42940000	42945000		10	66775000	66780000	10	67320000	67325000		10	94720000	94725000	10	94875000	94880000
10	28825000	28830000	10	28925000	28930000		10	38595000	38600000	10	38765000	38770000		10	22895000	22900000	10	23065000	23070000		10	94475000	94480000	10	94540000	94545000
10	95670000	95675000	10	96775000	96780000		10	22295000	22300000	10	22800000	22805000		10	121200000	121205000	10	121475000	121480000		10	66465000	66470000	10	66555000	66560000
10	83280000	83285000	10	83975000	83980000		10	66480000	66485000	10	66555000	66560000		10	106920000	106925000	10	107140000	107145000		10	59765000	59770000	10	60150000	60155000
10	30545000	30550000	10	31015000	31020000		10	117590000	117595000	10	117980000	117985000		10	75050000	75055000	10	75410000	75415000		10	41300000	41305000	10	41395000	41400000
10	92530000	92535000	10	92600000	92605000		10	110230000	110235000	10	110535000	110540000		10	38960000	38965000	10	39150000	39155000		10	13685000	13690000	10	13915000	13920000
10	80285000	80290000	10	80450000	80455000		10	93870000	93875000	10	94070000	94075000		10	38890000	38895000	10	39330000	39335000		10	84105000	84110000	10	84505000	84510000
10	57915000	57920000	10	57950000	57955000		10	118085000	118090000	10	118145000	118150000		10	19210000	19215000	10	19410000	19415000		10	82270000	82275000	10	82365000	82370000
10	40365000	40370000	10	40720000	40725000		10	117280000	117285000	10	117575000	117580000		10	5185000	5190000	10	5745000	5750000		10	75205000	75210000	10	75410000	75415000
10	17955000	17960000	10	18100000	18105000		10	116950000	116955000	10	117110000	117115000		10	5045000	5050000	10	5140000	5145000		10	61570000	61575000	10	61710000	61715000
10	122445000	122450000	10	122525000	122530000		10	30335000	30340000	10	30520000	30525000		10	95675000	95680000	10	96775000	96780000		10	33750000	33755000	10	34045000	34050000
10	96095000	96100000	10	96335000	96340000		10	115765000	115770000	10	116285000	116290000		10	88015000	88020000	10	88130000	88135000		10	127770000	127775000	10	127890000	127895000
10	95675000	95680000	10	96075000	96080000		10	110940000	110945000	10	111160000	111165000		10	80285000	80290000	10	80460000	80465000		10	17955000	17960000	10	18035000	18040000
10	120145000	120150000	10	120295000	120300000		10	22805000	22810000	10	23495000	23500000		10	62485000	62490000	10	62845000	62850000		10	3135000	3140000	10	3185000	3190000
10	118030000	118035000	10	118300000	118305000		10	93500000	93505000	10	93575000	93580000		10	56095000	56100000	10	56720000	56725000		10	127010000	127015000	10	127115000	127120000
10	66775000	66780000	10	67320000	67325000		10	83480000	83485000	10	83900000	83905000		10	12810000	12815000	10	12910000	12915000		10	67655000	67660000	10	67735000	67740000
10	117145000	117150000	10	117225000	117230000		10	59455000	59460000	10	59525000	59530000		10	8235000	8240000	10	8435000	8440000		10	58020000	58025000	10	58135000	58140000
10	57460000	57465000	10	57555000	57560000		10	125220000	125225000	10	125765000	125770000		10	6400000	6405000	10	7010000	7015000		10	38900000	38905000	10	38940000	38945000
10	36855000	36860000	10	37330000	37335000		10	122465000	122470000	10	122525000	122530000		10	125160000	125165000	10	125765000	125770000		10	5910000	5915000	10	5955000	5960000
10	115520000	115525000	10	115630000	115635000		10	121340000	121345000	10	121455000	121460000		10	118305000	118310000	10	118500000	118505000		10	122475000	122480000	10	122525000	122530000
10	117590000	117595000	10	117980000	117985000		10	107735000	107740000	10	107875000	107880000		10	88015000	88020000	10	88190000	88195000		10	116500000	116505000	10	116640000	116645000
10	109200000	109205000	10	109295000	109300000		10	62660000	62665000	10	62705000	62710000		10	39090000	39095000	10	39240000	39245000		10	110735000	110740000	10	110910000	110915000
10	107370000	107375000	10	107595000	107600000		10	57820000	57825000	10	57905000	57910000		10	38890000	38895000	10	38955000	38960000		10	84850000	84855000	10	85060000	85065000
10	84680000	84685000	10	85000000	85005000		10	36855000	36860000	10	37200000	37205000		10	21755000	21760000	10	22195000	22200000		10	69825000	69830000	10	69905000	69910000
10	31030000	31035000	10	31165000	31170000		10	95025000	95030000	10	95215000	95220000		10	7960000	7965000	10	8435000	8440000		10	66325000	66330000	10	66360000	66365000
10	25400000	25405000	10	25795000	25800000		10	88065000	88070000	10	88125000	88130000		10	118030000	118035000	10	118305000	118310000		10	62770000	62775000	10	62840000	62845000
10	23330000	23335000	10	23490000	23495000		10	84680000	84685000	10	85000000	85005000		10	86485000	86490000	10	86585000	86590000		10	24100000	24105000	10	24310000	24315000
10	18480000	18485000	10	18620000	18625000		10	38960000	38965000	10	39030000	39035000		10	80390000	80395000	10	80635000	80640000		10	126560000	126565000	10	126665000	126670000
10	115150000	115155000	10	115215000	115220000		10	21210000	21215000	10	21245000	21250000		10	58020000	58025000	10	58135000	58140000		10	119080000	119085000	10	119560000	119565000
10	93405000	93410000	10	93495000	93500000		10	8460000	8465000	10	8505000	8510000		10	33750000	33755000	10	33815000	33820000		10	118030000	118035000	10	118305000	118310000
10	92620000	92625000	10	92890000	92895000		10	114685000	114690000	10	114750000	114755000		10	121990000	121995000	10	122235000	122240000		10	93500000	93505000	10	93575000	93580000
10	84300000	84305000	10	84505000	84510000		10	67375000	67380000	10	67445000	67450000		10	117590000	117595000	10	117980000	117985000		10	84680000	84685000	10	85000000	85005000
10	82370000	82375000	10	82555000	82560000		10	51950000	51955000	10	52045000	52050000		10	106370000	106375000	10	106825000	106830000		10	69485000	69490000	10	69560000	69565000
10	69480000	69485000	10	69630000	69635000		10	111160000	111165000	10	111260000	111265000		10	87110000	87115000	10	87765000	87770000		10	21505000	21510000	10	21710000	21715000
10	39090000	39095000	10	39240000	39245000		10	12765000	12770000	10	12800000	12805000		10	87110000	87115000	10	87430000	87435000		10	8605000	8610000	10	8685000	8690000
10	96080000	96085000	10	96775000	96780000		10	8605000	8610000	10	8685000	8690000		10	58135000	58140000	10	58610000	58615000		10	128280000	128285000	10	128325000	128330000
10	62615000	62620000	10	62835000	62840000		10	82555000	82560000	10	82660000	82665000		10	51510000	51515000	10	51740000	51745000		10	92530000	92535000	10	92620000	92625000
10	40370000	40375000	10	40600000	40605000		10	25400000	25405000	10	25855000	25860000		10	119370000	119375000	10	119560000	119565000		10	82225000	82230000	10	82320000	82325000
10	38890000	38895000	10	38955000	38960000		10	122325000	122330000	10	122420000	122425000		10	74385000	74390000	10	74610000	74615000		10	80460000	80465000	10	80635000	80640000
10	21755000	21760000	10	22195000	22200000		10	119240000	119245000	10	119560000	119565000		10	42940000	42945000	10	43195000	43200000		10	22495000	22500000	10	22800000	22805000
10	13285000	13290000	10	13915000	13920000		10	87015000	87020000	10	87790000	87795000		10	127115000	127120000	10	127370000	127375000		10	20125000	20130000	10	20350000	20355000
10	7530000	7535000	10	7955000	7960000		10	61740000	61745000	10	61840000	61845000		10	92510000	92515000	10	92745000	92750000		10	19425000	19430000	10	19610000	19615000
10	126505000	126510000	10	126600000	126605000		10	22200000	22205000	10	22295000	22300000		10	75470000	75475000	10	75665000	75670000		10	3130000	3135000	10	3230000	3235000
10	106925000	106930000	10	107135000	107140000		10	121200000	121205000	10	121485000	121490000		10	69425000	69430000	10	69755000	69760000		10	117880000	117885000	10	117980000	117985000
10	87015000	87020000	10	87790000	87795000		10	118195000	118200000	10	118300000	118305000		10	59370000	59375000	10	59670000	59675000		10	107735000	107740000	10	107875000	107880000
10	69330000	69335000	10	69755000	69760000		10	69480000	69485000	10	69560000	69565000		10	40730000	40735000	10	41000000	41005000		10	92620000	92625000	10	92690000	92695000
10	59370000	59375000	10	59670000	59675000		10	66370000	66375000	10	66680000	66685000		10	24590000	24595000	10	24935000	24940000		10	83480000	83485000	10	83900000	83905000
10	51510000	51515000	10	51740000	51745000		10	66325000	66330000	10	66365000	66370000		10	24345000	24350000	10	24500000	24505000		10	79835000	79840000	10	79905000	79910000
10	13925000	13930000	10	14030000	14035000		10	24110000	24115000	10	24315000	24320000		10	22835000	22840000	10	23120000	23125000		10	61730000	61735000	10	61870000	61875000
10	125160000	125165000	10	125765000	125770000		10	18110000	18115000	10	18170000	18175000		10	13270000	13275000	10	13915000	13920000		10	117875000	117880000	10	117940000	117945000
10	119370000	119375000	10	119560000	119565000		10	122240000	122245000	10	122525000	122530000		10	84300000	84305000	10	84505000	84510000		10	95595000	95600000	10	96800000	96805000
10	36790000	36795000	10	38270000	38275000		10	98720000	98725000	10	99035000	99040000		10	78095000	78100000	10	78205000	78210000		10	68835000	68840000	10	68910000	68915000
10	22835000	22840000	10	23065000	23070000		10	93280000	93285000	10	93575000	93580000		10	72475000	72480000	10	72560000	72565000		10	68915000	68920000	10	68980000	68985000
10	13765000	13770000	10	13915000	13920000		10	92510000	92515000	10	92885000	92890000		10	40370000	40375000	10	40720000	40725000		10	67010000	67015000	10	67110000	67115000
10	8040000	8045000	10	8435000	8440000		10	80660000	80665000	10	80765000	80770000		10	128000000	128005000	10	128240000	128245000		10	21100000	21105000	10	21180000	21185000
10	7960000	7965000	10	8235000	8240000		10	68365000	68370000	10	68425000	68430000		10	107365000	107370000	10	107595000	107600000		10	107370000	107375000	10	107595000	107600000
10	114750000	114755000	10	115020000	115025000		10	59765000	59770000	10	60150000	60155000		10	95010000	95015000	10	95495000	95500000		10	18110000	18115000	10	18145000	18150000
10	109350000	109355000	10	109520000	109525000		10	109200000	109205000	10	109295000	109300000		10	82150000	82155000	10	82320000	82325000		10	94450000	94455000	10	94550000	94555000
10	80390000	80395000	10	80635000	80640000		10	87110000	87115000	10	87765000	87770000		10	70430000	70435000	10	70680000	70685000		10	93280000	93285000	10	93575000	93580000
10	77090000	77095000	10	77375000	77380000		10	6605000	6610000	10	6770000	6775000		10	59765000	59770000	10	60075000	60080000		10	66780000	66785000	10	66985000	66990000
10	70435000	70440000	10	70680000	70685000		10	117280000	117285000	10	117475000	117480000		10	45400000	45405000	10	45630000	45635000		10	62485000	62490000	10	62575000	62580000
10	67460000	67465000	10	67745000	67750000		10	110735000	110740000	10	110910000	110915000		10	22200000	22205000	10	22295000	22300000		10	22295000	22300000	10	22800000	22805000
10	61445000	61450000	10	61645000	61650000		10	99480000	99485000	10	99620000	99625000		10	119690000	119695000	10	119790000	119795000		10	6605000	6610000	10	6770000	6775000
10	82125000	82130000	10	82210000	82215000		10	68365000	68370000	10	68780000	68785000		10	102905000	102910000	10	105210000	105215000		10	128140000	128145000	10	128240000	128245000
10	62095000	62100000	10	62210000	62215000		10	83800000	83805000	10	83850000	83855000		10	99370000	99375000	10	99620000	99625000		10	99480000	99485000	10	99620000	99625000
10	58275000	58280000	10	58755000	58760000		10	23070000	23075000	10	23110000	23115000		10	62615000	62620000	10	62840000	62845000		10	96085000	96090000	10	96280000	96285000
10	56090000	56095000	10	56720000	56725000		10	111260000	111265000	10	111370000	111375000		10	18960000	18965000	10	19235000	19240000		10	86350000	86355000	10	86435000	86440000
10	24350000	24355000	10	24505000	24510000		10	67745000	67750000	10	67815000	67820000		10	17965000	17970000	10	18090000	18095000		10	62615000	62620000	10	62770000	62775000
10	19425000	19430000	10	19845000	19850000		10	38890000	38895000	10	39090000	39095000		10	13495000	13500000	10	13680000	13685000		10	41750000	41755000	10	41805000	41810000
10	120995000	121000000	10	121045000	121050000		10	17450000	17455000	10	17665000	17670000		10	8520000	8525000	10	8685000	8690000		10	121200000	121205000	10	121490000	121495000
10	83280000	83285000	10	83480000	83485000		10	94450000	94455000	10	94780000	94785000		10	122435000	122440000	10	122525000	122530000		10	68995000	69000000	10	69115000	69120000
10	77090000	77095000	10	77210000	77215000		10	84435000	84440000	10	84505000	84510000		10	111410000	111415000	10	111545000	111550000		10	67815000	67820000	10	67925000	67930000
10	66200000	66205000	10	66265000	66270000		10	119080000	119085000	10	119560000	119565000		10	40725000	40730000	10	41220000	41225000		10	24050000	24055000	10	24340000	24345000
10	22200000	22205000	10	22295000	22300000		10	95770000	95775000	10	95835000	95840000		10	13285000	13290000	10	13585000	13590000		10	23065000	23070000	10	23330000	23335000
10	19205000	19210000	10	19410000	19415000		10	82375000	82380000	10	82445000	82450000		10	127260000	127265000	10	127375000	127380000		10	18670000	18675000	10	18905000	18910000
10	76295000	76300000	10	76715000	76720000		10	31260000	31265000	10	31310000	31315000		10	118030000	118035000	10	118510000	118515000		10	119690000	119695000	10	120310000	120315000
10	74385000	74390000	10	74610000	74615000		10	22495000	22500000	10	22800000	22805000		10	110735000	110740000	10	111405000	111410000		10	111415000	111420000	10	111540000	111545000
10	69115000	69120000	10	69425000	69430000		10	116705000	116710000	10	116870000	116875000		10	16755000	16760000	10	17065000	17070000		10	99040000	99045000	10	99075000	99080000
10	67325000	67330000	10	67610000	67615000		10	62485000	62490000	10	62575000	62580000		10	95810000	95815000	10	96075000	96080000		10	95725000	95730000	10	95770000	95775000
10	22835000	22840000	10	22905000	22910000		10	51510000	51515000	10	51745000	51750000		10	89190000	89195000	10	89285000	89290000		10	94450000	94455000	10	94780000	94785000
10	8515000	8520000	10	8695000	8700000		10	25400000	25405000	10	25795000	25800000		10	82370000	82375000	10	82820000	82825000		10	25400000	25405000	10	25855000	25860000
10	118030000	118035000	10	118520000	118525000		10	13720000	13725000	10	13765000	13770000		10	90195000	90200000	10	90600000	90605000		10	96080000	96085000	10	96770000	96775000
10	87315000	87320000	10	87430000	87435000		10	13285000	13290000	10	13680000	13685000		10	87315000	87320000	10	87765000	87770000		10	68835000	68840000	10	69115000	69120000
10	76980000	76985000	10	77375000	77380000		10	118145000	118150000	10	118305000	118310000		10	83280000	83285000	10	83480000	83485000		10	62445000	62450000	10	62525000	62530000
10	69425000	69430000	10	69755000	69760000		10	95675000	95680000	10	96075000	96080000		10	76980000	76985000	10	77375000	77380000		10	23075000	23080000	10	23110000	23115000
10	13495000	13500000	10	13685000	13690000		10	23330000	23335000	10	23490000	23495000		10	67000000	67005000	10	67320000	67325000		10	22835000	22840000	10	23120000	23125000
10	121990000	121995000	10	122230000	122235000		10	21505000	21510000	10	21710000	21715000		10	44180000	44185000	10	44720000	44725000		10	16755000	16760000	10	17440000	17445000
10	120470000	120475000	10	120690000	120695000		10	17450000	17455000	10	17775000	17780000		10	43290000	43295000	10	43790000	43795000		10	116705000	116710000	10	116870000	116875000
10	87110000	87115000	10	87785000	87790000		10	13285000	13290000	10	13920000	13925000		10	36855000	36860000	10	37515000	37520000		10	109200000	109205000	10	109295000	109300000
10	115150000	115155000	10	115630000	115635000		10	107370000	107375000	10	107595000	107600000		10	18630000	18635000	10	19235000	19240000		10	86245000	86250000	10	86280000	86285000
10	89540000	89545000	10	90150000	90155000		10	6820000	6825000	10	6865000	6870000		10	9620000	9625000	10	10045000	10050000		10	79155000	79160000	10	79245000	79250000
10	86485000	86490000	10	86585000	86590000		10	93890000	93895000	10	93975000	93980000		10	121990000	121995000	10	122525000	122530000		10	62665000	62670000	10	62705000	62710000
10	68910000	68915000	10	69305000	69310000		10	82370000	82375000	10	82645000	82650000		10	118305000	118310000	10	118675000	118680000		10	39160000	39165000	10	39235000	39240000
10	44175000	44180000	10	44720000	44725000		10	56095000	56100000	10	56720000	56725000		10	86095000	86100000	10	86195000	86200000		10	33755000	33760000	10	33805000	33810000
10	127075000	127080000	10	127175000	127180000		10	89205000	89210000	10	89285000	89290000		10	23330000	23335000	10	23495000	23500000		10	98725000	98730000	10	99035000	99040000
10	118305000	118310000	10	118675000	118680000		10	66780000	66785000	10	66985000	66990000		10	3270000	3275000	10	3460000	3465000		10	92945000	92950000	10	93035000	93040000
10	95010000	95015000	10	95495000	95500000		10	28825000	28830000	10	28925000	28930000		10	111640000	111645000	10	112235000	112240000		10	80265000	80270000	10	80455000	80460000
10	91770000	91775000	10	92475000	92480000		10	39675000	39680000	10	39930000	39935000		10	94085000	94090000	10	94935000	94940000		10	43790000	43795000	10	43865000	43870000
10	58135000	58140000	10	58610000	58615000		10	36790000	36795000	10	38270000	38275000		10	91770000	91775000	10	92475000	92480000		10	36790000	36795000	10	38270000	38275000
10	26090000	26095000	10	26255000	26260000		10	8520000	8525000	10	8690000	8695000		10	90730000	90735000	10	92475000	92480000		10	17450000	17455000	10	17775000	17780000
10	92890000	92895000	10	93275000	93280000		10	117875000	117880000	10	117940000	117945000		10	89540000	89545000	10	90150000	90155000		10	125160000	125165000	10	125765000	125770000
10	69480000	69485000	10	69755000	69760000		10	87840000	87845000	10	87965000	87970000		10	87315000	87320000	10	87430000	87435000		10	121345000	121350000	10	121480000	121485000
10	28825000	28830000	10	29030000	29035000		10	69890000	69895000	10	69955000	69960000		10	68910000	68915000	10	69305000	69310000		10	118425000	118430000	10	118500000	118505000
10	6400000	6405000	10	7010000	7015000		10	69245000	69250000	10	69290000	69295000		10	4790000	4795000	10	4865000	4870000		10	110940000	110945000	10	111160000	111165000
10	99095000	99100000	10	99620000	99625000		10	8040000	8045000	10	8435000	8440000		10	109350000	109355000	10	109520000	109525000		10	95675000	95680000	10	96075000	96080000
10	89195000	89200000	10	89285000	89290000		10	119690000	119695000	10	120310000	120315000		10	44245000	44250000	10	44720000	44725000		10	92510000	92515000	10	92750000	92755000
10	82375000	82380000	10	82755000	82760000		10	76590000	76595000	10	76970000	76975000		10	28805000	28810000	10	29055000	29060000		10	39090000	39095000	10	39230000	39235000
10	3270000	3275000	10	3460000	3465000		10	66465000	66470000	10	66645000	66650000		10	19425000	19430000	10	19840000	19845000		10	18280000	18285000	10	18320000	18325000
10	36855000	36860000	10	38270000	38275000		10	61205000	61210000	10	61295000	61300000		10	18280000	18285000	10	18620000	18625000		10	6400000	6405000	10	6605000	6610000
10	36855000	36860000	10	37510000	37515000		10	52820000	52825000	10	52890000	52895000		10	10120000	10125000	10	10275000	10280000		10	115765000	115770000	10	116285000	116290000
10	14265000	14270000	10	14425000	14430000		10	41700000	41705000	10	41745000	41750000		10	96080000	96085000	10	96620000	96625000		10	38890000	38895000	10	39090000	39095000
10	13285000	13290000	10	13585000	13590000		10	40725000	40730000	10	40985000	40990000		10	69115000	69120000	10	69425000	69430000		10	17450000	17455000	10	17915000	17920000
10	12735000	12740000	10	12895000	12900000		10	95670000	95675000	10	96770000	96775000		10	50415000	50420000	10	51125000	51130000		10	17450000	17455000	10	17665000	17670000
10	9510000	9515000	10	10040000	10045000		10	121415000	121420000	10	121480000	121485000		10	45100000	45105000	10	45635000	45640000		10	92510000	92515000	10	93010000	93015000
10	102905000	102910000	10	105210000	105215000		10	94960000	94965000	10	95005000	95010000		10	21910000	21915000	10	22100000	22105000		10	88065000	88070000	10	88125000	88130000
10	77445000	77450000	10	77485000	77490000		10	85530000	85535000	10	85630000	85635000		10	16305000	16310000	10	17440000	17445000		10	87015000	87020000	10	87790000	87795000
10	38890000	38895000	10	39450000	39455000		10	82375000	82380000	10	82555000	82560000		10	9295000	9300000	10	9470000	9475000		10	67745000	67750000	10	67815000	67820000
10	3335000	3340000	10	3460000	3465000		10	67010000	67015000	10	67110000	67115000		10	91770000	91775000	10	92110000	92115000		10	55835000	55840000	10	55945000	55950000
10	92295000	92300000	10	92475000	92480000		10	58020000	58025000	10	58135000	58140000		10	89695000	89700000	10	90150000	90155000		10	14120000	14125000	10	14425000	14430000
10	86095000	86100000	10	86195000	86200000		10	39095000	39100000	10	39230000	39235000		10	67465000	67470000	10	67745000	67750000		10	119080000	119085000	10	119225000	119230000
10	83995000	84000000	10	84560000	84565000		10	19425000	19430000	10	19610000	19615000		10	67320000	67325000	10	67610000	67615000		10	13585000	13590000	10	13685000	13690000
10	82370000	82375000	10	82820000	82825000		10	96080000	96085000	10	96775000	96780000		10	42025000	42030000	10	42450000	42455000		10	7915000	7920000	10	7955000	7960000
10	43295000	43300000	10	43790000	43795000		10	68985000	68990000	10	69115000	69120000		10	26090000	26095000	10	26710000	26715000		10	93975000	93980000	10	94070000	94075000
10	120375000	120380000	10	120470000	120475000		10	42025000	42030000	10	42455000	42460000		10	107735000	107740000	10	107975000	107980000		10	93230000	93235000	10	93270000	93275000
10	90190000	90195000	10	90600000	90605000		10	22835000	22840000	10	23120000	23125000		10	89615000	89620000	10	90150000	90155000		10	92510000	92515000	10	92885000	92890000
10	76595000	76600000	10	76975000	76980000		10	21100000	21105000	10	21175000	21180000		10	85140000	85145000	10	85245000	85250000		10	68365000	68370000	10	68780000	68785000
10	69330000	69335000	10	69645000	69650000		10	119690000	119695000	10	119910000	119915000		10	26430000	26435000	10	26710000	26715000		10	62615000	62620000	10	62705000	62710000
10	40725000	40730000	10	41225000	41230000		10	117875000	117880000	10	117980000	117985000		10	18960000	18965000	10	19410000	19415000		10	118030000	118035000	10	118510000	118515000
10	36790000	36795000	10	38565000	38570000		10	69480000	69485000	10	69630000	69635000		10	111415000	111420000	10	112235000	112240000		10	115520000	115525000	10	115630000	115635000
10	26850000	26855000	10	27480000	27485000		10	57915000	57920000	10	57950000	57955000		10	85935000	85940000	10	86195000	86200000		10	83280000	83285000	10	83975000	83980000
10	24585000	24590000	10	24955000	24960000		10	51510000	51515000	10	51665000	51670000		10	77445000	77450000	10	77485000	77490000		10	51950000	51955000	10	52050000	52055000
10	13685000	13690000	10	14040000	14045000		10	121270000	121275000	10	121485000	121490000		10	63045000	63050000	10	63545000	63550000		10	36855000	36860000	10	37335000	37340000
10	128165000	128170000	10	128330000	128335000		10	119810000	119815000	10	119845000	119850000		10	38890000	38895000	10	39675000	39680000		10	22895000	22900000	10	23065000	23070000
10	111640000	111645000	10	112235000	112240000		10	99040000	99045000	10	99075000	99080000		10	36790000	36795000	10	38565000	38570000		10	13285000	13290000	10	13920000	13925000
10	98005000	98010000	10	98375000	98380000		10	83285000	83290000	10	83480000	83485000		10	36790000	36795000	10	37985000	37990000		10	127845000	127850000	10	127980000	127985000
10	95920000	95925000	10	96075000	96080000		10	13685000	13690000	10	13915000	13920000		10	24345000	24350000	10	24565000	24570000		10	87110000	87115000	10	87790000	87795000
10	90730000	90735000	10	92475000	92480000		10	51700000	51705000	10	51740000	51745000		10	8730000	8735000	10	9470000	9475000		10	74395000	74400000	10	74610000	74615000
10	76425000	76430000	10	76720000	76725000		10	5040000	5045000	10	5090000	5095000		10	92295000	92300000	10	92475000	92480000		10	61440000	61445000	10	61645000	61650000
10	75550000	75555000	10	75590000	75595000		10	118075000	118080000	10	118425000	118430000		10	56080000	56085000	10	56900000	56905000		10	56095000	56100000	10	56720000	56725000
10	53365000	53370000	10	53510000	53515000		10	45400000	45405000	10	45630000	45635000		10	20125000	20130000	10	20445000	20450000		10	42940000	42945000	10	43095000	43100000
10	16750000	16755000	10	17445000	17450000		10	16755000	16760000	10	17440000	17445000		10	12735000	12740000	10	14105000	14110000		10	39675000	39680000	10	39930000	39935000
10	9295000	9300000	10	9470000	9475000		10	119910000	119915000	10	120295000	120300000		10	67925000	67930000	10	68780000	68785000		10	24345000	24350000	10	24505000	24510000
10	97175000	97180000	10	98375000	98380000		10	83070000	83075000	10	83190000	83195000		10	36855000	36860000	10	37985000	37990000		10	13285000	13290000	10	13680000	13685000
10	23890000	23895000	10	24340000	24345000		10	77095000	77100000	10	77375000	77380000		10	23535000	23540000	10	24015000	24020000		10	6400000	6405000	10	7010000	7015000
10	128280000	128285000	10	128415000	128420000		10	68365000	68370000	10	68575000	68580000		10	8770000	8775000	10	9395000	9400000		10	117590000	117595000	10	117980000	117985000
10	94085000	94090000	10	94935000	94940000		10	43670000	43675000	10	43890000	43895000		10	115765000	115770000	10	116475000	116480000		10	90535000	90540000	10	90705000	90710000
10	50415000	50420000	10	51120000	51125000		10	5090000	5095000	10	5140000	5145000		10	82370000	82375000	10	82755000	82760000		10	19210000	19215000	10	19410000	19415000
10	38890000	38895000	10	39675000	39680000		10	3270000	3275000	10	3460000	3465000		10	78095000	78100000	10	78575000	78580000		10	7960000	7965000	10	8235000	8240000
10	18280000	18285000	10	18620000	18625000		10	115765000	115770000	10	115910000	115915000		10	56090000	56095000	10	57165000	57170000		10	121270000	121275000	10	121480000	121485000
10	12735000	12740000	10	14105000	14110000		10	111410000	111415000	10	111545000	111550000		10	43295000	43300000	10	43895000	43900000		10	119910000	119915000	10	120295000	120300000
10	93405000	93410000	10	93985000	93990000		10	90535000	90540000	10	90705000	90710000		10	41410000	41415000	10	42010000	42015000		10	94175000	94180000	10	94410000	94415000
10	89695000	89700000	10	90150000	90155000		10	88090000	88095000	10	88190000	88195000		10	31460000	31465000	10	32615000	32620000		10	88065000	88070000	10	88190000	88195000
10	67000000	67005000	10	67320000	67325000		10	79315000	79320000	10	79610000	79615000		10	109200000	109205000	10	109520000	109525000		10	61655000	61660000	10	61880000	61885000
10	58970000	58975000	10	59285000	59290000		10	42940000	42945000	10	43170000	43175000		10	78215000	78220000	10	79130000	79135000		10	106925000	106930000	10	107060000	107065000
10	11725000	11730000	10	12325000	12330000		10	22895000	22900000	10	23065000	23070000		10	59670000	59675000	10	60280000	60285000		10	95670000	95675000	10	96770000	96775000
10	128460000	128465000	10	129530000	129535000		10	115520000	115525000	10	115630000	115635000		10	56095000	56100000	10	56505000	56510000		10	95595000	95600000	10	96080000	96085000
10	127005000	127010000	10	127370000	127375000		10	88925000	88930000	10	88990000	88995000		10	28205000	28210000	10	28450000	28455000		10	84295000	84300000	10	84505000	84510000
10	120375000	120380000	10	120690000	120695000		10	82820000	82825000	10	83005000	83010000		10	11725000	11730000	10	12335000	12340000		10	69480000	69485000	10	69630000	69635000
10	120310000	120315000	10	120695000	120700000		10	68830000	68835000	10	69115000	69120000		10	59675000	59680000	10	60395000	60400000		10	5040000	5045000	10	5150000	5155000
10	105305000	105310000	10	106020000	106025000		10	36855000	36860000	10	38270000	38275000		10	102710000	102715000	10	102865000	102870000		10	84175000	84180000	10	84275000	84280000
10	88920000	88925000	10	89285000	89290000		10	33750000	33755000	10	33815000	33820000		10	69115000	69120000	10	69755000	69760000		10	79315000	79320000	10	79620000	79625000
10	58540000	58545000	10	59285000	59290000		10	6400000	6405000	10	6605000	6610000		10	17450000	17455000	10	18105000	18110000		10	76980000	76985000	10	77375000	77380000
10	45395000	45400000	10	45630000	45635000		10	125220000	125225000	10	125430000	125435000		10	128460000	128465000	10	129530000	129535000		10	57820000	57825000	10	57905000	57910000
10	21860000	21865000	10	22195000	22200000		10	95010000	95015000	10	95495000	95500000		10	114765000	114770000	10	115630000	115635000		10	53365000	53370000	10	53510000	53515000
10	8510000	8515000	10	8790000	8795000		10	69330000	69335000	10	69755000	69760000		10	101960000	101965000	10	102190000	102195000		10	12410000	12415000	10	12710000	12715000
10	63045000	63050000	10	63535000	63540000		10	66780000	66785000	10	67190000	67195000		10	31460000	31465000	10	33020000	33025000		10	8140000	8145000	10	8235000	8240000
10	56500000	56505000	10	56640000	56645000		10	42415000	42420000	10	42450000	42455000		10	67615000	67620000	10	67705000	67710000		10	127260000	127265000	10	127370000	127375000
10	56090000	56095000	10	56900000	56905000		10	24210000	24215000	10	24310000	24315000		10	127075000	127080000	10	127175000	127180000		10	119690000	119695000	10	119910000	119915000
10	45100000	45105000	10	45635000	45640000		10	19205000	19210000	10	19410000	19415000		10	22220000	22225000	10	22275000	22280000		10	118730000	118735000	10	118800000	118805000
10	42025000	42030000	10	42450000	42455000		10	89540000	89545000	10	90150000	90155000		10	43795000	43800000	10	43870000	43875000		10	107735000	107740000	10	107970000	107975000
10	29920000	29925000	10	30335000	30340000		10	85430000	85435000	10	85525000	85530000		10	85430000	85435000	10	85525000	85530000		10	66370000	66375000	10	66770000	66775000
10	26850000	26855000	10	27395000	27400000		10	59090000	59095000	10	59285000	59290000		10	58970000	58975000	10	59040000	59045000		10	61340000	61345000	10	61645000	61650000
10	18630000	18635000	10	19410000	19415000		10	43790000	43795000	10	43880000	43885000		10	66415000	66420000	10	66455000	66460000		10	17955000	17960000	10	18105000	18110000
10	8770000	8775000	10	9395000	9400000		10	6400000	6405000	10	7010000	7015000		10	12530000	12535000	10	12635000	12640000		10	8040000	8045000	10	8435000	8440000
10	121990000	121995000	10	122525000	122530000		10	91770000	91775000	10	92475000	92480000		10	61745000	61750000	10	61840000	61845000		10	127115000	127120000	10	127375000	127380000
10	67000000	67005000	10	67455000	67460000		10	70425000	70430000	10	70680000	70685000		10	51665000	51670000	10	51700000	51705000		10	119690000	119695000	10	120135000	120140000
10	18960000	18965000	10	19410000	19415000		10	66200000	66205000	10	66270000	66275000		10	77640000	77645000	10	77705000	77710000		10	83280000	83285000	10	83480000	83485000
10	17450000	17455000	10	18105000	18110000		10	25255000	25260000	10	25390000	25395000		10	59000000	59005000	10	59035000	59040000		10	82820000	82825000	10	83005000	83010000
10	13285000	13290000	10	14040000	14045000		10	8770000	8775000	10	9395000	9400000		10	41550000	41555000	10	41605000	41610000		10	75050000	75055000	10	75410000	75415000
10	90195000	90200000	10	90705000	90710000		10	106930000	106935000	10	107135000	107140000		10	62205000	62210000	10	62240000	62245000		10	70430000	70435000	10	70675000	70680000
10	29250000	29255000	10	29520000	29525000		10	84295000	84300000	10	84505000	84510000		10	82275000	82280000	10	82360000	82365000		10	43670000	43675000	10	43895000	43900000
10	4310000	4315000	10	4495000	4500000		10	84105000	84110000	10	84445000	84450000		10	82225000	82230000	10	82320000	82325000		10	36855000	36860000	10	37200000	37205000
10	57180000	57185000	10	57460000	57465000		10	80210000	80215000	10	80450000	80455000		10	94465000	94470000	10	94545000	94550000		10	5185000	5190000	10	5745000	5750000
10	125160000	125165000	10	125435000	125440000		10	22895000	22900000	10	23330000	23335000		10	7530000	7535000	10	7585000	7590000		10	3265000	3270000	10	3460000	3465000
10	121990000	121995000	10	122445000	122450000		10	21900000	21905000	10	22090000	22095000		10	85430000	85435000	10	85480000	85485000		10	87890000	87895000	10	88130000	88135000
10	102905000	102910000	10	105010000	105015000		10	7960000	7965000	10	8435000	8440000		10	94785000	94790000	10	94875000	94880000		10	51510000	51515000	10	51665000	51670000
10	88785000	88790000	10	89095000	89100000		10	119240000	119245000	10	119500000	119505000		10	12640000	12645000	10	12680000	12685000		10	36855000	36860000	10	37530000	37535000
10	59285000	59290000	10	59670000	59675000		10	110940000	110945000	10	111260000	111265000		10	43675000	43680000	10	43720000	43725000		10	28825000	28830000	10	29030000	29035000
10	56090000	56095000	10	57165000	57170000		10	106875000	106880000	10	107140000	107145000		10	119500000	119505000	10	119560000	119565000		10	22835000	22840000	10	23065000	23070000
10	5180000	5185000	10	5665000	5670000		10	102905000	102910000	10	105210000	105215000		10	67070000	67075000	10	67105000	67110000		10	22200000	22205000	10	22295000	22300000
10	4565000	4570000	10	4850000	4855000		10	76295000	76300000	10	76715000	76720000		10	57785000	57790000	10	57820000	57825000		10	18960000	18965000	10	19235000	19240000
10	97175000	97180000	10	98000000	98005000		10	118675000	118680000	10	118890000	118895000		10	122320000	122325000	10	122420000	122425000		10	11725000	11730000	10	12325000	12330000
10	12805000	12810000	10	13915000	13920000		10	118675000	118680000	10	118800000	118805000		10	59410000	59415000	10	59465000	59470000		10	119080000	119085000	10	119500000	119505000
10	82365000	82370000	10	83235000	83240000		10	118030000	118035000	10	118515000	118520000		10	57205000	57210000	10	57250000	57255000		10	106920000	106925000	10	107140000	107145000
10	21900000	21905000	10	22090000	22095000		10	116015000	116020000	10	116220000	116225000		10	128000000	128005000	10	128110000	128115000		10	95010000	95015000	10	95490000	95495000
10	114760000	114765000	10	115630000	115635000		10	96085000	96090000	10	96285000	96290000		10	86485000	86490000	10	86520000	86525000		10	89205000	89210000	10	89285000	89290000
10	86485000	86490000	10	87790000	87795000		10	68915000	68920000	10	68990000	68995000		10	111010000	111015000	10	111055000	111060000		10	76590000	76595000	10	76970000	76975000
10	41410000	41415000	10	42015000	42020000		10	36790000	36795000	10	38565000	38570000		10	84680000	84685000	10	85110000	85115000		10	67925000	67930000	10	68220000	68225000
10	23530000	23535000	10	24340000	24345000		10	17450000	17455000	10	17930000	17935000		10	26090000	26095000	10	26430000	26435000		10	120375000	120380000	10	120470000	120475000
10	98005000	98010000	10	98100000	98105000		10	119080000	119085000	10	119500000	119505000		10	80460000	80465000	10	80545000	80550000		10	115765000	115770000	10	115910000	115915000
10	117875000	117880000	10	117980000	117985000		10	89695000	89700000	10	90150000	90155000		10	74400000	74405000	10	74480000	74485000		10	105305000	105310000	10	106020000	106025000
10	117880000	117885000	10	117940000	117945000		10	87840000	87845000	10	88190000	88195000		10	17775000	17780000	10	17915000	17920000		10	45400000	45405000	10	45525000	45530000
10	38595000	38600000	10	38685000	38690000		10	40370000	40375000	10	40600000	40605000		10	94880000	94885000	10	94935000	94940000		10	31030000	31035000	10	31165000	31170000
10	25085000	25090000	10	25150000	25155000		10	26430000	26435000	10	26710000	26715000		10	23890000	23895000	10	24015000	24020000		10	25390000	25395000	10	25795000	25800000
10	31220000	31225000	10	31325000	31330000		10	24350000	24355000	10	24510000	24515000		10	67550000	67555000	10	67610000	67615000		10	25080000	25085000	10	25205000	25210000
10	111160000	111165000	10	111260000	111265000		10	8235000	8240000	10	8435000	8440000		10	18680000	18685000	10	18730000	18735000		10	21910000	21915000	10	22100000	22105000
10	116795000	116800000	10	116870000	116875000		10	76980000	76985000	10	77375000	77380000		10	110230000	110235000	10	110410000	110415000		10	21755000	21760000	10	21875000	21880000
10	33925000	33930000	10	34000000	34005000		10	68835000	68840000	10	68910000	68915000		10	70790000	70795000	10	70865000	70870000		10	8515000	8520000	10	8690000	8695000
10	42615000	42620000	10	42650000	42655000		10	40725000	40730000	10	41225000	41230000		10	93510000	93515000	10	93575000	93580000		10	121990000	121995000	10	122235000	122240000
10	10915000	10920000	10	11000000	11005000		10	23695000	23700000	10	23830000	23835000		10	85525000	85530000	10	85925000	85930000		10	96310000	96315000	10	96770000	96775000
10	127645000	127650000	10	127720000	127725000		10	23340000	23345000	10	23390000	23395000		10	74645000	74650000	10	74710000	74715000		10	87840000	87845000	10	88190000	88195000
10	66325000	66330000	10	66365000	66370000		10	21875000	21880000	10	22000000	22005000		10	18170000	18175000	10	18245000	18250000		10	69330000	69335000	10	69755000	69760000
10	17665000	17670000	10	17740000	17745000		10	17950000	17955000	10	18105000	18110000		10	116500000	116505000	10	116645000	116650000		10	59075000	59080000	10	59285000	59290000
10	114830000	114835000	10	114865000	114870000		10	12410000	12415000	10	12715000	12720000		10	90630000	90635000	10	90700000	90705000		10	24365000	24370000	10	24450000	24455000
10	127005000	127010000	10	127110000	127115000		10	95595000	95600000	10	96075000	96080000		10	22835000	22840000	10	23330000	23335000		10	18480000	18485000	10	18620000	18625000
10	42670000	42675000	10	42705000	42710000		10	80265000	80270000	10	80455000	80460000		10	12410000	12415000	10	12585000	12590000		10	109890000	109895000	10	110085000	110090000
10	122250000	122255000	10	122295000	122300000		10	76295000	76300000	10	76815000	76820000		10	127770000	127775000	10	127845000	127850000		10	93405000	93410000	10	93495000	93500000
10	8530000	8535000	10	8605000	8610000		10	67225000	67230000	10	67320000	67325000		10	110230000	110235000	10	110535000	110540000		10	85430000	85435000	10	85760000	85765000
10	80960000	80965000	10	81065000	81070000		10	29250000	29255000	10	29520000	29525000		10	116500000	116505000	10	116585000	116590000		10	55825000	55830000	10	56055000	56060000
10	12410000	12415000	10	12635000	12640000		10	28925000	28930000	10	29030000	29035000		10	74900000	74905000	10	74945000	74950000		10	51315000	51320000	10	51370000	51375000
10	60660000	60665000	10	60860000	60865000		10	26090000	26095000	10	26255000	26260000		10	67470000	67475000	10	67550000	67555000		10	22895000	22900000	10	23330000	23335000
10	95010000	95015000	10	95320000	95325000		10	18955000	18960000	10	19410000	19415000		10	78215000	78220000	10	78575000	78580000		10	120145000	120150000	10	120290000	120295000
10	61300000	61305000	10	61340000	61345000		10	7960000	7965000	10	8235000	8240000		10	66380000	66385000	10	66465000	66470000		10	83975000	83980000	10	84505000	84510000
10	127845000	127850000	10	127970000	127975000		10	95595000	95600000	10	96775000	96780000		10	75050000	75055000	10	75315000	75320000		10	69330000	69335000	10	69560000	69565000
10	119500000	119505000	10	119560000	119565000		10	87110000	87115000	10	87310000	87315000		10	19790000	19795000	10	19840000	19845000		10	66200000	66205000	10	66265000	66270000
10	3085000	3090000	10	3130000	3135000		10	74400000	74405000	10	74610000	74615000		10	76815000	76820000	10	76970000	76975000		10	56090000	56095000	10	56900000	56905000
10	82555000	82560000	10	82610000	82615000		10	31030000	31035000	10	31165000	31170000		10	67010000	67015000	10	67070000	67075000		10	44175000	44180000	10	44715000	44720000
10	98575000	98580000	10	98610000	98615000		10	20710000	20715000	10	20895000	20900000		10	77740000	77745000	10	77820000	77825000		10	44045000	44050000	10	44175000	44180000
10	67460000	67465000	10	67610000	67615000		10	119080000	119085000	10	119225000	119230000		10	59880000	59885000	10	60215000	60220000		10	36855000	36860000	10	38270000	38275000
10	26490000	26495000	10	26555000	26560000		10	97175000	97180000	10	98375000	98380000		10	30340000	30345000	10	30435000	30440000		10	28205000	28210000	10	28445000	28450000
10	98620000	98625000	10	99075000	99080000		10	95400000	95405000	10	95460000	95465000		10	83625000	83630000	10	83900000	83905000		10	18285000	18290000	10	18555000	18560000
10	75050000	75055000	10	75165000	75170000		10	87980000	87985000	10	88025000	88030000		10	42025000	42030000	10	42355000	42360000		10	8770000	8775000	10	9395000	9400000
10	83625000	83630000	10	83900000	83905000		10	86485000	86490000	10	86585000	86590000		10	66725000	66730000	10	66770000	66775000		10	120470000	120475000	10	120690000	120695000
10	74775000	74780000	10	74900000	74905000		10	84615000	84620000	10	84680000	84685000		10	4555000	4560000	10	4745000	4750000		10	118305000	118310000	10	118675000	118680000
10	79345000	79350000	10	79415000	79420000		10	36855000	36860000	10	37530000	37535000		10	61515000	61520000	10	61560000	61565000		10	98210000	98215000	10	98375000	98380000
10	84680000	84685000	10	84850000	84855000		10	36790000	36795000	10	37985000	37990000		10	12735000	12740000	10	12805000	12810000		10	82370000	82375000	10	82755000	82760000
10	12735000	12740000	10	13145000	13150000		10	25080000	25085000	10	25205000	25210000		10	59355000	59360000	10	59455000	59460000		10	69425000	69430000	10	69755000	69760000
10	120070000	120075000	10	120135000	120140000		10	14170000	14175000	10	14425000	14430000		10	80460000	80465000	10	80635000	80640000		10	68910000	68915000	10	69305000	69310000
10	115645000	115650000	10	115755000	115760000		10	120375000	120380000	10	120470000	120475000		10	85430000	85435000	10	85925000	85930000		10	62485000	62490000	10	62840000	62845000
10	61065000	61070000	10	61120000	61125000		10	82370000	82375000	10	82755000	82760000		10	128000000	128005000	10	128060000	128065000		10	26850000	26855000	10	27480000	27485000
10	42560000	42565000	10	42705000	42710000		10	75050000	75055000	10	75410000	75415000		10	60240000	60245000	10	60445000	60450000		10	115450000	115455000	10	115630000	115635000
10	38960000	38965000	10	39235000	39240000		10	61205000	61210000	10	61440000	61445000		10	39980000	39985000	10	40240000	40245000		10	115150000	115155000	10	115630000	115635000
10	92950000	92955000	10	93010000	93015000		10	58910000	58915000	10	59075000	59080000		10	12735000	12740000	10	13150000	13155000		10	89540000	89545000	10	90150000	90155000
10	70700000	70705000	10	70745000	70750000		10	40370000	40375000	10	40720000	40725000		10	60660000	60665000	10	60735000	60740000		10	87110000	87115000	10	87430000	87435000
10	43200000	43205000	10	43255000	43260000		10	36855000	36860000	10	37985000	37990000		10	115520000	115525000	10	115630000	115635000		10	69330000	69335000	10	69630000	69635000
10	26090000	26095000	10	26610000	26615000		10	5180000	5185000	10	5745000	5750000		10	76130000	76135000	10	76185000	76190000		10	66775000	66780000	10	67320000	67325000
10	62800000	62805000	10	62835000	62840000		10	95675000	95680000	10	95830000	95835000		10	76295000	76300000	10	76530000	76535000		10	66775000	66780000	10	67265000	67270000
10	61300000	61305000	10	61440000	61445000		10	66775000	66780000	10	67320000	67325000		10	116585000	116590000	10	116640000	116645000		10	58135000	58140000	10	58610000	58615000
10	110230000	110235000	10	110535000	110540000		10	23070000	23075000	10	23160000	23165000		10	116385000	116390000	10	116470000	116475000		10	42025000	42030000	10	42455000	42460000
10	70790000	70795000	10	70865000	70870000		10	17065000	17070000	10	17250000	17255000		10	92885000	92890000	10	93010000	93015000		10	40725000	40730000	10	41225000	41230000
10	58275000	58280000	10	58610000	58615000		10	121075000	121080000	10	121490000	121495000		10	9295000	9300000	10	9395000	9400000		10	29250000	29255000	10	29520000	29525000
10	127770000	127775000	10	127890000	127895000		10	118305000	118310000	10	118675000	118680000		10	126915000	126920000	10	126975000	126980000		10	9505000	9510000	10	10040000	10045000
10	118305000	118310000	10	118425000	118430000		10	111640000	111645000	10	112235000	112240000		10	120070000	120075000	10	120135000	120140000		10	8510000	8515000	10	8790000	8795000
10	67470000	67475000	10	67550000	67555000		10	69480000	69485000	10	69755000	69760000		10	80265000	80270000	10	80340000	80345000		10	7960000	7965000	10	8435000	8440000
10	42025000	42030000	10	42355000	42360000		10	52810000	52815000	10	53020000	53025000		10	127895000	127900000	10	127970000	127975000		10	92620000	92625000	10	92890000	92895000
10	96805000	96810000	10	97130000	97135000		10	18280000	18285000	10	18555000	18560000		10	57165000	57170000	10	57690000	57695000		10	89615000	89620000	10	90150000	90155000
10	127895000	127900000	10	127970000	127975000		10	17775000	17780000	10	18035000	18040000		10	59880000	59885000	10	60150000	60155000		10	58135000	58140000	10	58365000	58370000
10	59355000	59360000	10	59455000	59460000		10	8510000	8515000	10	8790000	8795000		10	79155000	79160000	10	79240000	79245000		10	128460000	128465000	10	129530000	129535000
10	76295000	76300000	10	76530000	76535000		10	5185000	5190000	10	5285000	5290000		10	42560000	42565000	10	42705000	42710000		10	128165000	128170000	10	128325000	128330000
10	127770000	127775000	10	127845000	127850000		10	95245000	95250000	10	95300000	95305000		10	127810000	127815000	10	127890000	127895000		10	125450000	125455000	10	125765000	125770000
10	30340000	30345000	10	30435000	30440000		10	91770000	91775000	10	92115000	92120000		10	80655000	80660000	10	80695000	80700000		10	125220000	125225000	10	125430000	125435000
10	30445000	30450000	10	30520000	30525000		10	77095000	77100000	10	77445000	77450000		10	58625000	58630000	10	58755000	58760000		10	118730000	118735000	10	119045000	119050000
10	57165000	57170000	10	57690000	57695000		10	66370000	66375000	10	66770000	66775000		10	86485000	86490000	10	86965000	86970000		10	107240000	107245000	10	107355000	107360000
10	74900000	74905000	10	74945000	74950000		10	51315000	51320000	10	51380000	51385000		10	79970000	79975000	10	80020000	80025000		10	91770000	91775000	10	92115000	92120000
10	12410000	12415000	10	12585000	12590000		10	45100000	45105000	10	45630000	45635000		10	39975000	39980000	10	40020000	40025000		10	90730000	90735000	10	92475000	92480000
10	128000000	128005000	10	128045000	128050000		10	9510000	9515000	10	10040000	10045000		10	80340000	80345000	10	80455000	80460000		10	69200000	69205000	10	69305000	69310000
10	60295000	60300000	10	60445000	60450000		10	121990000	121995000	10	122230000	122235000		10	43670000	43675000	10	43790000	43795000		10	67460000	67465000	10	67745000	67750000
10	41700000	41705000	10	42010000	42015000		10	107735000	107740000	10	107970000	107975000		10	75915000	75920000	10	76195000	76200000		10	40365000	40370000	10	40725000	40730000
10	92885000	92890000	10	93010000	93015000		10	94085000	94090000	10	94935000	94940000		10	62485000	62490000	10	62525000	62530000		10	36790000	36795000	10	38565000	38570000
10	83280000	83285000	10	83900000	83905000		10	53365000	53370000	10	53510000	53515000		10	38890000	38895000	10	39240000	39245000		10	10125000	10130000	10	10275000	10280000
10	78215000	78220000	10	78575000	78580000		10	36735000	36740000	10	36855000	36860000		10	69330000	69335000	10	69425000	69430000		10	102905000	102910000	10	105210000	105215000
10	122240000	122245000	10	122525000	122530000		10	19430000	19435000	10	19845000	19850000		10	76980000	76985000	10	77065000	77070000		10	91770000	91775000	10	92475000	92480000
10	12805000	12810000	10	13145000	13150000		10	13925000	13930000	10	14040000	14045000		10	128060000	128065000	10	128110000	128115000		10	67000000	67005000	10	67320000	67325000
10	95010000	95015000	10	95355000	95360000		10	9295000	9300000	10	9470000	9475000		10	122240000	122245000	10	122525000	122530000		10	40365000	40370000	10	40600000	40605000
10	13685000	13690000	10	13765000	13770000		10	5570000	5575000	10	5745000	5750000		10	84680000	84685000	10	84850000	84855000		10	25255000	25260000	10	25855000	25860000
10	60295000	60300000	10	60515000	60520000		10	118075000	118080000	10	118510000	118515000		10	120845000	120850000	10	120910000	120915000		10	12810000	12815000	10	12890000	12895000
10	13685000	13690000	10	13735000	13740000		10	92885000	92890000	10	93275000	93280000		10	60295000	60300000	10	60515000	60520000		10	96085000	96090000	10	96620000	96625000
10	76085000	76090000	10	76130000	76135000		10	85430000	85435000	10	85760000	85765000		10	26470000	26475000	10	26610000	26615000		10	21755000	21760000	10	22195000	22200000
10	77445000	77450000	10	77620000	77625000		10	67000000	67005000	10	67320000	67325000		10	127525000	127530000	10	127620000	127625000		10	114875000	114880000	10	115050000	115055000
10	60240000	60245000	10	60445000	60450000		10	18280000	18285000	10	18630000	18635000		10	110410000	110415000	10	110535000	110540000		10	94085000	94090000	10	94935000	94940000
10	76980000	76985000	10	77065000	77070000		10	10120000	10125000	10	10275000	10280000		10	42300000	42305000	10	42350000	42355000		10	62615000	62620000	10	62840000	62845000
10	92625000	92630000	10	92735000	92740000		10	128460000	128465000	10	129530000	129535000		10	60295000	60300000	10	60445000	60450000		10	50620000	50625000	10	51120000	51125000
10	38890000	38895000	10	39240000	39245000		10	119915000	119920000	10	119985000	119990000		10	79355000	79360000	10	79415000	79420000		10	21860000	21865000	10	22195000	22200000
10	126915000	126920000	10	126975000	126980000		10	115765000	115770000	10	116015000	116020000		10	79295000	79300000	10	79385000	79390000		10	115150000	115155000	10	115420000	115425000
10	93350000	93355000	10	93405000	93410000		10	105010000	105015000	10	105210000	105215000		10	12805000	12810000	10	13145000	13150000		10	111640000	111645000	10	112235000	112240000
10	92755000	92760000	10	92885000	92890000		10	90730000	90735000	10	92475000	92480000		10	80040000	80045000	10	80145000	80150000		10	67190000	67195000	10	67320000	67325000
10	75915000	75920000	10	76195000	76200000		10	87310000	87315000	10	87775000	87780000		10	61965000	61970000	10	62005000	62010000		10	66775000	66780000	10	67445000	67450000
10	127075000	127080000	10	127110000	127115000		10	87110000	87115000	10	87430000	87435000		10	93055000	93060000	10	93275000	93280000		10	53580000	53585000	10	53790000	53795000
10	128060000	128065000	10	128110000	128115000		10	69425000	69430000	10	69755000	69760000		10	128140000	128145000	10	128180000	128185000		10	52255000	52260000	10	52405000	52410000
10	80460000	80465000	10	80635000	80640000		10	68910000	68915000	10	69305000	69310000		10	42560000	42565000	10	42660000	42665000		10	29250000	29255000	10	30135000	30140000
10	77740000	77745000	10	77850000	77855000		10	67460000	67465000	10	67735000	67740000		10	77740000	77745000	10	77850000	77855000		10	19425000	19430000	10	19845000	19850000
10	80340000	80345000	10	80455000	80460000		10	28205000	28210000	10	28445000	28450000		10	53065000	53070000	10	53225000	53230000		10	102905000	102910000	10	105010000	105015000
10	6400000	6405000	10	6770000	6775000		10	13920000	13925000	10	14105000	14110000		10	95010000	95015000	10	95355000	95360000		10	89695000	89700000	10	90150000	90155000
10	79420000	79425000	10	79600000	79605000		10	105305000	105310000	10	106020000	106025000		10	127075000	127080000	10	127110000	127115000		10	56725000	56730000	10	56900000	56905000
10	127810000	127815000	10	127890000	127895000		10	82365000	82370000	10	82815000	82820000		10	80285000	80290000	10	80335000	80340000		10	56085000	56090000	10	57165000	57170000
10	86485000	86490000	10	86965000	86970000		10	70035000	70040000	10	70420000	70425000		10	26090000	26095000	10	26610000	26615000		10	26090000	26095000	10	26710000	26715000
10	110410000	110415000	10	110535000	110540000		10	44180000	44185000	10	44720000	44725000		10	21185000	21190000	10	21715000	21720000		10	18960000	18965000	10	19410000	19415000
10	61965000	61970000	10	62005000	62010000		10	21755000	21760000	10	22195000	22200000		10	90195000	90200000	10	90495000	90500000		10	9295000	9300000	10	9470000	9475000
10	59880000	59885000	10	60150000	60155000		10	92620000	92625000	10	92885000	92890000		10	80545000	80550000	10	80635000	80640000		10	120375000	120380000	10	120690000	120695000
10	18170000	18175000	10	18245000	18250000		10	70425000	70430000	10	70520000	70525000		10	80165000	80170000	10	80200000	80205000		10	109890000	109895000	10	110165000	110170000
10	127525000	127530000	10	127620000	127625000		10	62615000	62620000	10	62845000	62850000		10	119910000	119915000	10	120070000	120075000		10	101965000	101970000	10	102195000	102200000
10	94880000	94885000	10	94935000	94940000		10	43295000	43300000	10	43790000	43795000		10	126565000	126570000	10	126600000	126605000		10	88785000	88790000	10	89095000	89100000
10	76815000	76820000	10	76970000	76975000		10	109350000	109355000	10	109515000	109520000		10	59810000	59815000	10	59860000	59865000		10	87315000	87320000	10	87785000	87790000
10	79055000	79060000	10	79110000	79115000		10	96085000	96090000	10	96215000	96220000		10	83855000	83860000	10	83900000	83905000		10	41410000	41415000	10	42010000	42015000
10	39975000	39980000	10	40240000	40245000		10	79905000	79910000	10	80150000	80155000		10	60240000	60245000	10	60515000	60520000		10	87110000	87115000	10	87580000	87585000
10	60660000	60665000	10	60735000	60740000		10	69330000	69335000	10	69645000	69650000		10	126615000	126620000	10	126665000	126670000		10	67925000	67930000	10	68370000	68375000
10	6400000	6405000	10	6810000	6815000		10	62485000	62490000	10	62840000	62845000		10	86165000	86170000	10	86240000	86245000		10	60805000	60810000	10	61120000	61125000
10	90630000	90635000	10	90700000	90705000		10	57180000	57185000	10	57305000	57310000		10	79755000	79760000	10	79810000	79815000		10	25255000	25260000	10	25795000	25800000
10	79295000	79300000	10	79385000	79390000		10	50415000	50420000	10	51125000	51130000		10	80755000	80760000	10	80810000	80815000		10	17595000	17600000	10	17915000	17920000
10	26470000	26475000	10	26610000	26615000		10	28825000	28830000	10	29030000	29035000		10	59650000	59655000	10	59700000	59705000		10	121990000	121995000	10	122525000	122530000
10	127575000	127580000	10	127620000	127625000		10	25250000	25255000	10	25795000	25800000		10	61655000	61660000	10	61710000	61715000		10	110735000	110740000	10	111405000	111410000
10	21185000	21190000	10	21715000	21720000		10	17450000	17455000	10	18035000	18040000		10	75345000	75350000	10	75410000	75415000		10	41225000	41230000	10	42010000	42015000
10	128180000	128185000	10	128240000	128245000		10	115765000	115770000	10	116475000	116480000		10	18555000	18560000	10	18620000	18625000		10	111410000	111415000	10	112235000	112240000
10	85560000	85565000	10	85630000	85635000		10	115150000	115155000	10	115630000	115635000		10	127845000	127850000	10	127890000	127895000		10	98005000	98010000	10	98375000	98380000
10	58625000	58630000	10	58755000	58760000		10	88785000	88790000	10	89090000	89095000		10	17450000	17455000	10	17585000	17590000		10	92295000	92300000	10	92475000	92480000
10	93055000	93060000	10	93275000	93280000		10	85140000	85145000	10	85335000	85340000		10	6815000	6820000	10	7010000	7015000		10	45100000	45105000	10	45635000	45640000
10	119910000	119915000	10	120050000	120055000		10	79455000	79460000	10	79720000	79725000		10	85560000	85565000	10	85630000	85635000		10	41225000	41230000	10	41525000	41530000
10	82275000	82280000	10	82320000	82325000		10	58135000	58140000	10	58610000	58615000		10	79055000	79060000	10	79110000	79115000		10	36855000	36860000	10	37985000	37990000
10	74645000	74650000	10	74900000	74905000		10	42675000	42680000	10	43170000	43175000		10	80210000	80215000	10	80335000	80340000		10	24350000	24355000	10	24565000	24570000
10	80965000	80970000	10	81010000	81015000		10	26090000	26095000	10	26710000	26715000		10	126355000	126360000	10	126465000	126470000		10	20695000	20700000	10	20900000	20905000
10	80545000	80550000	10	80635000	80640000		10	25250000	25255000	10	25485000	25490000		10	88920000	88925000	10	89090000	89095000		10	102710000	102715000	10	102860000	102865000
10	88920000	88925000	10	89090000	89095000		10	12735000	12740000	10	13260000	13265000		10	114765000	114770000	10	114820000	114825000		10	89095000	89100000	10	89285000	89290000
10	39770000	39775000	10	39930000	39935000		10	128165000	128170000	10	128330000	128335000		10	41750000	41755000	10	41995000	42000000		10	70030000	70035000	10	70420000	70425000
10	128355000	128360000	10	128410000	128415000		10	107240000	107245000	10	107360000	107365000		10	85525000	85530000	10	85760000	85765000		10	32615000	32620000	10	33020000	33025000
10	59650000	59655000	10	59700000	59705000		10	98005000	98010000	10	98375000	98380000		10	90545000	90550000	10	90585000	90590000		10	31460000	31465000	10	33020000	33025000
10	127930000	127935000	10	127970000	127975000		10	23890000	23895000	10	24345000	24350000		10	61340000	61345000	10	61435000	61440000		10	24985000	24990000	10	25400000	25405000
10	79755000	79760000	10	79810000	79815000		10	18480000	18485000	10	18620000	18625000		10	68915000	68920000	10	69115000	69120000		10	111495000	111500000	10	112235000	112240000
10	126615000	126620000	10	126665000	126670000		10	120375000	120380000	10	120690000	120695000		10	128180000	128185000	10	128240000	128245000		10	79315000	79320000	10	80600000	80605000
10	116415000	116420000	10	116470000	116475000		10	119325000	119330000	10	119560000	119565000		10	116415000	116420000	10	116470000	116475000		10	26210000	26215000	10	26610000	26615000
10	126560000	126565000	10	126600000	126605000		10	111410000	111415000	10	112235000	112240000		10	76545000	76550000	10	76590000	76595000		10	18280000	18285000	10	18620000	18625000
10	87840000	87845000	10	87890000	87895000		10	110660000	110665000	10	110910000	110915000		10	74645000	74650000	10	74900000	74905000		10	17955000	17960000	10	18260000	18265000
10	94450000	94455000	10	94880000	94885000		10	59610000	59615000	10	59875000	59880000		10	79905000	79910000	10	80010000	80015000		10	96080000	96085000	10	96395000	96400000
10	12585000	12590000	10	12635000	12640000		10	56090000	56095000	10	57165000	57170000		10	94450000	94455000	10	94935000	94940000		10	42415000	42420000	10	42660000	42665000
10	6815000	6820000	10	7010000	7015000		10	31330000	31335000	10	31460000	31465000		10	92885000	92890000	10	92930000	92935000		10	24985000	24990000	10	25855000	25860000
10	127845000	127850000	10	127890000	127895000		10	25400000	25405000	10	26060000	26065000		10	76745000	76750000	10	76970000	76975000		10	13280000	13285000	10	14040000	14045000
10	41750000	41755000	10	41995000	42000000		10	98380000	98385000	10	98440000	98445000		10	87840000	87845000	10	87890000	87895000		10	121620000	121625000	10	121965000	121970000
10	79450000	79455000	10	79500000	79505000		10	96085000	96090000	10	96390000	96395000		10	96805000	96810000	10	97130000	97135000		10	86485000	86490000	10	87790000	87795000
10	94450000	94455000	10	94935000	94940000		10	85640000	85645000	10	85925000	85930000		10	79345000	79350000	10	79385000	79390000		10	25400000	25405000	10	26060000	26065000
10	75360000	75365000	10	75410000	75415000		10	8895000	8900000	10	9390000	9395000		10	77530000	77535000	10	77620000	77625000		10	91005000	91010000	10	92475000	92480000
10	17450000	17455000	10	17585000	17590000		10	3335000	3340000	10	3455000	3460000		10	75165000	75170000	10	75315000	75320000		10	28205000	28210000	10	28565000	28570000
10	122240000	122245000	10	122420000	122425000		10	126725000	126730000	10	127100000	127105000		10	127575000	127580000	10	127620000	127625000		10	4790000	4795000	10	4865000	4870000
10	92885000	92890000	10	92930000	92935000		10	121620000	121625000	10	121965000	121970000		10	80965000	80970000	10	81010000	81015000		10	86485000	86490000	10	86585000	86590000
10	80210000	80215000	10	80335000	80340000		10	114875000	114880000	10	115050000	115055000		10	116890000	116895000	10	117110000	117115000		10	59460000	59465000	10	59525000	59530000
10	75050000	75055000	10	75095000	75100000		10	90405000	90410000	10	90700000	90705000		10	6400000	6405000	10	6810000	6815000		10	7530000	7535000	10	7595000	7600000
10	68910000	68915000	10	69115000	69120000		10	67000000	67005000	10	67460000	67465000		10	79800000	79805000	10	79835000	79840000		10	25080000	25085000	10	25150000	25155000
10	18555000	18560000	10	18620000	18625000		10	63045000	63050000	10	64210000	64215000		10	59610000	59615000	10	59650000	59655000		10	6935000	6940000	10	7005000	7010000
10	12735000	12740000	10	12805000	12810000		10	41410000	41415000	10	42015000	42020000		10	83995000	84000000	10	84035000	84040000		10	24520000	24525000	10	24565000	24570000
10	12540000	12545000	10	12585000	12590000		10	41220000	41225000	10	41525000	41530000		10	79230000	79235000	10	79275000	79280000		10	127075000	127080000	10	127170000	127175000
10	79230000	79235000	10	79275000	79280000		10	38890000	38895000	10	39450000	39455000		10	75050000	75055000	10	75095000	75100000		10	12410000	12415000	10	12505000	12510000
10	59610000	59615000	10	59650000	59655000		10	25255000	25260000	10	25855000	25860000		10	126945000	126950000	10	126990000	126995000		10	19320000	19325000	10	19410000	19415000
10	120845000	120850000	10	120910000	120915000		10	13685000	13690000	10	14035000	14040000		10	122240000	122245000	10	122440000	122445000		10	42835000	42840000	10	42890000	42895000
10	40020000	40025000	10	40065000	40070000		10	12735000	12740000	10	14105000	14110000		10	94450000	94455000	10	94880000	94885000		10	38595000	38600000	10	38685000	38690000
10	80755000	80760000	10	80810000	80815000		10	41225000	41230000	10	42015000	42020000		10	40020000	40025000	10	40065000	40070000		10	62800000	62805000	10	62890000	62895000
10	80040000	80045000	10	80145000	80150000		10	26850000	26855000	10	27480000	27485000		10	128355000	128360000	10	128410000	128415000		10	85430000	85435000	10	85520000	85525000
10	126355000	126360000	10	126465000	126470000		10	21860000	21865000	10	22195000	22200000		10	39770000	39775000	10	39930000	39935000		10	62110000	62115000	10	62185000	62190000
10	80285000	80290000	10	80335000	80340000		10	12735000	12740000	10	13915000	13920000		10	58570000	58575000	10	58610000	58615000		10	118030000	118035000	10	118075000	118080000
10	79345000	79350000	10	79380000	79385000		10	115455000	115460000	10	115630000	115635000		10	41235000	41240000	10	41400000	41405000		10	3190000	3195000	10	3230000	3235000
10	61645000	61650000	10	61720000	61725000		10	114865000	114870000	10	115630000	115635000		10	120845000	120850000	10	120950000	120955000		10	57460000	57465000	10	57555000	57560000
10	53065000	53070000	10	53235000	53240000		10	63045000	63050000	10	63155000	63160000		10	127935000	127940000	10	127970000	127975000		10	93890000	93895000	10	93975000	93980000
10	77530000	77535000	10	77620000	77625000		10	58275000	58280000	10	58755000	58760000		10	59765000	59770000	10	59870000	59875000		10	66650000	66655000	10	66685000	66690000
10	85525000	85530000	10	85755000	85760000		10	56090000	56095000	10	56900000	56905000		10	26430000	26435000	10	26610000	26615000		10	40135000	40140000	10	40240000	40245000
10	76545000	76550000	10	76590000	76595000		10	23065000	23070000	10	23500000	23505000		10	127810000	127815000	10	127845000	127850000		10	60450000	60455000	10	60495000	60500000
10	42560000	42565000	10	42660000	42665000		10	89615000	89620000	10	90150000	90155000		10	80600000	80605000	10	80635000	80640000		10	51700000	51705000	10	51740000	51745000
10	43670000	43675000	10	43790000	43795000		10	76980000	76985000	10	77210000	77215000		10	12585000	12590000	10	12635000	12640000		10	69240000	69245000	10	69305000	69310000
10	83995000	84000000	10	84035000	84040000		10	67925000	67930000	10	68780000	68785000		10	79905000	79910000	10	79970000	79975000		10	82125000	82130000	10	82160000	82165000
10	80165000	80170000	10	80200000	80205000		10	51315000	51320000	10	51500000	51505000		10	79535000	79540000	10	79575000	79580000		10	92755000	92760000	10	92825000	92830000
10	114765000	114770000	10	114820000	114825000		10	45100000	45105000	10	45525000	45530000		10	79445000	79450000	10	79575000	79580000		10	92625000	92630000	10	92660000	92665000
10	90190000	90195000	10	90495000	90500000		10	29250000	29255000	10	30140000	30145000		10	79445000	79450000	10	79600000	79605000		10	127670000	127675000	10	127705000	127710000
10	80460000	80465000	10	80540000	80545000		10	26215000	26220000	10	26610000	26615000		10	81030000	81035000	10	81065000	81070000		10	17665000	17670000	10	17740000	17745000
10	79905000	79910000	10	80020000	80025000		10	23060000	23065000	10	23250000	23255000		10	76670000	76675000	10	76710000	76715000		10	84345000	84350000	10	84380000	84385000
10	61655000	61660000	10	61690000	61695000		10	20030000	20035000	10	21015000	21020000		10	60800000	60805000	10	60860000	60865000		10	18035000	18040000	10	18105000	18110000
10	41235000	41240000	10	41400000	41405000		10	18630000	18635000	10	19410000	19415000		10	80210000	80215000	10	80260000	80265000		10	43675000	43680000	10	43720000	43725000
10	60240000	60245000	10	60515000	60520000		10	117590000	117595000	10	118520000	118525000		10	79640000	79645000	10	79705000	79710000		10	42610000	42615000	10	42655000	42660000
10	120845000	120850000	10	120950000	120955000		10	21860000	21865000	10	22295000	22300000		10	61565000	61570000	10	61645000	61650000		10	86240000	86245000	10	86340000	86345000
10	61340000	61345000	10	61435000	61440000		10	115645000	115650000	10	116280000	116285000		10	76590000	76595000	10	76715000	76720000		10	12540000	12545000	10	12635000	12640000
10	126945000	126950000	10	126990000	126995000		10	64210000	64215000	10	65230000	65235000		10	59360000	59365000	10	59410000	59415000		10	21650000	21655000	10	21705000	21710000
10	79445000	79450000	10	79600000	79605000		10	63545000	63550000	10	64210000	64215000		10	76295000	76300000	10	76480000	76485000		10	76365000	76370000	10	76420000	76425000
10	76745000	76750000	10	76970000	76975000		10	55825000	55830000	10	56055000	56060000		10	74520000	74525000	10	74610000	74615000		10	11000000	11005000	10	11060000	11065000
10	80210000	80215000	10	80265000	80270000		10	24985000	24990000	10	25855000	25860000		10	80460000	80465000	10	80500000	80505000		10	128000000	128005000	10	128110000	128115000
10	79905000	79910000	10	79970000	79975000		10	13285000	13290000	10	14040000	14045000		10	79385000	79390000	10	79420000	79425000		10	58275000	58280000	10	58610000	58615000
10	58570000	58575000	10	58610000	58615000		10	13280000	13285000	10	14105000	14110000		10	76980000	76985000	10	77025000	77030000		10	26490000	26495000	10	26555000	26560000
10	80600000	80605000	10	80635000	80640000		10	127005000	127010000	10	127375000	127380000		10	127010000	127015000	10	127055000	127060000		10	92755000	92760000	10	92885000	92890000
10	81030000	81035000	10	81065000	81070000		10	122700000	122705000	10	124970000	124975000		10	76085000	76090000	10	76195000	76200000		10	76745000	76750000	10	76815000	76820000
10	79535000	79540000	10	79575000	79580000		10	120310000	120315000	10	120690000	120695000		10	60240000	60245000	10	60290000	60295000		10	84680000	84685000	10	85085000	85090000
10	26430000	26435000	10	26610000	26615000		10	111495000	111500000	10	112235000	112240000		10	77490000	77495000	10	77620000	77625000		10	85560000	85565000	10	85630000	85635000
10	80460000	80465000	10	80500000	80505000		10	86485000	86490000	10	87785000	87790000		10	126365000	126370000	10	126415000	126420000		10	114765000	114770000	10	114820000	114825000
10	76980000	76985000	10	77025000	77030000		10	8460000	8465000	10	9470000	9475000		10	80390000	80395000	10	80450000	80455000		10	94085000	94090000	10	94405000	94410000
10	79445000	79450000	10	79575000	79580000		10	8455000	8460000	10	9395000	9400000		10	60735000	60740000	10	60790000	60795000		10	92885000	92890000	10	93010000	93015000
10	75205000	75210000	10	75315000	75320000		10	121990000	121995000	10	122435000	122440000		10	60660000	60665000	10	60795000	60800000		10	74395000	74400000	10	74480000	74485000
10	59610000	59615000	10	59700000	59705000		10	66775000	66780000	10	67445000	67450000		11	7110000	7120000	11	7320000	7330000		10	18680000	18685000	10	18725000	18730000
10	126365000	126370000	10	126415000	126420000		10	26850000	26855000	10	27390000	27395000		11	61230000	61240000	11	61520000	61530000		10	95025000	95030000	10	95090000	95095000
10	74520000	74525000	10	74610000	74615000		10	69120000	69125000	10	69420000	69425000		11	50190000	50200000	11	50240000	50250000		10	119865000	119870000	10	119910000	119915000
10	76590000	76595000	10	76715000	76720000		10	32615000	32620000	10	33020000	33025000		11	95630000	95640000	11	95680000	95690000		10	86435000	86440000	10	86475000	86480000
10	59360000	59365000	10	59410000	59415000		10	31460000	31465000	10	32615000	32620000		11	116440000	116450000	11	116490000	116500000		10	58685000	58690000	10	58745000	58750000
10	60240000	60245000	10	60290000	60295000		10	6010000	6015000	10	6810000	6815000		11	108200000	108210000	11	108280000	108290000		10	77785000	77790000	10	77850000	77855000
10	60805000	60810000	10	60860000	60865000		10	126500000	126505000	10	127100000	127105000		11	44140000	44150000	11	44260000	44270000		10	67700000	67705000	10	67735000	67740000
10	59765000	59770000	10	59870000	59875000		10	57180000	57185000	10	57455000	57460000		11	106130000	106140000	11	106340000	106350000		10	40020000	40025000	10	40240000	40245000
10	79385000	79390000	10	79420000	79425000		10	23535000	23540000	10	24015000	24020000		11	44580000	44590000	11	44810000	44820000		10	115645000	115650000	10	115755000	115760000
10	80860000	80865000	10	80895000	80900000		10	18960000	18965000	10	19610000	19615000		11	106020000	106030000	11	106250000	106260000		10	31250000	31255000	10	31325000	31330000
10	127010000	127015000	10	127055000	127060000		10	15020000	15025000	10	17440000	17445000		11	22340000	22350000	11	22510000	22520000		10	60240000	60245000	10	60445000	60450000
10	79640000	79645000	10	79705000	79710000		10	11725000	11730000	10	12330000	12335000		11	119370000	119380000	11	119850000	119860000		10	26090000	26095000	10	26610000	26615000
10	76085000	76090000	10	76195000	76200000		10	121990000	121995000	10	122525000	122530000		11	101780000	101790000	11	101910000	101920000		10	109355000	109360000	10	109520000	109525000
10	77490000	77495000	10	77620000	77625000		10	91005000	91010000	10	92475000	92480000		11	32700000	32710000	11	32850000	32860000		10	69560000	69565000	10	69620000	69625000
10	80390000	80395000	10	80450000	80455000		10	51745000	51750000	10	51900000	51905000		11	100480000	100490000	11	100830000	100840000		10	59880000	59885000	10	60150000	60155000
10	60660000	60665000	10	60795000	60800000		10	13770000	13775000	10	14110000	14115000		11	19720000	19730000	11	20100000	20110000		10	119500000	119505000	10	119560000	119565000
10	60735000	60740000	10	60795000	60800000		10	79620000	79625000	10	80640000	80645000		11	119790000	119800000	11	120110000	120120000		10	69665000	69670000	10	69705000	69710000
11	71480000	71490000	11	71840000	71850000		10	69965000	69970000	10	70025000	70030000		11	120210000	120220000	11	120410000	120420000		10	74645000	74650000	10	74715000	74720000
11	117730000	117740000	11	118070000	118080000		10	23390000	23395000	10	23495000	23500000		11	101520000	101530000	11	101770000	101780000		10	57165000	57170000	10	57690000	57695000
11	43650000	43660000	11	43730000	43740000		10	88790000	88795000	10	88840000	88845000		11	43650000	43660000	11	44020000	44030000		10	12735000	12740000	10	13150000	13155000
11	60690000	60700000	11	60740000	60750000		10	93405000	93410000	10	93495000	93500000		11	111810000	111820000	11	119130000	119140000		10	21185000	21190000	10	21715000	21720000
11	78950000	78960000	11	79020000	79030000		10	69125000	69130000	10	69195000	69200000		11	97220000	97230000	11	97480000	97490000		10	94880000	94885000	10	94935000	94940000
11	101070000	101080000	11	101250000	101260000		10	111265000	111270000	10	111300000	111305000		11	78300000	78310000	11	78640000	78650000		10	94780000	94785000	10	94875000	94880000
11	105330000	105340000	11	105420000	105430000		10	75785000	75790000	10	75885000	75890000		11	85800000	85810000	11	85980000	85990000		10	36790000	36795000	10	36855000	36860000
11	85780000	85790000	11	85980000	85990000		10	122245000	122250000	10	122280000	122285000		11	93820000	93830000	11	94070000	94080000		10	43720000	43725000	10	43790000	43795000
11	100950000	100960000	11	101160000	101170000		10	127075000	127080000	10	127175000	127180000		11	16160000	16170000	11	16300000	16310000		10	9295000	9300000	10	9390000	9395000
11	66920000	66930000	11	67480000	67490000		10	22220000	22225000	10	22275000	22280000		11	113720000	113730000	11	114140000	114150000		10	93405000	93410000	10	93575000	93580000
11	51810000	51820000	11	52170000	52180000		10	23695000	23700000	10	23800000	23805000		11	63210000	63220000	11	63730000	63740000		10	61075000	61080000	10	61110000	61115000
11	52330000	52340000	11	52570000	52580000		10	62615000	62620000	10	62705000	62710000		11	117800000	117810000	11	118220000	118230000		10	12805000	12810000	10	13145000	13150000
11	22680000	22690000	11	22850000	22860000		10	51745000	51750000	10	51790000	51795000		11	52330000	52340000	11	53060000	53070000		10	42025000	42030000	10	42355000	42360000
11	100750000	100760000	11	101040000	101050000		10	84170000	84175000	10	84275000	84280000		11	52230000	52240000	11	52440000	52450000		10	19790000	19795000	10	19845000	19850000
11	68380000	68390000	11	68680000	68690000		10	118520000	118525000	10	118605000	118610000		11	22180000	22190000	11	22330000	22340000		10	70790000	70795000	10	70865000	70870000
11	117090000	117100000	11	117680000	117690000		10	53095000	53100000	10	53185000	53190000		11	17360000	17370000	11	17580000	17590000		10	3085000	3090000	10	3130000	3135000
11	109970000	109980000	11	110120000	110130000		10	62115000	62120000	10	62185000	62190000		11	113260000	113270000	11	113480000	113490000		10	80340000	80345000	10	80455000	80460000
11	11720000	11730000	11	12360000	12370000		10	57250000	57255000	10	57285000	57290000		11	54970000	54980000	11	55050000	55060000		10	92945000	92950000	10	93010000	93015000
11	8760000	8770000	11	9030000	9040000		10	82270000	82275000	10	82365000	82370000		11	101070000	101080000	11	101250000	101260000		10	61340000	61345000	10	61440000	61445000
11	55000000	55010000	11	55050000	55060000		10	76015000	76020000	10	76085000	76090000		11	99240000	99250000	11	100030000	100040000		10	59355000	59360000	10	59455000	59460000
11	105210000	105220000	11	105880000	105890000		10	110445000	110450000	10	110535000	110540000		11	29440000	29450000	11	29780000	29790000		10	39975000	39980000	10	40020000	40025000
11	104450000	104460000	11	104980000	104990000		10	45010000	45015000	10	45055000	45060000		11	22670000	22680000	11	22850000	22860000		10	78215000	78220000	10	78575000	78580000
11	68710000	68720000	11	68930000	68940000		10	82225000	82230000	10	82320000	82325000		11	104450000	104460000	11	104980000	104990000		10	60295000	60300000	10	60515000	60520000
11	8560000	8570000	11	8850000	8860000		10	39975000	39980000	10	40065000	40070000		11	100750000	100760000	11	101040000	101050000		10	43200000	43205000	10	43255000	43260000
11	101520000	101530000	11	101770000	101780000		10	116500000	116505000	10	116585000	116590000		11	54370000	54380000	11	54670000	54680000		10	85765000	85770000	10	85915000	85920000
11	75790000	75800000	11	75980000	75990000		10	83185000	83190000	10	83235000	83240000		11	113030000	113040000	11	113270000	113280000		10	80460000	80465000	10	80540000	80545000
11	7110000	7120000	11	8040000	8050000		10	92625000	92630000	10	92695000	92700000		11	67460000	67470000	11	67620000	67630000		10	110230000	110235000	10	110410000	110415000
11	33820000	33830000	11	34110000	34120000		10	13685000	13690000	10	13735000	13740000		11	20350000	20360000	11	20810000	20820000		10	80210000	80215000	10	80335000	80340000
11	23580000	23590000	11	23750000	23760000		10	128275000	128280000	10	128325000	128330000		11	104620000	104630000	11	104980000	104990000		10	92620000	92625000	10	92735000	92740000
11	4340000	4350000	11	4720000	4730000		10	92755000	92760000	10	92825000	92830000		11	90040000	90050000	11	90250000	90260000		10	38890000	38895000	10	39240000	39245000
11	29440000	29450000	11	29780000	29790000		10	17665000	17670000	10	17740000	17745000		11	82720000	82730000	11	83080000	83090000		10	43670000	43675000	10	43790000	43795000
11	5380000	5390000	11	5780000	5790000		10	66380000	66385000	10	66645000	66650000		11	69860000	69870000	11	70120000	70130000		10	93055000	93060000	10	93275000	93280000
11	116680000	116690000	11	117170000	117180000		10	12455000	12460000	10	12585000	12590000		11	44820000	44830000	11	45080000	45090000		10	8040000	8045000	10	8235000	8240000
11	53280000	53290000	11	53660000	53670000		10	84680000	84685000	10	85085000	85090000		11	5380000	5390000	11	5810000	5820000		10	69330000	69335000	10	69425000	69430000
11	94900000	94910000	11	95380000	95390000		10	61300000	61305000	10	61340000	61345000		11	119200000	119210000	11	119760000	119770000		10	39975000	39980000	10	40240000	40245000
11	48920000	48930000	11	49080000	49090000		10	75970000	75975000	10	76195000	76200000		11	76810000	76820000	11	77120000	77130000		10	18175000	18180000	10	18245000	18250000
11	30570000	30580000	11	31270000	31280000		10	128140000	128145000	10	128180000	128185000		11	115410000	115420000	11	115570000	115580000		10	80285000	80290000	10	80335000	80340000
11	121100000	121110000	11	121310000	121320000		10	126915000	126920000	10	126975000	126980000		11	76600000	76610000	11	76770000	76780000		10	79295000	79300000	10	79385000	79390000
11	113560000	113570000	11	113920000	113930000		10	67700000	67705000	10	67735000	67740000		11	35510000	35520000	11	35660000	35670000		10	76980000	76985000	10	77065000	77070000
11	80720000	80730000	11	80960000	80970000		10	80550000	80555000	10	80635000	80640000		11	31050000	31060000	11	31120000	31130000		10	98570000	98575000	10	98610000	98615000
11	4030000	4040000	11	4320000	4330000		10	42560000	42565000	10	42705000	42710000		11	109970000	109980000	11	110130000	110140000		10	128355000	128360000	10	128410000	128415000
11	34650000	34660000	11	35500000	35510000		10	12410000	12415000	10	12585000	12590000		11	105210000	105220000	11	105880000	105890000		10	128180000	128185000	10	128240000	128245000
11	116500000	116510000	11	116910000	116920000		10	94085000	94090000	10	94405000	94410000		11	65930000	65940000	11	66680000	66690000		10	90545000	90550000	10	90585000	90590000
11	111810000	111820000	11	119130000	119140000		10	26090000	26095000	10	26610000	26615000		11	50640000	50650000	11	50870000	50880000		10	19650000	19655000	10	19790000	19795000
11	87470000	87480000	11	87760000	87770000		10	24985000	24990000	10	25205000	25210000		11	32520000	32530000	11	33040000	33050000		10	60660000	60665000	10	60735000	60740000
11	54910000	54920000	11	55270000	55280000		10	119910000	119915000	10	120135000	120140000		11	81450000	81460000	11	81780000	81790000		10	61205000	61210000	10	61245000	61250000
11	114740000	114750000	11	115010000	115020000		10	116385000	116390000	10	116470000	116475000		11	53950000	53960000	11	54160000	54170000		10	80030000	80035000	10	80145000	80150000
11	35500000	35510000	11	35810000	35820000		10	75100000	75105000	10	75165000	75170000		11	33820000	33830000	11	34110000	34120000		10	79445000	79450000	10	79600000	79605000
11	30140000	30150000	11	30550000	30560000		10	30335000	30340000	10	30435000	30440000		11	23580000	23590000	11	23760000	23770000		10	84680000	84685000	10	85110000	85115000
11	17360000	17370000	11	17580000	17590000		10	26490000	26495000	10	26555000	26560000		11	106130000	106140000	11	106470000	106480000		10	62485000	62490000	10	62525000	62530000
11	107370000	107380000	11	107710000	107720000		10	61300000	61305000	10	61435000	61440000		11	74770000	74780000	11	75100000	75110000		10	128060000	128065000	10	128110000	128115000
11	74760000	74770000	11	75110000	75120000		10	83280000	83285000	10	83900000	83905000		11	32350000	32360000	11	32600000	32610000		10	77740000	77745000	10	77855000	77860000
11	113720000	113730000	11	114330000	114340000		10	67465000	67470000	10	67550000	67555000		11	119650000	119660000	11	119840000	119850000		10	79355000	79360000	10	79415000	79420000
11	64790000	64800000	11	65490000	65500000		10	31235000	31240000	10	31325000	31330000		11	64790000	64800000	11	65490000	65500000		10	26470000	26475000	10	26610000	26615000
11	119220000	119230000	11	119760000	119770000		10	76625000	76630000	10	76690000	76695000		11	53080000	53090000	11	53220000	53230000		10	76085000	76090000	10	76125000	76130000
11	113150000	113160000	11	113670000	113680000		10	95025000	95030000	10	95090000	95095000		11	58910000	58920000	11	59110000	59120000		10	94450000	94455000	10	94880000	94885000
11	109190000	109200000	11	109720000	109730000		10	57165000	57170000	10	57690000	57695000		11	30850000	30860000	11	31270000	31280000		10	85525000	85530000	10	85925000	85930000
11	32620000	32630000	11	32850000	32860000		10	12640000	12645000	10	12710000	12715000		11	18470000	18480000	11	18770000	18780000		10	83995000	84000000	10	84035000	84040000
11	32520000	32530000	11	33040000	33050000		10	127525000	127530000	10	127620000	127625000		11	64250000	64260000	11	64530000	64540000		10	12540000	12545000	10	12585000	12590000
11	20690000	20700000	11	21070000	21080000		10	79155000	79160000	10	79240000	79245000		11	53810000	53820000	11	54160000	54170000		10	96805000	96810000	10	97130000	97135000
11	8430000	8440000	11	9030000	9040000		10	38890000	38895000	10	39240000	39245000		11	30130000	30140000	11	30550000	30560000		10	116890000	116895000	10	117110000	117115000
11	71370000	71380000	11	71830000	71840000		10	110230000	110235000	10	110410000	110415000		11	20690000	20700000	11	21070000	21080000		10	88920000	88925000	10	89095000	89100000
11	20810000	20820000	11	21350000	21360000		10	84680000	84685000	10	85110000	85115000		11	89860000	89870000	11	90490000	90500000		10	61965000	61970000	10	62005000	62010000
11	18920000	18930000	11	19320000	19330000		10	85765000	85770000	10	85915000	85920000		11	115800000	115810000	11	116320000	116330000		10	62800000	62805000	10	62835000	62840000
11	112470000	112480000	11	113020000	113030000		10	12805000	12810000	10	13145000	13150000		11	110920000	110930000	11	111380000	111390000		10	86485000	86490000	10	86965000	86970000
11	44760000	44770000	11	45080000	45090000		10	43670000	43675000	10	43790000	43795000		11	81180000	81190000	11	81420000	81430000		10	59650000	59655000	10	59700000	59705000
11	33190000	33200000	11	33510000	33520000		10	3085000	3090000	10	3130000	3135000		11	57120000	57130000	11	57280000	57290000		10	26430000	26435000	10	26610000	26615000
11	29440000	29450000	11	29920000	29930000		10	94780000	94785000	10	94875000	94880000		11	55940000	55950000	11	57120000	57130000		10	80070000	80075000	10	80145000	80150000
11	121090000	121100000	11	121530000	121540000		10	93925000	93930000	10	93975000	93980000		11	115340000	115350000	11	115570000	115580000		10	17450000	17455000	10	17585000	17590000
11	69220000	69230000	11	69570000	69580000		10	77755000	77760000	10	77810000	77815000		11	33620000	33630000	11	33970000	33980000		10	85765000	85770000	10	85800000	85805000
11	30050000	30060000	11	30550000	30560000		10	116415000	116420000	10	116470000	116475000		11	6780000	6790000	11	7040000	7050000		10	80460000	80465000	10	80500000	80505000
11	21890000	21900000	11	22510000	22520000		10	119865000	119870000	10	119910000	119915000		11	104150000	104160000	11	104980000	104990000		10	80210000	80215000	10	80245000	80250000
11	109530000	109540000	11	110130000	110140000		10	79295000	79300000	10	79385000	79390000		11	76910000	76920000	11	77440000	77450000		10	6815000	6820000	10	7010000	7015000
11	52460000	52470000	11	53060000	53070000		10	59355000	59360000	10	59455000	59460000		11	11710000	11720000	11	12260000	12270000		10	92885000	92890000	10	92930000	92935000
11	63730000	63740000	11	64710000	64720000		10	43720000	43725000	10	43790000	43795000		11	7100000	7110000	11	8030000	8040000		10	66725000	66730000	10	66770000	66775000
11	108780000	108790000	11	109280000	109290000		10	58275000	58280000	10	58365000	58370000		11	20690000	20700000	11	21350000	21360000		10	85525000	85530000	10	85760000	85765000
11	87870000	87880000	11	88680000	88690000		10	42890000	42895000	10	42940000	42945000		11	44400000	44410000	11	45730000	45740000		10	79905000	79910000	10	80010000	80015000
11	50250000	50260000	11	50740000	50750000		10	80460000	80465000	10	80540000	80545000		11	109100000	109110000	11	109720000	109730000		10	126355000	126360000	10	126465000	126470000
11	35400000	35410000	11	35640000	35650000		10	74645000	74650000	10	74715000	74720000		11	84980000	84990000	11	85650000	85660000		10	76820000	76825000	10	76970000	76975000
11	22530000	22540000	11	23150000	23160000		10	69520000	69525000	10	69555000	69560000		11	80720000	80730000	11	81340000	81350000		10	76540000	76545000	10	76590000	76595000
11	51420000	51430000	11	51810000	51820000		10	127075000	127080000	10	127110000	127115000		11	74640000	74650000	11	75270000	75280000		10	77530000	77535000	10	77620000	77625000
11	103620000	103630000	11	104050000	104060000		10	96805000	96810000	10	97130000	97135000		11	71370000	71380000	11	71830000	71840000		10	76295000	76300000	10	76530000	76535000
11	11710000	11720000	11	12440000	12450000		10	77815000	77820000	10	77850000	77855000		11	80720000	80730000	11	81420000	81430000		10	74900000	74905000	10	74945000	74950000
11	71300000	71310000	11	71830000	71840000		10	60295000	60300000	10	60510000	60515000		11	11920000	11930000	11	12450000	12460000		10	86165000	86170000	10	86240000	86245000
11	63590000	63600000	11	63890000	63900000		10	41700000	41705000	10	42010000	42015000		11	69740000	69750000	11	70140000	70150000		10	83900000	83905000	10	83975000	83980000
11	104450000	104460000	11	104840000	104850000		10	59880000	59885000	10	60215000	60220000		11	62720000	62730000	11	63200000	63210000		10	126610000	126615000	10	126665000	126670000
11	18470000	18480000	11	18910000	18920000		10	127810000	127815000	10	127890000	127895000		11	8040000	8050000	11	8300000	8310000		10	79345000	79350000	10	79380000	79385000
11	7300000	7310000	11	8280000	8290000		10	118450000	118455000	10	118500000	118505000		11	64240000	64250000	11	64780000	64790000		10	6400000	6405000	10	6810000	6815000
11	55940000	55950000	11	57120000	57130000		10	43295000	43300000	10	43635000	43640000		11	113720000	113730000	11	114320000	114330000		10	126945000	126950000	10	126990000	126995000
11	89850000	89860000	11	90470000	90480000		10	115645000	115650000	10	115755000	115760000		11	112070000	112080000	11	113020000	113030000		10	120910000	120915000	10	120945000	120950000
11	49000000	49010000	11	49220000	49230000		10	93405000	93410000	10	93575000	93580000		11	63730000	63740000	11	64700000	64710000		10	116415000	116420000	10	116470000	116475000
11	87260000	87270000	11	101480000	101490000		10	69665000	69670000	10	69705000	69710000		11	50750000	50760000	11	51340000	51350000		10	126560000	126565000	10	126600000	126605000
11	87020000	87030000	11	87330000	87340000		10	127130000	127135000	10	127165000	127170000		11	45350000	45360000	11	45690000	45700000		10	127575000	127580000	10	127620000	127625000
11	82870000	82880000	11	83230000	83240000		10	94880000	94885000	10	94935000	94940000		11	5500000	5510000	11	7200000	7210000		10	68915000	68920000	10	69115000	69120000
11	17360000	17370000	11	18910000	18920000		10	39975000	39980000	10	40240000	40245000		11	82870000	82880000	11	83230000	83240000		10	74520000	74525000	10	74565000	74570000
11	20690000	20700000	11	21350000	21360000		10	80210000	80215000	10	80335000	80340000		11	117110000	117120000	11	117800000	117810000		10	79055000	79060000	10	79110000	79115000
11	67630000	67640000	11	68220000	68230000		10	58625000	58630000	10	58755000	58760000		11	63200000	63210000	11	64250000	64260000		10	75050000	75055000	10	75165000	75170000
11	7300000	7310000	11	7750000	7760000		10	78215000	78220000	10	78575000	78580000		11	49000000	49010000	11	49220000	49230000		10	6400000	6405000	10	6770000	6775000
11	105120000	105130000	11	105770000	105780000		10	74645000	74650000	10	74900000	74905000		11	33620000	33630000	11	34110000	34120000		10	58625000	58630000	10	58755000	58760000
11	69810000	69820000	11	70460000	70470000		10	83625000	83630000	10	83900000	83905000		11	23980000	23990000	11	25190000	25200000		10	41750000	41755000	10	41995000	42000000
11	3090000	3100000	11	108870000	108880000		10	84235000	84240000	10	84275000	84280000		11	98800000	98810000	11	100270000	100280000		10	79445000	79450000	10	79575000	79580000
11	69220000	69230000	11	69800000	69810000		10	83900000	83905000	10	83975000	83980000		11	85660000	85670000	11	86270000	86280000		10	12735000	12740000	10	12805000	12810000
11	65630000	65640000	11	66680000	66690000		10	62800000	62805000	10	62835000	62840000		11	39400000	39410000	11	40410000	40420000		10	110410000	110415000	10	110535000	110540000
11	111500000	111510000	11	113020000	113030000		10	43200000	43205000	10	43255000	43260000		11	23940000	23950000	11	26860000	26870000		10	90190000	90195000	10	90495000	90500000
11	33070000	33080000	11	33820000	33830000		10	12735000	12740000	10	13150000	13155000		11	11710000	11720000	11	12440000	12450000		10	39255000	39260000	10	39330000	39335000
11	18050000	18060000	11	19660000	19670000		10	77785000	77790000	10	77850000	77855000		11	105130000	105140000	11	105760000	105770000		10	53065000	53070000	10	53235000	53240000
11	77130000	77140000	11	77440000	77450000		10	116890000	116895000	10	117110000	117115000		11	33070000	33080000	11	33820000	33830000		10	76745000	76750000	10	76970000	76975000
11	102850000	102860000	11	103540000	103550000		10	128185000	128190000	10	128240000	128245000		11	26100000	26110000	11	26860000	26870000		10	127930000	127935000	10	127970000	127975000
11	70830000	70840000	11	72020000	72030000		10	79055000	79060000	10	79110000	79115000		11	63210000	63220000	11	64780000	64790000		10	90630000	90635000	10	90700000	90705000
11	63210000	63220000	11	64780000	64790000		10	26470000	26475000	10	26610000	26615000		11	3080000	3090000	11	108870000	108880000		10	40020000	40025000	10	40065000	40070000
11	6370000	6380000	11	8340000	8350000		10	21185000	21190000	10	21715000	21720000		11	17180000	17190000	11	18920000	18930000		10	79800000	79805000	10	79835000	79840000
11	39400000	39410000	11	40410000	40420000		10	86485000	86490000	10	86965000	86970000		11	111500000	111510000	11	113020000	113030000		10	127845000	127850000	10	127890000	127895000
11	62550000	62560000	11	63200000	63210000		10	85525000	85530000	10	85925000	85930000		11	90550000	90560000	11	92750000	92760000		10	80040000	80045000	10	80085000	80090000
11	17580000	17590000	11	18910000	18920000		10	77740000	77745000	10	77850000	77855000		11	40740000	40750000	11	43160000	43170000		10	94450000	94455000	10	94935000	94940000
11	7460000	7470000	11	8300000	8310000		10	75320000	75325000	10	75410000	75415000		11	68880000	68890000	11	70000000	70010000		10	80110000	80115000	10	80145000	80150000
11	48680000	48690000	11	49350000	49360000		10	61965000	61970000	10	62010000	62015000		11	12470000	12480000	11	20320000	20330000		10	127810000	127815000	10	127845000	127850000
11	94000000	94010000	11	94850000	94860000		10	93055000	93060000	10	93275000	93280000		11	106360000	106370000	11	106610000	106620000		10	120845000	120850000	10	120910000	120915000
11	52000000	52010000	11	52280000	52290000		10	80265000	80270000	10	80340000	80345000		11	8340000	8350000	11	8560000	8570000		10	79755000	79760000	10	79810000	79815000
11	3050000	3060000	11	53950000	53960000		10	6400000	6405000	10	6770000	6775000		11	76910000	76920000	11	77270000	77280000		10	12585000	12590000	10	12635000	12640000
11	75270000	75280000	11	94850000	94860000		10	18680000	18685000	10	18725000	18730000		11	108300000	108310000	11	108780000	108790000		10	80600000	80605000	10	80635000	80640000
11	53950000	53960000	11	105920000	105930000		10	79290000	79295000	10	79325000	79330000		11	69000000	69010000	11	69320000	69330000		10	81025000	81030000	10	81065000	81070000
11	50950000	50960000	11	52030000	52040000		10	61440000	61445000	10	61565000	61570000		11	61160000	61170000	11	61310000	61320000		10	87840000	87845000	10	87890000	87895000
11	53740000	53750000	11	53900000	53910000		10	119500000	119505000	10	119560000	119565000		11	4340000	4350000	11	4590000	4600000		10	61655000	61660000	10	61690000	61695000
11	109450000	109460000	11	109720000	109730000		10	13685000	13690000	10	13765000	13770000		11	59330000	59340000	11	59380000	59390000		10	59610000	59615000	10	59700000	59705000
11	29270000	29280000	11	29410000	29420000		10	128355000	128360000	10	128410000	128415000		11	121330000	121340000	11	121460000	121470000		10	18555000	18560000	10	18620000	18625000
11	8320000	8330000	11	8560000	8570000		10	126560000	126565000	10	126600000	126605000		11	53950000	53960000	11	108870000	108880000		10	75345000	75350000	10	75410000	75415000
11	63210000	63220000	11	63730000	63740000		10	94450000	94455000	10	94935000	94940000		11	67050000	67060000	11	67160000	67170000		10	42560000	42565000	10	42660000	42665000
11	33820000	33830000	11	33970000	33980000		10	79445000	79450000	10	79600000	79605000		11	3430000	3440000	11	3810000	3820000		10	39770000	39775000	10	39930000	39935000
11	120580000	120590000	11	120900000	120910000		10	60660000	60665000	10	60735000	60740000		11	102630000	102640000	11	102910000	102920000		10	75050000	75055000	10	75095000	75100000
11	79850000	79860000	11	80010000	80020000		10	92620000	92625000	10	92735000	92740000		11	21270000	21280000	11	21320000	21330000		10	60735000	60740000	10	60790000	60795000
11	103220000	103230000	11	103540000	103550000		10	110410000	110415000	10	110535000	110540000		11	74640000	74650000	11	74980000	74990000		10	59765000	59770000	10	59870000	59875000
11	100430000	100440000	11	100920000	100930000		10	36790000	36795000	10	36855000	36860000		11	52330000	52340000	11	52430000	52440000		10	79905000	79910000	10	79970000	79975000
11	5380000	5390000	11	5680000	5690000		10	18170000	18175000	10	18245000	18250000		11	77140000	77150000	11	77250000	77260000		10	41235000	41240000	10	41400000	41405000
11	64790000	64800000	11	64970000	64980000		10	126425000	126430000	10	126465000	126470000		11	109750000	109760000	11	109950000	109960000		10	79385000	79390000	10	79420000	79425000
11	45610000	45620000	11	45690000	45700000		10	114765000	114770000	10	114820000	114825000		11	69490000	69500000	11	69790000	69800000		10	120845000	120850000	10	120950000	120955000
11	119360000	119370000	11	119850000	119860000		10	126615000	126620000	10	126665000	126670000		11	33900000	33910000	11	33970000	33980000		10	58570000	58575000	10	58610000	58615000
11	83590000	83600000	11	83840000	83850000		10	79345000	79350000	10	79385000	79390000		11	86490000	86500000	11	86820000	86830000		10	59810000	59815000	10	59860000	59865000
11	102630000	102640000	11	102910000	102920000		10	76540000	76545000	10	76590000	76595000		11	98780000	98790000	11	98980000	98990000		10	75205000	75210000	10	75315000	75320000
11	78770000	78780000	11	79100000	79110000		10	79355000	79360000	10	79415000	79420000		11	100340000	100350000	11	100560000	100570000		10	59360000	59365000	10	59410000	59415000
11	31270000	31280000	11	31510000	31520000		10	69330000	69335000	10	69425000	69430000		11	86120000	86130000	11	86170000	86180000		10	76590000	76595000	10	76715000	76720000
11	53950000	53960000	11	108870000	108880000		10	118305000	118310000	10	118425000	118430000		11	52230000	52240000	11	52330000	52340000		10	76980000	76985000	10	77025000	77030000
11	79850000	79860000	11	79920000	79930000		10	40020000	40025000	10	40065000	40070000		11	117240000	117250000	11	117500000	117510000		10	127010000	127015000	10	127055000	127060000
11	88040000	88050000	11	88580000	88590000		10	41750000	41755000	10	41995000	42000000		11	95180000	95190000	11	95380000	95390000		10	61565000	61570000	10	61645000	61650000
11	84330000	84340000	11	84600000	84610000		10	61340000	61345000	10	61435000	61440000		11	44280000	44290000	11	44330000	44340000		10	60825000	60830000	10	60860000	60865000
11	61160000	61170000	11	61310000	61320000		10	59610000	59615000	10	59650000	59655000		11	3430000	3440000	11	3570000	3580000		10	60240000	60245000	10	60290000	60295000
11	76710000	76720000	11	76760000	76770000		10	79905000	79910000	10	80010000	80015000		11	43740000	43750000	11	44140000	44150000		10	79515000	79520000	10	79575000	79580000
11	96840000	96850000	11	97000000	97010000		10	42560000	42565000	10	42660000	42665000		11	74990000	75000000	11	75210000	75220000		10	76085000	76090000	10	76195000	76200000
11	61220000	61230000	11	61520000	61530000		10	120845000	120850000	10	120910000	120915000		11	76270000	76280000	11	76320000	76330000		10	77490000	77495000	10	77620000	77625000
11	79110000	79120000	11	79210000	79220000		10	120910000	120915000	10	120945000	120950000		11	60010000	60020000	11	60100000	60110000		10	79640000	79645000	10	79705000	79710000
11	90040000	90050000	11	90110000	90120000		10	80460000	80465000	10	80500000	80505000		11	23750000	23760000	11	23850000	23860000		10	74520000	74525000	10	74610000	74615000
11	117240000	117250000	11	117510000	117520000		10	26430000	26435000	10	26610000	26615000		11	85520000	85530000	11	85630000	85640000		10	80390000	80395000	10	80450000	80455000
11	85660000	85670000	11	85880000	85890000		10	75050000	75055000	10	75095000	75100000		11	5460000	5470000	11	5520000	5530000		10	126365000	126370000	10	126415000	126420000
11	70220000	70230000	11	70430000	70440000		10	17450000	17455000	10	17585000	17590000		11	114950000	114960000	11	115010000	115020000		10	60660000	60665000	10	60795000	60800000
11	61000000	61010000	11	61220000	61230000		10	41235000	41240000	10	41400000	41405000		11	98460000	98470000	11	98510000	98520000		11	29270000	29280000	11	29410000	29420000
11	60010000	60020000	11	60100000	60110000		10	120845000	120850000	10	120950000	120955000		11	71860000	71870000	11	71950000	71960000		11	53950000	53960000	11	108870000	108880000
11	88850000	88860000	11	88920000	88930000		10	81025000	81030000	10	81065000	81070000		11	90040000	90050000	11	90110000	90120000		11	70060000	70070000	11	70120000	70130000
11	32110000	32120000	11	32220000	32230000		10	92885000	92890000	10	92930000	92935000		11	5000000	5010000	11	5150000	5160000		11	76340000	76350000	11	76390000	76400000
11	78360000	78370000	11	78640000	78650000		10	76745000	76750000	10	76970000	76975000		11	8760000	8770000	11	8850000	8860000		11	105780000	105790000	11	105830000	105840000
11	43730000	43740000	11	44140000	44150000		10	12540000	12545000	10	12585000	12590000		11	120910000	120920000	11	121060000	121070000		11	116000000	116010000	11	116320000	116330000
11	97660000	97670000	11	97840000	97850000		10	76295000	76300000	10	76530000	76535000		11	72260000	72270000	11	72370000	72380000		11	68290000	68300000	11	68530000	68540000
11	23750000	23760000	11	23850000	23860000		10	90630000	90635000	10	90700000	90705000		11	29670000	29680000	11	29730000	29740000		11	6790000	6800000	11	7060000	7070000
11	112840000	112850000	11	113020000	113030000		10	86165000	86170000	10	86240000	86245000		11	61220000	61230000	11	61430000	61440000		11	94590000	94600000	11	94790000	94800000
11	68400000	68410000	11	68530000	68540000		10	90190000	90195000	10	90495000	90500000		11	61000000	61010000	11	61220000	61230000		11	88060000	88070000	11	88320000	88330000
11	120910000	120920000	11	120980000	120990000		10	127845000	127850000	10	127890000	127895000		11	61220000	61230000	11	61310000	61320000		11	59340000	59350000	11	59550000	59560000
11	60910000	60920000	11	61220000	61230000		10	122240000	122245000	10	122420000	122425000		11	101110000	101120000	11	101160000	101170000		11	80720000	80730000	11	80960000	80970000
11	94410000	94420000	11	94490000	94500000		10	127575000	127580000	10	127620000	127625000		11	97490000	97500000	11	97540000	97550000		11	80010000	80020000	11	80160000	80170000
11	33900000	33910000	11	33970000	33980000		10	85765000	85770000	10	85800000	85805000		11	101620000	101630000	11	101670000	101680000		11	18920000	18930000	11	19320000	19330000
11	61220000	61230000	11	61430000	61440000		10	6400000	6405000	10	6810000	6815000		11	116340000	116350000	11	116390000	116400000		11	5380000	5390000	11	5670000	5680000
11	19720000	19730000	11	19940000	19950000		10	79450000	79455000	10	79495000	79500000		11	60740000	60750000	11	60870000	60880000		11	112480000	112490000	11	112630000	112640000
11	85520000	85530000	11	85630000	85640000		10	74520000	74525000	10	74565000	74570000		11	87910000	87920000	11	87970000	87980000		11	54120000	54130000	11	54290000	54300000
11	78840000	78850000	11	78950000	78960000		10	76815000	76820000	10	76970000	76975000		11	48610000	48620000	11	48660000	48670000		11	23580000	23590000	11	23740000	23750000
11	59050000	59060000	11	59100000	59110000		10	12735000	12740000	10	12805000	12810000		11	105920000	105930000	11	108870000	108880000		11	104450000	104460000	11	104980000	104990000
11	20350000	20360000	11	20530000	20540000		10	80965000	80970000	10	81010000	81015000		11	117040000	117050000	11	117090000	117100000		11	29160000	29170000	11	29390000	29400000
11	76350000	76360000	11	76460000	76470000		10	66725000	66730000	10	66770000	66775000		11	20350000	20360000	11	20530000	20540000		11	100430000	100440000	11	100820000	100830000
11	105920000	105930000	11	108870000	108880000		10	127925000	127930000	10	127970000	127975000		11	69960000	69970000	11	70020000	70030000		11	31570000	31580000	11	32030000	32040000
11	75210000	75220000	11	75270000	75280000		10	62485000	62490000	10	62525000	62530000		11	57775000	57780000	11	57820000	57825000		11	8200000	8210000	11	8300000	8310000
11	48610000	48620000	11	48660000	48670000		10	90545000	90550000	10	90585000	90590000		11	116500000	116505000	11	116665000	116670000		11	51870000	51880000	11	52150000	52160000
11	117040000	117050000	11	117090000	117100000		10	88920000	88925000	10	89090000	89095000		11	94930000	94935000	11	94965000	94970000		11	30050000	30060000	11	30550000	30560000
11	61220000	61230000	11	61310000	61320000		10	68915000	68920000	10	69115000	69120000		11	97795000	97800000	11	97845000	97850000		11	100940000	100950000	11	101170000	101180000
11	115890000	115900000	11	115940000	115950000		10	53065000	53070000	10	53245000	53250000		11	96840000	96845000	11	96885000	96890000		11	83250000	83260000	11	83360000	83370000
11	69960000	69970000	11	70020000	70030000		10	128060000	128065000	10	128110000	128115000		11	57630000	57635000	11	57745000	57750000		11	11730000	11740000	11	12120000	12130000
11	112840000	112845000	11	112920000	112925000		10	79230000	79235000	10	79275000	79280000		11	102975000	102980000	11	103020000	103025000		11	90040000	90050000	11	90240000	90250000
11	100845000	100850000	11	100915000	100920000		10	75050000	75055000	10	75165000	75170000		11	69005000	69010000	11	69055000	69060000		11	54740000	54750000	11	54970000	54980000
11	69885000	69890000	11	70025000	70030000		10	85525000	85530000	10	85755000	85760000		11	53280000	53285000	11	53440000	53445000		11	77310000	77320000	11	77600000	77610000
11	55200000	55205000	11	55260000	55265000		10	87840000	87845000	10	87890000	87895000		11	100755000	100760000	11	100815000	100820000		11	16980000	16990000	11	17110000	17120000
11	95245000	95250000	11	95380000	95385000		10	74900000	74905000	10	74945000	74950000		11	95435000	95440000	11	95505000	95510000		11	116380000	116390000	11	116670000	116680000
11	75345000	75350000	11	75385000	75390000		10	94450000	94455000	10	94880000	94885000		11	94980000	94985000	11	95020000	95025000		11	35500000	35510000	11	35810000	35820000
11	69210000	69215000	11	69325000	69330000		10	61650000	61655000	10	61710000	61715000		11	79035000	79040000	11	79100000	79105000		11	113030000	113040000	11	113270000	113280000
11	116450000	116455000	11	116485000	116490000		10	80040000	80045000	10	80145000	80150000		11	19730000	19735000	11	19820000	19825000		11	18920000	18930000	11	19500000	19510000
11	102785000	102790000	11	102850000	102855000		10	120870000	120875000	10	120910000	120915000		11	106510000	106515000	11	106600000	106605000		11	17360000	17370000	11	17580000	17590000
11	75595000	75600000	11	75780000	75785000		10	98570000	98575000	10	98610000	98615000		11	78650000	78655000	11	78770000	78775000		11	17580000	17590000	11	17850000	17860000
11	69085000	69090000	11	69200000	69205000		10	77530000	77535000	10	77620000	77625000		11	74795000	74800000	11	74980000	74985000		11	115060000	115070000	11	115330000	115340000
11	97760000	97765000	11	97795000	97800000		10	76670000	76675000	10	76710000	76715000		11	118905000	118910000	11	118945000	118950000		11	99860000	99870000	11	100140000	100150000
11	77870000	77875000	11	77985000	77990000		10	126940000	126945000	10	126975000	126980000		11	100980000	100985000	11	101030000	101035000		11	19030000	19040000	11	19320000	19330000
11	95395000	95400000	11	95505000	95510000		10	79445000	79450000	10	79575000	79580000		11	120045000	120050000	11	120165000	120170000		11	104790000	104800000	11	104840000	104850000
11	60765000	60770000	11	60855000	60860000		10	80070000	80075000	10	80145000	80150000		11	118895000	118900000	11	119050000	119055000		11	100750000	100760000	11	101040000	101050000
11	115020000	115025000	11	115130000	115135000		10	59650000	59655000	10	59700000	59705000		11	103030000	103035000	11	103185000	103190000		11	78650000	78660000	11	79020000	79030000
11	106375000	106380000	11	106485000	106490000		10	75345000	75350000	10	75410000	75415000		11	97390000	97395000	11	97435000	97440000		11	30770000	30780000	11	30830000	30840000
11	105220000	105225000	11	105450000	105455000		10	12585000	12590000	10	12635000	12640000		11	68715000	68720000	11	68795000	68800000		11	19430000	19440000	11	19660000	19670000
11	100430000	100435000	11	100485000	100490000		10	6815000	6820000	10	7010000	7015000		11	105220000	105225000	11	105450000	105455000		11	81440000	81450000	11	81990000	82000000
11	97390000	97395000	11	97435000	97440000		10	60240000	60245000	10	60515000	60520000		11	117730000	117735000	11	117830000	117835000		11	54340000	54350000	11	54670000	54680000
11	81810000	81815000	11	81985000	81990000		10	80600000	80605000	10	80635000	80640000		11	68085000	68090000	11	68125000	68130000		11	52230000	52240000	11	52960000	52970000
11	3245000	3250000	11	3305000	3310000		10	61655000	61660000	10	61690000	61695000		11	43305000	43310000	11	43425000	43430000		11	52230000	52240000	11	52450000	52460000
11	79525000	79530000	11	79600000	79605000		10	39770000	39775000	10	39930000	39935000		11	110225000	110230000	11	110355000	110360000		11	29530000	29540000	11	29700000	29710000
11	75005000	75010000	11	75105000	75110000		10	79905000	79910000	10	79970000	79975000		11	66720000	66725000	11	66795000	66800000		11	89020000	89030000	11	89580000	89590000
11	79520000	79525000	11	79730000	79735000		10	79755000	79760000	10	79810000	79815000		11	33625000	33630000	11	33815000	33820000		11	79260000	79270000	11	79490000	79500000
11	76600000	76605000	11	76705000	76710000		10	79535000	79540000	10	79575000	79580000		11	20690000	20695000	11	20815000	20820000		11	63730000	63740000	11	64710000	64720000
11	60915000	60920000	11	60960000	60965000		10	79385000	79390000	10	79420000	79425000		11	5895000	5900000	11	6085000	6090000		11	21900000	21910000	11	22100000	22110000
11	51665000	51670000	11	51780000	51785000		10	76295000	76300000	10	76480000	76485000		11	119970000	119975000	11	120165000	120170000		11	21890000	21900000	11	22510000	22520000
11	18775000	18780000	11	18915000	18920000		10	83850000	83855000	10	83900000	83905000		11	100220000	100225000	11	100330000	100335000		11	52440000	52450000	11	52840000	52850000
11	69495000	69500000	11	69690000	69695000		10	60735000	60740000	10	60795000	60800000		11	18775000	18780000	11	18915000	18920000		11	49530000	49540000	11	49780000	49790000
11	115280000	115285000	11	115335000	115340000		10	80210000	80215000	10	80260000	80265000		11	29445000	29450000	11	29590000	29595000		11	33820000	33830000	11	34110000	34120000
11	6555000	6560000	11	6665000	6670000		10	59810000	59815000	10	59860000	59865000		11	60915000	60920000	11	60960000	60965000		11	7100000	7110000	11	8030000	8040000
11	117730000	117735000	11	117960000	117965000		10	60240000	60245000	10	60290000	60295000		11	76600000	76605000	11	76705000	76710000		11	117090000	117100000	11	117680000	117690000
11	61860000	61865000	11	62090000	62095000		10	75205000	75210000	10	75315000	75320000		11	97660000	97665000	11	97745000	97750000		11	82720000	82730000	11	83080000	83090000
11	53280000	53285000	11	53395000	53400000		10	80860000	80865000	10	80895000	80900000		11	70265000	70270000	11	70320000	70325000		11	49280000	49290000	11	49340000	49350000
11	52040000	52045000	11	52155000	52160000		10	59360000	59365000	10	59410000	59415000		11	77870000	77875000	11	77985000	77990000		11	34210000	34220000	11	34610000	34620000
11	103220000	103225000	11	103325000	103330000		10	76590000	76595000	10	76715000	76720000		11	67815000	67820000	11	68220000	68225000		11	33620000	33630000	11	33900000	33910000
11	20690000	20695000	11	20810000	20815000		10	60825000	60830000	10	60860000	60865000		11	61760000	61765000	11	61855000	61860000		11	100220000	100230000	11	100550000	100560000
11	62570000	62575000	11	62620000	62625000		10	61565000	61570000	10	61645000	61650000		11	119365000	119370000	11	119765000	119770000		11	34720000	34730000	11	34780000	34790000
11	106510000	106515000	11	106600000	106605000		10	58570000	58575000	10	58610000	58615000		11	59775000	59780000	11	59840000	59845000		11	105140000	105150000	11	105450000	105460000
11	100285000	100290000	11	100330000	100335000		10	126365000	126370000	10	126415000	126420000		11	117730000	117735000	11	117965000	117970000		11	77540000	77550000	11	77780000	77790000
11	23395000	23400000	11	23465000	23470000		10	76980000	76985000	10	77025000	77030000		11	5895000	5900000	11	6160000	6165000		11	76810000	76820000	11	77120000	77130000
11	77325000	77330000	11	77440000	77445000		10	77490000	77495000	10	77620000	77625000		11	75595000	75600000	11	75780000	75785000		11	66330000	66340000	11	66680000	66690000
11	115945000	115950000	11	115990000	115995000		10	127010000	127015000	10	127055000	127060000		11	5385000	5390000	11	5420000	5425000		11	63220000	63230000	11	63490000	63500000
11	100030000	100035000	11	100155000	100160000		10	74520000	74525000	10	74610000	74615000		11	109220000	109225000	11	109285000	109290000		11	4330000	4340000	11	4730000	4740000
11	118900000	118905000	11	118945000	118950000		10	80390000	80395000	10	80450000	80455000		11	20375000	20380000	11	20530000	20535000		11	78650000	78660000	11	79100000	79110000
11	101070000	101075000	11	101105000	101110000		10	60660000	60665000	10	60795000	60800000		11	81810000	81815000	11	81860000	81865000		11	33900000	33910000	11	34110000	34120000
11	106190000	106195000	11	106225000	106230000		10	79640000	79645000	10	79705000	79710000		11	98570000	98575000	11	98615000	98620000		11	23940000	23950000	11	25190000	25200000
11	115180000	115185000	11	115215000	115220000		11	77320000	77330000	11	77620000	77630000		11	119655000	119660000	11	119715000	119720000		11	101060000	101070000	11	101250000	101260000
11	95120000	95125000	11	95380000	95385000		11	120680000	120690000	11	120900000	120910000		11	116085000	116090000	11	116155000	116160000		11	71370000	71380000	11	71830000	71840000
11	78665000	78670000	11	78770000	78775000		11	54540000	54550000	11	54590000	54600000		11	82630000	82635000	11	82700000	82705000		11	3050000	3060000	11	108870000	108880000
11	76270000	76275000	11	76305000	76310000		11	105780000	105790000	11	105830000	105840000		11	119200000	119205000	11	119265000	119270000		11	99430000	99440000	11	99860000	99870000
11	69495000	69500000	11	69530000	69535000		11	70480000	70490000	11	70570000	70580000		11	5385000	5390000	11	5525000	5530000		11	65630000	65640000	11	65930000	65940000
11	66715000	66720000	11	66835000	66840000		11	62570000	62580000	11	62940000	62950000		11	59690000	59695000	11	59775000	59780000		11	58910000	58920000	11	59090000	59100000
11	54520000	54525000	11	54675000	54680000		11	114260000	114270000	11	114490000	114500000		11	115280000	115285000	11	115335000	115340000		11	32350000	32360000	11	32610000	32620000
11	100575000	100580000	11	100620000	100625000		11	50260000	50270000	11	50360000	50370000		11	115220000	115225000	11	115270000	115275000		11	23330000	23340000	11	23460000	23470000
11	82630000	82635000	11	82700000	82705000		11	90040000	90050000	11	90240000	90250000		11	103220000	103225000	11	103325000	103330000		11	104620000	104630000	11	104840000	104850000
11	96160000	96165000	11	96410000	96415000		11	4810000	4820000	11	4960000	4970000		11	75160000	75165000	11	75210000	75215000		11	75590000	75600000	11	76220000	76230000
11	69005000	69010000	11	69055000	69060000		11	88220000	88230000	11	88580000	88590000		11	61315000	61320000	11	61430000	61435000		11	7110000	7120000	11	7760000	7770000
11	120350000	120355000	11	120470000	120475000		11	72380000	72390000	11	72660000	72670000		11	32430000	32435000	11	32485000	32490000		11	107360000	107370000	11	107710000	107720000
11	70480000	70485000	11	70575000	70580000		11	19320000	19330000	11	19660000	19670000		11	3705000	3710000	11	3775000	3780000		11	50630000	50640000	11	50870000	50880000
11	59120000	59125000	11	59235000	59240000		11	100750000	100760000	11	101030000	101040000		11	72035000	72040000	11	72240000	72245000		11	33620000	33630000	11	33970000	33980000
11	53865000	53870000	11	53900000	53905000		11	84980000	84990000	11	85140000	85150000		11	118495000	118500000	11	118600000	118605000		11	68870000	68880000	11	69390000	69400000
11	119970000	119975000	11	120165000	120170000		11	18920000	18930000	11	19320000	19330000		11	106190000	106195000	11	106225000	106230000		11	57120000	57130000	11	57280000	57290000
11	97660000	97665000	11	97745000	97750000		11	53930000	53940000	11	54150000	54160000		11	53865000	53870000	11	53900000	53905000		11	30850000	30860000	11	31560000	31570000
11	5385000	5390000	11	5420000	5425000		11	52330000	52340000	11	53060000	53070000		11	51630000	51635000	11	51810000	51815000		11	8320000	8330000	11	9030000	9040000
11	75215000	75220000	11	75320000	75325000		11	30850000	30860000	11	31120000	31130000		11	100575000	100580000	11	100620000	100625000		11	113720000	113730000	11	114320000	114330000
11	117730000	117735000	11	117830000	117835000		11	68290000	68300000	11	68530000	68540000		11	97140000	97145000	11	97175000	97180000		11	89020000	89030000	11	89780000	89790000
11	101920000	101925000	11	101955000	101960000		11	17580000	17590000	11	17850000	17860000		11	53110000	53115000	11	53160000	53165000		11	75900000	75910000	11	76210000	76220000
11	75895000	75900000	11	75980000	75985000		11	117940000	117950000	11	118260000	118270000		11	23395000	23400000	11	23465000	23470000		11	113150000	113160000	11	113670000	113680000
11	115220000	115225000	11	115270000	115275000		11	30050000	30060000	11	30550000	30560000		11	115220000	115225000	11	115330000	115335000		11	108310000	108320000	11	108890000	108900000
11	97490000	97495000	11	97560000	97565000		11	105460000	105470000	11	105530000	105540000		11	96160000	96165000	11	96410000	96415000		11	107720000	107730000	11	108280000	108290000
11	29445000	29450000	11	29590000	29595000		11	33380000	33390000	11	33510000	33520000		11	32255000	32260000	11	32295000	32300000		11	96480000	96490000	11	96720000	96730000
11	75725000	75730000	11	75780000	75785000		11	7110000	7120000	11	8030000	8040000		11	20375000	20380000	11	20440000	20445000		11	74990000	75000000	11	75390000	75400000
11	33625000	33630000	11	33815000	33820000		11	33900000	33910000	11	34110000	34120000		11	113035000	113040000	11	113155000	113160000		11	74640000	74650000	11	75270000	75280000
11	62795000	62800000	11	62945000	62950000		11	97560000	97570000	11	97850000	97860000		11	112640000	112645000	11	113025000	113030000		11	11920000	11930000	11	12430000	12440000
11	61315000	61320000	11	61430000	61435000		11	51870000	51880000	11	52150000	52160000		11	97350000	97355000	11	97435000	97440000		11	104150000	104160000	11	104980000	104990000
11	29670000	29675000	11	29705000	29710000		11	106380000	106390000	11	106620000	106630000		11	96775000	96780000	11	96835000	96840000		11	17580000	17590000	11	18910000	18920000
11	100980000	100985000	11	101030000	101035000		11	67900000	67910000	11	68220000	68230000		11	104175000	104180000	11	104320000	104325000		11	111500000	111510000	11	112630000	112640000
11	117770000	117775000	11	117880000	117885000		11	44580000	44590000	11	44820000	44830000		11	98125000	98130000	11	98200000	98205000		11	103620000	103630000	11	104050000	104060000
11	95395000	95400000	11	95435000	95440000		11	114780000	114790000	11	115010000	115020000		11	100285000	100290000	11	100330000	100335000		11	17910000	17920000	11	18770000	18780000
11	57680000	57685000	11	57745000	57750000		11	105790000	105800000	11	106010000	106020000		11	59055000	59060000	11	59095000	59100000		11	111500000	111510000	11	113020000	113030000
11	100430000	100435000	11	100570000	100575000		11	70220000	70230000	11	70570000	70580000		11	20165000	20170000	11	20300000	20305000		11	106510000	106520000	11	106840000	106850000
11	62270000	62275000	11	62360000	62365000		11	113570000	113580000	11	113920000	113930000		11	115945000	115950000	11	115990000	115995000		11	70840000	70850000	11	71840000	71850000
11	44425000	44430000	11	44820000	44825000		11	78830000	78840000	11	79210000	79220000		11	109470000	109475000	11	109510000	109515000		11	65630000	65640000	11	66680000	66690000
11	119365000	119370000	11	119765000	119770000		11	17360000	17370000	11	17580000	17590000		11	54520000	54525000	11	54675000	54680000		11	22120000	22130000	11	22850000	22860000
11	96775000	96780000	11	96820000	96825000		11	100940000	100950000	11	101160000	101170000		11	101920000	101925000	11	101960000	101965000		11	17910000	17920000	11	18910000	18920000
11	69145000	69150000	11	69195000	69200000		11	45490000	45500000	11	45690000	45700000		11	68245000	68250000	11	68295000	68300000		11	88020000	88030000	11	88790000	88800000
11	29535000	29540000	11	29590000	29595000		11	30850000	30860000	11	31560000	31570000		11	53575000	53580000	11	53610000	53615000		11	84730000	84740000	11	85070000	85080000
11	117730000	117735000	11	117880000	117885000		11	110920000	110930000	11	111190000	111200000		11	60690000	60695000	11	60745000	60750000		11	80720000	80730000	11	81340000	81350000
11	100220000	100225000	11	100330000	100335000		11	101080000	101090000	11	101250000	101260000		11	32350000	32355000	11	32485000	32490000		11	33060000	33070000	11	33820000	33830000
11	57775000	57780000	11	57820000	57825000		11	43880000	43890000	11	44130000	44140000		11	11720000	11725000	11	11935000	11940000		11	28510000	28520000	11	29030000	29040000
11	95120000	95125000	11	95155000	95160000		11	51630000	51640000	11	52150000	52160000		11	80100000	80105000	11	80165000	80170000		11	17180000	17190000	11	17580000	17590000
11	60765000	60770000	11	60900000	60905000		11	63740000	63750000	11	63990000	64000000		11	52110000	52115000	11	52155000	52160000		11	111960000	111970000	11	113020000	113030000
11	52065000	52070000	11	52110000	52115000		11	23670000	23680000	11	23790000	23800000		11	69085000	69090000	11	69135000	69140000		11	50740000	50750000	11	51350000	51360000
11	75625000	75630000	11	75675000	75680000		11	35860000	35870000	11	36030000	36040000		11	57990000	57995000	11	58035000	58040000		11	34140000	34150000	11	34610000	34620000
11	69690000	69695000	11	69760000	69765000		11	6720000	6730000	11	6950000	6960000		11	94800000	94805000	11	94835000	94840000		11	113560000	113570000	11	114490000	114500000
11	114605000	114610000	11	114770000	114775000		11	111810000	111820000	11	119130000	119140000		11	75215000	75220000	11	75320000	75325000		11	102160000	102170000	11	102510000	102520000
11	110225000	110230000	11	110355000	110360000		11	69860000	69870000	11	70140000	70150000		11	114605000	114610000	11	114770000	114775000		11	51420000	51430000	11	51810000	51820000
11	59775000	59780000	11	59840000	59845000		11	34650000	34660000	11	34930000	34940000		11	6100000	6105000	11	6165000	6170000		11	44420000	44430000	11	45690000	45700000
11	32430000	32435000	11	32485000	32490000		11	115990000	116000000	11	116320000	116330000		11	120765000	120770000	11	120900000	120905000		11	17360000	17370000	11	18050000	18060000
11	74215000	74220000	11	74335000	74340000		11	114600000	114610000	11	115010000	115020000		11	96960000	96965000	11	97005000	97010000		11	104450000	104460000	11	104830000	104840000
11	70265000	70270000	11	70320000	70325000		11	111400000	111410000	11	111500000	111510000		11	74535000	74540000	11	74580000	74585000		11	97660000	97670000	11	98060000	98070000
11	74795000	74800000	11	74980000	74985000		11	81440000	81450000	11	81780000	81790000		11	68025000	68030000	11	68200000	68205000		11	69220000	69230000	11	69800000	69810000
11	61760000	61765000	11	61855000	61860000		11	23180000	23190000	11	23310000	23320000		11	59690000	59695000	11	59840000	59845000		11	22530000	22540000	11	23040000	23050000
11	43305000	43310000	11	43425000	43430000		11	120580000	120590000	11	120900000	120910000		11	106275000	106280000	11	106350000	106355000		11	17580000	17590000	11	18770000	18780000
11	67815000	67820000	11	68220000	68225000		11	59770000	59780000	11	60110000	60120000		11	79525000	79530000	11	79600000	79605000		11	11710000	11720000	11	12450000	12460000
11	68715000	68720000	11	68795000	68800000		11	104460000	104470000	11	104620000	104630000		11	74215000	74220000	11	74335000	74340000		11	105130000	105140000	11	105320000	105330000
11	104175000	104180000	11	104320000	104325000		11	29440000	29450000	11	29780000	29790000		11	87800000	87805000	11	87860000	87865000		11	80720000	80730000	11	81420000	81430000
11	20440000	20445000	11	20530000	20535000		11	99240000	99250000	11	100030000	100040000		11	57820000	57825000	11	57915000	57920000		11	62550000	62560000	11	63200000	63210000
11	98125000	98130000	11	98200000	98205000		11	89020000	89030000	11	89400000	89410000		11	54860000	54865000	11	54900000	54905000		11	45750000	45760000	11	46240000	46250000
11	94800000	94805000	11	94860000	94865000		11	44420000	44430000	11	45490000	45500000		11	103125000	103130000	11	103180000	103185000		11	29470000	29480000	11	29780000	29790000
11	72035000	72040000	11	72240000	72245000		11	23580000	23590000	11	23760000	23770000		11	87285000	87290000	11	87330000	87335000		11	9210000	9220000	11	11030000	11040000
11	57460000	57465000	11	57495000	57500000		11	16860000	16870000	11	17110000	17120000		11	77325000	77330000	11	77440000	77445000		11	112650000	112660000	11	113420000	113430000
11	45835000	45840000	11	45875000	45880000		11	97220000	97230000	11	97560000	97570000		11	112920000	112925000	11	113005000	113010000		11	72880000	72890000	11	74180000	74190000
11	6100000	6105000	11	6165000	6170000		11	29590000	29600000	11	29920000	29930000		11	78170000	78175000	11	78265000	78270000		11	19820000	19830000	11	20530000	20540000
11	3705000	3710000	11	3775000	3780000		11	78370000	78380000	11	78770000	78780000		11	69495000	69500000	11	69570000	69575000		11	12710000	12720000	11	16300000	16310000
11	112640000	112645000	11	112920000	112925000		11	49080000	49090000	11	49220000	49230000		11	69145000	69150000	11	69195000	69200000		11	11450000	11460000	11	11870000	11880000
11	118505000	118510000	11	118600000	118605000		11	35500000	35510000	11	35810000	35820000		11	68295000	68300000	11	68370000	68375000		11	42810000	42820000	11	43160000	43170000
11	115220000	115225000	11	115335000	115340000		11	5000000	5010000	11	5600000	5610000		11	20165000	20170000	11	20230000	20235000		11	20690000	20700000	11	21350000	21360000
11	106275000	106280000	11	106350000	106355000		11	99430000	99440000	11	99860000	99870000		11	116415000	116420000	11	116490000	116495000		11	47990000	48000000	11	48400000	48410000
11	95170000	95175000	11	95245000	95250000		11	87470000	87480000	11	87760000	87770000		11	40505000	40510000	11	40545000	40550000		11	90570000	90580000	11	92750000	92760000
11	69085000	69090000	11	69135000	69140000		11	82720000	82730000	11	83100000	83110000		11	70225000	70230000	11	70320000	70325000		11	53950000	53960000	11	105920000	105930000
11	45865000	45870000	11	45940000	45945000		11	21900000	21910000	11	22510000	22520000		11	62570000	62575000	11	62620000	62625000		11	5140000	5150000	11	5750000	5760000
11	6445000	6450000	11	6525000	6530000		11	74990000	75000000	11	75380000	75390000		11	35650000	35655000	11	35690000	35695000		11	31900000	31910000	11	32210000	32220000
11	68245000	68250000	11	68295000	68300000		11	65010000	65020000	11	65340000	65350000		11	8480000	8485000	11	8560000	8565000		11	44820000	44830000	11	45690000	45700000
11	32540000	32545000	11	32605000	32610000		11	52440000	52450000	11	53060000	53070000		11	116180000	116185000	11	116225000	116230000		11	30570000	30580000	11	31140000	31150000
11	23530000	23535000	11	23565000	23570000		11	71370000	71380000	11	71830000	71840000		11	100750000	100755000	11	100925000	100930000		11	27120000	27130000	11	28480000	28490000
11	116780000	116785000	11	116880000	116885000		11	58210000	58220000	11	58310000	58320000		11	95395000	95400000	11	95445000	95450000		11	110220000	110230000	11	111390000	111400000
11	109470000	109475000	11	109510000	109515000		11	33190000	33200000	11	33510000	33520000		11	75895000	75900000	11	75980000	75985000		11	56120000	56130000	11	57280000	57290000
11	49540000	49545000	11	49680000	49685000		11	77620000	77630000	11	77970000	77980000		11	32540000	32545000	11	32605000	32610000		11	23870000	23880000	11	26860000	26870000
11	115500000	115505000	11	115575000	115580000		11	30570000	30580000	11	30820000	30830000		11	60165000	60170000	11	60230000	60235000		11	6350000	6360000	11	6660000	6670000
11	94200000	94205000	11	94265000	94270000		11	20100000	20110000	11	20530000	20540000		11	57680000	57685000	11	57745000	57750000		11	69220000	69230000	11	70460000	70470000
11	59690000	59695000	11	59840000	59845000		11	3050000	3060000	11	108870000	108880000		11	112840000	112845000	11	112920000	112925000		11	3060000	3070000	11	53950000	53960000
11	87800000	87805000	11	87860000	87865000		11	104620000	104630000	11	104840000	104850000		11	88860000	88865000	11	88900000	88905000		11	99170000	99180000	11	99220000	99230000
11	59690000	59695000	11	59775000	59780000		11	80290000	80300000	11	80590000	80600000		11	70500000	70505000	11	70565000	70570000		11	76910000	76920000	11	77260000	77270000
11	53815000	53820000	11	54065000	54070000		11	11730000	11740000	11	12360000	12370000		11	76490000	76495000	11	76575000	76580000		11	78300000	78310000	11	78640000	78650000
11	5895000	5900000	11	6160000	6165000		11	111970000	111980000	11	112630000	112640000		11	112640000	112645000	11	112920000	112925000		11	16430000	16440000	11	16650000	16660000
11	75160000	75165000	11	75210000	75215000		11	70040000	70050000	11	70320000	70330000		11	72035000	72040000	11	72080000	72085000		11	117940000	117950000	11	118260000	118270000
11	57820000	57825000	11	57915000	57920000		11	75590000	75600000	11	76220000	76230000		11	49540000	49545000	11	49680000	49685000		11	66490000	66500000	11	66680000	66690000
11	20165000	20170000	11	20300000	20305000		11	6780000	6790000	11	7040000	7050000		11	30575000	30580000	11	30695000	30700000		11	29990000	30000000	11	30550000	30560000
11	113035000	113040000	11	113155000	113160000		11	94900000	94910000	11	95380000	95390000		11	6265000	6270000	11	6310000	6315000		11	60910000	60920000	11	61220000	61230000
11	11720000	11725000	11	11935000	11940000		11	58110000	58120000	11	58310000	58320000		11	107075000	107080000	11	107330000	107335000		11	111810000	111820000	11	119130000	119140000
11	113725000	113730000	11	113925000	113930000		11	108310000	108320000	11	108610000	108620000		11	101070000	101075000	11	101160000	101165000		11	85880000	85890000	11	85980000	85990000
11	107075000	107080000	11	107330000	107335000		11	72950000	72960000	11	74360000	74370000		11	3435000	3440000	11	3545000	3550000		11	88300000	88310000	11	88680000	88690000
11	68025000	68030000	11	68220000	68225000		11	70050000	70060000	11	70460000	70470000		11	110260000	110265000	11	110300000	110305000		11	106010000	106020000	11	106180000	106190000
11	112640000	112645000	11	113020000	113025000		11	42820000	42830000	11	43070000	43080000		11	105795000	105800000	11	105885000	105890000		11	61010000	61020000	11	61310000	61320000
11	81810000	81815000	11	81845000	81850000		11	107370000	107380000	11	107710000	107720000		11	75725000	75730000	11	75780000	75785000		11	74640000	74650000	11	74980000	74990000
11	54120000	54125000	11	54165000	54170000		11	89160000	89170000	11	89780000	89790000		11	62270000	62275000	11	62360000	62365000		11	104380000	104390000	11	104440000	104450000
11	100755000	100760000	11	100915000	100920000		11	87860000	87870000	11	88690000	88700000		11	3610000	3615000	11	3685000	3690000		11	84330000	84340000	11	84600000	84610000
11	106190000	106195000	11	106250000	106255000		11	71150000	71160000	11	71540000	71550000		11	3435000	3440000	11	3495000	3500000		11	114380000	114390000	11	114490000	114500000
11	116415000	116420000	11	116490000	116495000		11	53550000	53560000	11	54060000	54070000		11	119065000	119070000	11	119110000	119115000		11	96140000	96150000	11	96590000	96600000
11	68080000	68085000	11	68200000	68205000		11	11450000	11460000	11	11870000	11880000		11	95170000	95175000	11	95245000	95250000		11	95540000	95550000	11	95700000	95710000
11	72740000	72745000	11	72850000	72855000		11	49710000	49720000	11	49930000	49940000		11	88960000	88965000	11	89160000	89165000		11	43740000	43750000	11	43970000	43980000
11	19825000	19830000	11	19885000	19890000		11	28510000	28520000	11	29030000	29040000		11	83170000	83175000	11	83235000	83240000		11	110360000	110370000	11	110920000	110930000
11	78170000	78175000	11	78265000	78270000		11	23940000	23950000	11	25190000	25200000		11	60510000	60515000	11	60590000	60595000		11	29440000	29450000	11	29530000	29540000
11	70225000	70230000	11	70320000	70325000		11	17580000	17590000	11	18770000	18780000		11	20730000	20735000	11	20795000	20800000		11	31720000	31730000	11	31840000	31850000
11	60855000	60860000	11	60900000	60905000		11	94410000	94420000	11	94570000	94580000		11	109305000	109310000	11	109445000	109450000		11	102630000	102640000	11	102850000	102860000
11	59775000	59780000	11	59885000	59890000		11	71370000	71380000	11	71650000	71660000		11	105205000	105210000	11	105770000	105775000		11	4420000	4430000	11	4540000	4550000
11	33470000	33475000	11	33510000	33515000		11	60540000	60550000	11	61300000	61310000		11	78665000	78670000	11	78735000	78740000		11	45600000	45610000	11	45690000	45700000
11	3435000	3440000	11	3545000	3550000		11	34640000	34650000	11	35580000	35590000		11	11720000	11725000	11	11865000	11870000		11	88100000	88110000	11	88220000	88230000
11	104985000	104990000	11	105040000	105045000		11	88330000	88340000	11	88810000	88820000		11	116780000	116785000	11	116905000	116910000		11	67040000	67050000	11	67160000	67170000
11	80105000	80110000	11	80165000	80170000		11	29270000	29280000	11	29590000	29600000		11	60185000	60190000	11	60220000	60225000		11	61220000	61230000	11	61520000	61530000
11	76670000	76675000	11	76705000	76710000		11	114530000	114540000	11	115020000	115030000		11	59775000	59780000	11	59885000	59890000		11	61220000	61230000	11	61430000	61440000
11	53110000	53115000	11	53165000	53170000		11	112330000	112340000	11	113020000	113030000		11	6445000	6450000	11	6525000	6530000		11	100570000	100580000	11	100720000	100730000
11	22530000	22535000	11	22855000	22860000		11	89580000	89590000	11	90030000	90040000		11	51140000	51145000	11	51345000	51350000		11	69260000	69270000	11	69310000	69320000
11	83170000	83175000	11	83235000	83240000		11	88960000	88970000	11	90030000	90040000		11	118860000	118865000	11	119050000	119055000		11	61160000	61170000	11	61220000	61230000
11	3950000	3955000	11	4020000	4025000		11	85280000	85290000	11	85980000	85990000		11	54600000	54605000	11	54655000	54660000		11	60160000	60170000	11	60220000	60230000
11	105795000	105800000	11	105885000	105890000		11	64530000	64540000	11	64780000	64790000		11	118020000	118025000	11	118070000	118075000		11	69960000	69970000	11	70020000	70030000
11	54810000	54815000	11	54900000	54905000		11	63210000	63220000	11	64530000	64540000		11	68080000	68085000	11	68200000	68205000		11	116080000	116090000	11	116300000	116310000
11	32350000	32355000	11	32485000	32490000		11	30010000	30020000	11	30720000	30730000		11	78845000	78850000	11	78955000	78960000		11	32090000	32100000	11	32200000	32210000
11	116180000	116185000	11	116225000	116230000		11	17580000	17590000	11	18920000	18930000		11	98725000	98730000	11	98765000	98770000		11	49790000	49800000	11	49940000	49950000
11	103125000	103130000	11	103185000	103190000		11	104450000	104460000	11	104830000	104840000		11	95025000	95030000	11	95090000	95095000		11	61000000	61010000	11	61220000	61230000
11	57990000	57995000	11	58035000	58040000		11	86920000	86930000	11	87400000	87410000		11	82575000	82580000	11	82700000	82705000		11	23750000	23760000	11	23850000	23860000
11	30575000	30580000	11	30695000	30700000		11	46660000	46670000	11	47470000	47480000		11	49540000	49545000	11	49655000	49660000		11	5000000	5010000	11	5180000	5190000
11	8880000	8885000	11	9035000	9040000		11	20810000	20820000	11	21360000	21370000		11	33075000	33080000	11	33510000	33515000		11	60540000	60550000	11	60690000	60700000
11	109305000	109310000	11	109445000	109450000		11	12710000	12720000	11	16300000	16310000		11	115580000	115585000	11	115720000	115725000		11	106010000	106020000	11	106090000	106100000
11	105205000	105210000	11	105770000	105775000		11	71150000	71160000	11	71660000	71670000		11	94200000	94205000	11	94345000	94350000		11	33900000	33910000	11	33970000	33980000
11	11720000	11725000	11	11865000	11870000		11	53280000	53290000	11	53660000	53670000		11	94200000	94205000	11	94265000	94270000		11	112640000	112650000	11	112810000	112820000
11	98720000	98725000	11	98770000	98775000		11	44420000	44430000	11	45690000	45700000		11	119405000	119410000	11	119655000	119660000		11	107590000	107600000	11	107710000	107720000
11	50065000	50070000	11	50100000	50105000		11	43300000	43310000	11	44140000	44150000		11	108785000	108790000	11	109050000	109055000		11	32520000	32530000	11	32600000	32610000
11	94800000	94805000	11	94900000	94905000		11	111510000	111520000	11	112640000	112650000		11	101190000	101195000	11	101255000	101260000		11	20350000	20360000	11	20530000	20540000
11	72380000	72385000	11	72535000	72540000		11	43730000	43740000	11	44260000	44270000		11	117965000	117970000	11	118075000	118080000		11	119060000	119070000	11	119110000	119120000
11	61860000	61865000	11	61935000	61940000		11	109730000	109740000	11	110210000	110220000		11	116780000	116785000	11	116855000	116860000		11	3430000	3440000	11	3490000	3500000
11	101115000	101120000	11	101160000	101165000		11	109190000	109200000	11	109720000	109730000		11	113610000	113615000	11	113670000	113675000		11	61220000	61230000	11	61310000	61320000
11	117570000	117575000	11	117645000	117650000		11	75720000	75730000	11	76220000	76230000		11	94350000	94355000	11	94405000	94410000		11	106190000	106200000	11	106250000	106260000
11	3990000	3995000	11	4025000	4030000		11	70840000	70850000	11	71850000	71860000		11	6555000	6560000	11	6605000	6610000		11	95390000	95400000	11	95440000	95450000
11	119165000	119170000	11	119265000	119270000		11	65630000	65640000	11	65930000	65940000		11	115500000	115505000	11	115575000	115580000		11	105920000	105930000	11	108870000	108880000
11	107195000	107200000	11	107235000	107240000		11	29150000	29160000	11	29800000	29810000		11	62810000	62815000	11	62945000	62950000		11	59780000	59790000	11	59830000	59840000
11	94905000	94910000	11	95110000	95115000		11	20690000	20700000	11	21350000	21360000		11	45865000	45870000	11	45940000	45945000		11	32430000	32440000	11	32480000	32490000
11	85330000	85335000	11	85655000	85660000		11	17180000	17190000	11	17580000	17590000		11	106710000	106715000	11	106840000	106845000		11	117040000	117050000	11	117090000	117100000
11	63735000	63740000	11	64245000	64250000		11	16400000	16410000	11	17110000	17120000		11	87475000	87480000	11	87580000	87585000		11	48610000	48620000	11	48660000	48670000
11	40505000	40510000	11	40545000	40550000		11	7470000	7480000	11	8200000	8210000		11	70065000	70070000	11	70125000	70130000		11	94280000	94290000	11	94340000	94350000
11	87780000	87785000	11	88015000	88020000		11	90550000	90560000	11	93670000	93680000		11	54810000	54815000	11	54900000	54905000		11	69085000	69090000	11	69200000	69205000
11	72035000	72040000	11	72080000	72085000		11	88120000	88130000	11	88820000	88830000		11	32515000	32520000	11	32605000	32610000		11	53865000	53870000	11	53900000	53905000
11	32515000	32520000	11	32605000	32610000		11	63890000	63900000	11	64530000	64540000		11	109530000	109535000	11	109580000	109585000		11	5890000	5895000	11	5925000	5930000
11	88960000	88965000	11	89025000	89030000		11	62710000	62720000	11	63200000	63210000		11	74640000	74645000	11	74710000	74715000		11	96840000	96845000	11	96885000	96890000
11	88365000	88370000	11	88585000	88590000		11	20990000	21000000	11	21260000	21270000		11	5685000	5690000	11	5780000	5785000		11	101525000	101530000	11	101590000	101595000
11	87475000	87480000	11	87580000	87585000		11	111400000	111410000	11	111960000	111970000		11	107135000	107140000	11	107330000	107335000		11	57630000	57635000	11	57745000	57750000
11	72035000	72040000	11	72135000	72140000		11	109100000	109110000	11	109720000	109730000		11	99325000	99330000	11	100030000	100035000		11	4035000	4040000	11	4115000	4120000
11	3615000	3620000	11	3685000	3690000		11	77320000	77330000	11	77790000	77800000		11	70435000	70440000	11	70565000	70570000		11	109305000	109310000	11	109445000	109450000
11	68295000	68300000	11	68360000	68365000		11	66830000	66840000	11	67460000	67470000		11	8880000	8885000	11	9035000	9040000		11	98125000	98130000	11	98205000	98210000
11	101625000	101630000	11	101665000	101670000		11	95730000	95740000	11	96090000	96100000		11	113725000	113730000	11	113925000	113930000		11	61860000	61865000	11	61935000	61940000
11	55015000	55020000	11	55200000	55205000		11	80720000	80730000	11	81350000	81360000		11	87025000	87030000	11	87205000	87210000		11	32080000	32085000	11	32135000	32140000
11	54855000	54860000	11	54900000	54905000		11	30160000	30170000	11	30670000	30680000		11	76810000	76815000	11	76890000	76895000		11	11720000	11725000	11	11825000	11830000
11	77025000	77030000	11	77120000	77125000		11	22120000	22130000	11	22840000	22850000		11	53815000	53820000	11	54065000	54070000		11	116180000	116185000	11	116225000	116230000
11	115580000	115585000	11	115720000	115725000		11	17910000	17920000	11	18770000	18780000		11	83620000	83625000	11	83740000	83745000		11	43595000	43600000	11	44140000	44145000
11	23155000	23160000	11	23205000	23210000		11	9210000	9220000	11	11120000	11130000		11	8365000	8370000	11	8425000	8430000		11	8435000	8440000	11	8760000	8765000
11	49540000	49545000	11	49655000	49660000		11	69830000	69840000	11	70460000	70470000		11	4495000	4500000	11	4535000	4540000		11	97140000	97145000	11	97175000	97180000
11	70435000	70440000	11	70575000	70580000		11	69220000	69230000	11	69790000	69800000		11	119165000	119170000	11	119265000	119270000		11	95170000	95175000	11	95230000	95235000
11	33080000	33085000	11	33510000	33515000		11	11710000	11720000	11	12440000	12450000		11	61860000	61865000	11	61935000	61940000		11	82630000	82635000	11	82700000	82705000
11	32080000	32085000	11	32135000	32140000		11	107880000	107890000	11	109050000	109060000		11	23155000	23160000	11	23205000	23210000		11	60120000	60125000	11	60165000	60170000
11	117965000	117970000	11	118075000	118080000		11	92260000	92270000	11	92750000	92760000		11	117570000	117575000	11	117645000	117650000		11	57425000	57430000	11	57590000	57595000
11	102860000	102865000	11	102910000	102915000		11	35670000	35680000	11	35920000	35930000		11	104205000	104210000	11	104300000	104305000		11	85325000	85330000	11	85635000	85640000
11	82575000	82580000	11	82700000	82705000		11	108570000	108580000	11	109060000	109070000		11	89405000	89410000	11	89580000	89585000		11	20375000	20380000	11	20440000	20445000
11	108780000	108785000	11	109050000	109055000		11	17360000	17370000	11	18920000	18930000		11	89100000	89105000	11	89160000	89165000		11	17055000	17060000	11	17110000	17115000
11	76220000	76225000	11	76265000	76270000		11	77300000	77310000	11	77970000	77980000		11	63735000	63740000	11	64245000	64250000		11	60010000	60015000	11	60105000	60110000
11	116780000	116785000	11	116915000	116920000		11	65650000	65660000	11	66680000	66690000		11	57765000	57770000	11	57865000	57870000		11	57820000	57825000	11	57915000	57920000
11	43305000	43310000	11	43400000	43405000		11	62550000	62560000	11	63200000	63210000		11	35580000	35585000	11	35645000	35650000		11	55015000	55020000	11	55195000	55200000
11	20165000	20170000	11	20230000	20235000		11	40580000	40590000	11	43160000	43170000		11	88065000	88070000	11	88685000	88690000		11	115890000	115895000	11	115990000	115995000
11	106160000	106165000	11	106250000	106255000		11	31150000	31160000	11	31850000	31860000		11	55015000	55020000	11	55195000	55200000		11	118905000	118910000	11	118985000	118990000
11	101190000	101195000	11	101245000	101250000		11	7460000	7470000	11	8300000	8310000		11	50050000	50055000	11	50105000	50110000		11	4490000	4495000	11	4535000	4540000
11	83620000	83625000	11	83740000	83745000		11	96620000	96630000	11	97010000	97020000		11	22890000	22895000	11	23155000	23160000		11	88860000	88865000	11	88900000	88905000
11	113155000	113160000	11	113470000	113475000		11	90550000	90560000	11	92750000	92760000		11	22530000	22535000	11	22880000	22885000		11	76490000	76495000	11	76545000	76550000
11	106160000	106165000	11	106225000	106230000		11	89160000	89170000	11	90030000	90040000		11	20230000	20235000	11	20300000	20305000		11	59440000	59445000	11	59550000	59555000
11	88960000	88965000	11	89160000	89165000		11	33070000	33080000	11	33330000	33340000		11	118110000	118115000	11	118150000	118155000		11	59435000	59440000	11	59570000	59575000
11	80290000	80295000	11	80415000	80420000		11	17180000	17190000	11	18920000	18930000		11	84730000	84735000	11	84790000	84795000		11	79860000	79865000	11	79895000	79900000
11	20200000	20205000	11	20300000	20305000		11	17180000	17190000	11	18770000	18780000		11	69070000	69075000	11	69325000	69330000		11	61315000	61320000	11	61525000	61530000
11	113610000	113615000	11	113670000	113675000		11	44820000	44830000	11	45690000	45700000		11	60120000	60125000	11	60165000	60170000		11	78170000	78175000	11	78265000	78270000
11	112920000	112925000	11	113005000	113010000		11	34640000	34650000	11	35810000	35820000		11	118365000	118370000	11	118600000	118605000		11	117570000	117575000	11	117645000	117650000
11	68380000	68385000	11	68620000	68625000		11	80650000	80660000	11	81350000	81360000		11	79035000	79040000	11	79210000	79215000		11	103125000	103130000	11	103185000	103190000
11	118530000	118535000	11	118585000	118590000		11	21470000	21480000	11	22880000	22890000		11	83140000	83145000	11	83235000	83240000		11	69570000	69575000	11	69650000	69655000
11	88765000	88770000	11	88830000	88835000		11	48680000	48690000	11	49350000	49360000		11	61005000	61010000	11	61040000	61045000		11	68295000	68300000	11	68370000	68375000
11	76490000	76495000	11	76575000	76580000		11	80510000	80520000	11	81420000	81430000		11	54745000	54750000	11	54845000	54850000		11	78840000	78845000	11	78925000	78930000
11	50190000	50195000	11	50250000	50255000		11	90550000	90560000	11	91900000	91910000		11	51725000	51730000	11	51765000	51770000		11	66925000	66930000	11	67045000	67050000
11	109735000	109740000	11	110130000	110135000		11	62560000	62570000	11	64780000	64790000		11	113330000	113335000	11	113395000	113400000		11	66795000	66800000	11	66835000	66840000
11	57765000	57770000	11	57865000	57870000		11	9210000	9220000	11	11680000	11690000		11	103625000	103630000	11	103770000	103775000		11	54520000	54525000	11	54600000	54605000
11	32245000	32250000	11	32350000	32355000		11	62730000	62740000	11	64780000	64790000		11	85655000	85660000	11	85985000	85990000		11	35265000	35270000	11	35505000	35510000
11	119065000	119070000	11	119110000	119115000		11	53950000	53960000	11	105920000	105930000		11	83370000	83375000	11	83550000	83555000		11	100650000	100655000	11	100720000	100725000
11	97390000	97395000	11	97485000	97490000		11	3050000	3060000	11	53950000	53960000		11	66925000	66930000	11	67045000	67050000		11	68720000	68725000	11	68755000	68760000
11	77795000	77800000	11	77975000	77980000		11	90250000	90260000	11	113420000	113430000		11	60540000	60545000	11	60745000	60750000		11	79290000	79295000	11	79390000	79395000
11	57460000	57465000	11	57530000	57535000		11	12210000	12220000	11	12260000	12270000		11	76710000	76715000	11	76755000	76760000		11	52230000	52235000	11	52845000	52850000
11	30060000	30065000	11	30110000	30115000		11	53950000	53960000	11	108870000	108880000		11	60855000	60860000	11	60900000	60905000		11	50135000	50140000	11	50180000	50185000
11	20375000	20380000	11	20440000	20445000		11	23260000	23270000	11	23310000	23320000		11	60065000	60070000	11	60220000	60225000		11	31575000	31580000	11	31845000	31850000
11	8910000	8915000	11	9015000	9020000		11	72150000	72160000	11	72370000	72380000		11	57460000	57465000	11	57530000	57535000		11	5460000	5465000	11	5525000	5530000
11	3700000	3705000	11	3820000	3825000		11	61160000	61170000	11	61520000	61530000		11	54900000	54905000	11	54970000	54975000		11	96005000	96010000	11	96100000	96105000
11	112640000	112645000	11	112840000	112845000		11	8320000	8330000	11	8560000	8570000		11	43595000	43600000	11	43645000	43650000		11	43305000	43310000	11	43370000	43375000
11	120765000	120770000	11	120900000	120905000		11	16430000	16440000	11	16650000	16660000		11	33470000	33475000	11	33510000	33515000		11	33070000	33075000	11	33510000	33515000
11	74260000	74265000	11	74335000	74340000		11	88040000	88050000	11	88580000	88590000		11	114940000	114945000	11	115040000	115045000		11	120765000	120770000	11	120900000	120905000
11	5185000	5190000	11	5375000	5380000		11	71660000	71670000	11	71830000	71840000		11	108780000	108785000	11	108890000	108895000		11	72380000	72385000	11	72535000	72540000
11	57430000	57435000	11	57590000	57595000		11	19320000	19330000	11	19500000	19510000		11	80295000	80300000	11	80375000	80380000		11	67240000	67245000	11	67460000	67465000
11	54745000	54750000	11	54845000	54850000		11	71580000	71590000	11	71790000	71800000		11	72380000	72385000	11	72810000	72815000		11	51730000	51735000	11	51775000	51780000
11	54695000	54700000	11	54790000	54795000		11	100340000	100350000	11	100560000	100570000		11	50745000	50750000	11	50870000	50875000		11	11925000	11930000	11	12190000	12195000
11	8435000	8440000	11	8760000	8765000		11	16650000	16660000	11	16760000	16770000		11	82725000	82730000	11	82770000	82775000		11	82725000	82730000	11	82770000	82775000
11	114940000	114945000	11	115020000	115025000		11	85890000	85900000	11	85980000	85990000		11	35265000	35270000	11	35505000	35510000		11	61005000	61010000	11	61040000	61045000
11	107135000	107140000	11	107330000	107335000		11	79290000	79300000	11	79380000	79390000		11	109735000	109740000	11	110130000	110135000		11	60690000	60695000	11	60745000	60750000
11	88065000	88070000	11	88680000	88685000		11	88060000	88070000	11	88140000	88150000		11	61760000	61765000	11	62090000	62095000		11	49635000	49640000	11	49680000	49685000
11	79265000	79270000	11	79390000	79395000		11	16650000	16660000	11	16840000	16850000		11	11455000	11460000	11	11685000	11690000		11	112640000	112645000	11	112920000	112925000
11	69740000	69745000	11	69775000	69780000		11	30140000	30150000	11	30550000	30560000		11	5185000	5190000	11	5375000	5380000		11	106710000	106715000	11	106840000	106845000
11	69495000	69500000	11	69615000	69620000		11	16490000	16500000	11	16650000	16660000		11	97390000	97395000	11	97480000	97485000		11	80505000	80510000	11	80630000	80635000
11	8320000	8325000	11	8420000	8425000		11	44040000	44050000	11	44130000	44140000		11	94205000	94210000	11	94405000	94410000		11	67815000	67820000	11	68025000	68030000
11	60010000	60015000	11	60220000	60225000		11	60910000	60920000	11	61220000	61230000		11	84240000	84245000	11	84610000	84615000		11	20145000	20150000	11	20230000	20235000
11	6365000	6370000	11	6525000	6530000		11	95540000	95550000	11	95680000	95690000		11	60915000	60920000	11	61005000	61010000		11	12270000	12275000	11	12360000	12365000
11	118430000	118435000	11	118600000	118605000		11	88220000	88230000	11	88680000	88690000		11	3990000	3995000	11	4025000	4030000		11	117965000	117970000	11	118075000	118080000
11	94200000	94205000	11	94345000	94350000		11	33900000	33910000	11	33970000	33980000		11	79290000	79295000	11	79390000	79395000		11	108785000	108790000	11	108840000	108845000
11	51100000	51105000	11	51260000	51265000		11	61220000	61230000	11	61520000	61530000		11	68245000	68250000	11	68370000	68375000		11	80290000	80295000	11	80375000	80380000
11	45755000	45760000	11	46025000	46030000		11	61220000	61230000	11	61430000	61440000		11	53280000	53285000	11	53550000	53555000		11	63735000	63740000	11	64245000	64250000
11	35580000	35585000	11	35650000	35655000		11	12370000	12380000	11	12420000	12430000		11	12270000	12275000	11	12440000	12445000		11	8435000	8440000	11	8560000	8565000
11	116495000	116500000	11	116530000	116535000		11	87240000	87250000	11	87310000	87320000		11	8435000	8440000	11	8760000	8765000		11	105205000	105210000	11	105770000	105775000
11	89100000	89105000	11	89160000	89165000		11	108010000	108020000	11	108120000	108130000		11	4815000	4820000	11	4870000	4875000		11	99325000	99330000	11	100030000	100035000
11	76810000	76815000	11	76905000	76910000		11	86120000	86130000	11	86170000	86180000		11	96730000	96735000	11	96820000	96825000		11	83370000	83375000	11	83550000	83555000
11	96175000	96180000	11	96265000	96270000		11	31150000	31160000	11	31260000	31270000		11	96005000	96010000	11	96055000	96060000		11	69885000	69890000	11	69920000	69925000
11	79035000	79040000	11	79210000	79215000		11	3440000	3450000	11	3490000	3500000		11	86570000	86575000	11	86650000	86655000		11	31150000	31155000	11	31515000	31520000
11	78780000	78785000	11	79025000	79030000		11	85540000	85550000	11	85630000	85640000		11	72380000	72385000	11	72535000	72540000		11	109580000	109585000	11	109675000	109680000
11	53280000	53285000	11	53550000	53555000		11	119400000	119410000	11	119470000	119480000		11	19725000	19730000	11	19970000	19975000		11	94590000	94595000	11	94645000	94650000
11	32135000	32140000	11	32190000	32195000		11	115350000	115360000	11	115400000	115410000		11	115425000	115430000	11	115460000	115465000		11	77325000	77330000	11	77440000	77445000
11	4815000	4820000	11	4870000	4875000		11	94590000	94600000	11	94640000	94650000		11	113160000	113165000	11	113470000	113475000		11	79615000	79620000	11	79720000	79725000
11	108780000	108785000	11	108900000	108905000		11	61000000	61010000	11	61220000	61230000		11	94975000	94980000	11	95380000	95385000		11	121245000	121250000	11	121310000	121315000
11	94840000	94845000	11	94900000	94905000		11	5460000	5470000	11	5520000	5530000		11	79065000	79070000	11	79150000	79155000		11	96175000	96180000	11	96265000	96270000
11	49465000	49470000	11	49680000	49685000		11	88700000	88710000	11	88810000	88820000		11	67240000	67245000	11	67460000	67465000		11	45835000	45840000	11	45875000	45880000
11	11455000	11460000	11	11640000	11645000		11	20350000	20360000	11	20440000	20450000		11	97660000	97665000	11	97845000	97850000		11	79035000	79040000	11	79210000	79215000
11	85325000	85330000	11	85635000	85640000		11	94410000	94420000	11	94490000	94500000		11	96160000	96165000	11	96265000	96270000		11	60020000	60025000	11	60230000	60235000
11	84240000	84245000	11	84610000	84615000		11	43730000	43740000	11	44140000	44150000		11	95255000	95260000	11	95290000	95295000		11	55330000	55335000	11	55920000	55925000
11	11360000	11365000	11	11685000	11690000		11	45560000	45570000	11	45690000	45700000		11	86620000	86625000	11	86680000	86685000		11	32925000	32930000	11	33045000	33050000
11	98560000	98565000	11	98770000	98775000		11	23050000	23060000	11	23150000	23160000		11	94280000	94285000	11	94405000	94410000		11	19725000	19730000	11	19965000	19970000
11	85655000	85660000	11	85985000	85990000		11	23750000	23760000	11	23850000	23860000		11	5015000	5020000	11	5075000	5080000		11	11360000	11365000	11	11685000	11690000
11	67815000	67820000	11	68025000	68030000		11	97110000	97120000	11	97170000	97180000		11	115890000	115895000	11	115990000	115995000		11	11770000	11775000	11	11835000	11840000
11	61005000	61010000	11	61040000	61045000		11	20350000	20360000	11	20530000	20540000		11	53905000	53910000	11	53955000	53960000		11	107240000	107245000	11	107330000	107335000
11	118365000	118370000	11	118600000	118605000		11	61160000	61170000	11	61220000	61230000		11	17060000	17065000	11	17110000	17115000		11	94800000	94805000	11	94900000	94905000
11	99275000	99280000	11	99320000	99325000		11	72030000	72040000	11	72130000	72140000		11	11360000	11365000	11	11685000	11690000		11	87780000	87785000	11	88010000	88015000
11	107235000	107240000	11	107330000	107335000		11	32520000	32530000	11	32600000	32610000		11	3950000	3955000	11	4020000	4025000		11	31610000	31615000	11	31725000	31730000
11	95630000	95635000	11	95680000	95685000		11	48610000	48620000	11	48660000	48670000		11	85330000	85335000	11	85635000	85640000		11	118365000	118370000	11	118600000	118605000
11	87025000	87030000	11	87205000	87210000		11	61220000	61230000	11	61310000	61320000		11	77025000	77030000	11	77120000	77125000		11	108785000	108790000	11	108890000	108895000
11	66925000	66930000	11	67045000	67050000		11	72160000	72170000	11	72240000	72250000		11	72605000	72610000	11	72660000	72665000		11	76810000	76815000	11	76885000	76890000
11	32245000	32250000	11	32485000	32490000		11	97270000	97280000	11	97320000	97330000		11	61315000	61320000	11	61525000	61530000		11	99325000	99330000	11	99865000	99870000
11	67240000	67245000	11	67460000	67465000		11	105920000	105930000	11	108870000	108880000		11	58910000	58915000	11	58995000	59000000		11	88960000	88965000	11	89025000	89030000
11	57495000	57500000	11	57530000	57535000		11	75210000	75220000	11	75270000	75280000		11	43430000	43435000	11	43495000	43500000		11	84730000	84735000	11	84790000	84795000
11	93830000	93835000	11	93945000	93950000		11	32430000	32440000	11	32480000	32490000		11	112640000	112645000	11	112845000	112850000		11	76910000	76915000	11	77120000	77125000
11	87285000	87290000	11	87330000	87335000		11	116780000	116790000	11	116850000	116860000		11	99275000	99280000	11	99320000	99325000		11	76490000	76495000	11	76575000	76580000
11	58910000	58915000	11	58995000	59000000		11	12290000	12300000	11	12360000	12370000		11	94590000	94595000	11	94645000	94650000		11	60510000	60515000	11	60590000	60595000
11	51875000	51880000	11	51940000	51945000		11	57600000	57605000	11	57745000	57750000		11	85195000	85200000	11	85655000	85660000		11	51875000	51880000	11	51940000	51945000
11	6555000	6560000	11	6605000	6610000		11	45885000	45890000	11	45940000	45945000		11	74735000	74740000	11	74980000	74985000		11	51140000	51145000	11	51260000	51265000
11	106015000	106020000	11	106095000	106100000		11	61940000	61945000	11	62090000	62095000		11	62570000	62575000	11	62945000	62950000		11	50745000	50750000	11	50870000	50875000
11	86070000	86075000	11	86170000	86175000		11	54695000	54700000	11	54740000	54745000		11	57285000	57290000	11	57590000	57595000		11	113160000	113165000	11	113470000	113475000
11	61015000	61020000	11	61080000	61085000		11	93995000	94000000	11	94070000	94075000		11	61995000	62000000	11	62030000	62035000		11	109735000	109740000	11	110130000	110135000
11	49795000	49800000	11	49940000	49945000		11	72740000	72745000	11	72810000	72815000		11	32135000	32140000	11	32185000	32190000		11	118435000	118440000	11	118600000	118605000
11	54900000	54905000	11	54970000	54975000		11	94200000	94205000	11	94345000	94350000		11	32080000	32085000	11	32135000	32140000		11	6445000	6450000	11	6525000	6530000
11	32135000	32140000	11	32220000	32225000		11	32350000	32355000	11	32485000	32490000		11	99865000	99870000	11	100030000	100035000		11	105830000	105835000	11	105885000	105890000
11	12270000	12275000	11	12440000	12445000		11	20165000	20170000	11	20230000	20235000		11	98560000	98565000	11	98770000	98775000		11	100755000	100760000	11	100915000	100920000
11	103625000	103630000	11	103770000	103775000		11	5280000	5285000	11	5340000	5345000		11	96140000	96145000	11	96720000	96725000		11	93830000	93835000	11	93945000	93950000
11	100345000	100350000	11	100415000	100420000		11	117730000	117735000	11	117960000	117965000		11	88725000	88730000	11	88815000	88820000		11	77300000	77305000	11	77440000	77445000
11	57770000	57775000	11	57915000	57920000		11	108780000	108785000	11	109050000	109055000		11	87780000	87785000	11	88015000	88020000		11	120915000	120920000	11	121060000	121065000
11	49000000	49005000	11	49085000	49090000		11	97390000	97395000	11	97485000	97490000		11	45755000	45760000	11	46025000	46030000		11	120175000	120180000	11	120235000	120240000
11	22890000	22895000	11	23155000	23160000		11	76320000	76325000	11	76460000	76465000		11	118435000	118440000	11	118600000	118605000		11	117455000	117460000	11	117515000	117520000
11	96735000	96740000	11	96835000	96840000		11	84240000	84245000	11	84610000	84615000		11	113035000	113040000	11	113470000	113475000		11	103500000	103505000	11	103535000	103540000
11	94590000	94595000	11	94645000	94650000		11	82625000	82630000	11	82700000	82705000		11	32255000	32260000	11	32350000	32355000		11	88065000	88070000	11	88685000	88690000
11	94200000	94205000	11	94405000	94410000		11	78845000	78850000	11	78925000	78930000		11	8320000	8325000	11	8420000	8425000		11	43650000	43655000	11	43730000	43735000
11	85195000	85200000	11	85655000	85660000		11	63735000	63740000	11	64245000	64250000		11	94800000	94805000	11	94900000	94905000		11	82555000	82560000	11	82700000	82705000
11	76915000	76920000	11	77120000	77125000		11	31575000	31580000	11	31845000	31850000		11	76910000	76915000	11	77120000	77125000		11	60855000	60860000	11	60900000	60905000
11	60915000	60920000	11	61005000	61010000		11	113035000	113040000	11	113155000	113160000		11	97070000	97075000	11	97170000	97175000		11	54690000	54695000	11	54795000	54800000
11	31150000	31155000	11	31535000	31540000		11	78780000	78785000	11	79025000	79030000		11	71805000	71810000	11	71850000	71855000		11	44280000	44285000	11	44330000	44335000
11	4160000	4165000	11	4245000	4250000		11	11360000	11365000	11	11685000	11690000		11	54695000	54700000	11	54800000	54805000		11	34930000	34935000	11	35220000	35225000
11	118305000	118310000	11	118600000	118605000		11	100030000	100035000	11	100155000	100160000		11	72420000	72425000	11	72500000	72505000		11	113725000	113730000	11	114495000	114500000
11	72420000	72425000	11	72500000	72505000		11	87025000	87030000	11	87205000	87210000		11	58050000	58055000	11	58115000	58120000		11	97405000	97410000	11	97465000	97470000
11	17060000	17065000	11	17110000	17115000		11	67120000	67125000	11	67160000	67165000		11	49795000	49800000	11	49940000	49945000		11	16160000	16165000	11	16300000	16305000
11	96005000	96010000	11	96100000	96105000		11	61315000	61320000	11	61525000	61530000		11	43650000	43655000	11	43730000	43735000		11	117570000	117575000	11	117615000	117620000
11	83370000	83375000	11	83550000	83555000		11	31150000	31155000	11	31535000	31540000		11	100370000	100375000	11	100415000	100420000		11	100345000	100350000	11	100415000	100420000
11	53905000	53910000	11	53955000	53960000		11	83990000	83995000	11	84050000	84055000		11	96005000	96010000	11	96095000	96100000		11	83140000	83145000	11	83235000	83240000
11	5195000	5200000	11	5255000	5260000		11	50745000	50750000	11	50870000	50875000		11	87795000	87800000	11	88000000	88005000		11	63735000	63740000	11	63890000	63895000
11	120915000	120920000	11	121060000	121065000		11	31265000	31270000	11	31515000	31520000		11	76335000	76340000	11	76455000	76460000		11	36035000	36040000	11	36340000	36345000
11	76810000	76815000	11	76880000	76885000		11	120765000	120770000	11	120900000	120905000		11	11925000	11930000	11	12190000	12195000		11	96160000	96165000	11	96720000	96725000
11	44280000	44285000	11	44330000	44335000		11	109735000	109740000	11	110125000	110130000		11	45765000	45770000	11	45875000	45880000		11	83620000	83625000	11	83740000	83745000
11	5460000	5465000	11	5525000	5530000		11	5190000	5195000	11	5375000	5380000		11	44425000	44430000	11	45350000	45355000		11	22890000	22895000	11	23155000	23160000
11	35265000	35270000	11	35505000	35510000		11	81810000	81815000	11	81845000	81850000		11	109580000	109585000	11	109675000	109680000		11	108310000	108315000	11	109050000	109055000
11	79065000	79070000	11	79150000	79155000		11	20230000	20235000	11	20300000	20305000		11	99325000	99330000	11	99865000	99870000		11	60065000	60070000	11	60165000	60170000
11	60120000	60125000	11	60160000	60165000		11	94905000	94910000	11	95110000	95115000		11	97045000	97050000	11	97170000	97175000		11	45950000	45955000	11	46025000	46030000
11	120375000	120380000	11	120570000	120575000		11	3615000	3620000	11	3685000	3690000		11	62030000	62035000	11	62090000	62095000		11	31265000	31270000	11	31515000	31520000
11	113725000	113730000	11	114495000	114500000		11	117965000	117970000	11	118075000	118080000		11	54120000	54125000	11	54165000	54170000		11	109105000	109110000	11	109285000	109290000
11	75210000	75215000	11	75385000	75390000		11	98200000	98205000	11	98315000	98320000		11	35650000	35655000	11	35815000	35820000		11	85195000	85200000	11	85655000	85660000
11	11925000	11930000	11	12190000	12195000		11	98125000	98130000	11	98200000	98205000		11	31575000	31580000	11	31845000	31850000		11	83990000	83995000	11	84050000	84055000
11	86570000	86575000	11	86620000	86625000		11	118365000	118370000	11	118600000	118605000		11	119770000	119775000	11	119960000	119965000		11	44425000	44430000	11	45350000	45355000
11	45835000	45840000	11	45940000	45945000		11	43595000	43600000	11	43645000	43650000		11	72175000	72180000	11	72240000	72245000		11	32245000	32250000	11	32485000	32490000
11	109105000	109110000	11	109285000	109290000		11	75215000	75220000	11	75320000	75325000		11	70330000	70335000	11	70575000	70580000		11	87025000	87030000	11	87205000	87210000
11	99325000	99330000	11	100030000	100035000		11	59120000	59125000	11	59195000	59200000		11	16405000	16410000	11	16850000	16855000		11	68380000	68385000	11	68620000	68625000
11	61760000	61765000	11	62090000	62095000		11	83140000	83145000	11	83235000	83240000		11	5605000	5610000	11	5685000	5690000		11	49465000	49470000	11	49680000	49685000
11	55330000	55335000	11	55920000	55925000		11	113855000	113860000	11	113900000	113905000		11	116080000	116085000	11	116305000	116310000		11	118305000	118310000	11	118600000	118605000
11	31150000	31155000	11	31270000	31275000		11	20375000	20380000	11	20440000	20445000		11	84730000	84735000	11	84995000	85000000		11	69085000	69090000	11	69325000	69330000
11	88580000	88585000	11	88680000	88685000		11	103625000	103630000	11	103770000	103775000		11	74535000	74540000	11	74640000	74645000		11	51955000	51960000	11	52030000	52035000
11	72605000	72610000	11	72660000	72665000		11	51100000	51105000	11	51260000	51265000		11	117245000	117250000	11	117685000	117690000		11	107885000	107890000	11	108275000	108280000
11	70460000	70465000	11	70510000	70515000		11	19725000	19730000	11	19970000	19975000		11	115500000	115505000	11	115675000	115680000		11	103195000	103200000	11	103415000	103420000
11	52350000	52355000	11	52460000	52465000		11	4815000	4820000	11	4870000	4875000		11	55330000	55335000	11	55920000	55925000		11	89100000	89105000	11	89160000	89165000
11	31570000	31575000	11	31845000	31850000		11	88065000	88070000	11	88100000	88105000		11	5385000	5390000	11	5590000	5595000		11	85550000	85555000	11	85640000	85645000
11	107490000	107495000	11	107840000	107845000		11	40505000	40510000	11	40545000	40550000		11	3900000	3905000	11	3980000	3985000		11	65005000	65010000	11	65490000	65495000
11	99325000	99330000	11	100155000	100160000		11	93825000	93830000	11	93945000	93950000		11	32080000	32085000	11	32220000	32225000		11	55940000	55945000	11	57280000	57285000
11	69260000	69265000	11	69315000	69320000		11	118530000	118535000	11	118585000	118590000		11	22530000	22535000	11	22755000	22760000		11	12270000	12275000	11	12440000	12445000
11	29675000	29680000	11	29735000	29740000		11	69885000	69890000	11	69920000	69925000		11	99325000	99330000	11	100155000	100160000		11	3900000	3905000	11	3980000	3985000
11	106710000	106715000	11	106835000	106840000		11	54900000	54905000	11	54970000	54975000		11	52230000	52235000	11	52845000	52850000		11	3245000	3250000	11	3350000	3355000
11	89405000	89410000	11	89580000	89585000		11	8435000	8440000	11	8760000	8765000		11	51100000	51105000	11	51260000	51265000		11	119970000	119975000	11	120065000	120070000
11	98200000	98205000	11	98300000	98305000		11	87475000	87480000	11	87580000	87585000		11	103860000	103865000	11	103895000	103900000		11	118560000	118565000	11	118600000	118605000
11	68650000	68655000	11	68685000	68690000		11	115890000	115895000	11	115990000	115995000		11	97440000	97445000	11	97475000	97480000		11	108310000	108315000	11	108780000	108785000
11	61160000	61165000	11	61200000	61205000		11	78965000	78970000	11	79005000	79010000		11	69745000	69750000	11	70025000	70030000		11	106275000	106280000	11	106485000	106490000
11	51630000	51635000	11	52030000	52035000		11	68380000	68385000	11	68620000	68625000		11	3100000	3105000	11	3165000	3170000		11	72420000	72425000	11	72500000	72505000
11	61325000	61330000	11	61525000	61530000		11	66925000	66930000	11	67090000	67095000		11	118305000	118310000	11	118600000	118605000		11	58965000	58970000	11	59000000	59005000
11	60120000	60125000	11	60220000	60225000		11	8435000	8440000	11	8560000	8565000		11	97895000	97900000	11	98010000	98015000		11	54900000	54905000	11	54970000	54975000
11	97060000	97065000	11	97170000	97175000		11	120875000	120880000	11	121060000	121065000		11	53745000	53750000	11	53800000	53805000		11	115500000	115505000	11	115675000	115680000
11	93745000	93750000	11	93825000	93830000		11	107075000	107080000	11	107330000	107335000		11	50415000	50420000	11	50580000	50585000		11	74445000	74450000	11	74580000	74585000
11	84730000	84735000	11	84790000	84795000		11	83370000	83375000	11	83550000	83555000		11	29590000	29595000	11	29785000	29790000		11	57500000	57505000	11	57535000	57540000
11	70330000	70335000	11	70575000	70580000		11	80290000	80295000	11	80375000	80380000		11	108305000	108310000	11	109050000	109055000		11	45835000	45840000	11	45940000	45945000
11	62570000	62575000	11	62945000	62950000		11	32925000	32930000	11	33045000	33050000		11	121615000	121620000	11	121650000	121655000		11	89405000	89410000	11	89580000	89585000
11	59900000	59905000	11	60100000	60105000		11	4870000	4875000	11	4960000	4965000		11	107490000	107495000	11	107585000	107590000		11	88065000	88070000	11	88100000	88105000
11	99865000	99870000	11	100030000	100035000		11	113875000	113880000	11	113925000	113930000		11	95685000	95690000	11	95720000	95725000		11	61765000	61770000	11	61820000	61825000
11	65005000	65010000	11	65490000	65495000		11	12270000	12275000	11	12430000	12435000		11	83945000	83950000	11	83990000	83995000		11	53745000	53750000	11	53800000	53805000
11	34050000	34055000	11	34110000	34115000		11	79035000	79040000	11	79210000	79215000		11	82045000	82050000	11	82700000	82705000		11	50050000	50055000	11	50175000	50180000
11	108310000	108315000	11	109050000	109055000		11	49000000	49005000	11	49085000	49090000		11	75215000	75220000	11	75385000	75390000		11	16405000	16410000	11	16850000	16855000
11	94095000	94100000	11	94345000	94350000		11	32135000	32140000	11	32220000	32225000		11	70220000	70225000	11	70435000	70440000		11	116595000	116600000	11	116630000	116635000
11	69070000	69075000	11	69325000	69330000		11	31660000	31665000	11	31720000	31725000		11	67630000	67635000	11	67735000	67740000		11	90045000	90050000	11	90480000	90485000
11	7110000	7115000	11	7305000	7310000		11	119365000	119370000	11	119760000	119765000		11	49975000	49980000	11	50175000	50180000		11	80285000	80290000	11	80480000	80485000
11	106275000	106280000	11	106485000	106490000		11	51875000	51880000	11	51940000	51945000		11	3245000	3250000	11	3410000	3415000		11	51875000	51880000	11	52030000	52035000
11	57980000	57985000	11	58115000	58120000		11	50050000	50055000	11	50105000	50110000		11	109105000	109110000	11	109300000	109305000		11	22185000	22190000	11	22340000	22345000
11	48630000	48635000	11	49015000	49020000		11	17055000	17060000	11	17110000	17115000		11	102635000	102640000	11	102850000	102855000		11	8560000	8565000	11	8755000	8760000
11	95950000	95955000	11	95985000	95990000		11	11935000	11940000	11	12130000	12135000		11	78035000	78040000	11	78080000	78085000		11	6375000	6380000	11	6525000	6530000
11	84980000	84985000	11	85070000	85075000		11	113155000	113160000	11	113470000	113475000		11	76490000	76495000	11	76705000	76710000		11	98560000	98565000	11	98770000	98775000
11	83385000	83390000	11	83440000	83445000		11	112640000	112645000	11	112920000	112925000		11	67815000	67820000	11	68010000	68015000		11	97640000	97645000	11	97845000	97850000
11	72820000	72825000	11	72920000	72925000		11	89100000	89105000	11	89160000	89165000		11	34050000	34055000	11	34110000	34115000		11	86495000	86500000	11	86570000	86575000
11	70060000	70065000	11	70125000	70130000		11	87780000	87785000	11	88015000	88020000		11	31570000	31575000	11	31770000	31775000		11	61760000	61765000	11	62090000	62095000
11	16420000	16425000	11	16850000	16855000		11	77320000	77325000	11	77440000	77445000		11	8320000	8325000	11	8855000	8860000		11	43740000	43745000	11	44140000	44145000
11	5015000	5020000	11	5375000	5380000		11	72420000	72425000	11	72500000	72505000		11	84980000	84985000	11	85070000	85075000		11	7110000	7115000	11	8200000	8205000
11	116090000	116095000	11	116305000	116310000		11	59195000	59200000	11	59230000	59235000		11	48630000	48635000	11	49015000	49020000		11	95685000	95690000	11	95720000	95725000
11	100285000	100290000	11	100415000	100420000		11	54690000	54695000	11	54795000	54800000		11	33510000	33515000	11	33620000	33625000		11	96735000	96740000	11	96820000	96825000
11	94975000	94980000	11	95380000	95385000		11	31630000	31635000	11	31665000	31670000		11	22125000	22130000	11	22335000	22340000		11	120915000	120920000	11	120985000	120990000
11	31900000	31905000	11	32030000	32035000		11	11455000	11460000	11	11685000	11690000		11	12710000	12715000	11	12765000	12770000		11	94095000	94100000	11	94345000	94350000
11	120685000	120690000	11	120900000	120905000		11	79035000	79040000	11	79150000	79155000		11	89025000	89030000	11	89105000	89110000		11	67190000	67195000	11	67265000	67270000
11	119770000	119775000	11	119960000	119965000		11	4120000	4125000	11	4320000	4325000		11	77690000	77695000	11	77790000	77795000		11	46085000	46090000	11	46240000	46245000
11	117245000	117250000	11	117645000	117650000		11	101620000	101625000	11	101770000	101775000		11	31270000	31275000	11	31515000	31520000		11	22125000	22130000	11	22335000	22340000
11	88065000	88070000	11	88225000	88230000		11	98560000	98565000	11	98695000	98700000		11	28735000	28740000	11	28805000	28810000		11	30060000	30065000	11	30155000	30160000
11	45765000	45770000	11	45875000	45880000		11	88585000	88590000	11	88680000	88685000		11	22125000	22130000	11	22185000	22190000		11	6555000	6560000	11	6605000	6610000
11	103500000	103505000	11	103620000	103625000		11	85330000	85335000	11	85635000	85640000		11	7115000	7120000	11	7235000	7240000		11	110360000	110365000	11	111305000	111310000
11	52230000	52235000	11	52845000	52850000		11	57505000	57510000	11	57590000	57595000		11	120580000	120585000	11	120765000	120770000		11	87025000	87030000	11	87315000	87320000
11	46085000	46090000	11	46240000	46245000		11	50130000	50135000	11	50175000	50180000		11	120375000	120380000	11	120570000	120575000		11	57360000	57365000	11	57455000	57460000
11	7110000	7115000	11	7465000	7470000		11	96175000	96180000	11	96270000	96275000		11	110360000	110365000	11	111305000	111310000		11	3955000	3960000	11	4020000	4025000
11	107885000	107890000	11	108240000	108245000		11	78780000	78785000	11	78830000	78835000		11	103190000	103195000	11	103415000	103420000		11	107890000	107895000	11	107980000	107985000
11	96140000	96145000	11	96720000	96725000		11	44280000	44285000	11	44330000	44335000		11	94095000	94100000	11	94345000	94350000		11	66425000	66430000	11	66680000	66685000
11	72380000	72385000	11	72810000	72815000		11	85655000	85660000	11	85880000	85885000		11	72820000	72825000	11	72920000	72925000		11	31900000	31905000	11	32030000	32035000
11	3435000	3440000	11	3685000	3690000		11	76490000	76495000	11	76545000	76550000		11	20530000	20535000	11	20640000	20645000		11	109105000	109110000	11	109445000	109450000
11	102635000	102640000	11	102855000	102860000		11	68400000	68405000	11	68505000	68510000		11	11710000	11715000	11	12190000	12195000		11	89025000	89030000	11	89100000	89105000
11	76490000	76495000	11	76705000	76710000		11	60855000	60860000	11	60900000	60905000		11	121565000	121570000	11	121655000	121660000		11	33080000	33085000	11	33190000	33195000
11	71805000	71810000	11	71850000	71855000		11	34050000	34055000	11	34110000	34115000		11	116595000	116600000	11	116630000	116635000		11	21205000	21210000	11	21350000	21355000
11	54515000	54520000	11	54600000	54605000		11	118860000	118865000	11	119050000	119055000		11	107885000	107890000	11	108275000	108280000		11	16665000	16670000	11	16715000	16720000
11	50870000	50875000	11	51075000	51080000		11	103220000	103225000	11	103415000	103420000		11	88225000	88230000	11	88680000	88685000		11	5385000	5390000	11	5590000	5595000
11	20010000	20015000	11	20100000	20105000		11	80290000	80295000	11	80405000	80410000		11	76000000	76005000	11	76040000	76045000		11	121335000	121340000	11	121425000	121430000
11	11720000	11725000	11	12190000	12195000		11	119660000	119665000	11	119720000	119725000		11	68380000	68385000	11	68620000	68625000		11	116935000	116940000	11	117220000	117225000
11	3900000	3905000	11	3980000	3985000		11	118435000	118440000	11	118600000	118605000		11	55940000	55945000	11	57280000	57285000		11	94975000	94980000	11	95380000	95385000
11	100345000	100350000	11	100560000	100565000		11	85195000	85200000	11	85655000	85660000		11	49460000	49465000	11	49680000	49685000		11	94280000	94285000	11	94405000	94410000
11	100220000	100225000	11	100410000	100415000		11	78085000	78090000	11	78160000	78165000		11	43585000	43590000	11	44155000	44160000		11	32855000	32860000	11	33045000	33050000
11	57360000	57365000	11	57745000	57750000		11	52230000	52235000	11	52845000	52850000		11	31900000	31905000	11	32030000	32035000		11	23045000	23050000	11	23155000	23160000
11	57285000	57290000	11	57590000	57595000		11	120915000	120920000	11	121060000	121065000		11	23580000	23585000	11	23850000	23855000		11	22410000	22415000	11	22515000	22520000
11	5015000	5020000	11	5175000	5180000		11	55330000	55335000	11	55920000	55925000		11	3950000	3955000	11	4115000	4120000		11	110300000	110305000	11	110335000	110340000
11	3425000	3430000	11	3810000	3815000		11	29445000	29450000	11	29535000	29540000		11	80505000	80510000	11	80630000	80635000		11	100825000	100830000	11	101035000	101040000
11	3245000	3250000	11	3415000	3420000		11	118560000	118565000	11	118595000	118600000		11	57990000	57995000	11	58115000	58120000		11	98785000	98790000	11	98985000	98990000
11	49975000	49980000	11	50175000	50180000		11	106275000	106280000	11	106485000	106490000		11	57360000	57365000	11	57745000	57750000		11	86125000	86130000	11	86170000	86175000
11	44425000	44430000	11	45350000	45355000		11	96005000	96010000	11	96100000	96105000		11	51955000	51960000	11	52030000	52035000		11	85195000	85200000	11	85280000	85285000
11	7110000	7115000	11	8200000	8205000		11	94200000	94205000	11	94405000	94410000		11	50250000	50255000	11	50485000	50490000		11	77385000	77390000	11	77440000	77445000
11	7110000	7115000	11	8145000	8150000		11	61860000	61865000	11	61935000	61940000		11	17285000	17290000	11	17365000	17370000		11	76720000	76725000	11	76755000	76760000
11	74990000	74995000	11	75210000	75215000		11	49795000	49800000	11	49940000	49945000		11	110395000	110400000	11	110925000	110930000		11	75595000	75600000	11	75980000	75985000
11	71860000	71865000	11	71960000	71965000		11	99325000	99330000	11	99865000	99870000		11	43730000	43735000	11	43975000	43980000		11	35655000	35660000	11	35815000	35820000
11	51955000	51960000	11	52030000	52035000		11	101070000	101075000	11	101160000	101165000		11	32245000	32250000	11	32485000	32490000		11	72880000	72885000	11	72920000	72925000
11	35665000	35670000	11	35810000	35815000		11	31610000	31615000	11	31770000	31775000		11	116000000	116005000	11	116135000	116140000		11	99275000	99280000	11	99320000	99325000
11	113035000	113040000	11	113470000	113475000		11	89025000	89030000	11	89100000	89105000		11	105220000	105225000	11	105325000	105330000		11	99240000	99245000	11	99320000	99325000
11	110360000	110365000	11	111305000	111310000		11	60540000	60545000	11	60690000	60695000		11	103500000	103505000	11	103620000	103625000		11	68295000	68300000	11	68620000	68625000
11	100185000	100190000	11	100250000	100255000		11	3950000	3955000	11	4020000	4025000		11	102345000	102350000	11	102515000	102520000		11	67570000	67575000	11	67625000	67630000
11	99325000	99330000	11	99865000	99870000		11	114950000	114955000	11	115010000	115015000		11	84080000	84085000	11	84625000	84630000		11	62735000	62740000	11	62805000	62810000
11	85195000	85200000	11	85295000	85300000		11	100755000	100760000	11	100925000	100930000		11	80240000	80245000	11	80480000	80485000		11	59915000	59920000	11	60105000	60110000
11	81075000	81080000	11	81140000	81145000		11	77400000	77405000	11	77440000	77445000		11	59900000	59905000	11	60100000	60105000		11	49975000	49980000	11	50175000	50180000
11	66715000	66720000	11	66900000	66905000		11	3990000	3995000	11	4025000	4030000		11	51630000	51635000	11	52030000	52035000		11	22530000	22535000	11	22755000	22760000
11	22125000	22130000	11	22335000	22340000		11	95950000	95955000	11	95985000	95990000		11	50750000	50755000	11	51075000	51080000		11	22340000	22345000	11	22515000	22520000
11	3950000	3955000	11	3985000	3990000		11	49465000	49470000	11	49680000	49685000		11	50025000	50030000	11	50190000	50195000		11	120580000	120585000	11	120765000	120770000
11	116595000	116600000	11	116630000	116635000		11	121335000	121340000	11	121410000	121415000		11	44820000	44825000	11	45350000	45355000		11	117245000	117250000	11	117685000	117690000
11	108310000	108315000	11	108780000	108785000		11	60010000	60015000	11	60220000	60225000		11	82425000	82430000	11	82700000	82705000		11	90165000	90170000	11	90480000	90485000
11	97760000	97765000	11	97935000	97940000		11	119485000	119490000	11	119655000	119660000		11	75725000	75730000	11	75980000	75985000		11	86170000	86175000	11	86250000	86255000
11	55940000	55945000	11	57280000	57285000		11	32245000	32250000	11	32350000	32355000		11	58115000	58120000	11	58450000	58455000		11	82045000	82050000	11	82700000	82705000
11	50750000	50755000	11	51075000	51080000		11	101330000	101335000	11	101370000	101375000		11	34930000	34935000	11	35265000	35270000		11	79115000	79120000	11	79210000	79215000
11	50255000	50260000	11	50580000	50585000		11	99325000	99330000	11	100030000	100035000		11	28705000	28710000	11	28935000	28940000		11	11720000	11725000	11	12190000	12195000
11	118600000	118605000	11	118835000	118840000		11	110360000	110365000	11	111390000	111395000		11	116935000	116940000	11	117215000	117220000		11	114110000	114115000	11	114495000	114500000
11	84730000	84735000	11	84995000	85000000		11	108305000	108310000	11	109050000	109055000		11	113725000	113730000	11	114495000	114500000		11	110925000	110930000	11	111305000	111310000
11	79035000	79040000	11	79390000	79395000		11	50415000	50420000	11	50580000	50585000		11	100580000	100585000	11	100925000	100930000		11	107490000	107495000	11	107840000	107845000
11	72155000	72160000	11	72375000	72380000		11	35650000	35655000	11	35815000	35820000		11	99915000	99920000	11	100150000	100155000		11	94850000	94855000	11	94955000	94960000
11	51875000	51880000	11	52030000	52035000		11	7110000	7115000	11	8145000	8150000		11	95720000	95725000	11	95935000	95940000		11	43735000	43740000	11	43770000	43775000
11	7110000	7115000	11	7235000	7240000		11	115350000	115355000	11	115465000	115470000		11	67710000	67715000	11	67775000	67780000		11	43265000	43270000	11	43300000	43305000
11	5075000	5080000	11	5375000	5380000		11	63735000	63740000	11	63890000	63895000		11	31150000	31155000	11	31535000	31540000		11	29705000	29710000	11	29785000	29790000
11	110395000	110400000	11	110925000	110930000		11	22890000	22895000	11	23155000	23160000		11	109190000	109195000	11	109445000	109450000		11	6555000	6560000	11	7040000	7045000
11	78835000	78840000	11	79100000	79105000		11	11925000	11930000	11	12190000	12195000		11	106275000	106280000	11	106485000	106490000		11	103500000	103505000	11	103620000	103625000
11	72380000	72385000	11	72735000	72740000		11	119580000	119585000	11	119655000	119660000		11	100840000	100845000	11	101035000	101040000		11	100285000	100290000	11	100415000	100420000
11	50370000	50375000	11	50580000	50585000		11	113725000	113730000	11	114495000	114500000		11	57360000	57365000	11	57440000	57445000		11	102345000	102350000	11	102420000	102425000
11	4815000	4820000	11	4965000	4970000		11	76810000	76815000	11	76880000	76885000		11	52330000	52335000	11	52845000	52850000		11	88710000	88715000	11	88815000	88820000
11	94800000	94805000	11	94965000	94970000		11	109575000	109580000	11	109655000	109660000		11	3435000	3440000	11	3685000	3690000		11	69355000	69360000	11	69425000	69430000
11	69745000	69750000	11	70025000	70030000		11	76490000	76495000	11	76575000	76580000		11	107490000	107495000	11	107840000	107845000		11	44040000	44045000	11	44140000	44145000
11	61765000	61770000	11	61935000	61940000		11	7110000	7115000	11	7465000	7470000		11	97760000	97765000	11	97935000	97940000		11	35605000	35610000	11	35640000	35645000
11	59900000	59905000	11	60230000	60235000		11	34930000	34935000	11	35265000	35270000		11	65080000	65085000	11	65490000	65495000		11	34655000	34660000	11	35265000	35270000
11	52335000	52340000	11	52845000	52850000		11	105205000	105210000	11	105770000	105775000		11	63735000	63740000	11	64780000	64785000		11	32610000	32615000	11	33045000	33050000
11	52335000	52340000	11	52430000	52435000		11	54740000	54745000	11	54845000	54850000		11	55015000	55020000	11	55260000	55265000		11	95735000	95740000	11	95835000	95840000
11	22410000	22415000	11	22515000	22520000		11	61005000	61010000	11	61040000	61045000		11	50255000	50260000	11	50580000	50585000		11	83370000	83375000	11	83440000	83445000
11	21205000	21210000	11	21350000	21355000		11	94800000	94805000	11	94900000	94905000		11	48600000	48605000	11	48920000	48925000		11	70220000	70225000	11	70420000	70425000
11	16850000	16855000	11	17110000	17115000		11	108310000	108315000	11	108780000	108785000		11	8320000	8325000	11	8760000	8765000		11	23580000	23585000	11	23850000	23855000
11	8320000	8325000	11	8855000	8860000		11	105830000	105835000	11	105885000	105890000		11	120765000	120770000	11	121060000	121065000		11	18920000	18925000	11	19660000	19665000
11	119870000	119875000	11	120165000	120170000		11	99325000	99330000	11	100155000	100160000		11	109445000	109450000	11	109720000	109725000		11	7110000	7115000	11	8145000	8150000
11	114740000	114745000	11	114775000	114780000		11	113925000	113930000	11	114495000	114500000		11	85195000	85200000	11	85295000	85300000		11	119775000	119780000	11	119960000	119965000
11	103195000	103200000	11	103415000	103420000		11	103195000	103200000	11	103415000	103420000		11	83370000	83375000	11	83445000	83450000		11	113360000	113365000	11	113475000	113480000
11	102345000	102350000	11	102515000	102520000		11	85195000	85200000	11	85280000	85285000		11	70245000	70250000	11	70575000	70580000		11	72250000	72255000	11	72375000	72380000
11	100575000	100580000	11	100815000	100820000		11	46085000	46090000	11	46240000	46245000		11	50870000	50875000	11	51075000	51080000		11	67195000	67200000	11	67465000	67470000
11	100285000	100290000	11	100560000	100565000		11	43650000	43655000	11	43725000	43730000		11	36035000	36040000	11	36340000	36345000		11	113035000	113040000	11	113475000	113480000
11	84080000	84085000	11	84610000	84615000		11	19755000	19760000	11	19805000	19810000		11	33080000	33085000	11	33190000	33195000		11	77125000	77130000	11	77260000	77265000
11	85655000	85660000	11	86170000	86175000		11	77915000	77920000	11	77950000	77955000		11	5075000	5080000	11	5375000	5380000		11	67630000	67635000	11	67735000	67740000
11	83250000	83255000	11	83565000	83570000		11	76910000	76915000	11	77120000	77125000		11	109105000	109110000	11	109445000	109450000		11	57285000	57290000	11	57590000	57595000
11	80510000	80515000	11	80630000	80635000		11	55940000	55945000	11	57280000	57285000		11	100575000	100580000	11	100825000	100830000		11	52335000	52340000	11	52845000	52850000
11	77130000	77135000	11	77275000	77280000		11	50485000	50490000	11	50580000	50585000		11	83250000	83255000	11	83565000	83570000		11	50255000	50260000	11	50580000	50585000
11	67630000	67635000	11	67735000	67740000		11	43735000	43740000	11	43770000	43775000		11	66720000	66725000	11	66900000	66905000		11	43645000	43650000	11	44025000	44030000
11	51780000	51785000	11	52030000	52035000		11	117245000	117250000	11	117515000	117520000		11	63735000	63740000	11	64530000	64535000		11	105225000	105230000	11	105320000	105325000
11	36035000	36040000	11	36340000	36345000		11	90045000	90050000	11	90480000	90485000		11	59915000	59920000	11	60230000	60235000		11	99325000	99330000	11	100145000	100150000
11	6555000	6560000	11	7040000	7045000		11	90045000	90050000	11	90110000	90115000		11	51860000	51865000	11	51935000	51940000		11	84080000	84085000	11	84610000	84615000
11	116935000	116940000	11	117215000	117220000		11	32245000	32250000	11	32485000	32490000		11	46085000	46090000	11	46250000	46255000		11	71580000	71585000	11	71795000	71800000
11	109305000	109310000	11	109720000	109725000		11	97895000	97900000	11	98000000	98005000		11	16490000	16495000	11	16850000	16855000		11	70330000	70335000	11	70565000	70570000
11	100830000	100835000	11	101035000	101040000		11	83620000	83625000	11	83740000	83745000		11	6555000	6560000	11	7060000	7065000		11	67325000	67330000	11	67460000	67465000
11	86390000	86395000	11	86820000	86825000		11	82725000	82730000	11	82770000	82775000		11	100285000	100290000	11	100560000	100565000		11	65080000	65085000	11	65490000	65495000
11	65080000	65085000	11	65490000	65495000		11	51880000	51885000	11	51915000	51920000		11	51875000	51880000	11	52030000	52035000		11	55330000	55335000	11	55795000	55800000
11	33080000	33085000	11	33190000	33195000		11	106710000	106715000	11	106840000	106845000		11	18925000	18930000	11	19660000	19665000		11	32185000	32190000	11	32220000	32225000
11	29535000	29540000	11	29670000	29675000		11	67570000	67575000	11	67625000	67630000		11	113370000	113375000	11	113460000	113465000		11	113925000	113930000	11	114495000	114500000
11	22755000	22760000	11	22855000	22860000		11	22340000	22345000	11	22410000	22415000		11	90165000	90170000	11	90480000	90485000		11	83640000	83645000	11	83690000	83695000
11	99050000	99055000	11	99165000	99170000		11	8910000	8915000	11	9015000	9020000		11	88045000	88050000	11	88580000	88585000		11	66715000	66720000	11	66890000	66895000
11	76910000	76915000	11	77275000	77280000		11	102345000	102350000	11	102415000	102420000		11	65005000	65010000	11	65490000	65495000		11	50375000	50380000	11	50580000	50585000
11	67710000	67715000	11	67775000	67780000		11	70590000	70595000	11	70625000	70630000		11	61765000	61770000	11	61935000	61940000		11	20040000	20045000	11	20300000	20305000
11	23565000	23570000	11	23670000	23675000		11	29705000	29710000	11	29785000	29790000		11	52350000	52355000	11	52440000	52445000		11	12215000	12220000	11	12250000	12255000
11	79435000	79440000	11	79735000	79740000		11	6555000	6560000	11	7040000	7045000		11	43595000	43600000	11	44265000	44270000		11	8320000	8325000	11	8760000	8765000
11	67185000	67190000	11	67460000	67465000		11	109580000	109585000	11	109675000	109680000		11	31575000	31580000	11	32030000	32035000		11	102345000	102350000	11	102515000	102520000
11	34930000	34935000	11	35220000	35225000		11	107885000	107890000	11	108240000	108245000		11	21900000	21905000	11	22515000	22520000		11	71150000	71155000	11	71850000	71855000
11	8435000	8440000	11	8850000	8855000		11	98560000	98565000	11	98770000	98775000		11	21205000	21210000	11	21350000	21355000		11	59915000	59920000	11	60230000	60235000
11	110360000	110365000	11	111385000	111390000		11	89405000	89410000	11	89580000	89585000		11	8435000	8440000	11	8855000	8860000		11	59335000	59340000	11	59425000	59430000
11	105545000	105550000	11	105770000	105775000		11	53745000	53750000	11	53790000	53795000		11	7110000	7115000	11	8145000	8150000		11	33510000	33515000	11	33620000	33625000
11	90180000	90185000	11	90480000	90485000		11	75525000	75530000	11	75580000	75585000		11	114385000	114390000	11	114495000	114500000		11	117730000	117735000	11	118070000	118075000
11	48665000	48670000	11	49055000	49060000		11	30050000	30055000	11	30155000	30160000		11	63595000	63600000	11	63735000	63740000		11	109755000	109760000	11	109955000	109960000
11	44820000	44825000	11	45350000	45355000		11	32855000	32860000	11	33045000	33050000		11	18050000	18055000	11	18920000	18925000		11	97760000	97765000	11	97935000	97940000
11	109105000	109110000	11	109445000	109450000		11	115500000	115505000	11	115675000	115680000		11	86380000	86385000	11	86820000	86825000		11	90045000	90050000	11	90165000	90170000
11	105230000	105235000	11	105325000	105330000		11	107490000	107495000	11	107840000	107845000		11	82045000	82050000	11	82210000	82215000		11	88585000	88590000	11	88680000	88685000
11	48600000	48605000	11	48920000	48925000		11	77125000	77130000	11	77255000	77260000		11	75595000	75600000	11	75980000	75985000		11	82045000	82050000	11	82210000	82215000
11	29595000	29600000	11	29785000	29790000		11	95685000	95690000	11	95720000	95725000		11	3600000	3605000	11	3775000	3780000		11	77025000	77030000	11	77275000	77280000
11	107890000	107895000	11	107985000	107990000		11	68940000	68945000	11	68980000	68985000		11	118600000	118605000	11	118835000	118840000		11	43595000	43600000	11	44265000	44270000
11	99170000	99175000	11	99225000	99230000		11	60600000	60605000	11	60690000	60695000		11	80510000	80515000	11	80590000	80595000		11	3610000	3615000	11	3775000	3780000
11	82045000	82050000	11	82700000	82705000		11	57990000	57995000	11	58115000	58120000		11	44430000	44435000	11	45085000	45090000		11	72815000	72820000	11	72920000	72925000
11	44425000	44430000	11	45085000	45090000		11	48630000	48635000	11	49015000	49020000		11	20030000	20035000	11	20300000	20305000		11	72080000	72085000	11	72135000	72140000
11	32860000	32865000	11	33045000	33050000		11	114535000	114540000	11	114650000	114655000		11	18390000	18395000	11	18475000	18480000		11	65935000	65940000	11	66685000	66690000
11	8320000	8325000	11	8765000	8770000		11	104385000	104390000	11	104435000	104440000		11	7110000	7115000	11	7465000	7470000		11	58210000	58215000	11	58400000	58405000
11	3610000	3615000	11	3775000	3780000		11	101110000	101115000	11	101160000	101165000		11	98025000	98030000	11	98080000	98085000		11	22760000	22765000	11	22855000	22860000
11	116780000	116785000	11	117035000	117040000		11	96140000	96145000	11	96720000	96725000		11	59335000	59340000	11	59425000	59430000		11	116000000	116005000	11	116150000	116155000
11	82425000	82430000	11	82700000	82705000		11	79065000	79070000	11	79150000	79155000		11	54070000	54075000	11	54165000	54170000		11	108610000	108615000	11	108780000	108785000
11	75595000	75600000	11	75980000	75985000		11	33080000	33085000	11	33190000	33195000		11	52230000	52235000	11	53065000	53070000		11	75005000	75010000	11	75210000	75215000
11	61005000	61010000	11	61315000	61320000		11	108715000	108720000	11	108780000	108785000		11	30575000	30580000	11	31535000	31540000		11	57360000	57365000	11	57745000	57750000
11	52575000	52580000	11	52845000	52850000		11	107575000	107580000	11	107710000	107715000		11	16650000	16655000	11	16840000	16845000		11	30585000	30590000	11	30670000	30675000
11	43585000	43590000	11	44260000	44265000		11	82045000	82050000	11	82700000	82705000		11	8195000	8200000	11	8300000	8305000		11	18775000	18780000	11	19660000	19665000
11	8265000	8270000	11	8340000	8345000		11	88725000	88730000	11	88760000	88765000		11	102915000	102920000	11	103020000	103025000		11	3430000	3435000	11	3685000	3690000
11	109815000	109820000	11	110125000	110130000		11	72300000	72305000	11	72375000	72380000		11	93995000	94000000	11	94405000	94410000		11	115060000	115065000	11	115215000	115220000
11	88225000	88230000	11	88680000	88685000		11	65005000	65010000	11	65490000	65495000		11	89285000	89290000	11	89580000	89585000		11	114260000	114265000	11	114495000	114500000
11	77310000	77315000	11	77605000	77610000		11	51955000	51960000	11	52030000	52035000		11	85655000	85660000	11	86170000	86175000		11	112070000	112075000	11	112640000	112645000
11	75725000	75730000	11	75980000	75985000		11	51875000	51880000	11	52030000	52035000		11	79035000	79040000	11	79390000	79395000		11	82425000	82430000	11	82700000	82705000
11	62735000	62740000	11	62810000	62815000		11	107135000	107140000	11	107235000	107240000		11	66425000	66430000	11	66680000	66685000		11	78370000	78375000	11	78645000	78650000
11	8770000	8775000	11	8840000	8845000		11	97640000	97645000	11	97845000	97850000		11	58050000	58055000	11	58450000	58455000		11	71570000	71575000	11	71835000	71840000
11	113925000	113930000	11	114495000	114500000		11	82425000	82430000	11	82700000	82705000		11	55330000	55335000	11	55795000	55800000		11	63735000	63740000	11	64530000	64535000
11	77320000	77325000	11	77625000	77630000		11	70330000	70335000	11	70565000	70570000		11	5385000	5390000	11	5685000	5690000		11	50255000	50260000	11	50415000	50420000
11	76910000	76915000	11	77025000	77030000		11	67240000	67245000	11	67460000	67465000		11	74990000	74995000	11	75325000	75330000		11	48600000	48605000	11	48915000	48920000
11	66835000	66840000	11	67160000	67165000		11	67040000	67045000	11	67090000	67095000		11	7110000	7115000	11	8300000	8305000		11	32705000	32710000	11	33045000	33050000
11	32925000	32930000	11	33045000	33050000		11	36035000	36040000	11	36340000	36345000		11	6665000	6670000	11	7040000	7045000		11	32610000	32615000	11	32855000	32860000
11	20025000	20030000	11	20300000	20305000		11	30110000	30115000	11	30165000	30170000		11	5015000	5020000	11	5370000	5375000		11	7110000	7115000	11	7235000	7240000
11	18925000	18930000	11	19655000	19660000		11	22410000	22415000	11	22515000	22520000		11	109305000	109310000	11	109720000	109725000		11	110360000	110365000	11	111390000	111395000
11	43740000	43745000	11	43985000	43990000		11	19200000	19205000	11	19235000	19240000		11	86505000	86510000	11	86540000	86545000		11	100570000	100575000	11	100920000	100925000
11	28705000	28710000	11	28940000	28945000		11	11755000	11760000	11	11825000	11830000		11	75795000	75800000	11	75980000	75985000		11	35735000	35740000	11	35815000	35820000
11	23575000	23580000	11	23855000	23860000		11	94975000	94980000	11	95380000	95385000		11	72565000	72570000	11	72665000	72670000		11	34930000	34935000	11	35505000	35510000
11	18775000	18780000	11	19660000	19665000		11	58050000	58055000	11	58110000	58115000		11	58215000	58220000	11	58450000	58455000		11	32705000	32710000	11	32855000	32860000
11	109190000	109195000	11	109445000	109450000		11	45950000	45955000	11	46025000	46030000		11	53280000	53285000	11	53660000	53665000		11	121525000	121530000	11	121600000	121605000
11	106650000	106655000	11	106845000	106850000		11	22530000	22535000	11	22755000	22760000		11	51960000	51965000	11	52155000	52160000		11	86570000	86575000	11	86805000	86810000
11	85795000	85800000	11	85880000	85885000		11	7110000	7115000	11	7305000	7310000		11	34930000	34935000	11	35505000	35510000		11	85790000	85795000	11	85880000	85885000
11	80425000	80430000	11	80470000	80475000		11	3900000	3905000	11	3980000	3985000		11	99240000	99245000	11	100155000	100160000		11	72165000	72170000	11	72375000	72380000
11	66425000	66430000	11	66685000	66690000		11	80505000	80510000	11	80630000	80635000		11	77025000	77030000	11	77260000	77265000		11	20530000	20535000	11	20640000	20645000
11	19720000	19725000	11	20300000	20305000		11	22185000	22190000	11	22340000	22345000		11	43585000	43590000	11	43735000	43740000		11	7110000	7115000	11	7465000	7470000
11	114330000	114335000	11	114495000	114500000		11	18920000	18925000	11	19660000	19665000		11	34645000	34650000	11	35265000	35270000		11	111395000	111400000	11	113025000	113030000
11	69230000	69235000	11	69445000	69450000		11	120920000	120925000	11	120970000	120975000		11	32610000	32615000	11	33045000	33050000		11	109755000	109760000	11	109850000	109855000
11	59335000	59340000	11	59425000	59430000		11	99240000	99245000	11	99320000	99325000		11	7110000	7115000	11	8200000	8205000		11	98025000	98030000	11	98080000	98085000
11	49460000	49465000	11	49770000	49775000		11	94280000	94285000	11	94405000	94410000		11	120580000	120585000	11	120900000	120905000		11	83250000	83255000	11	83565000	83570000
11	34935000	34940000	11	35505000	35510000		11	87475000	87480000	11	87545000	87550000		11	105325000	105330000	11	105450000	105455000		11	77450000	77455000	11	77485000	77490000
11	16650000	16655000	11	16850000	16855000		11	84730000	84735000	11	84790000	84795000		11	100220000	100225000	11	100560000	100565000		11	76490000	76495000	11	76705000	76710000
11	8145000	8150000	11	8300000	8305000		11	71870000	71875000	11	71945000	71950000		11	84430000	84435000	11	84605000	84610000		11	61160000	61165000	11	61315000	61320000
11	113160000	113165000	11	113275000	113280000		11	61760000	61765000	11	62090000	62095000		11	75895000	75900000	11	76220000	76225000		11	58495000	58500000	11	58530000	58535000
11	96530000	96535000	11	96720000	96725000		11	109105000	109110000	11	109285000	109290000		11	72950000	72955000	11	73095000	73100000		11	44820000	44825000	11	45350000	45355000
11	96410000	96415000	11	96720000	96725000		11	51630000	51635000	11	52030000	52035000		11	71750000	71755000	11	71820000	71825000		11	19870000	19875000	11	19965000	19970000
11	93995000	94000000	11	94345000	94350000		11	22340000	22345000	11	22515000	22520000		11	66835000	66840000	11	67160000	67165000		11	8430000	8435000	11	8855000	8860000
11	90045000	90050000	11	90475000	90480000		11	19515000	19520000	11	19660000	19665000		11	35860000	35865000	11	36340000	36345000		11	120765000	120770000	11	121060000	121065000
11	53745000	53750000	11	54070000	54075000		11	113365000	113370000	11	113470000	113475000		11	35505000	35510000	11	35815000	35820000		11	113725000	113730000	11	114140000	114145000
11	52235000	52240000	11	52330000	52335000		11	103495000	103500000	11	103620000	103625000		11	32700000	32705000	11	33045000	33050000		11	105545000	105550000	11	105770000	105775000
11	45085000	45090000	11	45405000	45410000		11	31910000	31915000	11	32030000	32035000		11	22530000	22535000	11	23155000	23160000		11	97060000	97065000	11	97190000	97195000
11	43590000	43595000	11	44150000	44155000		11	105545000	105550000	11	105770000	105775000		11	113925000	113930000	11	114495000	114500000		11	74990000	74995000	11	75320000	75325000
11	7110000	7115000	11	8305000	8310000		11	88025000	88030000	11	88685000	88690000		11	113155000	113160000	11	113275000	113280000		11	52230000	52235000	11	53060000	53065000
11	75895000	75900000	11	76220000	76225000		11	72815000	72820000	11	72920000	72925000		11	112070000	112075000	11	112640000	112645000		11	18050000	18055000	11	18920000	18925000
11	58215000	58220000	11	58450000	58455000		11	70050000	70055000	11	70120000	70125000		11	107985000	107990000	11	108240000	108245000		11	3285000	3290000	11	3410000	3415000
11	58110000	58115000	11	58450000	58455000		11	35735000	35740000	11	35815000	35820000		11	100430000	100435000	11	100825000	100830000		11	109190000	109195000	11	109445000	109450000
11	22530000	22535000	11	22760000	22765000		11	119485000	119490000	11	119570000	119575000		11	72035000	72040000	11	72375000	72380000		11	105325000	105330000	11	105450000	105455000
11	119790000	119795000	11	120115000	120120000		11	107890000	107895000	11	107985000	107990000		11	68875000	68880000	11	69055000	69060000		11	89405000	89410000	11	89780000	89785000
11	105450000	105455000	11	105770000	105775000		11	31575000	31580000	11	31705000	31710000		11	18775000	18780000	11	19660000	19665000		11	77030000	77035000	11	77070000	77075000
11	102760000	102765000	11	103020000	103025000		11	29145000	29150000	11	29270000	29275000		11	114065000	114070000	11	114495000	114500000		11	51630000	51635000	11	52030000	52035000
11	100220000	100225000	11	100560000	100565000		11	21205000	21210000	11	21350000	21355000		11	99325000	99330000	11	99430000	99435000		11	20990000	20995000	11	21135000	21140000
11	99240000	99245000	11	100150000	100155000		11	110925000	110930000	11	111305000	111310000		11	95735000	95740000	11	95950000	95955000		11	88225000	88230000	11	88585000	88590000
11	64245000	64250000	11	64530000	64535000		11	99275000	99280000	11	99320000	99325000		11	93990000	93995000	11	94345000	94350000		11	88025000	88030000	11	88100000	88105000
11	34655000	34660000	11	35265000	35270000		11	94095000	94100000	11	94345000	94350000		11	87780000	87785000	11	88680000	88685000		11	50650000	50655000	11	50725000	50730000
11	32610000	32615000	11	33045000	33050000		11	88065000	88070000	11	88225000	88230000		11	80240000	80245000	11	80630000	80635000		11	50255000	50260000	11	50485000	50490000
11	26285000	26290000	11	26490000	26495000		11	84995000	85000000	11	85070000	85075000		11	71150000	71155000	11	71835000	71840000		11	8145000	8150000	11	8300000	8305000
11	120660000	120665000	11	120900000	120905000		11	69075000	69080000	11	69325000	69330000		11	52460000	52465000	11	53060000	53065000		11	119360000	119365000	11	119855000	119860000
11	113735000	113740000	11	114145000	114150000		11	68950000	68955000	11	69040000	69045000		11	52440000	52445000	11	52845000	52850000		11	113160000	113165000	11	113265000	113270000
11	22340000	22345000	11	22515000	22520000		11	59915000	59920000	11	60105000	60110000		11	49795000	49800000	11	50045000	50050000		11	86385000	86390000	11	86820000	86825000
11	16505000	16510000	11	16650000	16655000		11	44425000	44430000	11	45350000	45355000		11	3370000	3375000	11	3500000	3505000		11	66835000	66840000	11	67160000	67165000
11	16160000	16165000	11	16300000	16305000		11	34655000	34660000	11	35265000	35270000		11	99170000	99175000	11	99225000	99230000		11	61760000	61765000	11	61935000	61940000
11	74990000	74995000	11	75320000	75325000		11	6665000	6670000	11	7040000	7045000		11	97705000	97710000	11	97740000	97745000		11	57980000	57985000	11	58115000	58120000
11	71660000	71665000	11	71835000	71840000		11	6375000	6380000	11	6525000	6530000		11	96410000	96415000	11	96720000	96725000		11	50870000	50875000	11	51075000	51080000
11	63735000	63740000	11	64530000	64535000		11	5385000	5390000	11	5605000	5610000		11	84825000	84830000	11	84995000	85000000		11	48685000	48690000	11	49060000	49065000
11	16430000	16435000	11	16650000	16655000		11	109105000	109110000	11	109445000	109450000		11	66925000	66930000	11	67485000	67490000		11	35860000	35865000	11	36340000	36345000
11	3605000	3610000	11	3820000	3825000		11	107490000	107495000	11	107640000	107645000		11	61010000	61015000	11	61430000	61435000		11	22530000	22535000	11	23155000	23160000
11	111395000	111400000	11	113025000	113030000		11	70245000	70250000	11	70420000	70425000		11	48920000	48925000	11	49085000	49090000		11	3370000	3375000	11	3685000	3690000
11	82045000	82050000	11	82210000	82215000		11	120580000	120585000	11	120765000	120770000		11	34650000	34655000	11	35505000	35510000		11	113035000	113040000	11	113345000	113350000
11	77025000	77030000	11	77260000	77265000		11	120375000	120380000	11	120570000	120575000		11	26285000	26290000	11	26490000	26495000		11	99325000	99330000	11	99430000	99435000
11	58495000	58500000	11	58530000	58535000		11	110360000	110365000	11	111305000	111310000		11	112480000	112485000	11	113025000	113030000		11	88225000	88230000	11	88680000	88685000
11	57285000	57290000	11	57745000	57750000		11	87025000	87030000	11	87315000	87320000		11	110360000	110365000	11	111385000	111390000		11	52335000	52340000	11	52440000	52445000
11	55330000	55335000	11	55795000	55800000		11	59915000	59920000	11	60230000	60235000		11	105545000	105550000	11	105770000	105775000		11	44145000	44150000	11	44265000	44270000
11	33075000	33080000	11	33620000	33625000		11	7110000	7115000	11	8200000	8205000		11	105455000	105460000	11	105770000	105775000		11	28705000	28710000	11	28935000	28940000
11	103495000	103500000	11	103770000	103775000		11	62155000	62160000	11	62195000	62200000		11	71660000	71665000	11	71835000	71840000		11	16650000	16655000	11	16840000	16845000
11	89405000	89410000	11	89780000	89785000		11	50255000	50260000	11	50580000	50585000		11	63030000	63035000	11	63200000	63205000		11	11835000	11840000	11	11870000	11875000
11	89285000	89290000	11	89580000	89585000		11	45755000	45760000	11	46025000	46030000		11	19720000	19725000	11	20300000	20305000		11	7095000	7100000	11	8300000	8305000
11	88960000	88965000	11	89580000	89585000		11	35265000	35270000	11	35505000	35510000		11	95395000	95400000	11	95610000	95615000		11	118610000	118615000	11	118825000	118830000
11	78830000	78835000	11	79210000	79215000		11	23945000	23950000	11	26860000	26865000		11	82725000	82730000	11	83235000	83240000		11	99050000	99055000	11	99165000	99170000
11	52230000	52235000	11	53065000	53070000		11	20010000	20015000	11	20100000	20105000		11	57760000	57765000	11	58115000	58120000		11	96410000	96415000	11	96720000	96725000
11	52230000	52235000	11	52960000	52965000		11	5790000	5795000	11	5850000	5855000		11	57285000	57290000	11	57745000	57750000		11	85790000	85795000	11	85980000	85985000
11	44825000	44830000	11	45085000	45090000		11	119775000	119780000	11	119960000	119965000		11	30575000	30580000	11	31270000	31275000		11	63215000	63220000	11	63735000	63740000
11	31575000	31580000	11	32030000	32035000		11	118305000	118310000	11	118600000	118605000		11	23945000	23950000	11	25760000	25765000		11	34650000	34655000	11	35505000	35510000
11	12215000	12220000	11	12440000	12445000		11	117250000	117255000	11	117340000	117345000		11	17365000	17370000	11	17850000	17855000		11	29590000	29595000	11	29785000	29790000
11	109735000	109740000	11	109970000	109975000		11	67185000	67190000	11	67460000	67465000		11	103500000	103505000	11	103775000	103780000		11	16850000	16855000	11	17110000	17115000
11	106130000	106135000	11	106470000	106475000		11	99240000	99245000	11	100155000	100160000		11	84730000	84735000	11	85070000	85075000		11	5545000	5550000	11	5675000	5680000
11	68880000	68885000	11	69055000	69060000		11	99050000	99055000	11	99165000	99170000		11	72175000	72180000	11	72380000	72385000		11	5015000	5020000	11	5375000	5380000
11	54845000	54850000	11	55240000	55245000		11	55020000	55025000	11	55260000	55265000		11	29990000	29995000	11	30550000	30555000		11	99240000	99245000	11	100030000	100035000
11	53955000	53960000	11	54165000	54170000		11	16420000	16425000	11	16850000	16855000		11	18055000	18060000	11	18775000	18780000		11	84990000	84995000	11	85070000	85075000
11	49795000	49800000	11	50045000	50050000		11	101845000	101850000	11	101995000	102000000		11	28510000	28515000	11	29030000	29035000		11	71660000	71665000	11	71835000	71840000
11	28730000	28735000	11	28805000	28810000		11	84080000	84085000	11	84625000	84630000		11	113035000	113040000	11	113670000	113675000		11	63735000	63740000	11	64780000	64785000
11	17365000	17370000	11	17850000	17855000		11	76320000	76325000	11	76395000	76400000		11	107370000	107375000	11	107710000	107715000		11	57285000	57290000	11	57745000	57750000
11	103095000	103100000	11	103545000	103550000		11	74990000	74995000	11	75210000	75215000		11	90045000	90050000	11	90475000	90480000		11	50750000	50755000	11	51075000	51080000
11	80240000	80245000	11	80590000	80595000		11	67845000	67850000	11	67900000	67905000		11	88960000	88965000	11	89580000	89585000		11	8320000	8325000	11	8560000	8565000
11	71155000	71160000	11	71840000	71845000		11	67325000	67330000	11	67460000	67465000		11	81445000	81450000	11	81990000	81995000		11	116775000	116780000	11	117035000	117040000
11	63030000	63035000	11	63200000	63205000		11	49835000	49840000	11	49940000	49945000		11	65630000	65635000	11	65935000	65940000		11	89285000	89290000	11	89780000	89785000
11	51955000	51960000	11	52155000	52160000		11	32610000	32615000	11	33045000	33050000		11	44760000	44765000	11	45085000	45090000		11	86470000	86475000	11	86820000	86825000
11	33470000	33475000	11	33620000	33625000		11	22215000	22220000	11	22515000	22520000		11	35860000	35865000	11	36030000	36035000		11	76910000	76915000	11	77025000	77030000
11	61010000	61015000	11	61430000	61435000		11	8435000	8440000	11	8855000	8860000		11	116505000	116510000	11	116915000	116920000		11	63890000	63895000	11	64245000	64250000
11	29990000	29995000	11	30555000	30560000		11	89580000	89585000	11	89780000	89785000		11	107725000	107730000	11	108280000	108285000		11	33235000	33240000	11	33510000	33515000
11	23945000	23950000	11	26860000	26865000		11	63595000	63600000	11	63730000	63735000		11	49800000	49805000	11	50175000	50180000		11	8320000	8325000	11	8855000	8860000
11	107985000	107990000	11	108240000	108245000		11	57360000	57365000	11	57745000	57750000		11	109815000	109820000	11	110125000	110130000		11	109300000	109305000	11	109720000	109725000
11	54335000	54340000	11	54675000	54680000		11	50870000	50875000	11	51075000	51080000		11	96005000	96010000	11	96720000	96725000		11	30135000	30140000	11	30555000	30560000
11	52230000	52235000	11	52440000	52445000		11	114385000	114390000	11	114495000	114500000		11	89025000	89030000	11	89580000	89585000		11	119480000	119485000	11	119765000	119770000
11	44595000	44600000	11	44820000	44825000		11	87285000	87290000	11	87325000	87330000		11	87240000	87245000	11	101485000	101490000		11	110925000	110930000	11	111390000	111395000
11	30850000	30855000	11	31270000	31275000		11	67710000	67715000	11	67775000	67780000		11	70830000	70835000	11	71855000	71860000		11	105465000	105470000	11	105770000	105775000
11	108300000	108305000	11	108890000	108895000		11	57360000	57365000	11	57455000	57460000		11	17910000	17915000	11	18775000	18780000		11	103220000	103225000	11	103535000	103540000
11	104630000	104635000	11	104980000	104985000		11	75595000	75600000	11	75980000	75985000		11	87870000	87875000	11	88680000	88685000		11	99865000	99870000	11	100025000	100030000
11	52440000	52445000	11	52845000	52850000		11	88030000	88035000	11	88095000	88100000		11	49080000	49085000	11	49345000	49350000		11	95735000	95740000	11	95950000	95955000
11	32710000	32715000	11	33045000	33050000		11	5195000	5200000	11	5265000	5270000		11	33195000	33200000	11	33510000	33515000		11	53745000	53750000	11	54065000	54070000
11	20815000	20820000	11	21075000	21080000		11	89695000	89700000	11	89780000	89785000		11	17910000	17915000	11	18920000	18925000		11	23945000	23950000	11	26860000	26865000
11	20355000	20360000	11	20810000	20815000		11	54070000	54075000	11	54165000	54170000		11	8320000	8325000	11	9030000	9035000		11	16850000	16855000	11	17055000	17060000
11	93825000	93830000	11	94070000	94075000		11	50640000	50645000	11	50745000	50750000		11	111400000	111405000	11	113025000	113030000		11	89595000	89600000	11	89780000	89785000
11	63735000	63740000	11	64775000	64780000		11	16160000	16165000	11	16300000	16305000		11	111400000	111405000	11	112640000	112645000		11	89285000	89290000	11	89580000	89585000
11	50750000	50755000	11	51345000	51350000		11	117240000	117245000	11	117685000	117690000		11	34655000	34660000	11	34930000	34935000		11	69495000	69500000	11	69790000	69795000
11	23945000	23950000	11	25760000	25765000		11	96140000	96145000	11	96475000	96480000		11	33070000	33075000	11	33620000	33625000		11	59925000	59930000	11	60350000	60355000
11	19820000	19825000	11	20100000	20105000		11	50640000	50645000	11	50870000	50875000		11	20825000	20830000	11	21075000	21080000		11	58115000	58120000	11	58450000	58455000
11	18050000	18055000	11	18775000	18780000		11	96140000	96145000	11	96595000	96600000		11	17910000	17915000	11	19660000	19665000		11	48915000	48920000	11	49080000	49085000
11	7110000	7115000	11	7750000	7755000		11	97515000	97520000	11	97605000	97610000		11	17365000	17370000	11	18920000	18925000		11	35860000	35865000	11	36030000	36035000
11	70955000	70960000	11	71040000	71045000		11	21270000	21275000	11	21335000	21340000		11	8430000	8435000	11	9035000	9040000		11	20690000	20695000	11	21070000	21075000
11	50640000	50645000	11	50870000	50875000		11	3950000	3955000	11	3985000	3990000		11	103625000	103630000	11	104055000	104060000		11	18050000	18055000	11	18775000	18780000
11	49795000	49800000	11	50175000	50180000		11	80435000	80440000	11	80470000	80475000		11	93005000	93010000	11	93330000	93335000		11	8765000	8770000	11	9035000	9040000
11	19735000	19740000	11	20100000	20105000		11	70795000	70800000	11	70865000	70870000		11	18050000	18055000	11	19660000	19665000		11	8560000	8565000	11	8850000	8855000
11	18050000	18055000	11	18915000	18920000		11	68295000	68300000	11	68620000	68625000		11	62555000	62560000	11	63205000	63210000		11	6665000	6670000	11	7040000	7045000
11	106505000	106510000	11	106840000	106845000		11	52575000	52580000	11	52845000	52850000		11	88600000	88605000	11	88665000	88670000		11	120580000	120585000	11	120900000	120905000
11	87780000	87785000	11	88680000	88685000		11	67630000	67635000	11	67735000	67740000		11	97095000	97100000	11	97130000	97135000		11	104625000	104630000	11	104985000	104990000
11	84730000	84735000	11	85070000	85075000		11	19870000	19875000	11	19970000	19975000		11	50750000	50755000	11	50840000	50845000		11	84730000	84735000	11	84995000	85000000
11	81445000	81450000	11	81990000	81995000		11	49975000	49980000	11	50175000	50180000		11	50640000	50645000	11	50745000	50750000		11	44585000	44590000	11	44820000	44825000
11	49085000	49090000	11	49345000	49350000		11	22185000	22190000	11	22410000	22415000		11	47105000	47110000	11	47190000	47195000		11	26095000	26100000	11	26860000	26865000
11	35855000	35860000	11	36340000	36345000		11	75595000	75600000	11	75895000	75900000		11	98075000	98080000	11	98110000	98115000		11	20815000	20820000	11	21075000	21080000
11	58495000	58500000	11	58570000	58575000		11	53280000	53285000	11	53550000	53555000		11	101330000	101335000	11	101380000	101385000		11	111395000	111400000	11	112640000	112645000
11	30575000	30580000	11	31515000	31520000		11	50750000	50755000	11	51075000	51080000		11	53175000	53180000	11	53210000	53215000		11	106130000	106135000	11	106470000	106475000
11	11925000	11930000	11	12440000	12445000		11	43645000	43650000	11	44025000	44030000		11	64865000	64870000	11	64935000	64940000		11	81190000	81195000	11	81425000	81430000
11	111395000	111400000	11	112640000	112645000		11	22130000	22135000	11	22340000	22345000		11	95735000	95740000	11	95835000	95840000		11	72035000	72040000	11	72380000	72385000
11	107370000	107375000	11	107855000	107860000		11	16490000	16495000	11	16850000	16855000		11	20010000	20015000	11	20100000	20105000		11	71485000	71490000	11	71835000	71840000
11	70225000	70230000	11	70565000	70570000		11	5935000	5940000	11	6015000	6020000		11	23565000	23570000	11	23670000	23675000		11	66920000	66925000	11	67265000	67270000
11	57820000	57825000	11	58140000	58145000		11	115060000	115065000	11	115215000	115220000		11	99240000	99245000	11	99320000	99325000		11	102760000	102765000	11	103020000	103025000
11	17910000	17915000	11	18920000	18925000		11	43575000	43580000	11	44265000	44270000		11	61770000	61775000	11	61815000	61820000		11	99235000	99240000	11	100155000	100160000
11	8205000	8210000	11	8305000	8310000		11	113725000	113730000	11	114055000	114060000		11	103500000	103505000	11	103535000	103540000		11	69745000	69750000	11	70020000	70025000
11	113035000	113040000	11	113670000	113675000		11	102345000	102350000	11	102515000	102520000		11	95950000	95955000	11	95985000	95990000		11	68875000	68880000	11	69055000	69060000
11	112070000	112075000	11	113025000	113030000		11	67045000	67050000	11	67160000	67165000		11	22910000	22915000	11	22965000	22970000		11	4340000	4345000	11	4595000	4600000
11	109105000	109110000	11	109720000	109725000		11	3430000	3435000	11	3685000	3690000		11	51810000	51815000	11	51910000	51915000		11	105205000	105210000	11	105895000	105900000
11	89025000	89030000	11	89580000	89585000		11	29165000	29170000	11	29425000	29430000		11	98200000	98205000	11	98300000	98305000		11	103850000	103855000	11	104135000	104140000
11	65940000	65945000	11	66690000	66695000		11	19720000	19725000	11	20300000	20305000		11	86070000	86075000	11	86170000	86175000		11	95395000	95400000	11	95610000	95615000
11	8320000	8325000	11	9035000	9040000		11	7115000	7120000	11	7235000	7240000		11	120115000	120120000	11	120210000	120215000		11	64900000	64905000	11	65490000	65495000
11	80505000	80510000	11	81425000	81430000		11	5015000	5020000	11	5370000	5375000		11	107235000	107240000	11	107330000	107335000		11	49085000	49090000	11	49345000	49350000
11	11715000	11720000	11	12260000	12265000		11	116935000	116940000	11	117215000	117220000		11	49635000	49640000	11	49680000	49685000		11	28705000	28710000	11	29030000	29035000
11	70000000	70005000	11	70465000	70470000		11	77025000	77030000	11	77275000	77280000		11	102860000	102865000	11	102910000	102915000		11	112070000	112075000	11	113025000	113030000
11	57760000	57765000	11	58115000	58120000		11	48685000	48690000	11	49060000	49065000		11	88960000	88965000	11	89025000	89030000		11	109970000	109975000	11	110130000	110135000
11	40740000	40745000	11	43160000	43165000		11	121335000	121340000	11	121530000	121535000		11	110300000	110305000	11	110340000	110345000		11	109105000	109110000	11	109720000	109725000
11	93825000	93830000	11	94405000	94410000		11	102635000	102640000	11	102855000	102860000		11	68720000	68725000	11	68755000	68760000		11	88960000	88965000	11	89580000	89585000
11	93005000	93010000	11	93330000	93335000		11	90180000	90185000	11	90480000	90485000		11	94840000	94845000	11	94900000	94905000		11	75525000	75530000	11	75775000	75780000
11	63215000	63220000	11	64250000	64255000		11	89405000	89410000	11	89780000	89785000		11	98010000	98015000	11	98050000	98055000		11	72380000	72385000	11	72810000	72815000
11	58915000	58920000	11	59100000	59105000		11	44820000	44825000	11	45350000	45355000		11	120250000	120255000	11	120285000	120290000		11	70050000	70055000	11	70465000	70470000
11	33625000	33630000	11	34110000	34115000		11	11720000	11725000	11	12130000	12135000		11	4870000	4875000	11	4965000	4970000		11	58480000	58485000	11	58545000	58550000
11	30575000	30580000	11	31145000	31150000		11	5075000	5080000	11	5375000	5380000		11	121245000	121250000	11	121310000	121315000		11	49000000	49005000	11	49350000	49355000
11	23395000	23400000	11	23670000	23675000		11	3285000	3290000	11	3410000	3415000		11	66795000	66800000	11	66830000	66835000		11	18925000	18930000	11	19430000	19435000
11	76910000	76915000	11	77440000	77445000		11	109190000	109195000	11	109445000	109450000		11	50135000	50140000	11	50190000	50195000		11	62715000	62720000	11	63205000	63210000
11	62715000	62720000	11	63205000	63210000		11	72950000	72955000	11	73090000	73095000		11	8910000	8915000	11	9015000	9020000		11	62555000	62560000	11	62950000	62955000
11	35265000	35270000	11	35815000	35820000		11	65935000	65940000	11	66685000	66690000		11	19825000	19830000	11	19885000	19890000		11	57760000	57765000	11	58035000	58040000
11	16850000	16855000	11	16950000	16955000		11	65080000	65085000	11	65490000	65495000		11	101625000	101630000	11	101770000	101775000		11	52330000	52335000	11	53065000	53070000
11	80505000	80510000	11	80590000	80595000		11	52335000	52340000	11	52845000	52850000		11	104095000	104100000	11	104135000	104140000		11	26285000	26290000	11	26490000	26495000
11	54075000	54080000	11	54165000	54170000		11	34930000	34935000	11	35505000	35510000		11	22530000	22535000	11	22855000	22860000		11	8430000	8435000	11	9035000	9040000
11	107365000	107370000	11	107465000	107470000		11	16980000	16985000	11	17110000	17115000		11	104985000	104990000	11	105040000	105045000		11	93990000	93995000	11	94345000	94350000
11	64865000	64870000	11	64940000	64945000		11	8435000	8440000	11	8520000	8525000		11	117730000	117735000	11	117880000	117885000		11	87780000	87785000	11	88680000	88685000
11	69350000	69355000	11	69425000	69430000		11	8320000	8325000	11	8855000	8860000		11	53905000	53910000	11	54065000	54070000		11	81445000	81450000	11	81790000	81795000
11	88705000	88710000	11	88810000	88815000		11	82045000	82050000	11	82210000	82215000		11	51670000	51675000	11	51780000	51785000		11	64790000	64795000	11	65490000	65495000
11	90185000	90190000	11	90245000	90250000		11	61005000	61010000	11	61315000	61320000		11	69570000	69575000	11	69650000	69655000		11	64250000	64255000	11	64530000	64535000
11	99240000	99245000	11	99325000	99330000		11	35860000	35865000	11	36340000	36345000		11	106525000	106530000	11	106580000	106585000		11	23945000	23950000	11	25760000	25765000
11	81075000	81080000	11	81115000	81120000		11	29535000	29540000	11	29705000	29710000		11	95395000	95400000	11	95505000	95510000		11	20350000	20355000	11	20810000	20815000
11	43495000	43500000	11	43560000	43565000		11	20025000	20030000	11	20300000	20305000		11	97560000	97565000	11	97640000	97645000		11	19720000	19725000	11	20300000	20305000
11	115885000	115890000	11	115990000	115995000		11	104235000	104240000	11	104270000	104275000		11	66715000	66720000	11	66835000	66840000		11	18920000	18925000	11	19570000	19575000
11	86125000	86130000	11	86170000	86175000		11	100575000	100580000	11	100815000	100820000		11	69495000	69500000	11	69530000	69535000		11	116505000	116510000	11	116915000	116920000
11	70590000	70595000	11	70625000	70630000		11	66425000	66430000	11	66685000	66690000		11	95120000	95125000	11	95155000	95160000		11	103495000	103500000	11	103770000	103775000
11	45950000	45955000	11	46025000	46030000		11	58210000	58215000	11	58400000	58405000		11	78955000	78960000	11	79025000	79030000		11	93005000	93010000	11	93335000	93340000
11	95630000	95635000	11	95715000	95720000		11	114065000	114070000	11	114495000	114500000		11	60765000	60770000	11	60855000	60860000		11	70225000	70230000	11	70570000	70575000
11	104220000	104225000	11	104300000	104305000		11	72885000	72890000	11	72980000	72985000		11	16455000	16460000	11	16490000	16495000		11	39400000	39405000	11	40410000	40415000
11	121335000	121340000	11	121410000	121415000		11	67385000	67390000	11	67460000	67465000		11	117770000	117775000	11	117880000	117885000		11	32515000	32520000	11	33035000	33040000
11	61995000	62000000	11	62060000	62065000		11	63735000	63740000	11	64530000	64535000		11	101070000	101075000	11	101105000	101110000		11	5390000	5395000	11	5790000	5795000
11	72990000	72995000	11	73090000	73095000		11	52335000	52340000	11	52440000	52445000		11	52065000	52070000	11	52110000	52115000		11	109525000	109530000	11	110130000	110135000
11	75270000	75275000	11	75375000	75380000		11	48600000	48605000	11	48920000	48925000		11	102060000	102065000	11	102105000	102110000		11	93005000	93010000	11	93675000	93680000
11	82725000	82730000	11	82770000	82775000		11	29990000	29995000	11	30555000	30560000		11	98900000	98905000	11	99010000	99015000		11	92265000	92270000	11	92750000	92755000
11	116985000	116990000	11	117090000	117095000		11	104625000	104630000	11	104985000	104990000		11	60765000	60770000	11	60905000	60910000		11	71155000	71160000	11	71545000	71550000
11	83140000	83145000	11	83235000	83240000		11	100840000	100845000	11	101035000	101040000		11	114670000	114675000	11	114735000	114740000		11	66920000	66925000	11	67460000	67465000
11	89025000	89030000	11	89100000	89105000		11	76915000	76920000	11	77025000	77030000		11	81810000	81815000	11	81985000	81990000		11	32515000	32520000	11	32855000	32860000
11	79290000	79295000	11	79390000	79395000		11	53745000	53750000	11	54070000	54075000		11	120350000	120355000	11	120470000	120475000		11	82045000	82050000	11	82425000	82430000
11	4120000	4125000	11	4320000	4325000		11	43075000	43080000	11	43160000	43165000		11	49975000	49980000	11	50040000	50045000		11	63215000	63220000	11	64780000	64785000
11	5685000	5690000	11	5775000	5780000		11	7110000	7115000	11	8300000	8305000		11	100430000	100435000	11	100480000	100485000		11	21270000	21275000	11	21470000	21475000
11	3435000	3440000	11	3495000	3500000		11	113035000	113040000	11	113485000	113490000		11	95120000	95125000	11	95380000	95385000		11	107365000	107370000	11	107855000	107860000
11	88305000	88310000	11	88360000	88365000		11	111395000	111400000	11	112640000	112645000		11	61860000	61865000	11	62090000	62095000		11	71155000	71160000	11	71660000	71665000
11	113510000	113515000	11	113670000	113675000		11	109975000	109980000	11	110125000	110130000		11	97220000	97225000	11	97260000	97265000		11	57990000	57995000	11	58450000	58455000
11	74460000	74465000	11	74640000	74645000		11	109730000	109735000	11	109975000	109980000		11	75595000	75600000	11	75715000	75720000		11	30575000	30580000	11	31270000	31275000
11	80290000	80295000	11	80375000	80380000		11	98025000	98030000	11	98085000	98090000		11	75005000	75010000	11	75105000	75110000		11	19825000	19830000	11	20230000	20235000
11	118110000	118115000	11	118150000	118155000		11	70225000	70230000	11	70415000	70420000		11	79515000	79520000	11	79730000	79735000		11	113035000	113040000	11	113670000	113675000
11	116940000	116945000	11	117095000	117100000		11	63890000	63895000	11	64245000	64250000		11	101920000	101925000	11	101995000	102000000		11	80720000	80725000	11	81275000	81280000
11	11455000	11460000	11	11685000	11690000		11	52845000	52850000	11	53065000	53070000		11	106375000	106380000	11	106485000	106490000		11	77305000	77310000	11	77795000	77800000
11	102760000	102765000	11	102915000	102920000		11	32705000	32710000	11	33045000	33050000		11	69210000	69215000	11	69245000	69250000		11	64255000	64260000	11	64780000	64785000
11	117570000	117575000	11	117685000	117690000		11	18775000	18780000	11	19660000	19665000		11	69085000	69090000	11	69200000	69205000		11	63215000	63220000	11	64260000	64265000
11	101070000	101075000	11	101160000	101165000		11	116575000	116580000	11	116660000	116665000		11	79395000	79400000	11	79500000	79505000		11	33080000	33085000	11	33620000	33625000
11	60510000	60515000	11	60590000	60595000		11	116000000	116005000	11	116155000	116160000		11	22125000	22130000	11	22515000	22520000		11	93360000	93365000	11	93670000	93675000
11	93990000	93995000	11	94135000	94140000		11	100575000	100580000	11	100925000	100930000		11	62360000	62365000	11	62415000	62420000		11	25760000	25765000	11	26860000	26865000
11	119165000	119170000	11	119220000	119225000		11	94590000	94595000	11	94795000	94800000		11	85655000	85660000	11	85785000	85790000		11	55940000	55945000	11	57120000	57125000
11	74445000	74450000	11	74660000	74665000		11	85785000	85790000	11	85985000	85990000		11	44425000	44430000	11	44820000	44825000		11	18055000	18060000	11	19655000	19660000
11	8365000	8370000	11	8420000	8425000		11	76490000	76495000	11	76705000	76710000		11	4080000	4085000	11	4115000	4120000		11	51985000	51990000	11	52020000	52025000
11	115945000	115950000	11	116080000	116085000		11	69745000	69750000	11	70025000	70030000		11	95545000	95550000	11	95610000	95615000		11	108845000	108850000	11	108895000	108900000
11	97350000	97355000	11	97435000	97440000		11	11720000	11725000	11	12190000	12195000		11	69495000	69500000	11	69690000	69695000		11	102915000	102920000	11	103020000	103025000
11	69885000	69890000	11	69920000	69925000		11	8320000	8325000	11	8760000	8765000		11	115180000	115185000	11	115215000	115220000		11	97705000	97710000	11	97740000	97745000
11	54600000	54605000	11	54655000	54660000		11	102920000	102925000	11	103020000	103025000		11	53280000	53285000	11	53395000	53400000		11	51260000	51265000	11	51345000	51350000
11	85280000	85285000	11	85655000	85660000		11	86380000	86385000	11	86820000	86825000		11	94690000	94695000	11	94795000	94800000		11	67710000	67715000	11	67775000	67780000
11	115020000	115025000	11	115060000	115065000		11	83370000	83375000	11	83450000	83455000		11	3245000	3250000	11	3305000	3310000		11	59335000	59340000	11	59385000	59390000
11	8480000	8485000	11	8560000	8565000		11	75725000	75730000	11	75980000	75985000		11	20440000	20445000	11	20530000	20535000		11	67125000	67130000	11	67160000	67165000
11	72885000	72890000	11	72920000	72925000		11	71155000	71160000	11	71850000	71855000		11	53570000	53575000	11	53660000	53665000		11	98070000	98075000	11	98105000	98110000
11	69570000	69575000	11	69650000	69655000		11	68415000	68420000	11	68450000	68455000		11	117640000	117645000	11	117685000	117690000		11	87245000	87250000	11	87315000	87320000
11	69495000	69500000	11	69570000	69575000		11	52230000	52235000	11	53060000	53065000		11	103030000	103035000	11	103090000	103095000		11	55100000	55105000	11	55175000	55180000
11	80290000	80295000	11	80325000	80330000		11	43590000	43595000	11	44155000	44160000		11	96930000	96935000	11	97010000	97015000		11	50750000	50755000	11	50840000	50845000
11	66795000	66800000	11	66830000	66835000		11	32705000	32710000	11	32855000	32860000		11	54810000	54815000	11	54850000	54855000		11	81885000	81890000	11	81975000	81980000
11	4870000	4875000	11	4960000	4965000		11	89025000	89030000	11	89780000	89785000		11	115020000	115025000	11	115130000	115135000		11	54745000	54750000	11	54850000	54855000
11	120175000	120180000	11	120210000	120215000		11	83250000	83255000	11	83565000	83570000		11	49715000	49720000	11	49765000	49770000		11	35580000	35585000	11	35645000	35650000
11	61955000	61960000	11	62075000	62080000		11	79855000	79860000	11	80010000	80015000		11	51630000	51635000	11	51780000	51785000		11	57455000	57460000	11	57530000	57535000
11	20375000	20380000	11	20530000	20535000		11	78370000	78375000	11	78640000	78645000		11	120375000	120380000	11	120470000	120475000		11	60115000	60120000	11	60220000	60225000
11	78075000	78080000	11	78110000	78115000		11	63215000	63220000	11	63730000	63735000		11	101960000	101965000	11	101995000	102000000		11	32245000	32250000	11	32350000	32355000
11	53905000	53910000	11	54065000	54070000		11	58255000	58260000	11	58295000	58300000		11	101845000	101850000	11	101900000	101905000		11	95255000	95260000	11	95290000	95295000
11	97140000	97145000	11	97175000	97180000		11	50255000	50260000	11	50485000	50490000		11	120375000	120380000	11	120430000	120435000		11	40505000	40510000	11	40545000	40550000
11	32255000	32260000	11	32295000	32300000		11	34650000	34655000	11	35505000	35510000		11	68850000	68855000	11	68935000	68940000		11	101070000	101075000	11	101160000	101165000
11	120375000	120380000	11	120430000	120435000		11	29270000	29275000	11	29410000	29415000		11	4155000	4160000	11	4320000	4325000		11	95950000	95955000	11	95985000	95990000
11	120050000	120055000	11	120165000	120170000		11	23575000	23580000	11	23850000	23855000		11	118180000	118185000	11	118240000	118245000		11	114950000	114955000	11	115010000	115015000
11	69570000	69575000	11	69690000	69695000		11	8945000	8950000	11	9025000	9030000		11	69210000	69215000	11	69325000	69330000		11	5280000	5285000	11	5340000	5345000
11	22125000	22130000	11	22515000	22520000		11	120765000	120770000	11	121060000	121065000		11	51430000	51435000	11	51500000	51505000		11	109675000	109680000	11	109720000	109725000
11	103220000	103225000	11	103255000	103260000		11	112070000	112075000	11	112640000	112645000		11	101325000	101330000	11	101410000	101415000		11	69245000	69250000	11	69325000	69330000
11	66715000	66720000	11	66795000	66800000		11	103710000	103715000	11	103765000	103770000		11	70350000	70355000	11	70420000	70425000		11	50485000	50490000	11	50580000	50585000
11	5385000	5390000	11	5525000	5530000		11	79855000	79860000	11	79935000	79940000		11	118950000	118955000	11	119050000	119055000		11	121230000	121235000	11	121265000	121270000
11	98900000	98905000	11	98985000	98990000		11	113725000	113730000	11	114145000	114150000		11	97760000	97765000	11	97795000	97800000		11	30060000	30065000	11	30110000	30115000
11	109220000	109225000	11	109285000	109290000		11	110925000	110930000	11	111385000	111390000		11	119800000	119805000	11	119850000	119855000		11	53905000	53910000	11	53955000	53960000
11	50485000	50490000	11	50530000	50535000		11	110145000	110150000	11	110215000	110220000		11	101525000	101530000	11	101560000	101565000		11	78845000	78850000	11	78905000	78910000
11	114675000	114680000	11	114735000	114740000		11	20815000	20820000	11	20990000	20995000		11	103090000	103095000	11	103185000	103190000		11	69740000	69745000	11	69775000	69780000
11	94690000	94695000	11	94795000	94800000		11	5385000	5390000	11	5675000	5680000		11	96635000	96640000	11	96720000	96725000		11	31670000	31675000	11	31720000	31725000
11	75275000	75280000	11	75320000	75325000		11	89285000	89290000	11	89580000	89585000		11	69570000	69575000	11	69690000	69695000		11	3990000	3995000	11	4025000	4030000
11	103030000	103035000	11	103185000	103190000		11	74990000	74995000	11	75320000	75325000		11	100940000	100945000	11	101035000	101040000		11	105140000	105145000	11	105205000	105210000
11	48685000	48690000	11	48915000	48920000		11	72035000	72040000	11	72375000	72380000		11	102440000	102445000	11	102505000	102510000		11	115350000	115355000	11	115390000	115395000
11	116505000	116510000	11	116665000	116670000		11	69495000	69500000	11	69790000	69795000		11	98600000	98605000	11	98645000	98650000		11	79955000	79960000	11	79990000	79995000
11	119200000	119205000	11	119265000	119270000		11	61760000	61765000	11	61935000	61940000		11	54695000	54700000	11	54740000	54745000		11	69085000	69090000	11	69145000	69150000
11	79035000	79040000	11	79100000	79105000		11	60985000	60990000	11	61305000	61310000		11	48685000	48690000	11	48915000	48920000		11	118860000	118865000	11	119050000	119055000
11	106075000	106080000	11	106115000	106120000		11	54335000	54340000	11	54675000	54680000		11	93990000	93995000	11	94095000	94100000		11	75210000	75215000	11	75320000	75325000
11	94985000	94990000	11	95020000	95025000		11	52230000	52235000	11	52440000	52445000		11	6555000	6560000	11	6665000	6670000		11	80590000	80595000	11	80630000	80635000
11	69210000	69215000	11	69245000	69250000		11	49795000	49800000	11	50045000	50050000		11	59915000	59920000	11	60005000	60010000		11	23395000	23400000	11	23465000	23470000
11	62360000	62365000	11	62415000	62420000		11	43305000	43310000	11	43540000	43545000		11	81860000	81865000	11	81985000	81990000		11	62270000	62275000	11	62360000	62365000
11	101845000	101850000	11	101900000	101905000		11	21895000	21900000	11	22105000	22110000		11	98900000	98905000	11	98985000	98990000		11	11720000	11725000	11	11865000	11870000
11	95545000	95550000	11	95610000	95615000		11	20815000	20820000	11	21075000	21080000		11	6375000	6380000	11	6425000	6430000		11	113035000	113040000	11	113155000	113160000
11	101920000	101925000	11	101995000	102000000		11	18920000	18925000	11	19500000	19505000		11	103855000	103860000	11	104030000	104035000		11	85655000	85660000	11	85880000	85885000
11	79400000	79405000	11	79500000	79505000		11	7110000	7115000	11	7750000	7755000		11	97660000	97665000	11	97700000	97705000		11	4870000	4875000	11	4965000	4970000
11	119655000	119660000	11	119715000	119720000		11	111395000	111400000	11	113025000	113030000		11	117095000	117100000	11	117130000	117135000		11	53575000	53580000	11	53610000	53615000
11	49715000	49720000	11	49765000	49770000		11	111305000	111310000	11	111385000	111390000		11	102635000	102640000	11	102710000	102715000		11	5015000	5020000	11	5075000	5080000
11	5895000	5900000	11	6085000	6090000		11	94800000	94805000	11	95110000	95115000		11	114535000	114540000	11	114595000	114600000		11	103625000	103630000	11	103770000	103775000
11	59475000	59480000	11	59520000	59525000		11	22530000	22535000	11	23155000	23160000		11	62425000	62430000	11	62460000	62465000		11	101325000	101330000	11	101410000	101415000
11	85660000	85665000	11	85785000	85790000		11	4340000	4345000	11	4595000	4600000		11	116000000	116005000	11	116080000	116085000		11	54600000	54605000	11	54675000	54680000
11	103090000	103095000	11	103185000	103190000		11	97760000	97765000	11	97935000	97940000		11	117830000	117835000	11	117880000	117885000		11	107075000	107080000	11	107330000	107335000
11	81860000	81865000	11	81985000	81990000		11	43740000	43745000	11	43810000	43815000		11	116180000	116185000	11	116305000	116310000		11	104205000	104210000	11	104300000	104305000
11	53280000	53285000	11	53440000	53445000		11	8200000	8205000	11	8300000	8305000		11	100840000	100845000	11	100915000	100920000		11	20200000	20205000	11	20300000	20305000
11	97660000	97665000	11	97700000	97705000		11	118600000	118605000	11	118835000	118840000		11	100485000	100490000	11	100560000	100565000		11	4120000	4125000	11	4320000	4325000
11	114670000	114675000	11	114770000	114775000		11	100285000	100290000	11	100560000	100565000		11	89025000	89030000	11	89160000	89165000		11	108785000	108790000	11	109050000	109055000
11	69135000	69140000	11	69175000	69180000		11	97705000	97710000	11	97740000	97745000		11	5895000	5900000	11	5930000	5935000		11	102855000	102860000	11	102915000	102920000
11	103030000	103035000	11	103090000	103095000		11	76910000	76915000	11	77280000	77285000		11	114670000	114675000	11	114770000	114775000		11	33470000	33475000	11	33510000	33515000
11	11720000	11725000	11	11770000	11775000		11	69570000	69575000	11	69810000	69815000		11	54745000	54750000	11	54790000	54795000		11	119970000	119975000	11	120165000	120170000
11	96640000	96645000	11	96720000	96725000		11	64900000	64905000	11	65490000	65495000		11	102760000	102765000	11	102850000	102855000		11	58910000	58915000	11	58995000	59000000
11	49975000	49980000	11	50040000	50045000		11	64815000	64820000	11	65490000	65495000		11	109190000	109195000	11	109285000	109290000		11	19825000	19830000	11	19885000	19890000
11	117830000	117835000	11	117880000	117885000		11	63735000	63740000	11	64780000	64785000		11	103220000	103225000	11	103255000	103260000		11	75725000	75730000	11	75780000	75785000
11	102635000	102640000	11	102705000	102710000		11	52230000	52235000	11	52550000	52555000		11	87870000	87875000	11	88000000	88005000		11	105785000	105790000	11	105885000	105890000
11	98600000	98605000	11	98645000	98650000		11	32610000	32615000	11	32855000	32860000		11	77635000	77640000	11	77780000	77785000		11	20230000	20235000	11	20300000	20305000
11	51630000	51635000	11	51780000	51785000		11	31575000	31580000	11	32060000	32065000		11	118305000	118310000	11	118350000	118355000		11	77025000	77030000	11	77120000	77125000
11	53570000	53575000	11	53660000	53665000		11	109305000	109310000	11	109720000	109725000		11	115580000	115585000	11	115675000	115680000		11	3615000	3620000	11	3685000	3690000
11	118895000	118900000	11	119050000	119055000		11	99325000	99330000	11	99430000	99435000		11	107490000	107495000	11	107710000	107715000		11	113610000	113615000	11	113670000	113675000
11	54810000	54815000	11	54850000	54855000		11	78300000	78305000	11	78645000	78650000		11	61440000	61445000	11	61525000	61530000		11	96160000	96165000	11	96410000	96415000
11	5090000	5095000	11	5155000	5160000		11	52235000	52240000	11	52330000	52335000		11	115800000	115805000	11	115860000	115865000		11	22530000	22535000	11	22855000	22860000
11	61440000	61445000	11	61525000	61530000		11	11720000	11725000	11	12250000	12255000		11	119770000	119775000	11	119850000	119855000		11	4815000	4820000	11	4870000	4875000
11	100940000	100945000	11	101035000	101040000		11	8145000	8150000	11	8300000	8305000		11	89850000	89855000	11	90030000	90035000		11	53955000	53960000	11	54025000	54030000
11	116180000	116185000	11	116305000	116310000		11	114535000	114540000	11	114770000	114775000		11	116935000	116940000	11	117035000	117040000		11	59120000	59125000	11	59235000	59240000
11	116080000	116085000	11	116145000	116150000		11	81445000	81450000	11	81990000	81995000		11	100030000	100035000	11	100155000	100160000		11	84240000	84245000	11	84605000	84610000
11	102760000	102765000	11	102850000	102855000		11	70050000	70055000	11	70575000	70580000		11	61940000	61945000	11	62090000	62095000		11	72035000	72040000	11	72240000	72245000
11	75595000	75600000	11	75715000	75720000		11	55330000	55335000	11	55800000	55805000		11	117770000	117775000	11	117825000	117830000		11	61315000	61320000	11	61430000	61435000
11	54695000	54700000	11	54740000	54745000		11	48915000	48920000	11	49075000	49080000		11	120580000	120585000	11	120635000	120640000		11	11455000	11460000	11	11685000	11690000
11	62425000	62430000	11	62460000	62465000		11	32520000	32525000	11	33045000	33050000		11	100220000	100225000	11	100265000	100270000		11	107135000	107140000	11	107330000	107335000
11	19735000	19740000	11	19820000	19825000		11	30165000	30170000	11	30395000	30400000		11	117095000	117100000	11	117170000	117175000		11	85280000	85285000	11	85655000	85660000
11	109530000	109535000	11	109720000	109725000		11	28705000	28710000	11	28940000	28945000		11	53815000	53820000	11	53865000	53870000		11	59690000	59695000	11	59885000	59890000
11	100755000	100760000	11	100815000	100820000		11	20990000	20995000	11	21135000	21140000		11	102465000	102470000	11	102505000	102510000		11	117770000	117775000	11	117880000	117885000
11	96930000	96935000	11	97010000	97015000		11	6555000	6560000	11	6960000	6965000		11	97895000	97900000	11	97935000	97940000		11	70245000	70250000	11	70320000	70325000
11	93990000	93995000	11	94095000	94100000		11	103500000	103505000	11	103770000	103775000		11	59120000	59125000	11	59295000	59300000		11	52110000	52115000	11	52150000	52155000
11	103855000	103860000	11	104030000	104035000		11	52440000	52445000	11	52845000	52850000		11	97265000	97270000	11	97325000	97330000		11	115510000	115515000	11	115570000	115575000
11	72165000	72170000	11	72240000	72245000		11	103850000	103855000	11	104135000	104140000		11	69615000	69620000	11	69690000	69695000		11	72035000	72040000	11	72080000	72085000
11	62425000	62430000	11	62485000	62490000		11	96415000	96420000	11	96720000	96725000		11	53815000	53820000	11	53900000	53905000		11	74190000	74195000	11	74335000	74340000
11	115580000	115585000	11	115675000	115680000		11	95835000	95840000	11	95950000	95955000		11	4035000	4040000	11	4115000	4120000		11	104985000	104990000	11	105040000	105045000
11	116940000	116945000	11	116975000	116980000		11	58115000	58120000	11	58450000	58455000		11	49015000	49020000	11	49055000	49060000		11	78845000	78850000	11	78955000	78960000
11	68850000	68855000	11	68935000	68940000		11	29145000	29150000	11	29590000	29595000		11	86705000	86710000	11	86820000	86825000		11	69145000	69150000	11	69200000	69205000
11	98900000	98905000	11	99010000	99015000		11	20350000	20355000	11	20810000	20815000		11	62570000	62575000	11	62660000	62665000		11	106275000	106280000	11	106350000	106355000
11	51430000	51435000	11	51490000	51495000		11	16865000	16870000	11	16980000	16985000		11	70330000	70335000	11	70435000	70440000		11	81810000	81815000	11	81845000	81850000
11	97220000	97225000	11	97260000	97265000		11	5550000	5555000	11	5675000	5680000		11	3370000	3375000	11	3415000	3420000		11	69495000	69500000	11	69570000	69575000
11	62730000	62735000	11	62945000	62950000		11	105450000	105455000	11	105770000	105775000		11	69865000	69870000	11	70025000	70030000		11	5185000	5190000	11	5375000	5380000
11	94930000	94935000	11	94965000	94970000		11	68875000	68880000	11	69055000	69060000		11	115060000	115065000	11	115130000	115135000		11	118505000	118510000	11	118600000	118605000
11	102440000	102445000	11	102505000	102510000		11	66720000	66725000	11	66900000	66905000		11	93995000	94000000	11	94070000	94075000		11	116780000	116785000	11	116905000	116910000
11	59915000	59920000	11	60005000	60010000		11	106130000	106135000	11	106470000	106475000		11	117125000	117130000	11	117170000	117175000		11	100380000	100385000	11	100415000	100420000
11	115805000	115810000	11	115850000	115855000		11	88960000	88965000	11	89580000	89585000		11	53955000	53960000	11	54065000	54070000		11	23530000	23535000	11	23565000	23570000
11	51100000	51105000	11	51345000	51350000		11	85655000	85660000	11	86170000	86175000		11	52065000	52070000	11	52155000	52160000		11	8885000	8890000	11	9035000	9040000
11	89850000	89855000	11	90030000	90035000		11	52230000	52235000	11	52960000	52965000		11	4120000	4125000	11	4155000	4160000		11	53815000	53820000	11	54065000	54070000
11	116000000	116005000	11	116080000	116085000		11	28510000	28515000	11	28705000	28710000		11	119890000	119895000	11	119925000	119930000		11	32350000	32355000	11	32485000	32490000
11	101960000	101965000	11	101995000	102000000		11	23945000	23950000	11	25760000	25765000		11	51100000	51105000	11	51345000	51350000		11	75895000	75900000	11	75980000	75985000
11	97560000	97565000	11	97605000	97610000		11	18925000	18930000	11	19430000	19435000		11	109530000	109535000	11	109720000	109725000		11	3435000	3440000	11	3545000	3550000
11	4155000	4160000	11	4320000	4325000		11	18050000	18055000	11	18775000	18780000		11	116940000	116945000	11	116975000	116980000		11	68245000	68250000	11	68295000	68300000
11	66835000	66840000	11	66890000	66895000		11	8560000	8565000	11	8855000	8860000		11	62730000	62735000	11	62945000	62950000		11	97390000	97395000	11	97480000	97485000
11	5895000	5900000	11	5930000	5935000		11	119360000	119365000	11	119855000	119860000		11	75215000	75220000	11	75270000	75275000		11	94200000	94205000	11	94345000	94350000
11	118180000	118185000	11	118240000	118245000		11	117730000	117735000	11	118080000	118085000		11	97290000	97295000	11	97325000	97330000		11	101180000	101185000	11	101255000	101260000
11	87870000	87875000	11	88000000	88005000		11	104450000	104455000	11	104985000	104990000		11	66835000	66840000	11	66890000	66895000		11	88365000	88370000	11	88580000	88585000
11	95435000	95440000	11	95505000	95510000		11	102760000	102765000	11	103020000	103025000		11	97560000	97565000	11	97605000	97610000		11	98720000	98725000	11	98770000	98775000
11	77640000	77645000	11	77780000	77785000		11	89025000	89030000	11	89580000	89585000		11	51630000	51635000	11	51665000	51670000		11	57680000	57685000	11	57745000	57750000
11	107490000	107495000	11	107710000	107715000		11	84730000	84735000	11	84995000	85000000		11	72740000	72745000	11	72810000	72815000		11	54810000	54815000	11	54900000	54905000
11	102465000	102470000	11	102505000	102510000		11	70590000	70595000	11	70720000	70725000		11	120090000	120095000	11	120165000	120170000		11	87475000	87480000	11	87580000	87585000
11	109190000	109195000	11	109285000	109290000		11	63075000	63080000	11	63205000	63210000		11	86395000	86400000	11	86465000	86470000		11	43305000	43310000	11	43400000	43405000
11	86390000	86395000	11	86465000	86470000		11	112065000	112070000	11	113025000	113030000		11	62425000	62430000	11	62485000	62490000		11	87965000	87970000	11	88000000	88005000
11	114535000	114540000	11	114595000	114600000		11	108615000	108620000	11	108780000	108785000		11	107725000	107730000	11	107840000	107845000		11	59690000	59695000	11	59840000	59845000
11	120375000	120380000	11	120470000	120475000		11	106020000	106025000	11	106250000	106255000		11	119890000	119895000	11	119960000	119965000		11	51140000	51145000	11	51345000	51350000
11	120130000	120135000	11	120165000	120170000		11	103220000	103225000	11	103535000	103540000		11	69390000	69395000	11	69425000	69430000		11	20375000	20380000	11	20530000	20535000
11	120095000	120100000	11	120165000	120170000		11	89850000	89855000	11	90480000	90485000		11	100430000	100435000	11	100560000	100565000		11	96005000	96010000	11	96055000	96060000
11	78840000	78845000	11	79025000	79030000		11	80720000	80725000	11	80965000	80970000		11	98560000	98565000	11	98645000	98650000		11	53905000	53910000	11	54065000	54070000
11	97795000	97800000	11	97845000	97850000		11	58480000	58485000	11	58545000	58550000		11	101675000	101680000	11	101770000	101775000		11	119360000	119365000	11	119760000	119765000
11	120520000	120525000	11	120570000	120575000		11	52335000	52340000	11	52575000	52580000		11	97760000	97765000	11	97845000	97850000		11	118030000	118035000	11	118075000	118080000
11	53815000	53820000	11	53900000	53905000		11	44150000	44155000	11	44255000	44260000		11	117095000	117100000	11	117215000	117220000		11	116985000	116990000	11	117035000	117040000
11	57360000	57365000	11	57590000	57595000		11	40740000	40745000	11	43160000	43165000		11	57360000	57365000	11	57590000	57595000		11	115290000	115295000	11	115330000	115335000
11	114605000	114610000	11	114650000	114655000		11	19820000	19825000	11	20100000	20105000		11	78840000	78845000	11	79025000	79030000		11	95120000	95125000	11	95380000	95385000
11	72740000	72745000	11	72810000	72815000		11	18055000	18060000	11	18920000	18925000		11	83250000	83255000	11	83285000	83290000		11	5895000	5900000	11	6160000	6165000
11	53815000	53820000	11	53865000	53870000		11	17360000	17365000	11	17850000	17855000		11	114605000	114610000	11	114650000	114655000		11	32540000	32545000	11	32605000	32610000
11	97760000	97765000	11	97845000	97850000		11	115800000	115805000	11	115990000	115995000		11	95245000	95250000	11	95380000	95385000		11	11720000	11725000	11	11935000	11940000
11	4035000	4040000	11	4115000	4120000		11	102155000	102160000	11	102415000	102420000		11	117175000	117180000	11	117215000	117220000		11	76600000	76605000	11	76705000	76710000
11	117125000	117130000	11	117170000	117175000		11	93990000	93995000	11	94350000	94355000		11	116360000	116365000	11	116395000	116400000		11	74760000	74765000	11	74980000	74985000
11	116935000	116940000	11	117035000	117040000		11	76810000	76815000	11	77120000	77125000		11	55200000	55205000	11	55260000	55265000		11	68080000	68085000	11	68200000	68205000
11	115060000	115065000	11	115130000	115135000		11	63215000	63220000	11	64780000	64785000		11	120520000	120525000	11	120570000	120575000		11	54520000	54525000	11	54675000	54680000
11	62570000	62575000	11	62660000	62665000		11	53670000	53675000	11	54065000	54070000		11	61475000	61480000	11	61525000	61530000		11	109530000	109535000	11	109575000	109580000
11	100485000	100490000	11	100560000	100565000		11	8435000	8440000	11	9030000	9035000		11	4915000	4920000	11	4960000	4965000		11	109470000	109475000	11	109510000	109515000
11	117770000	117775000	11	117830000	117835000		11	96270000	96275000	11	96720000	96725000		11	96725000	96730000	11	96770000	96775000		11	80105000	80110000	11	80165000	80170000
11	6375000	6380000	11	6425000	6430000		11	89160000	89165000	11	89580000	89585000		11	66925000	66930000	11	67160000	67165000		11	79520000	79525000	11	79730000	79735000
11	49015000	49020000	11	49055000	49060000		11	87780000	87785000	11	88685000	88690000		11	76065000	76070000	11	76210000	76215000		11	29445000	29450000	11	29590000	29595000
11	70330000	70335000	11	70435000	70440000		11	81185000	81190000	11	81425000	81430000		11	120045000	120050000	11	120095000	120100000		11	104175000	104180000	11	104320000	104325000
11	69390000	69395000	11	69425000	69430000		11	78665000	78670000	11	79025000	79030000		11	94095000	94100000	11	94135000	94140000		11	119165000	119170000	11	119265000	119270000
11	69615000	69620000	11	69690000	69695000		11	63215000	63220000	11	64250000	64255000		11	101780000	101785000	11	101830000	101835000		11	66715000	66720000	11	66835000	66840000
11	52065000	52070000	11	52155000	52160000		11	57285000	57290000	11	57745000	57750000		11	94905000	94910000	11	94965000	94970000		11	110225000	110230000	11	110355000	110360000
11	3370000	3375000	11	3410000	3415000		11	49085000	49090000	11	49345000	49350000		11	72815000	72820000	11	72850000	72855000		11	100220000	100225000	11	100330000	100335000
11	93995000	94000000	11	94070000	94075000		11	20690000	20695000	11	21070000	21075000		11	102170000	102175000	11	102265000	102270000		11	103220000	103225000	11	103325000	103330000
11	86705000	86710000	11	86820000	86825000		11	116505000	116510000	11	116915000	116920000		11	75345000	75350000	11	75385000	75390000		11	31725000	31730000	11	31770000	31775000
11	119770000	119775000	11	119850000	119855000		11	113035000	113040000	11	113670000	113675000		11	48630000	48635000	11	48665000	48670000		11	3245000	3250000	11	3305000	3310000
11	107725000	107730000	11	107840000	107845000		11	94980000	94985000	11	95230000	95235000		11	68875000	68880000	11	68935000	68940000		11	117730000	117735000	11	117960000	117965000
11	120580000	120585000	11	120635000	120640000		11	86475000	86480000	11	86820000	86825000		11	101525000	101530000	11	101590000	101595000		11	76120000	76125000	11	76210000	76215000
11	119890000	119895000	11	119960000	119965000		11	34210000	34215000	11	34625000	34630000		11	113565000	113570000	11	113670000	113675000		11	57765000	57770000	11	57870000	57875000
11	118305000	118310000	11	118350000	118355000		11	33075000	33080000	11	33620000	33625000		11	98790000	98795000	11	98830000	98835000		11	59055000	59060000	11	59095000	59100000
11	89025000	89030000	11	89160000	89165000		11	5185000	5190000	11	5525000	5530000		11	78170000	78175000	11	78210000	78215000		11	96960000	96965000	11	97000000	97005000
11	118950000	118955000	11	119050000	119055000		11	109530000	109535000	11	110130000	110135000		11	94725000	94730000	11	94795000	94800000		11	76665000	76670000	11	76705000	76710000
11	69615000	69620000	11	69650000	69655000		11	107370000	107375000	11	107855000	107860000		11	94975000	94980000	11	95110000	95115000		11	67815000	67820000	11	68220000	68225000
11	54745000	54750000	11	54790000	54795000		11	102635000	102640000	11	102910000	102915000		12	78340000	78350000	12	78880000	78890000		11	57770000	57775000	11	57820000	57825000
11	51630000	51635000	11	51665000	51670000		11	66350000	66355000	11	66675000	66680000		12	55300000	55310000	12	55590000	55600000		11	97760000	97765000	11	97795000	97800000
11	119890000	119895000	11	119925000	119930000		11	63735000	63740000	11	64710000	64715000		12	77390000	77400000	12	77440000	77450000		11	97660000	97665000	11	97745000	97750000
11	114675000	114680000	11	114710000	114715000		11	52575000	52580000	11	53065000	53070000		12	77500000	77510000	12	77560000	77570000		11	94200000	94205000	11	94265000	94270000
11	117095000	117100000	11	117170000	117175000		11	32520000	32525000	11	32855000	32860000		12	70600000	70610000	12	70670000	70680000		11	76400000	76405000	11	76435000	76440000
11	101675000	101680000	11	101765000	101770000		11	28705000	28710000	11	29030000	29035000		12	77360000	77370000	12	77570000	77580000		11	45885000	45890000	11	45940000	45945000
11	100220000	100225000	11	100265000	100270000		11	26090000	26095000	11	26860000	26865000		12	101400000	101410000	12	101840000	101850000		11	49540000	49545000	11	49655000	49660000
11	53955000	53960000	11	54065000	54070000		11	113725000	113730000	11	114325000	114330000		12	78340000	78350000	12	78630000	78640000		11	19730000	19735000	11	19820000	19825000
11	98560000	98565000	11	98645000	98650000		11	99240000	99245000	11	99865000	99870000		12	45950000	45960000	12	46170000	46180000		11	70265000	70270000	11	70315000	70320000
11	83250000	83255000	11	83285000	83290000		11	89285000	89290000	11	89780000	89785000		12	34270000	34280000	12	34340000	34350000		11	94800000	94805000	11	94860000	94865000
11	117095000	117100000	11	117215000	117220000		11	49000000	49005000	11	49220000	49225000		12	106300000	106310000	12	106410000	106420000		11	69495000	69500000	11	69690000	69695000
11	117175000	117180000	11	117215000	117220000		11	11925000	11930000	11	12250000	12255000		12	82580000	82590000	12	82690000	82700000		11	30575000	30580000	11	30695000	30700000
11	97895000	97900000	11	97935000	97940000		11	113155000	113160000	11	113670000	113675000		12	54920000	54930000	12	55080000	55090000		11	29670000	29675000	11	29705000	29710000
11	116360000	116365000	11	116395000	116400000		11	89405000	89410000	11	90030000	90035000		12	54020000	54030000	12	54340000	54350000		11	81860000	81865000	11	81985000	81990000
11	4120000	4125000	11	4155000	4160000		11	64250000	64255000	11	64780000	64785000		12	16010000	16020000	12	16540000	16550000		11	62810000	62815000	11	62945000	62950000
11	61940000	61945000	11	62090000	62095000		11	33625000	33630000	11	33970000	33975000		12	32190000	32200000	12	32610000	32620000		11	96775000	96780000	11	96820000	96825000
11	59120000	59125000	11	59295000	59300000		11	110145000	110150000	11	110345000	110350000		12	25770000	25780000	12	26540000	26550000		11	87795000	87800000	11	87860000	87865000
11	96840000	96845000	11	96885000	96890000		11	105125000	105130000	11	105450000	105455000		12	117720000	117730000	12	117850000	117860000		11	100030000	100035000	11	100155000	100160000
11	76065000	76070000	11	76210000	76215000		11	80720000	80725000	11	81425000	81430000		12	41170000	41180000	12	41280000	41290000		11	115890000	115895000	11	115945000	115950000
11	48630000	48635000	11	48665000	48670000		11	72380000	72385000	11	72810000	72815000		12	31050000	31060000	12	31260000	31270000		11	52040000	52045000	11	52155000	52160000
11	97290000	97295000	11	97325000	97330000		11	66925000	66930000	11	67460000	67465000		12	25280000	25290000	12	25630000	25640000		11	8320000	8325000	11	8420000	8425000
11	102975000	102980000	11	103020000	103025000		11	46675000	46680000	11	47200000	47205000		12	120470000	120480000	12	120620000	120630000		11	61760000	61765000	11	61855000	61860000
11	66925000	66930000	11	67160000	67165000		11	33470000	33475000	11	33620000	33625000		12	80570000	80580000	12	81210000	81220000		11	54120000	54125000	11	54165000	54170000
11	96730000	96735000	11	96765000	96770000		11	93825000	93830000	11	94070000	94075000		12	73180000	73190000	12	73760000	73770000		11	85655000	85660000	11	85985000	85990000
11	94095000	94100000	11	94135000	94140000		11	67630000	67635000	11	68220000	68225000		12	33060000	33070000	12	33320000	33330000		11	72035000	72040000	11	72135000	72140000
11	102170000	102175000	11	102270000	102275000		11	33625000	33630000	11	34110000	34115000		12	99450000	99460000	12	99580000	99590000		11	95120000	95125000	11	95155000	95160000
11	113565000	113570000	11	113670000	113675000		11	118905000	118910000	11	119250000	119255000		12	57340000	57350000	12	57500000	57510000		11	120045000	120050000	11	120165000	120170000
11	120045000	120050000	11	120095000	120100000		11	111515000	111520000	11	113025000	113030000		12	45700000	45710000	12	45770000	45780000		11	101115000	101120000	11	101160000	101165000
11	57630000	57635000	11	57745000	57750000		11	74645000	74650000	11	75275000	75280000		12	32050000	32060000	12	32600000	32610000		11	5385000	5390000	11	5525000	5530000
11	101780000	101785000	11	101830000	101835000		11	68910000	68915000	11	69805000	69810000		12	113120000	113130000	12	113320000	113330000		11	76320000	76325000	11	76460000	76465000
11	68875000	68880000	11	68935000	68940000		11	55940000	55945000	11	57125000	57130000		12	41560000	41570000	12	42200000	42210000		11	53110000	53115000	11	53160000	53165000
11	4915000	4920000	11	4960000	4965000		11	39400000	39405000	11	40410000	40415000		12	106300000	106310000	12	106640000	106650000		11	29535000	29540000	11	29590000	29595000
11	61475000	61480000	11	61525000	61530000		11	28510000	28515000	11	28935000	28940000		12	21530000	21540000	12	25140000	25150000		11	5080000	5085000	11	5155000	5160000
11	72815000	72820000	11	72850000	72855000		11	23875000	23880000	11	26860000	26865000		12	73180000	73190000	12	73630000	73640000		11	78955000	78960000	11	79025000	79030000
11	101525000	101530000	11	101590000	101595000		11	17910000	17915000	11	18920000	18925000		12	80010000	80020000	12	80360000	80370000		11	75005000	75010000	11	75040000	75045000
11	94905000	94910000	11	94965000	94970000		11	9220000	9225000	11	11030000	11035000		12	18380000	18390000	12	20840000	20850000		11	59775000	59780000	11	59885000	59890000
11	98790000	98795000	11	98830000	98835000		11	107725000	107730000	11	108280000	108285000		12	107080000	107090000	12	107290000	107300000		11	117730000	117735000	11	117880000	117885000
11	78170000	78175000	11	78210000	78215000		11	53395000	53400000	11	54070000	54075000		12	33500000	33510000	12	33630000	33640000		11	115220000	115225000	11	115270000	115275000
11	94725000	94730000	11	94795000	94800000		11	93005000	93010000	11	93330000	93335000		12	32650000	32660000	12	33060000	33070000		11	60915000	60920000	11	60960000	60965000
11	94975000	94980000	11	95110000	95115000		11	49000000	49005000	11	49345000	49350000		12	120260000	120270000	12	120560000	120570000		11	61955000	61960000	11	62060000	62065000
12	119050000	119060000	12	119540000	119550000		11	19720000	19725000	11	20115000	20120000		12	53220000	53230000	12	53600000	53610000		11	43645000	43650000	11	44140000	44145000
12	10440000	10450000	12	10540000	10550000		11	8320000	8325000	11	9035000	9040000		12	32190000	32200000	12	32400000	32410000		11	34050000	34055000	11	34110000	34115000
12	78100000	78110000	12	78880000	78890000		11	93005000	93010000	11	93670000	93675000		12	27210000	27220000	12	28280000	28290000		11	116415000	116420000	11	116490000	116495000
12	28020000	28030000	12	28070000	28080000		11	50750000	50755000	11	51350000	51355000		12	26550000	26560000	12	26750000	26760000		11	62570000	62575000	11	62620000	62625000
12	111900000	111910000	12	112080000	112090000		11	39400000	39405000	11	39960000	39965000		12	17560000	17570000	12	17880000	17890000		11	44425000	44430000	11	44820000	44825000
12	106280000	106290000	12	106410000	106420000		11	18050000	18055000	11	19660000	19665000		12	71020000	71030000	12	71330000	71340000		11	20165000	20170000	11	20300000	20305000
12	88470000	88480000	12	88670000	88680000		11	21225000	21230000	11	21475000	21480000		12	56610000	56620000	12	56920000	56930000		11	101525000	101530000	11	101560000	101565000
12	118820000	118830000	12	119000000	119010000		11	98805000	98810000	11	100180000	100185000		12	33060000	33070000	12	33500000	33510000		11	57990000	57995000	11	58035000	58040000
12	77590000	77600000	12	77820000	77830000		11	96295000	96300000	11	96395000	96400000		12	25770000	25780000	12	26990000	27000000		11	69570000	69575000	11	69690000	69695000
12	72290000	72300000	12	72810000	72820000		11	23790000	23795000	11	23850000	23855000		12	17020000	17030000	12	17350000	17360000		11	50445000	50450000	11	50480000	50485000
12	70310000	70320000	12	70790000	70800000		11	106710000	106715000	11	106770000	106775000		12	103990000	104000000	12	104300000	104310000		11	3705000	3710000	11	3775000	3780000
12	112650000	112660000	12	112860000	112870000		11	29270000	29275000	11	29375000	29380000		12	26760000	26770000	12	26900000	26910000		11	115220000	115225000	11	115335000	115340000
12	101400000	101410000	12	101840000	101850000		11	59335000	59340000	11	59375000	59380000		12	109440000	109450000	12	109990000	110000000		11	116780000	116785000	11	116880000	116885000
12	54010000	54020000	12	54350000	54360000		11	77030000	77035000	11	77070000	77075000		12	77390000	77400000	12	77690000	77700000		11	116000000	116005000	11	116080000	116085000
12	52500000	52510000	12	52840000	52850000		11	6960000	6965000	11	7040000	7045000		12	70310000	70320000	12	70800000	70810000		11	60765000	60770000	11	60900000	60905000
12	36620000	36630000	12	36720000	36730000		11	105220000	105225000	11	105320000	105325000		12	52500000	52510000	12	52710000	52720000		11	59475000	59480000	11	59545000	59550000
12	56610000	56620000	12	56930000	56940000		11	79115000	79120000	11	79210000	79215000		12	38340000	38350000	12	38490000	38500000		11	112640000	112645000	11	113025000	113030000
12	9050000	9060000	12	10530000	10540000		11	84905000	84910000	11	84940000	84945000		12	9050000	9060000	12	10230000	10240000		11	79525000	79530000	11	79600000	79605000
12	32050000	32060000	12	32600000	32610000		11	7115000	7120000	11	7180000	7185000		12	119050000	119060000	12	119540000	119550000		11	68025000	68030000	11	68200000	68205000
12	101960000	101970000	12	102160000	102170000		11	59335000	59340000	11	59425000	59430000		12	26550000	26560000	12	26910000	26920000		11	81810000	81815000	11	81985000	81990000
12	81590000	81600000	12	81820000	81830000		11	86070000	86075000	11	86170000	86175000		12	104120000	104130000	12	104300000	104310000		11	43305000	43310000	11	43425000	43430000
12	25870000	25880000	12	26510000	26520000		11	6015000	6020000	11	6070000	6075000		12	70830000	70840000	12	71240000	71250000		11	98570000	98575000	11	98615000	98620000
12	9580000	9590000	12	9840000	9850000		11	3310000	3315000	11	3350000	3355000		12	30730000	30740000	12	30880000	30890000		11	106075000	106080000	11	106115000	106120000
12	83600000	83610000	12	84110000	84120000		11	69355000	69360000	11	69425000	69430000		12	20930000	20940000	12	21320000	21330000		11	115020000	115025000	11	115125000	115130000
12	27210000	27220000	12	27740000	27750000		11	23630000	23635000	11	23670000	23675000		12	85050000	85060000	12	85400000	85410000		11	78650000	78655000	11	78770000	78775000
12	10230000	10240000	12	10440000	10450000		11	96730000	96735000	11	96820000	96825000		12	16720000	16730000	12	17260000	17270000		11	85660000	85665000	11	85785000	85790000
12	9050000	9060000	12	10590000	10600000		11	95120000	95125000	11	95225000	95230000		12	110140000	110150000	12	111610000	111620000		11	49540000	49545000	11	49680000	49685000
12	75430000	75440000	12	75990000	76000000		11	49585000	49590000	11	49655000	49660000		12	18370000	18380000	12	25060000	25070000		11	101920000	101925000	11	101995000	102000000
12	71020000	71030000	12	71330000	71340000		11	22760000	22765000	11	22845000	22850000		12	117880000	117890000	12	118590000	118600000		11	69135000	69140000	11	69175000	69180000
12	60160000	60170000	12	60320000	60330000		11	54975000	54980000	11	55010000	55015000		12	117300000	117310000	12	117850000	117860000		11	75215000	75220000	11	75265000	75270000
12	15820000	15830000	12	16390000	16400000		11	68140000	68145000	11	68195000	68200000		12	112970000	112980000	12	113320000	113330000		11	5385000	5390000	11	5420000	5425000
12	12420000	12430000	12	12620000	12630000		11	71790000	71795000	11	71835000	71840000		12	91050000	91060000	12	91380000	91390000		11	113725000	113730000	11	113925000	113930000
12	118270000	118280000	12	118590000	118600000		11	43265000	43270000	11	43305000	43310000		12	30210000	30220000	12	30560000	30570000		11	61860000	61865000	11	62090000	62095000
12	54350000	54360000	12	55160000	55170000		11	16980000	16985000	11	17055000	17060000		12	37440000	37450000	12	37830000	37840000		11	18775000	18780000	11	18915000	18920000
12	9580000	9590000	12	10590000	10600000		11	32185000	32190000	11	32220000	32225000		12	110140000	110150000	12	110770000	110780000		11	83170000	83175000	11	83235000	83240000
12	102320000	102330000	12	103210000	103220000		11	18780000	18785000	11	18845000	18850000		12	57790000	57800000	12	58640000	58650000		11	97390000	97395000	11	97435000	97440000
12	33060000	33070000	12	33310000	33320000		11	103500000	103505000	11	103535000	103540000		12	28020000	28030000	12	29190000	29200000		11	103855000	103860000	11	104030000	104035000
12	26760000	26770000	12	26910000	26920000		11	61165000	61170000	11	61200000	61205000		12	110140000	110150000	12	110840000	110850000		11	103030000	103035000	11	103190000	103195000
12	73180000	73190000	12	73630000	73640000		11	58910000	58915000	11	58995000	59000000		12	90750000	90760000	12	91400000	91410000		11	95395000	95400000	11	95505000	95510000
12	40480000	40490000	12	40760000	40770000		11	116595000	116600000	11	116630000	116635000		12	29180000	29190000	12	112530000	112540000		11	66715000	66720000	11	66795000	66800000
12	101400000	101410000	12	102070000	102080000		11	100370000	100375000	11	100415000	100420000		12	116050000	116060000	12	116170000	116180000		11	52065000	52070000	11	52110000	52115000
12	57340000	57350000	12	57500000	57510000		11	100345000	100350000	11	100415000	100420000		12	72580000	72590000	12	73180000	73190000		11	116540000	116545000	11	116665000	116670000
12	16810000	16820000	12	17350000	17360000		11	83880000	83885000	11	83930000	83935000		12	51410000	51420000	12	52040000	52050000		11	101920000	101925000	11	101955000	101960000
12	9170000	9180000	12	9570000	9580000		11	53905000	53910000	11	53955000	53960000		12	116570000	116580000	12	116860000	116870000		11	69210000	69215000	11	69245000	69250000
12	120470000	120480000	12	120680000	120690000		11	68295000	68300000	11	68370000	68375000		12	101360000	101370000	12	102160000	102170000		11	117730000	117735000	11	117830000	117835000
12	117860000	117870000	12	118590000	118600000		11	70435000	70440000	11	70575000	70580000		12	60480000	60490000	12	60890000	60900000		11	54860000	54865000	11	54900000	54905000
12	75920000	75930000	12	76050000	76060000		11	94835000	94840000	11	94900000	94905000		12	52040000	52050000	12	52280000	52290000		11	79435000	79440000	11	79500000	79505000
12	11340000	11350000	12	12150000	12160000		11	108785000	108790000	11	108890000	108895000		12	116350000	116360000	12	116850000	116860000		11	100490000	100495000	11	100560000	100565000
12	53110000	53120000	12	53600000	53610000		11	31265000	31270000	11	31560000	31565000		12	28280000	28290000	12	28930000	28940000		11	51665000	51670000	11	51780000	51785000
12	85050000	85060000	12	85400000	85410000		11	20350000	20355000	11	20580000	20585000		12	120160000	120170000	12	120710000	120720000		11	50415000	50420000	11	50485000	50490000
12	15540000	15550000	12	15810000	15820000		11	119970000	119975000	11	120090000	120095000		12	56440000	56450000	12	56820000	56830000		11	74215000	74220000	11	74335000	74340000
12	54010000	54020000	12	55640000	55650000		11	105145000	105150000	11	105205000	105210000		12	29310000	29320000	12	29970000	29980000		11	60765000	60770000	11	60855000	60860000
12	32650000	32660000	12	33120000	33130000		11	115020000	115025000	11	115135000	115140000		12	11350000	11360000	12	12320000	12330000		11	59690000	59695000	11	59775000	59780000
12	20920000	20930000	12	21290000	21300000		11	97350000	97355000	11	97485000	97490000		12	105670000	105680000	12	106260000	106270000		11	116780000	116785000	11	116850000	116855000
12	29270000	29280000	12	30530000	30540000		11	88365000	88370000	11	88680000	88685000		12	90840000	90850000	12	90950000	90960000		11	97505000	97510000	11	97550000	97555000
12	41170000	41180000	12	41400000	41410000		11	60690000	60695000	11	60745000	60750000		12	82300000	82310000	12	82890000	82900000		11	100980000	100985000	11	101030000	101035000
12	110130000	110140000	12	111610000	111620000		11	66720000	66725000	11	66830000	66835000		12	29270000	29280000	12	30310000	30320000		11	96620000	96625000	11	96720000	96725000
12	104380000	104390000	12	104730000	104740000		11	78170000	78175000	11	78265000	78270000		12	104380000	104390000	12	104730000	104740000		11	101845000	101850000	11	101900000	101905000
12	33060000	33070000	12	33500000	33510000		11	31460000	31465000	11	31560000	31565000		12	34070000	34080000	12	35860000	35870000		11	74795000	74800000	11	74980000	74985000
12	18270000	18280000	12	21590000	21600000		11	109575000	109580000	11	109720000	109725000		12	12180000	12190000	12	13210000	13220000		11	48685000	48690000	11	48915000	48920000
12	28020000	28030000	12	28610000	28620000		11	51100000	51105000	11	51395000	51400000		12	9570000	9580000	12	10330000	10340000		11	20440000	20445000	11	20530000	20535000
12	38860000	38870000	12	39500000	39510000		11	55015000	55020000	11	55200000	55205000		12	57770000	57780000	12	58280000	58290000		11	120350000	120355000	11	120470000	120475000
12	37440000	37450000	12	37830000	37840000		11	110225000	110230000	11	110355000	110360000		12	57620000	57630000	12	58640000	58650000		11	53280000	53285000	11	53440000	53445000
12	32050000	32060000	12	32400000	32410000		11	57820000	57825000	11	57915000	57920000		12	50470000	50480000	12	52290000	52300000		11	102635000	102640000	11	102710000	102715000
12	8450000	8460000	12	8920000	8930000		11	19820000	19825000	11	19925000	19930000		12	41560000	41570000	12	42780000	42790000		11	4155000	4160000	11	4320000	4325000
12	10810000	10820000	12	11180000	11190000		11	69570000	69575000	11	69650000	69655000		12	82080000	82090000	12	82880000	82890000		11	20690000	20695000	11	20810000	20815000
12	103050000	103060000	12	103620000	103630000		11	62270000	62275000	11	62360000	62365000		12	79310000	79320000	12	80190000	80200000		11	116935000	116940000	11	117035000	117040000
12	57780000	57790000	12	58090000	58100000		11	33070000	33075000	11	33510000	33515000		12	8320000	8330000	12	9000000	9010000		11	79035000	79040000	11	79100000	79105000
12	102230000	102240000	12	103530000	103540000		11	72035000	72040000	11	72240000	72245000		12	75420000	75430000	12	76750000	76760000		11	77640000	77645000	11	77775000	77780000
12	57790000	57800000	12	58640000	58650000		11	88960000	88965000	11	89025000	89030000		12	45950000	45960000	12	46480000	46490000		11	103220000	103225000	11	103260000	103265000
12	119050000	119060000	12	120090000	120100000		11	74535000	74540000	11	74580000	74585000		12	116840000	116850000	12	117240000	117250000		11	102635000	102640000	11	102680000	102685000
12	117440000	117450000	12	117850000	117860000		11	113610000	113615000	11	113670000	113675000		12	20800000	20810000	12	21630000	21640000		11	51100000	51105000	11	51345000	51350000
12	99110000	99120000	12	99410000	99420000		11	88365000	88370000	11	88585000	88590000		12	68160000	68170000	12	75900000	75910000		11	51630000	51635000	11	51780000	51785000
12	8320000	8330000	12	9020000	9030000		11	11720000	11725000	11	11935000	11940000		12	37430000	37440000	12	38840000	38850000		11	115580000	115585000	11	115675000	115680000
12	90740000	90750000	12	92560000	92570000		11	8320000	8325000	11	8420000	8425000		12	36620000	36630000	12	37390000	37400000		11	52065000	52070000	11	52155000	52160000
12	120260000	120270000	12	120700000	120710000		11	67815000	67820000	11	68025000	68030000		12	102520000	102530000	12	102750000	102760000		11	89025000	89030000	11	89160000	89165000
12	82080000	82090000	12	82880000	82890000		11	59690000	59695000	11	59885000	59890000		12	90710000	90720000	12	92550000	92560000		11	120095000	120100000	11	120165000	120170000
12	68160000	68170000	12	75900000	75910000		11	101190000	101195000	11	101245000	101250000		12	25300000	25310000	12	29750000	29760000		11	4160000	4165000	11	4195000	4200000
12	73620000	73630000	12	74070000	74080000		11	22530000	22535000	11	22855000	22860000		12	18180000	18190000	12	20230000	20240000		11	115800000	115805000	11	115860000	115865000
12	51410000	51420000	12	52040000	52050000		11	69085000	69090000	11	69135000	69140000		12	102460000	102470000	12	102690000	102700000		11	97220000	97225000	11	97260000	97265000
12	18180000	18190000	12	20230000	20240000		11	88960000	88965000	11	89160000	89165000		12	116300000	116310000	12	116800000	116810000		11	95435000	95440000	11	95505000	95510000
12	34070000	34080000	12	35340000	35350000		11	71900000	71905000	11	71945000	71950000		12	19940000	19950000	12	20470000	20480000		11	75595000	75600000	11	75780000	75785000
12	75430000	75440000	12	76750000	76760000		11	59440000	59445000	11	59550000	59555000		12	18410000	18420000	12	21930000	21940000		11	106190000	106195000	11	106225000	106230000
12	50470000	50480000	12	52290000	52300000		11	31265000	31270000	11	31460000	31465000		12	116430000	116440000	12	116730000	116740000		11	87930000	87935000	11	87970000	87975000
12	75410000	75420000	12	76690000	76700000		11	45835000	45840000	11	45875000	45880000		12	21060000	21070000	12	25070000	25080000		11	62425000	62430000	11	62485000	62490000
12	58920000	58930000	12	59900000	59910000		11	117570000	117575000	11	117645000	117650000		12	20940000	20950000	12	21610000	21620000		11	101070000	101075000	11	101105000	101110000
12	41560000	41570000	12	45260000	45270000		11	53295000	53300000	11	53335000	53340000		12	18230000	18240000	12	19170000	19180000		11	53570000	53575000	11	53660000	53665000
12	88830000	88840000	12	89490000	89500000		11	93990000	93995000	11	94135000	94140000		12	5140000	5150000	12	6560000	6570000		11	96685000	96690000	11	96720000	96725000
12	21520000	21530000	12	25140000	25150000		11	8480000	8485000	11	8560000	8565000		12	18250000	18260000	12	25130000	25140000		11	107490000	107495000	11	107710000	107715000
12	119230000	119240000	12	120090000	120100000		11	120685000	120690000	11	120765000	120770000		12	17840000	17850000	12	21540000	21550000		11	5895000	5900000	11	6085000	6090000
12	32630000	32640000	12	33500000	33510000		11	95120000	95125000	11	95380000	95385000		12	23040000	23050000	12	24990000	25000000		11	79395000	79400000	11	79500000	79505000
12	30730000	30740000	12	31570000	31580000		11	5195000	5200000	11	5315000	5320000		12	18750000	18760000	12	22860000	22870000		11	69885000	69890000	11	70025000	70030000
12	104920000	104930000	12	106220000	106230000		11	8365000	8370000	11	8420000	8425000		12	18140000	18150000	12	19170000	19180000		11	96930000	96935000	11	97010000	97015000
12	102520000	102530000	12	102750000	102760000		11	104205000	104210000	11	104300000	104305000		12	78670000	78680000	12	78880000	78890000		11	114535000	114540000	11	114595000	114600000
12	102460000	102470000	12	102690000	102700000		11	85280000	85285000	11	85655000	85660000		12	9580000	9590000	12	9840000	9850000		11	70330000	70335000	11	70420000	70425000
12	102360000	102370000	12	103110000	103120000		11	19825000	19830000	11	19885000	19890000		12	111650000	111660000	12	111910000	111920000		11	102760000	102765000	11	102850000	102855000
12	34160000	34170000	12	35340000	35350000		11	80290000	80295000	11	80325000	80330000		12	71330000	71340000	12	72010000	72020000		11	116180000	116185000	11	116305000	116310000
12	103990000	104000000	12	104660000	104670000		11	88855000	88860000	11	88890000	88895000		12	30350000	30360000	12	30560000	30570000		11	98900000	98905000	11	98985000	98990000
12	57780000	57790000	12	58280000	58290000		11	51690000	51695000	11	51780000	51785000		12	10600000	10610000	12	11180000	11190000		11	75005000	75010000	11	75100000	75105000
12	45770000	45780000	12	46280000	46290000		11	117570000	117575000	11	117685000	117690000		12	4770000	4780000	12	4920000	4930000		11	119810000	119815000	11	119845000	119850000
12	88160000	88170000	12	106230000	106240000		11	61315000	61320000	11	61430000	61435000		12	4860000	4870000	12	4980000	4990000		11	98560000	98565000	11	98645000	98650000
[truncated: 29,246 more rows]
