# Supplementary material for: MyoD is a 3D genome structure organizer for muscle cell identity
Source: Nat Commun. 2022 Jan 11;13:205. doi: 10.1038/s41467-021-27865-6 (PMC8752600; doi:10.1038/s41467-021-27865-6)
Supplement: Supplementary file 5 — Supplementary Dataset 3 [file 41467_2021_27865_MOESM5_ESM.xls]

## Sheet: Supplementary Data 3
# Supplementary Data 3. MyoD pseudo-peaks in WT-GM and WT-DM combining our data and data from Umansky., et al. 2015.
WT-GM MyoD peaks				WT-DM MyoD peaks
chr2	101968182	101968524		chr2	101968182	101968524
chr8	11712006	11712382		chr8	11712006	11712382
chr1	153693113	153693401		chr1	153693113	153693401
chr3	138443607	138443827		chr3	138443607	138443827
chr14	61717097	61717504		chr14	61717097	61717504
chr17	31898644	31898935		chr17	31898644	31898935
chr6	116405529	116405796		chr6	116405529	116405796
chr3	94967440	94968303		chr3	94967440	94968303
chr1	183162752	183163105		chr1	183162752	183163105
chr13	114451857	114452608		chr13	114451857	114452608
chr6	8297184	8297376		chr6	8297184	8297376
chr8	27636986	27637302		chr8	27636986	27637302
chr19	58375650	58375896		chr19	58375650	58375896
chr14	67107481	67107782		chr14	67107481	67107782
chr4	5617534	5617965		chr4	5617534	5617965
chr6	42305907	42306396		chr6	42305907	42306396
chr2	59525235	59525520		chr2	59525235	59525520
chr8	6002663	6002967		chr8	6002663	6002967
chr10	80981366	80981650		chr10	80981366	80981650
chr2	38247296	38247846		chr2	38247296	38247846
chr10	4334578	4334949		chr10	4334578	4334949
chr11	83893486	83893788		chr11	83893486	83893788
chr18	35867919	35868214		chr18	35867919	35868214
chr18	36007281	36007621		chr18	36007281	36007621
chr5	111036813	111037345		chr5	111036813	111037345
chr5	142888672	142889120		chr5	142888672	142889120
chr9	119597037	119597311		chr9	119597037	119597311
chr3	145134013	145134365		chr3	145134013	145134365
chr1	92935130	92935622		chr1	92935130	92935622
chr5	137163556	137163883		chr5	137163556	137163883
chr12	82344251	82344624		chr12	82344251	82344624
chr10	24354116	24354533		chr10	24354116	24354533
chr8	69300244	69300482		chr8	69300244	69300482
chr2	58687831	58688023		chr2	58687831	58688023
chr15	95798302	95798656		chr15	95798302	95798656
chr2	33482578	33482910		chr2	33482578	33482910
chrX	12819529	12819764		chrX	12819529	12819764
chr17	47660148	47660699		chr17	47660148	47660699
chr2	33070788	33071465		chr2	33070788	33071465
chr13	94077490	94078054		chr13	94077490	94078054
chr10	75407241	75407564		chr10	75407241	75407564
chr2	34775761	34776156		chr2	34775761	34776156
chr4	15200722	15201040		chr4	15200722	15201040
chr3	94367154	94367475		chr3	94367154	94367475
chr4	132630844	132631172		chr4	132630844	132631172
chr7	19949220	19949602		chr7	19949220	19949602
chr12	40697654	40697962		chr12	40697654	40697962
chr6	91612294	91612784		chr6	91612294	91612784
chr9	104282168	104282421		chr9	104282168	104282421
chr1	195042230	195042612		chr1	195042230	195042612
chr19	25514206	25514620		chr19	25514206	25514620
chr8	72333110	72333308		chr8	72333110	72333308
chr1	134286819	134287535		chr1	134286819	134287535
chr7	52692898	52693371		chr7	52692898	52693371
chr4	138803997	138804223		chr4	138803997	138804223
chr17	15086188	15086550		chr17	15086188	15086550
chr2	113689420	113689648		chr2	113689420	113689648
chr16	95898210	95898486		chr16	95898210	95898486
chr10	21173952	21174180		chr10	21173952	21174180
chr12	104591034	104591302		chr12	104591034	104591302
chr4	136067741	136067997		chr4	136067741	136067997
chr1	184429681	184430049		chr1	184429681	184430049
chr11	32151533	32151756		chr11	32151533	32151756
chr7	142242992	142243254		chr7	142242992	142243254
chr1	194336368	194336823		chr1	194336368	194336823
chr4	138383096	138383389		chr4	138383096	138383389
chr2	13219275	13219859		chr2	13219275	13219859
chr8	127866404	127866768		chr8	127866404	127866768
chr11	69179558	69179960		chr11	69179558	69179960
chr18	83180934	83181278		chr18	83180934	83181278
chr14	123154777	123155102		chr14	123154777	123155102
chr11	61133411	61133768		chr11	61133411	61133768
chr1	54931961	54932314		chr1	54931961	54932314
chr17	12764110	12764414		chr17	12764110	12764414
chr2	31007705	31007945		chr2	31007705	31007945
chr11	117078020	117078415		chr11	117078020	117078415
chr17	15351010	15351464		chr17	15351010	15351464
chr19	40506507	40506865		chr19	40506507	40506865
chr7	30223560	30223899		chr7	30223560	30223899
chr8	24257248	24257458		chr8	24257248	24257458
chr12	113334563	113334852		chr12	113334563	113334852
chr3	65278553	65279032		chr3	65278553	65279032
chr14	46099116	46099536		chr14	46099116	46099536
chr11	31833135	31833355		chr11	31833135	31833355
chr19	42764266	42764461		chr19	42764266	42764461
chr15	64187542	64187979		chr15	64187542	64187979
chr1	39314024	39314367		chr1	39314024	39314367
chr4	138433630	138433887		chr4	138433630	138433887
chr4	8578961	8579257		chr4	8578961	8579257
chr9	71618949	71619212		chr9	71618949	71619212
chr1	163437928	163438281		chr1	163437928	163438281
chr15	88837481	88837793		chr15	88837481	88837793
chrX	11406787	11407092		chrX	11406787	11407092
chr8	26912079	26912540		chr8	26912079	26912540
chr15	80950573	80951001		chr15	80950573	80951001
chr18	62209639	62210268		chr18	62209639	62210268
chr1	155552025	155552476		chr1	155552025	155552476
chr19	37134140	37134479		chr19	37134140	37134479
chr6	36641633	36641950		chr6	36641633	36641950
chr9	107578530	107578750		chr9	107578530	107578750
chr6	108746778	108747048		chr6	108746778	108747048
chr13	9749281	9749474		chr13	9749281	9749474
chr3	107215538	107215893		chr3	107215538	107215893
chr4	148298060	148298365		chr4	148298060	148298365
chr18	53922182	53922456		chr18	53922182	53922456
chr14	118290659	118290976		chr14	118290659	118290976
chr11	97911493	97911849		chr11	97911493	97911849
chr11	75365241	75365823		chr11	75365241	75365823
chr6	91593388	91593825		chr6	91593388	91593825
chr10	66394277	66394585		chr10	66394277	66394585
chr8	124473579	124474123		chr8	124473579	124474123
chr2	57859364	57859806		chr2	57859364	57859806
chr19	23521753	23522014		chr19	23521753	23522014
chr1	165638772	165639167		chr1	165638772	165639167
chr2	19637529	19637882		chr2	19637529	19637882
chr3	30270678	30270884		chr3	30270678	30270884
chr1	89167479	89167771		chr1	89167479	89167771
chr4	136609770	136610004		chr4	136609770	136610004
chr14	75326710	75327061		chr14	75326710	75327061
chr11	72101315	72101535		chr11	72101315	72101535
chr9	115841937	115842190		chr9	115841937	115842190
chr17	31044541	31044908		chr17	31044541	31044908
chr10	93387392	93387696		chr10	93387392	93387696
chrX	163243165	163243855		chrX	163243165	163243855
chrX	154269237	154269606		chrX	154269237	154269606
chr1	40164170	40164505		chr1	40164170	40164505
chr6	118762267	118762475		chr6	118762267	118762475
chr19	53631777	53632147		chr19	53631777	53632147
chr2	166935079	166935332		chr2	166935079	166935332
chr17	8829555	8829886		chr17	8829555	8829886
chr14	46173638	46173862		chr14	46173638	46173862
chr10	75334827	75335119		chr10	75334827	75335119
chr18	62196170	62196501		chr18	62196170	62196501
chr7	52121749	52121977		chr7	52121749	52121977
chr15	84806103	84806492		chr15	84806103	84806492
chr7	151223724	151224013		chr7	151223724	151224013
chr6	148737549	148737894		chr6	148737549	148737894
chr8	93357928	93358199		chr8	93357928	93358199
chr12	102237574	102237955		chr12	102237574	102237955
chr17	29418513	29418788		chr17	29418513	29418788
chr16	38360330	38360803		chr16	38360330	38360803
chr17	69656964	69657365		chr17	69656964	69657365
chr5	24589769	24590001		chr5	24589769	24590001
chr9	63439513	63439906		chr9	63439513	63439906
chr3	19466736	19467397		chr3	19466736	19467397
chr13	91544726	91544986		chr13	91544726	91544986
chr19	45726788	45727155		chr19	45726788	45727155
chr15	12772980	12773178		chr15	12772980	12773178
chr11	61458084	61458460		chr11	61458084	61458460
chr13	29382456	29382840		chr13	29382456	29382840
chr14	120816157	120816541		chr14	120816157	120816541
chr17	12287668	12287990		chr17	12287668	12287990
chr9	42010699	42010898		chr9	42010699	42010898
chr1	167518045	167518237		chr1	167518045	167518237
chr11	101633329	101633677		chr11	101633329	101633677
chrX	20148215	20148511		chrX	20148215	20148511
chr15	77803017	77803292		chr15	77803017	77803292
chr14	21624183	21624559		chr14	21624183	21624559
chr10	66384113	66384508		chr10	66384113	66384508
chr1	129116947	129117240		chr1	129116947	129117240
chr5	113460256	113460600		chr5	113460256	113460600
chr16	18733681	18734064		chr16	18733681	18734064
chr16	97800379	97800692		chr16	97800379	97800692
chr2	31808280	31808651		chr2	31808280	31808651
chr3	66309523	66309788		chr3	66309523	66309788
chrX	13052509	13052908		chrX	13052509	13052908
chr9	56882394	56882750		chr9	56882394	56882750
chr9	43353306	43353603		chr9	43353306	43353603
chr1	14294544	14294994		chr1	14294544	14294994
chr12	31926506	31926843		chr12	31926506	31926843
chr5	139684180	139684495		chr5	139684180	139684495
chr11	28810994	28811186		chr11	28810994	28811186
chr14	102037526	102037725		chr14	102037526	102037725
chr17	72140994	72141316		chr17	72140994	72141316
chr4	117918586	117918886		chr4	117918586	117918886
chr5	35413544	35414043		chr5	35413544	35414043
chr1	193804106	193804404		chr1	193804106	193804404
chr6	145799242	145799569		chr6	145799242	145799569
chr19	58196624	58196850		chr19	58196624	58196850
chr18	12393200	12393588		chr18	12393200	12393588
chr7	152384240	152384528		chr7	152384240	152384528
chr13	52754404	52754610		chr13	52754404	52754610
chr11	79458263	79458701		chr11	79458263	79458701
chr9	101315314	101315758		chr9	101315314	101315758
chr12	106841181	106841488		chr12	106841181	106841488
chr9	15337841	15338349		chr9	15337841	15338349
chr8	63664104	63664435		chr8	63664104	63664435
chr4	119736267	119736726		chr4	119736267	119736726
chr9	48838336	48838563		chr9	48838336	48838563
chr3	37636379	37636582		chr3	37636379	37636582
chr2	30780757	30781062		chr2	30780757	30781062
chr2	128052600	128052799		chr2	128052600	128052799
chr16	21207994	21208251		chr16	21207994	21208251
chr4	118533485	118533845		chr4	118533485	118533845
chr5	32007406	32007640		chr5	32007406	32007640
chr17	51950442	51950708		chr17	51950442	51950708
chr18	24950731	24950995		chr18	24950731	24950995
chr5	74517883	74518329		chr5	74517883	74518329
chr8	124443488	124443971		chr8	124443488	124443971
chr16	28696929	28697299		chr16	28696929	28697299
chr11	8394399	8394623		chr11	8394399	8394623
chr8	113009974	113010352		chr8	113009974	113010352
chr4	122712821	122713333		chr4	122712821	122713333
chr8	14730338	14730622		chr8	14730338	14730622
chr8	106147946	106148301		chr8	106147946	106148301
chr2	69898799	69899107		chr2	69898799	69899107
chr11	109481655	109482094		chr11	109481655	109482094
chr15	67060933	67061230		chr15	67060933	67061230
chr14	26459944	26460179		chr14	26459944	26460179
chr9	118648979	118649258		chr9	118648979	118649258
chr18	89101528	89101762		chr18	89101528	89101762
chr13	98176742	98177034		chr13	98176742	98177034
chr3	80849415	80849764		chr3	80849415	80849764
chr4	45505333	45505690		chr4	45505333	45505690
chr8	120810474	120810724		chr8	120810474	120810724
chr12	101551461	101551741		chr12	101551461	101551741
chr9	90626225	90626465		chr9	90626225	90626465
chr14	32316636	32316856		chr14	32316636	32316856
chr9	120984545	120984858		chr9	120984545	120984858
chr2	166993011	166993789		chr2	166993011	166993789
chr19	32366352	32367256		chr19	32366352	32367256
chr9	88298852	88299199		chr9	88298852	88299199
chr9	94508207	94508581		chr9	94508207	94508581
chr11	54830290	54830663		chr11	54830290	54830663
chr14	102615803	102616045		chr14	102615803	102616045
chr10	106951863	106952069		chr10	106951863	106952069
chr7	141453248	141453456		chr7	141453248	141453456
chr13	111948347	111948710		chr13	111948347	111948710
chr11	11863425	11863672		chr11	11863425	11863672
chr19	24925739	24925994		chr19	24925739	24925994
chr8	113959387	113959689		chr8	113959387	113959689
chr10	119866307	119866596		chr10	119866307	119866596
chr5	21634335	21634753		chr5	21634335	21634753
chr2	167474912	167475105		chr2	167474912	167475105
chr5	145021382	145021701		chr5	145021382	145021701
chr7	52852043	52852361		chr7	52852043	52852361
chr9	71667974	71668327		chr9	71667974	71668327
chr16	50308988	50309320		chr16	50308988	50309320
chr9	36919872	36920219		chr9	36919872	36920219
chr18	3289911	3290164		chr18	3289911	3290164
chr8	122783074	122783485		chr8	122783074	122783485
chr7	70613683	70614041		chr7	70613683	70614041
chr11	75967917	75968184		chr11	75967917	75968184
chr16	70330811	70331164		chr16	70330811	70331164
chr10	76116437	76116686		chr10	76116437	76116686
chr8	124668668	124668926		chr8	124668668	124668926
chr11	43737900	43738367		chr11	43737900	43738367
chr13	70841905	70842130		chr13	70841905	70842130
chr1	34151805	34152347		chr1	34151805	34152347
chr18	4737787	4738123		chr18	4737787	4738123
chr9	101404410	101404794		chr9	101404410	101404794
chr8	35440277	35440668		chr8	35440277	35440668
chr3	37027972	37028340		chr3	37027972	37028340
chr2	77025085	77025354		chr2	77025085	77025354
chr11	55286781	55287041		chr11	55286781	55287041
chr8	23521723	23521952		chr8	23521723	23521952
chr5	104828681	104828918		chr5	104828681	104828918
chr11	77881120	77881407		chr11	77881120	77881407
chr13	29741513	29741824		chr13	29741513	29741824
chr1	51791446	51791751		chr1	51791446	51791751
chr1	121967820	121968086		chr1	121967820	121968086
chr16	23672367	23672770		chr16	23672367	23672770
chr2	75588450	75588799		chr2	75588450	75588799
chr3	141139649	141139893		chr3	141139649	141139893
chr5	115605107	115605466		chr5	115605107	115605466
chr10	40471785	40472289		chr10	40471785	40472289
chr12	104600549	104600829		chr12	104600549	104600829
chr17	56821515	56821765		chr17	56821515	56821765
chr17	24657445	24657802		chr17	24657445	24657802
chr12	106231049	106231586		chr12	106231049	106231586
chr9	66478921	66479242		chr9	66478921	66479242
chr5	20226321	20226554		chr5	20226321	20226554
chr10	75879574	75879846		chr10	75879574	75879846
chr7	117762540	117762820		chr7	117762540	117762820
chr3	153915201	153915618		chr3	153915201	153915618
chr13	36456451	36456670		chr13	36456451	36456670
chr2	22404059	22404368		chr2	22404059	22404368
chr19	7141099	7141412		chr19	7141099	7141412
chr1	138352317	138352633		chr1	138352317	138352633
chr16	72897361	72897686		chr16	72897361	72897686
chr2	60707425	60707802		chr2	60707425	60707802
chr9	71663641	71664357		chr9	71663641	71664357
chr5	141427906	141428277		chr5	141427906	141428277
chr10	77129243	77129521		chr10	77129243	77129521
chr8	79786189	79786511		chr8	79786189	79786511
chr10	66404759	66405130		chr10	66404759	66405130
chr8	128719484	128719880		chr8	128719484	128719880
chr7	133109909	133110181		chr7	133109909	133110181
chr2	6018440	6018769		chr2	6018440	6018769
chr15	74535035	74535533		chr15	74535035	74535533
chr1	188280988	188281235		chr1	188280988	188281235
chr9	54794137	54794356		chr9	54794137	54794356
chr7	107052895	107053244		chr7	107052895	107053244
chr2	18761114	18761595		chr2	18761114	18761595
chr6	115862722	115862970		chr6	115862722	115862970
chrX	54013186	54013488		chrX	54013186	54013488
chr12	56565998	56566550		chr12	56565998	56566550
chr18	32547567	32547894		chr18	32547567	32547894
chr1	157494146	157494381		chr1	157494146	157494381
chr14	31130112	31130348		chr14	31130112	31130348
chr2	121895284	121895677		chr2	121895284	121895677
chr13	37680629	37681125		chr13	37680629	37681125
chr2	157437481	157437803		chr2	157437481	157437803
chr13	46908049	46908417		chr13	46908049	46908417
chr12	83396351	83396553		chr12	83396351	83396553
chr14	62028401	62028664		chr14	62028401	62028664
chr2	26934558	26935057		chr2	26934558	26935057
chr18	38791457	38791768		chr18	38791457	38791768
chr9	14352018	14352293		chr9	14352018	14352293
chr6	72180956	72181302		chr6	72180956	72181302
chr1	138622441	138622728		chr1	138622441	138622728
chr4	44169412	44169731		chr4	44169412	44169731
chr4	83485052	83485352		chr4	83485052	83485352
chr8	80262377	80262676		chr8	80262377	80262676
chr4	141633841	141634208		chr4	141633841	141634208
chr4	55038914	55039191		chr4	55038914	55039191
chr6	55441110	55441338		chr6	55441110	55441338
chr1	75650393	75650702		chr1	75650393	75650702
chr2	76820614	76821192		chr2	76820614	76821192
chr4	69893402	69893744		chr4	69893402	69893744
chr13	70816646	70816979		chr13	70816646	70816979
chr5	81948985	81949333		chr5	81948985	81949333
chr9	121297100	121297443		chr9	121297100	121297443
chr6	143808051	143808436		chr6	143808051	143808436
chr1	160822103	160822295		chr1	160822103	160822295
chr5	136387574	136387843		chr5	136387574	136387843
chr4	104949179	104949466		chr4	104949179	104949466
chr8	96901651	96902138		chr8	96901651	96902138
chr17	88530628	88531000		chr17	88530628	88531000
chr11	45935227	45935681		chr11	45935227	45935681
chr17	74664434	74664799		chr17	74664434	74664799
chr15	95820163	95820514		chr15	95820163	95820514
chr7	108608782	108609531		chr7	108608782	108609531
chr12	25829938	25830240		chr12	25829938	25830240
chr1	72953636	72953893		chr1	72953636	72953893
chr10	27968877	27969074		chr10	27968877	27969074
chr19	58914523	58914805		chr19	58914523	58914805
chr1	192419881	192420250		chr1	192419881	192420250
chr11	5428213	5428538		chr11	5428213	5428538
chr11	57762593	57762819		chr11	57762593	57762819
chr3	18526882	18527108		chr3	18526882	18527108
chr5	53993406	53993876		chr5	53993406	53993876
chr10	67468648	67468890		chr10	67468648	67468890
chr2	92118815	92119009		chr2	92118815	92119009
chr11	100755511	100756614		chr11	100755511	100756614
chr10	59671966	59672437		chr10	59671966	59672437
chr10	18150042	18150305		chr10	18150042	18150305
chr14	26681210	26681547		chr14	26681210	26681547
chr18	24872375	24872846		chr18	24872375	24872846
chr4	138832405	138832655		chr4	138832405	138832655
chr7	80860970	80861175		chr7	80860970	80861175
chrX	149247898	149248145		chrX	149247898	149248145
chr15	76981696	76982036		chr15	76981696	76982036
chr15	9087568	9087972		chr15	9087568	9087972
chr3	145816958	145817162		chr3	145816958	145817162
chr1	142670403	142670718		chr1	142670403	142670718
chr14	121564569	121565290		chr14	121564569	121565290
chr8	129089210	129089375		chr8	129089210	129089375
chr4	87859815	87860247		chr4	87859815	87860247
chr16	93808154	93808810		chr16	93808154	93808810
chr9	22816601	22816808		chr9	22816601	22816808
chr1	65226529	65226846		chr1	65226529	65226846
chr3	148989699	148989931		chr3	148989699	148989931
chr10	25710173	25710379		chr10	25710173	25710379
chr2	179936048	179936315		chr2	179936048	179936315
chr10	90619857	90620232		chr10	90619857	90620232
chr1	153862882	153863189		chr1	153862882	153863189
chr1	187051493	187051958		chr1	187051493	187051958
chr1	99557315	99557540		chr1	99557315	99557540
chr13	97430062	97430430		chr13	97430062	97430430
chr8	94151964	94152169		chr8	94151964	94152169
chr3	89311925	89312121		chr3	89311925	89312121
chr17	10087710	10087950		chr17	10087710	10087950
chr4	116956996	116957188		chr4	116956996	116957188
chr3	122848852	122849190		chr3	122848852	122849190
chr12	108696076	108696497		chr12	108696076	108696497
chr19	41344744	41345033		chr19	41344744	41345033
chr2	27629889	27630254		chr2	27629889	27630254
chr2	113920927	113921364		chr2	113920927	113921364
chr11	13643946	13644148		chr11	13643946	13644148
chr11	119925622	119926034		chr11	119925622	119926034
chr8	36124198	36124493		chr8	36124198	36124493
chr12	105424235	105424481		chr12	105424235	105424481
chr12	33705060	33705276		chr12	33705060	33705276
chr11	95027296	95027602		chr11	95027296	95027602
chr5	105629996	105630304		chr5	105629996	105630304
chr10	24315716	24315913		chr10	24315716	24315913
chr10	83942293	83942503		chr10	83942293	83942503
chr8	129862184	129862442		chr8	129862184	129862442
chr15	41187070	41187235		chr15	41187070	41187235
chr13	64104166	64104822		chr13	64104166	64104822
chr17	56548961	56549209		chr17	56548961	56549209
chr2	128733032	128733418		chr2	128733032	128733418
chr10	57292020	57292342		chr10	57292020	57292342
chr11	99585456	99585680		chr11	99585456	99585680
chr18	4924876	4925346		chr18	4924876	4925346
chr2	68711897	68712482		chr2	68711897	68712482
chr17	84657338	84657541		chr17	84657338	84657541
chr7	35757870	35758429		chr7	35757870	35758429
chr9	96700615	96700892		chr9	96700615	96700892
chr6	111207760	111207982		chr6	111207760	111207982
chr19	56464391	56464687		chr19	56464391	56464687
chr11	61300948	61301302		chr11	61300948	61301302
chr9	52661484	52661799		chr9	52661484	52661799
chr10	20793917	20794155		chr10	20793917	20794155
chr2	115559026	115559364		chr2	115559026	115559364
chr17	5819165	5819573		chr17	5819165	5819573
chr15	77616905	77617608		chr15	77616905	77617608
chr17	26742660	26742982		chr17	26742660	26742982
chr2	127671392	127671686		chr2	127671392	127671686
chr2	35510347	35510574		chr2	35510347	35510574
chr4	42968154	42968494		chr4	42968154	42968494
chr8	4252000	4252380		chr8	4252000	4252380
chr5	149581232	149581668		chr5	149581232	149581668
chr9	123412442	123412910		chr9	123412442	123412910
chr2	76872240	76872566		chr2	76872240	76872566
chr4	153380388	153380795		chr4	153380388	153380795
chr4	122909706	122910362		chr4	122909706	122910362
chr4	134356625	134357152		chr4	134356625	134357152
chrX	157931121	157931395		chrX	157931121	157931395
chr8	127154440	127154760		chr8	127154440	127154760
chr2	160087173	160087527		chr2	160087173	160087527
chr12	102226919	102227332		chr12	102226919	102227332
chr17	49990005	49990260		chr17	49990005	49990260
chr8	74097128	74097494		chr8	74097128	74097494
chr4	151639494	151639777		chr4	151639494	151639777
chr3	129954452	129954644		chr3	129954452	129954644
chr16	18195661	18196166		chr16	18195661	18196166
chr10	87893636	87894030		chr10	87893636	87894030
chr4	95441501	95441715		chr4	95441501	95441715
chr11	8329412	8329673		chr11	8329412	8329673
chr2	148206773	148206997		chr2	148206773	148206997
chr14	33764114	33764608		chr14	33764114	33764608
chr13	17787012	17787272		chr13	17787012	17787272
chr3	32405435	32405850		chr3	32405435	32405850
chr14	57944994	57945289		chr14	57944994	57945289
chr11	60884297	60884626		chr11	60884297	60884626
chr3	128736072	128736381		chr3	128736072	128736381
chr16	72634235	72634452		chr16	72634235	72634452
chr4	83084133	83084395		chr4	83084133	83084395
chr4	140093653	140094068		chr4	140093653	140094068
chr1	21030742	21031504		chr1	21030742	21031504
chr8	93400205	93401046		chr8	93400205	93401046
chr9	14841211	14841462		chr9	14841211	14841462
chr2	113956435	113956803		chr2	113956435	113956803
chr7	53626424	53626828		chr7	53626424	53626828
chr6	82703840	82704359		chr6	82703840	82704359
chr1	55420488	55420856		chr1	55420488	55420856
chr6	113268728	113269219		chr6	113268728	113269219
chr4	87721377	87721635		chr4	87721377	87721635
chr10	88067635	88068091		chr10	88067635	88068091
chr13	104768348	104769004		chr13	104768348	104769004
chr3	122117749	122118191		chr3	122117749	122118191
chr18	5005819	5006107		chr18	5005819	5006107
chr2	156267752	156268127		chr2	156267752	156268127
chr18	39550700	39550993		chr18	39550700	39550993
chr4	53770015	53770282		chr4	53770015	53770282
chr14	69723525	69723853		chr14	69723525	69723853
chr2	128622458	128622763		chr2	128622458	128622763
chr7	105333810	105334010		chr7	105333810	105334010
chr11	109515095	109515356		chr11	109515095	109515356
chr10	117024168	117024465		chr10	117024168	117024465
chr3	51720094	51720473		chr3	51720094	51720473
chr5	149214234	149214479		chr5	149214234	149214479
chr8	125314170	125314423		chr8	125314170	125314423
chr2	174267948	174268368		chr2	174267948	174268368
chr17	9940796	9941130		chr17	9940796	9941130
chr14	9088648	9088970		chr14	9088648	9088970
chr1	92530374	92530683		chr1	92530374	92530683
chr17	81151912	81152165		chr17	81151912	81152165
chr1	182663902	182664111		chr1	182663902	182664111
chr9	46444341	46444539		chr9	46444341	46444539
chr12	29490026	29490435		chr12	29490026	29490435
chr11	95089921	95090180		chr11	95089921	95090180
chr11	101845463	101845779		chr11	101845463	101845779
chr6	108478004	108478476		chr6	108478004	108478476
chr19	46923280	46923646		chr19	46923280	46923646
chr9	118869550	118869979		chr9	118869550	118869979
chr17	29965914	29966542		chr17	29965914	29966542
chr19	45356902	45357158		chr19	45356902	45357158
chr1	109942808	109943091		chr1	109942808	109943091
chr18	48296636	48296952		chr18	48296636	48296952
chr10	38947426	38947811		chr10	38947426	38947811
chr5	122769459	122769828		chr5	122769459	122769828
chr13	99828493	99828961		chr13	99828493	99828961
chr8	11503457	11504238		chr8	11503457	11504238
chr19	42488158	42488593		chr19	42488158	42488593
chr6	17233853	17234182		chr6	17233853	17234182
chr15	41443776	41444248		chr15	41443776	41444248
chr2	129375254	129375611		chr2	129375254	129375611
chr8	121923177	121923488		chr8	121923177	121923488
chr13	60517471	60517809		chr13	60517471	60517809
chr5	21049165	21049571		chr5	21049165	21049571
chr5	24519696	24519916		chr5	24519696	24519916
chr1	185630604	185631062		chr1	185630604	185631062
chr1	193039729	193040305		chr1	193039729	193040305
chr8	119114070	119114262		chr8	119114070	119114262
chr10	90251294	90251460		chr10	90251294	90251460
chr2	117258578	117258838		chr2	117258578	117258838
chr11	60606057	60606405		chr11	60606057	60606405
chr4	125914972	125915572		chr4	125914972	125915572
chr7	108897192	108897460		chr7	108897192	108897460
chr5	36677778	36678153		chr5	36677778	36678153
chr6	86413079	86413400		chr6	86413079	86413400
chr11	66626820	66627177		chr11	66626820	66627177
chr9	72065113	72065443		chr9	72065113	72065443
chr9	121703082	121703389		chr9	121703082	121703389
chr15	38498837	38499093		chr15	38498837	38499093
chrX	162583613	162583975		chrX	162583613	162583975
chr8	126708493	126708787		chr8	126708493	126708787
chr1	162622342	162622714		chr1	162622342	162622714
chr13	98544804	98545420		chr13	98544804	98545420
chr16	47440743	47441034		chr16	47440743	47441034
chr3	115832437	115832649		chr3	115832437	115832649
chr9	96681054	96681294		chr9	96681054	96681294
chr2	170667094	170667502		chr2	170667094	170667502
chr9	40856926	40857252		chr9	40856926	40857252
chr9	113702209	113702566		chr9	113702209	113702566
chr6	72182780	72183242		chr6	72182780	72183242
chr9	75197609	75198016		chr9	75197609	75198016
chr15	7949206	7949564		chr15	7949206	7949564
chrX	98658216	98658645		chrX	98658216	98658645
chr2	172964182	172964448		chr2	172964182	172964448
chr6	146069076	146069456		chr6	146069076	146069456
chr4	43621194	43621422		chr4	43621194	43621422
chr5	144182596	144182924		chr5	144182596	144182924
chr11	72850272	72850719		chr11	72850272	72850719
chr9	92384135	92384393		chr9	92384135	92384393
chr6	52026204	52026603		chr6	52026204	52026603
chr1	66969227	66969578		chr1	66969227	66969578
chr7	53927717	53928016		chr7	53927717	53928016
chr7	135453949	135454202		chr7	135453949	135454202
chr10	70748004	70748361		chr10	70748004	70748361
chr7	106173461	106174107		chr7	106173461	106174107
chr11	6019331	6019646		chr11	6019331	6019646
chr9	40128511	40128851		chr9	40128511	40128851
chr2	11463602	11463874		chr2	11463602	11463874
chr2	30840882	30841076		chr2	30840882	30841076
chr1	182453510	182453818		chr1	182453510	182453818
chr3	28315897	28316494		chr3	28315897	28316494
chr19	42092382	42092742		chr19	42092382	42092742
chr2	92788649	92788999		chr2	92788649	92788999
chr10	111437397	111437643		chr10	111437397	111437643
chr9	114964584	114964849		chr9	114964584	114964849
chr17	25793766	25793991		chr17	25793766	25793991
chr6	120105618	120105881		chr6	120105618	120105881
chr9	64884699	64884957		chr9	64884699	64884957
chr15	25813114	25813353		chr15	25813114	25813353
chr10	80406411	80406713		chr10	80406411	80406713
chr6	127279283	127279620		chr6	127279283	127279620
chr11	117925406	117925686		chr11	117925406	117925686
chr4	128564753	128565274		chr4	128564753	128565274
chr2	31810288	31810626		chr2	31810288	31810626
chr18	68481116	68481350		chr18	68481116	68481350
chr19	46496778	46497410		chr19	46496778	46497410
chr2	78916268	78916717		chr2	78916268	78916717
chr1	80358995	80359205		chr1	80358995	80359205
chr7	141199464	141199872		chr7	141199464	141199872
chr2	29478777	29479104		chr2	29478777	29479104
chr7	81317393	81317742		chr7	81317393	81317742
chr2	60938934	60939248		chr2	60938934	60939248
chr2	31907427	31907619		chr2	31907427	31907619
chr19	12079090	12079414		chr19	12079090	12079414
chr11	101691391	101691695		chr11	101691391	101691695
chr1	186967238	186967547		chr1	186967238	186967547
chr10	69693170	69693430		chr10	69693170	69693430
chr2	28764060	28764303		chr2	28764060	28764303
chr1	141089307	141089629		chr1	141089307	141089629
chr7	53371387	53371725		chr7	53371387	53371725
chr6	30637150	30637500		chr6	30637150	30637500
chr13	41641564	41641900		chr13	41641564	41641900
chr1	179613996	179614326		chr1	179613996	179614326
chr7	4916622	4916997		chr7	4916622	4916997
chr5	118926766	118927008		chr5	118926766	118927008
chr19	6287144	6287475		chr19	6287144	6287475
chr16	55898834	55899145		chr16	55898834	55899145
chr5	72594347	72594602		chr5	72594347	72594602
chr16	26081748	26081956		chr16	26081748	26081956
chr6	98806009	98806239		chr6	98806009	98806239
chr15	32647385	32647722		chr15	32647385	32647722
chr17	88729100	88729394		chr17	88729100	88729394
chr12	52772580	52772786		chr12	52772580	52772786
chr14	75727903	75728297		chr14	75727903	75728297
chr12	101317905	101318131		chr12	101317905	101318131
chr6	71175611	71175857		chr6	71175611	71175857
chr19	45662472	45662754		chr19	45662472	45662754
chr5	141358359	141358707		chr5	141358359	141358707
chr13	105250512	105250749		chr13	105250512	105250749
chr17	51047522	51047826		chr17	51047522	51047826
chr5	35919203	35919633		chr5	35919203	35919633
chr4	141651523	141651873		chr4	141651523	141651873
chr7	47336846	47337075		chr7	47336846	47337075
chr6	120888818	120889015		chr6	120888818	120889015
chr2	165678757	165679020		chr2	165678757	165679020
chr5	103197773	103198101		chr5	103197773	103198101
chr7	137772061	137772501		chr7	137772061	137772501
chr16	4325005	4325270		chr16	4325005	4325270
chr13	30334257	30334496		chr13	30334257	30334496
chr3	63243669	63244046		chr3	63243669	63244046
chr2	148577962	148578304		chr2	148577962	148578304
chr12	29424459	29424727		chr12	29424459	29424727
chr4	57563144	57563501		chr4	57563144	57563501
chr16	35907467	35907852		chr16	35907467	35907852
chr2	166628885	166629083		chr2	166628885	166629083
chr17	4298044	4298413		chr17	4298044	4298413
chr2	34725282	34725537		chr2	34725282	34725537
chr3	27247416	27247737		chr3	27247416	27247737
chr7	137789134	137789352		chr7	137789134	137789352
chr9	71555792	71556193		chr9	71555792	71556193
chr1	191457711	191457994		chr1	191457711	191457994
chr7	56978867	56979176		chr7	56978867	56979176
chr2	55670541	55670912		chr2	55670541	55670912
chr10	34132912	34133139		chr10	34132912	34133139
chr18	84674426	84674850		chr18	84674426	84674850
chr4	89062784	89063092		chr4	89062784	89063092
chr1	155112731	155113019		chr1	155112731	155113019
chr14	20520782	20521140		chr14	20520782	20521140
chr4	32976207	32976528		chr4	32976207	32976528
chr3	58116540	58117127		chr3	58116540	58117127
chr6	128187374	128187767		chr6	128187374	128187767
chr16	4062652	4062915		chr16	4062652	4062915
chr4	94419107	94419623		chr4	94419107	94419623
chr19	5488816	5489254		chr19	5488816	5489254
chr5	101514217	101514580		chr5	101514217	101514580
chr13	85538600	85538890		chr13	85538600	85538890
chr11	60687693	60688074		chr11	60687693	60688074
chr5	65289671	65290112		chr5	65289671	65290112
chr12	32658064	32658705		chr12	32658064	32658705
chr5	27268090	27268496		chr5	27268090	27268496
chr16	21971524	21971833		chr16	21971524	21971833
chr5	22757356	22757694		chr5	22757356	22757694
chr11	58014689	58015008		chr11	58014689	58015008
chr8	26137644	26138007		chr8	26137644	26138007
chr10	70621529	70621745		chr10	70621529	70621745
chr7	104699161	104699522		chr7	104699161	104699522
chr1	82332760	82332959		chr1	82332760	82332959
chr18	65137817	65138051		chr18	65137817	65138051
chr9	75255708	75255884		chr9	75255708	75255884
chr15	101071340	101071712		chr15	101071340	101071712
chr6	146153000	146153338		chr6	146153000	146153338
chr16	24833362	24833665		chr16	24833362	24833665
chr6	98582517	98582851		chr6	98582517	98582851
chr15	94057863	94058169		chr15	94057863	94058169
chr5	134482568	134482999		chr5	134482568	134482999
chr15	66715201	66715601		chr15	66715201	66715601
chr6	106946020	106946252		chr6	106946020	106946252
chr11	115748307	115748573		chr11	115748307	115748573
chr2	33661192	33661460		chr2	33661192	33661460
chr2	151319817	151320172		chr2	151319817	151320172
chr6	55001512	55001837		chr6	55001512	55001837
chr1	153794853	153795196		chr1	153794853	153795196
chr6	139772195	139772508		chr6	139772195	139772508
chr3	66284581	66285004		chr3	66284581	66285004
chr14	61653865	61654057		chr14	61653865	61654057
chr4	58559269	58559788		chr4	58559269	58559788
chr8	27947099	27947346		chr8	27947099	27947346
chr4	57245364	57245582		chr4	57245364	57245582
chr13	5836750	5836978		chr13	5836750	5836978
chr1	185992966	185993205		chr1	185992966	185993205
chr12	53948867	53949372		chr12	53948867	53949372
chr3	129469880	129470200		chr3	129469880	129470200
chr8	72581019	72581496		chr8	72581019	72581496
chr1	38449825	38450028		chr1	38449825	38450028
chr10	36860056	36860355		chr10	36860056	36860355
chr3	109057094	109057404		chr3	109057094	109057404
chr11	35705810	35706220		chr11	35705810	35706220
chr7	20137889	20138170		chr7	20137889	20138170
chr8	10072369	10072701		chr8	10072369	10072701
chr19	21719065	21719336		chr19	21719065	21719336
chr14	120699062	120699415		chr14	120699062	120699415
chr18	66610092	66610479		chr18	66610092	66610479
chr4	106728711	106729055		chr4	106728711	106729055
chr7	149283730	149283997		chr7	149283730	149283997
chr11	22272563	22273110		chr11	22272563	22273110
chr12	114278096	114278561		chr12	114278096	114278561
chr14	58154692	58154994		chr14	58154692	58154994
chr15	25438820	25439097		chr15	25438820	25439097
chr14	13812030	13812356		chr14	13812030	13812356
chr11	86544780	86545419		chr11	86544780	86545419
chr2	113885864	113886368		chr2	113885864	113886368
chr8	117331843	117332139		chr8	117331843	117332139
chr5	137280926	137281187		chr5	137280926	137281187
chr15	55622706	55623222		chr15	55622706	55623222
chr3	95792913	95793279		chr3	95792913	95793279
chr11	85197480	85197791		chr11	85197480	85197791
chr4	123301656	123302019		chr4	123301656	123302019
chr12	37387194	37387397		chr12	37387194	37387397
chr9	96401603	96401988		chr9	96401603	96401988
chr6	82699628	82700010		chr6	82699628	82700010
chr2	131415732	131415982		chr2	131415732	131415982
chr6	71912762	71913159		chr6	71912762	71913159
chr3	38180610	38180946		chr3	38180610	38180946
chr2	166255391	166255841		chr2	166255391	166255841
chr11	60840540	60840913		chr11	60840540	60840913
chr5	15541167	15541471		chr5	15541167	15541471
chr7	16616456	16616841		chr7	16616456	16616841
chr16	17086789	17087101		chr16	17086789	17087101
chr1	88331034	88331359		chr1	88331034	88331359
chr5	123377145	123377458		chr5	123377145	123377458
chr12	117643485	117643686		chr12	117643485	117643686
chr11	3629741	3629964		chr11	3629741	3629964
chr17	15203843	15204106		chr17	15203843	15204106
chr2	144061492	144061832		chr2	144061492	144061832
chr13	103892643	103892935		chr13	103892643	103892935
chr7	108154754	108155000		chr7	108154754	108155000
chr13	49457592	49458059		chr13	49457592	49458059
chr4	107323093	107323387		chr4	107323093	107323387
chr17	87367471	87367700		chr17	87367471	87367700
chr2	14234625	14234846		chr2	14234625	14234846
chr5	103212551	103213063		chr5	103212551	103213063
chr2	181272561	181272801		chr2	181272561	181272801
chr15	36818393	36818793		chr15	36818393	36818793
chr16	18443487	18443679		chr16	18443487	18443679
chr2	155350210	155350503		chr2	155350210	155350503
chr18	42503986	42504305		chr18	42503986	42504305
chr8	10611739	10611975		chr8	10611739	10611975
chr3	94789523	94789771		chr3	94789523	94789771
chr17	25263977	25264348		chr17	25263977	25264348
chr4	107448211	107448450		chr4	107448211	107448450
chr13	51443755	51443986		chr13	51443755	51443986
chr14	108433330	108433739		chr14	108433330	108433739
chr4	154520185	154520854		chr4	154520185	154520854
chr16	91883158	91883390		chr16	91883158	91883390
chr11	51365681	51365959		chr11	51365681	51365959
chr2	52190617	52190993		chr2	52190617	52190993
chr3	121131845	121132175		chr3	121131845	121132175
chr5	37898158	37898385		chr5	37898158	37898385
chr9	70711062	70711338		chr9	70711062	70711338
chr16	43256356	43256739		chr16	43256356	43256739
chr1	136548348	136548609		chr1	136548348	136548609
chr1	194332683	194332896		chr1	194332683	194332896
chr18	80485713	80486051		chr18	80485713	80486051
chr3	141822509	141822703		chr3	141822509	141822703
chr7	104905482	104905845		chr7	104905482	104905845
chr9	49507950	49508288		chr9	49507950	49508288
chr10	41968499	41968816		chr10	41968499	41968816
chr11	101574129	101574322		chr11	101574129	101574322
chr2	129032570	129033069		chr2	129032570	129033069
chr14	68104367	68104659		chr14	68104367	68104659
chr15	38293344	38293687		chr15	38293344	38293687
chr9	40154158	40154479		chr9	40154158	40154479
chr3	58924842	58925266		chr3	58924842	58925266
chr3	68460910	68461297		chr3	68460910	68461297
chr3	80682417	80682935		chr3	80682417	80682935
chr11	78766462	78766725		chr11	78766462	78766725
chr14	105769392	105769725		chr14	105769392	105769725
chr14	23632000	23632229		chr14	23632000	23632229
chr10	126421758	126422045		chr10	126421758	126422045
chr8	108636337	108636767		chr8	108636337	108636767
chr6	30257693	30258081		chr6	30257693	30258081
chr4	140336581	140336780		chr4	140336581	140336780
chr1	24619438	24619740		chr1	24619438	24619740
chr17	47321184	47321483		chr17	47321184	47321483
chr13	18256114	18256332		chr13	18256114	18256332
chr13	99653752	99654076		chr13	99653752	99654076
chr5	147896875	147897112		chr5	147896875	147897112
chr1	36127234	36127475		chr1	36127234	36127475
chr16	34000869	34001208		chr16	34000869	34001208
chr13	98760961	98761285		chr13	98760961	98761285
chr6	127882809	127883088		chr6	127882809	127883088
chr9	60857295	60857554		chr9	60857295	60857554
chr4	138469096	138469367		chr4	138469096	138469367
chr1	135521630	135521965		chr1	135521630	135521965
chr5	124022857	124023122		chr5	124022857	124023122
chr7	152101199	152101391		chr7	152101199	152101391
chr9	21597053	21597476		chr9	21597053	21597476
chr11	31736107	31736323		chr11	31736107	31736323
chr8	93874443	93874838		chr8	93874443	93874838
chr8	28134975	28135343		chr8	28134975	28135343
chr17	50713403	50713762		chr17	50713403	50713762
chr5	111626313	111626632		chr5	111626313	111626632
chr13	71466746	71467396		chr13	71466746	71467396
chr7	35345561	35345816		chr7	35345561	35345816
chr17	56630019	56630533		chr17	56630019	56630533
chr1	36801352	36801613		chr1	36801352	36801613
chr9	14627446	14627759		chr9	14627446	14627759
chr2	128718025	128718217		chr2	128718025	128718217
chr6	66965740	66966199		chr6	66965740	66966199
chr14	106282466	106282798		chr14	106282466	106282798
chr10	40547628	40547870		chr10	40547628	40547870
chr2	156548030	156548376		chr2	156548030	156548376
chr15	99478763	99479121		chr15	99478763	99479121
chr3	101680324	101680587		chr3	101680324	101680587
chr5	136976485	136976729		chr5	136976485	136976729
chr9	66771751	66771997		chr9	66771751	66771997
chr7	31022302	31022820		chr7	31022302	31022820
chr15	60992914	60993298		chr15	60992914	60993298
chr4	97461529	97461892		chr4	97461529	97461892
chr14	65673048	65673335		chr14	65673048	65673335
chr12	103737858	103738211		chr12	103737858	103738211
chr14	123282968	123283303		chr14	123282968	123283303
chr19	11000722	11001107		chr19	11000722	11001107
chr6	34578202	34578439		chr6	34578202	34578439
chr9	70271177	70271695		chr9	70271177	70271695
chr11	31464772	31465200		chr11	31464772	31465200
chr13	95746608	95746813		chr13	95746608	95746813
chr1	171346890	171347225		chr1	171346890	171347225
chr7	140142359	140142581		chr7	140142359	140142581
chr1	195858785	195859159		chr1	195858785	195859159
chr17	43416776	43416973		chr17	43416776	43416973
chr9	37062141	37062580		chr9	37062141	37062580
chr4	154590331	154590557		chr4	154590331	154590557
chr11	72209377	72209611		chr11	72209377	72209611
chr9	103508457	103508739		chr9	103508457	103508739
chr3	53031747	53032202		chr3	53031747	53032202
chr6	126425581	126425974		chr6	126425581	126425974
chrX	97936100	97936373		chrX	97936100	97936373
chr5	142838874	142839080		chr5	142838874	142839080
chr16	34595046	34595244		chr16	34595046	34595244
chr17	76040235	76040702		chr17	76040235	76040702
chrX	9729381	9729913		chrX	9729381	9729913
chr2	35623654	35624027		chr2	35623654	35624027
chr2	164374871	164375112		chr2	164374871	164375112
chr16	65967259	65967541		chr16	65967259	65967541
chr5	117996854	117997447		chr5	117996854	117997447
chr13	102701959	102702209		chr13	102701959	102702209
chr1	138528237	138528441		chr1	138528237	138528441
chr12	17552059	17552476		chr12	17552059	17552476
chr1	51346666	51347232		chr1	51346666	51347232
chr6	122714931	122715296		chr6	122714931	122715296
chr1	78535674	78536086		chr1	78535674	78536086
chr2	33201039	33201405		chr2	33201039	33201405
chr3	90109726	90110238		chr3	90109726	90110238
chr9	61966536	61966879		chr9	61966536	61966879
chr5	122520942	122521256		chr5	122520942	122521256
chr13	9599043	9599300		chr13	9599043	9599300
chr1	93855651	93855920		chr1	93855651	93855920
chr5	36963364	36963556		chr5	36963364	36963556
chr11	62222383	62222672		chr11	62222383	62222672
chr6	100176007	100176305		chr6	100176007	100176305
chr5	136706206	136706924		chr5	136706206	136706924
chr1	87706476	87706668		chr1	87706476	87706668
chr8	83338002	83338421		chr8	83338002	83338421
chr11	67127194	67127563		chr11	67127194	67127563
chr14	24436609	24436895		chr14	24436609	24436895
chr8	126243733	126244057		chr8	126243733	126244057
chr1	75866618	75866871		chr1	75866618	75866871
chr19	15721885	15722144		chr19	15721885	15722144
chr12	78101739	78102122		chr12	78101739	78102122
chr18	73789783	73790174		chr18	73789783	73790174
chr15	25389612	25389996		chr15	25389612	25389996
chr16	30512684	30512975		chr16	30512684	30512975
chr1	130066664	130067056		chr1	130066664	130067056
chr15	64040465	64040828		chr15	64040465	64040828
chr3	51404633	51405021		chr3	51404633	51405021
chr16	7863499	7863789		chr16	7863499	7863789
chr2	117257787	117258198		chr2	117257787	117258198
chr10	59283907	59284353		chr10	59283907	59284353
chr4	104120754	104121137		chr4	104120754	104121137
chr11	85543258	85543568		chr11	85543258	85543568
chr17	25248155	25248508		chr17	25248155	25248508
chr5	111676570	111677372		chr5	111676570	111677372
chr2	12304399	12304631		chr2	12304399	12304631
chr8	122768031	122768223		chr8	122768031	122768223
chr5	121147369	121147653		chr5	121147369	121147653
chr11	60788599	60789033		chr11	60788599	60789033
chr16	94901784	94902025		chr16	94901784	94902025
chr9	61699223	61699596		chr9	61699223	61699596
chr18	49992152	49992482		chr18	49992152	49992482
chr6	65448817	65449057		chr6	65448817	65449057
chr16	52031953	52032292		chr16	52031953	52032292
chr3	102491816	102492145		chr3	102491816	102492145
chr14	25049513	25049846		chr14	25049513	25049846
chr7	133394192	133394384		chr7	133394192	133394384
chr7	137880656	137880888		chr7	137880656	137880888
chr5	31263953	31264307		chr5	31263953	31264307
chr8	94031777	94031993		chr8	94031777	94031993
chr5	124356792	124357004		chr5	124356792	124357004
chr13	36184152	36184363		chr13	36184152	36184363
chr8	63762538	63762787		chr8	63762538	63762787
chr4	4547260	4547472		chr4	4547260	4547472
chr12	37016274	37016555		chr12	37016274	37016555
chr12	71099254	71099540		chr12	71099254	71099540
chr8	129114237	129114559		chr8	129114237	129114559
chr2	172890087	172890601		chr2	172890087	172890601
chr16	52035032	52035230		chr16	52035032	52035230
chr5	148357315	148357791		chr5	148357315	148357791
chr15	4178140	4178353		chr15	4178140	4178353
chr12	102246270	102246784		chr12	102246270	102246784
chr6	4457337	4457625		chr6	4457337	4457625
chr11	87666226	87666906		chr11	87666226	87666906
chr10	80700478	80700819		chr10	80700478	80700819
chr6	71916687	71916911		chr6	71916687	71916911
chr17	31990637	31990919		chr17	31990637	31990919
chr16	35256182	35256535		chr16	35256182	35256535
chr12	53389667	53389925		chr12	53389667	53389925
chr17	32794001	32794291		chr17	32794001	32794291
chr15	64176677	64177261		chr15	64176677	64177261
chr7	88250530	88250860		chr7	88250530	88250860
chr2	35346273	35346481		chr2	35346273	35346481
chr18	61837231	61837423		chr18	61837231	61837423
chr8	122740825	122741100		chr8	122740825	122741100
chr3	152158570	152159030		chr3	152158570	152159030
chr18	66348581	66348773		chr18	66348581	66348773
chr15	52340148	52340492		chr15	52340148	52340492
chr2	26950815	26951018		chr2	26950815	26951018
chr5	135993376	135993630		chr5	135993376	135993630
chr8	97257748	97258191		chr8	97257748	97258191
chr16	98141535	98141748		chr16	98141535	98141748
chr13	110814585	110814969		chr13	110814585	110814969
chr12	100954141	100954660		chr12	100954141	100954660
chr4	118004460	118004816		chr4	118004460	118004816
chr4	142523552	142523957		chr4	142523552	142523957
chr18	76257871	76258155		chr18	76257871	76258155
chr14	25474884	25475303		chr14	25474884	25475303
chr2	172840378	172840697		chr2	172840378	172840697
chr2	6923065	6923385		chr2	6923065	6923385
chr5	96966102	96966426		chr5	96966102	96966426
chr9	21651556	21651834		chr9	21651556	21651834
chr8	55594163	55594358		chr8	55594163	55594358
chr4	149494316	149494743		chr4	149494316	149494743
chr10	5277370	5277643		chr10	5277370	5277643
chr16	4896814	4897006		chr16	4896814	4897006
chr15	82957478	82957961		chr15	82957478	82957961
chr18	53423726	53424092		chr18	53423726	53424092
chr8	96845973	96846385		chr8	96845973	96846385
chr7	56625436	56625893		chr7	56625436	56625893
chr3	108756902	108757172		chr3	108756902	108757172
chr17	9953698	9954026		chr17	9953698	9954026
chr17	75171070	75171345		chr17	75171070	75171345
chr14	58336971	58337180		chr14	58336971	58337180
chr5	135154681	135154933		chr5	135154681	135154933
chr11	102489814	102490179		chr11	102489814	102490179
chr13	97257191	97257636		chr13	97257191	97257636
chr10	18905762	18906060		chr10	18905762	18906060
chr2	167125362	167125698		chr2	167125362	167125698
chr6	91235867	91236126		chr6	91235867	91236126
chr7	87024944	87025265		chr7	87024944	87025265
chr7	125924711	125924989		chr7	125924711	125924989
chr2	156117776	156118041		chr2	156117776	156118041
chr14	31680120	31680406		chr14	31680120	31680406
chr11	5247126	5247615		chr11	5247126	5247615
chr6	38911021	38911306		chr6	38911021	38911306
chr15	64194160	64194359		chr15	64194160	64194359
chr13	60291270	60291698		chr13	60291270	60291698
chr3	159548863	159549406		chr3	159548863	159549406
chr17	74978347	74978616		chr17	74978347	74978616
chr10	11430520	11430734		chr10	11430520	11430734
chr17	87601848	87602154		chr17	87601848	87602154
chr11	80325678	80326335		chr11	80325678	80326335
chr1	5011203	5011488		chr1	5011203	5011488
chr12	33926742	33926938		chr12	33926742	33926938
chr14	77672153	77672385		chr14	77672153	77672385
chr19	17024507	17024880		chr19	17024507	17024880
chr5	98263751	98264047		chr5	98263751	98264047
chr2	79467842	79468156		chr2	79467842	79468156
chr9	86415956	86416245		chr9	86415956	86416245
chr10	31326978	31327184		chr10	31326978	31327184
chr2	60857690	60857938		chr2	60857690	60857938
chr10	23435516	23435755		chr10	23435516	23435755
chr3	56083086	56083278		chr3	56083086	56083278
chr5	123035564	123035865		chr5	123035564	123035865
chr15	77687004	77687428		chr15	77687004	77687428
chr4	6317479	6317792		chr4	6317479	6317792
chr7	151564325	151564533		chr7	151564325	151564533
chr1	196566025	196566473		chr1	196566025	196566473
chr2	27658095	27658473		chr2	27658095	27658473
chr3	88400647	88400901		chr3	88400647	88400901
chr19	16553950	16554115		chr19	16553950	16554115
chr8	124094359	124094683		chr8	124094359	124094683
chr6	115742195	115742734		chr6	115742195	115742734
chr7	36530154	36530463		chr7	36530154	36530463
chr13	70212473	70212665		chr13	70212473	70212665
chr8	87252353	87252844		chr8	87252353	87252844
chr18	76362433	76362632		chr18	76362433	76362632
chr4	140834986	140835634		chr4	140834986	140835634
chr2	64010515	64010749		chr2	64010515	64010749
chr10	12555796	12556038		chr10	12555796	12556038
chr12	52818738	52819077		chr12	52818738	52819077
chr17	15331873	15332601		chr17	15331873	15332601
chr17	25395177	25395370		chr17	25395177	25395370
chr9	60409446	60409707		chr9	60409446	60409707
chr5	129353736	129353987		chr5	129353736	129353987
chr2	11298801	11299077		chr2	11298801	11299077
chr2	173515267	173515835		chr2	173515267	173515835
chr18	42176527	42176940		chr18	42176527	42176940
chr18	47038393	47039008		chr18	47038393	47039008
chr10	5092400	5092697		chr10	5092400	5092697
chr5	123795750	123795942		chr5	123795750	123795942
chr10	117916406	117916815		chr10	117916406	117916815
chr18	32604634	32604811		chr18	32604634	32604811
chr2	128221662	128221942		chr2	128221662	128221942
chr6	88839706	88839918		chr6	88839706	88839918
chr8	128690345	128690692		chr8	128690345	128690692
chr10	18150902	18151227		chr10	18150902	18151227
chr2	170044372	170044573		chr2	170044372	170044573
chr4	102875990	102876370		chr4	102875990	102876370
chr2	74248039	74248324		chr2	74248039	74248324
chr7	118084856	118085110		chr7	118084856	118085110
chr2	26412253	26412653		chr2	26412253	26412653
chr6	34222476	34222713		chr6	34222476	34222713
chr13	70957983	70958183		chr13	70957983	70958183
chr13	35595354	35595782		chr13	35595354	35595782
chr15	33126374	33126719		chr15	33126374	33126719
chr1	196445986	196446211		chr1	196445986	196446211
chr1	191039057	191039414		chr1	191039057	191039414
chr15	67251588	67251780		chr15	67251588	67251780
chr7	146033488	146033774		chr7	146033488	146033774
chr3	34409664	34410014		chr3	34409664	34410014
chr6	125554881	125555198		chr6	125554881	125555198
chr9	66693900	66694166		chr9	66693900	66694166
chr8	80418999	80419563		chr8	80418999	80419563
chr17	81925905	81926118		chr17	81925905	81926118
chr2	167455772	167455964		chr2	167455772	167455964
chr10	82596596	82596808		chr10	82596596	82596808
chr6	117246985	117247328		chr6	117246985	117247328
chr17	56484861	56485192		chr17	56484861	56485192
chr16	55710205	55710560		chr16	55710205	55710560
chr18	73447069	73447271		chr18	73447069	73447271
chr2	44808546	44808804		chr2	44808546	44808804
chr10	48871368	48871593		chr10	48871368	48871593
chr3	22098881	22099094		chr3	22098881	22099094
chr7	96675548	96675915		chr7	96675548	96675915
chr9	108352204	108352396		chr9	108352204	108352396
chr18	75330693	75330885		chr18	75330693	75330885
chr13	71301993	71302212		chr13	71301993	71302212
chr8	129119198	129119775		chr8	129119198	129119775
chrX	102868298	102868532		chrX	102868298	102868532
chr3	96879923	96880115		chr3	96879923	96880115
chr9	83650329	83650609		chr9	83650329	83650609
chr5	122366845	122367187		chr5	122366845	122367187
chr5	145658889	145659235		chr5	145658889	145659235
chr5	145056787	145057119		chr5	145056787	145057119
chr1	45852058	45852379		chr1	45852058	45852379
chr4	53858270	53858536		chr4	53858270	53858536
chr7	29722360	29722563		chr7	29722360	29722563
chr8	114456390	114456735		chr8	114456390	114456735
chr2	125309942	125310200		chr2	125309942	125310200
chr6	147736610	147736979		chr6	147736610	147736979
chr2	125223610	125223890		chr2	125223610	125223890
chr3	58220984	58221192		chr3	58220984	58221192
chr4	138635317	138635760		chr4	138635317	138635760
chr3	79740192	79740577		chr3	79740192	79740577
chr10	39326190	39326669		chr10	39326190	39326669
chr14	22503024	22503489		chr14	22503024	22503489
chr8	64252518	64252758		chr8	64252518	64252758
chr19	57047141	57047605		chr19	57047141	57047605
chr14	78816537	78816764		chr14	78816537	78816764
chr5	91510678	91510956		chr5	91510678	91510956
chr12	8871850	8872080		chr12	8871850	8872080
chr4	118877267	118877622		chr4	118877267	118877622
chr9	110988749	110989104		chr9	110988749	110989104
chr1	183442903	183443154		chr1	183442903	183443154
chr8	67112996	67113191		chr8	67112996	67113191
chr9	21421477	21421834		chr9	21421477	21421834
chr10	118360561	118360942		chr10	118360561	118360942
chr17	28694670	28695225		chr17	28694670	28695225
chr1	63312047	63312311		chr1	63312047	63312311
chr7	107960566	107960777		chr7	107960566	107960777
chr4	70968324	70968647		chr4	70968324	70968647
chr1	94999132	94999384		chr1	94999132	94999384
chr4	88528633	88528932		chr4	88528633	88528932
chr14	73207124	73207399		chr14	73207124	73207399
chr9	73165669	73165980		chr9	73165669	73165980
chr18	68464655	68464881		chr18	68464655	68464881
chr18	13219518	13219816		chr18	13219518	13219816
chr2	31950961	31951530		chr2	31950961	31951530
chr16	23136707	23136927		chr16	23136707	23136927
chr15	98959872	98960219		chr15	98959872	98960219
chr7	53686902	53687169		chr7	53686902	53687169
chr4	32505042	32505294		chr4	32505042	32505294
chr7	148353820	148354219		chr7	148353820	148354219
chr8	96611934	96612167		chr8	96611934	96612167
chr2	73417310	73417889		chr2	73417310	73417889
chr9	123718917	123719173		chr9	123718917	123719173
chr1	75614883	75615266		chr1	75614883	75615266
chr8	13593364	13593684		chr8	13593364	13593684
chr9	119260175	119260471		chr9	119260175	119260471
chr5	99829021	99829409		chr5	99829021	99829409
chr17	8053775	8054044		chr17	8053775	8054044
chr15	58035671	58036231		chr15	58035671	58036231
chr3	84729174	84729574		chr3	84729174	84729574
chr2	93266089	93266281		chr2	93266089	93266281
chr6	115936401	115936629		chr6	115936401	115936629
chr6	67381876	67382182		chr6	67381876	67382182
chr6	53531470	53531826		chr6	53531470	53531826
chr13	107868151	107868523		chr13	107868151	107868523
chr7	72539016	72539327		chr7	72539016	72539327
chr9	40900148	40900411		chr9	40900148	40900411
chr17	66754274	66754536		chr17	66754274	66754536
chr10	42844983	42845226		chr10	42844983	42845226
chr14	56254267	56254579		chr14	56254267	56254579
chr5	148802458	148802683		chr5	148802458	148802683
chr13	5071376	5071721		chr13	5071376	5071721
chr15	68908498	68908714		chr15	68908498	68908714
chr4	129053082	129053372		chr4	129053082	129053372
chr6	37405636	37405938		chr6	37405636	37405938
chr16	3727998	3728588		chr16	3727998	3728588
chr17	47196788	47197193		chr17	47196788	47197193
chr18	63459436	63459817		chr18	63459436	63459817
chr5	122135586	122136014		chr5	122135586	122136014
chr7	96620155	96620383		chr7	96620155	96620383
chr2	29381864	29382191		chr2	29381864	29382191
chr3	27488328	27488668		chr3	27488328	27488668
chr5	147507095	147507493		chr5	147507095	147507493
chr2	104171235	104171515		chr2	104171235	104171515
chr13	30133415	30133773		chr13	30133415	30133773
chr5	145076439	145076647		chr5	145076439	145076647
chr6	114821107	114821378		chr6	114821107	114821378
chr14	106399110	106399377		chr14	106399110	106399377
chr8	18345345	18345635		chr8	18345345	18345635
chr13	113155956	113156370		chr13	113155956	113156370
chr15	103000252	103000835		chr15	103000252	103000835
chr2	11312429	11312708		chr2	11312429	11312708
chr6	147004236	147004573		chr6	147004236	147004573
chr13	104933677	104933915		chr13	104933677	104933915
chr8	74899090	74899403		chr8	74899090	74899403
chr2	155554975	155555278		chr2	155554975	155555278
chr7	4876511	4876722		chr7	4876511	4876722
chr2	167808663	167808909		chr2	167808663	167808909
chr13	100217413	100217700		chr13	100217413	100217700
chr4	134067481	134067901		chr4	134067481	134067901
chr11	119568204	119568473		chr11	119568204	119568473
chr18	77636905	77637161		chr18	77636905	77637161
chr18	14634654	14634828		chr18	14634654	14634828
chr2	160539500	160539871		chr2	160539500	160539871
chr4	131431223	131431558		chr4	131431223	131431558
chr10	29235182	29235374		chr10	29235182	29235374
chrX	100728628	100729065		chrX	100728628	100729065
chr13	30787139	30787470		chr13	30787139	30787470
chr8	24303435	24303778		chr8	24303435	24303778
chr3	104114591	104114785		chr3	104114591	104114785
chr19	6318216	6318408		chr19	6318216	6318408
chr4	45485602	45486692		chr4	45485602	45486692
chr17	8672936	8673184		chr17	8672936	8673184
chr4	137327312	137327575		chr4	137327312	137327575
chr16	22839142	22839754		chr16	22839142	22839754
chr1	64655693	64656088		chr1	64655693	64656088
chr2	173239396	173239797		chr2	173239396	173239797
chr3	107331531	107331792		chr3	107331531	107331792
chr8	109667622	109667814		chr8	109667622	109667814
chr13	44133828	44134056		chr13	44133828	44134056
chr7	83037732	83037940		chr7	83037732	83037940
chr12	3585569	3585979		chr12	3585569	3585979
chr2	109739246	109739479		chr2	109739246	109739479
chr11	116478049	116478293		chr11	116478049	116478293
chr19	36178537	36178800		chr19	36178537	36178800
chr1	191951861	191952066		chr1	191951861	191952066
chr9	58385127	58385408		chr9	58385127	58385408
chr19	53575307	53575499		chr19	53575307	53575499
chr5	81228843	81229134		chr5	81228843	81229134
chr8	15003164	15003747		chr8	15003164	15003747
chr1	38939737	38940051		chr1	38939737	38940051
chr15	64336305	64336625		chr15	64336305	64336625
chr12	109572854	109573105		chr12	109572854	109573105
chr18	89130453	89130754		chr18	89130453	89130754
chr18	65954454	65954761		chr18	65954454	65954761
chr3	94846510	94846819		chr3	94846510	94846819
chr1	131548133	131548380		chr1	131548133	131548380
chr11	50559947	50560439		chr11	50559947	50560439
chr10	43017999	43018242		chr10	43017999	43018242
chr7	104171693	104172003		chr7	104171693	104172003
chr13	41500405	41500703		chr13	41500405	41500703
chr1	56187831	56188192		chr1	56187831	56188192
chr5	150928602	150928998		chr5	150928602	150928998
chr9	121062440	121062751		chr9	121062440	121062751
chr2	119894768	119895640		chr2	119894768	119895640
chr8	94776437	94776916		chr8	94776437	94776916
chr7	82651648	82651850		chr7	82651648	82651850
chr17	63941091	63941426		chr17	63941091	63941426
chr6	83262597	83262902		chr6	83262597	83262902
chr15	34445432	34445800		chr15	34445432	34445800
chr16	32520481	32520845		chr16	32520481	32520845
chr13	73941257	73941679		chr13	73941257	73941679
chr11	105529208	105529627		chr11	105529208	105529627
chr8	18814303	18814495		chr8	18814303	18814495
chr14	48861502	48861735		chr14	48861502	48861735
chr1	170673453	170673967		chr1	170673453	170673967
chr11	120904309	120904808		chr11	120904309	120904808
chr4	149109177	149109545		chr4	149109177	149109545
chr17	5941945	5942137		chr17	5941945	5942137
chr4	123480701	123481356		chr4	123480701	123481356
chr2	33084058	33084413		chr2	33084058	33084413
chr11	105385811	105386143		chr11	105385811	105386143
chr6	116216633	116217159		chr6	116216633	116217159
chr10	81816827	81817097		chr10	81816827	81817097
chr3	102015310	102015648		chr3	102015310	102015648
chr2	104699246	104699659		chr2	104699246	104699659
chr12	82337041	82337283		chr12	82337041	82337283
chr7	108613506	108613862		chr7	108613506	108613862
chr5	38266209	38266541		chr5	38266209	38266541
chr2	173009630	173009822		chr2	173009630	173009822
chr12	21452909	21453229		chr12	21452909	21453229
chr4	41301254	41301514		chr4	41301254	41301514
chr2	125281634	125281909		chr2	125281634	125281909
chr5	140740818	140741549		chr5	140740818	140741549
chr3	145836083	145836275		chr3	145836083	145836275
chr10	128794401	128794766		chr10	128794401	128794766
chr2	154447477	154447781		chr2	154447477	154447781
chr6	52767154	52767538		chr6	52767154	52767538
chr13	24839824	24840020		chr13	24839824	24840020
chr14	26332812	26333151		chr14	26332812	26333151
chr10	58758069	58758330		chr10	58758069	58758330
chr8	47207808	47208200		chr8	47207808	47208200
chr12	58609852	58610106		chr12	58609852	58610106
chr4	124836195	124836540		chr4	124836195	124836540
chr8	122973414	122973874		chr8	122973414	122973874
chr2	132104194	132104516		chr2	132104194	132104516
chr14	70501045	70501349		chr14	70501045	70501349
chr7	54252230	54252700		chr7	54252230	54252700
chr5	92506843	92507050		chr5	92506843	92507050
chr6	29829606	29829849		chr6	29829606	29829849
chr8	129197309	129197617		chr8	129197309	129197617
chrX	166411538	166411795		chrX	166411538	166411795
chr10	5275506	5275895		chr10	5275506	5275895
chr3	145462389	145462592		chr3	145462389	145462592
chr19	17186138	17186392		chr19	17186138	17186392
chr1	182320914	182321247		chr1	182320914	182321247
chr17	34206481	34206850		chr17	34206481	34206850
chr11	77975938	77976843		chr11	77975938	77976843
chr10	41272477	41273186		chr10	41272477	41273186
chr2	151704323	151704835		chr2	151704323	151704835
chr16	73959727	73960075		chr16	73959727	73960075
chr14	122152457	122152744		chr14	122152457	122152744
chr4	56912121	56912487		chr4	56912121	56912487
chr5	125976087	125976488		chr5	125976087	125976488
chr5	77786730	77786932		chr5	77786730	77786932
chr5	17209965	17210379		chr5	17209965	17210379
chr14	8665982	8666246		chr14	8665982	8666246
chr4	46320354	46320695		chr4	46320354	46320695
chr19	54831168	54831494		chr19	54831168	54831494
chr2	34280326	34280592		chr2	34280326	34280592
chr9	49471222	49471900		chr9	49471222	49471900
chr2	93302615	93302848		chr2	93302615	93302848
chr17	42852129	42852466		chr17	42852129	42852466
chrX	132757703	132758109		chrX	132757703	132758109
chr12	86777058	86777342		chr12	86777058	86777342
chr10	76597240	76597495		chr10	76597240	76597495
chr8	11128232	11128660		chr8	11128232	11128660
chr12	26891689	26892041		chr12	26891689	26892041
chr17	63780000	63780349		chr17	63780000	63780349
chr1	130463856	130464156		chr1	130463856	130464156
chr15	96212752	96213085		chr15	96212752	96213085
chr4	135997693	135998055		chr4	135997693	135998055
chr7	118510788	118511092		chr7	118510788	118511092
chr6	88672988	88673231		chr6	88672988	88673231
chr4	8819477	8819764		chr4	8819477	8819764
chr8	49462142	49462500		chr8	49462142	49462500
chr9	57796344	57796708		chr9	57796344	57796708
chr10	58642462	58642718		chr10	58642462	58642718
chr5	118073215	118073576		chr5	118073215	118073576
chr13	56212338	56212780		chr13	56212338	56212780
chr11	59600021	59600276		chr11	59600021	59600276
chr1	55585592	55585937		chr1	55585592	55585937
chr5	75347568	75347874		chr5	75347568	75347874
chr7	136198097	136198397		chr7	136198097	136198397
chr4	69882510	69882820		chr4	69882510	69882820
chr11	72661653	72662016		chr11	72661653	72662016
chr1	10221544	10221903		chr1	10221544	10221903
chr5	108303715	108304029		chr5	108303715	108304029
chr8	11771644	11772023		chr8	11771644	11772023
chr13	113201416	113201720		chr13	113201416	113201720
chr19	47966458	47966848		chr19	47966458	47966848
chr18	55893314	55893650		chr18	55893314	55893650
chr15	99771902	99772104		chr15	99771902	99772104
chr7	138064200	138064421		chr7	138064200	138064421
chr4	71893290	71893509		chr4	71893290	71893509
chr17	29594697	29595133		chr17	29594697	29595133
chr7	86977729	86977953		chr7	86977729	86977953
chr16	91752269	91752633		chr16	91752269	91752633
chr2	160768433	160768845		chr2	160768433	160768845
chr4	57614870	57615159		chr4	57614870	57615159
chr10	84649200	84649494		chr10	84649200	84649494
chr9	34963838	34964213		chr9	34963838	34964213
chr10	24678881	24679107		chr10	24678881	24679107
chr15	77657407	77657621		chr15	77657407	77657621
chr2	11095768	11096110		chr2	11095768	11096110
chr16	91064111	91064456		chr16	91064111	91064456
chr2	72158767	72159065		chr2	72158767	72159065
chr5	102348492	102348991		chr5	102348492	102348991
chr8	11173160	11173599		chr8	11173160	11173599
chr4	136269303	136269755		chr4	136269303	136269755
chr13	54441247	54441786		chr13	54441247	54441786
chr1	174890544	174890914		chr1	174890544	174890914
chr6	31050070	31050548		chr6	31050070	31050548
chr1	91417699	91419243		chr1	91417699	91419243
chr18	55799904	55800291		chr18	55799904	55800291
chr5	107095062	107095254		chr5	107095062	107095254
chr9	108755244	108755480		chr9	108755244	108755480
chr4	117821688	117821979		chr4	117821688	117821979
chr6	28932488	28932763		chr6	28932488	28932763
chr12	104925246	104925610		chr12	104925246	104925610
chr5	54440550	54440972		chr5	54440550	54440972
chr4	55671629	55671970		chr4	55671629	55671970
chr3	147662456	147662844		chr3	147662456	147662844
chr18	38674339	38674752		chr18	38674339	38674752
chr4	148790880	148791381		chr4	148790880	148791381
chr12	74900721	74900968		chr12	74900721	74900968
chr11	114592662	114592937		chr11	114592662	114592937
chr9	62897101	62897405		chr9	62897101	62897405
chr15	30967129	30967372		chr15	30967129	30967372
chr6	53894919	53895215		chr6	53894919	53895215
chr8	35742905	35743156		chr8	35742905	35743156
chr7	142009367	142009617		chr7	142009367	142009617
chr4	33872982	33873398		chr4	33872982	33873398
chr17	12344624	12344884		chr17	12344624	12344884
chr15	72776670	72776886		chr15	72776670	72776886
chr5	122509645	122509899		chr5	122509645	122509899
chr10	36984839	36985100		chr10	36984839	36985100
chr2	3251653	3251845		chr2	3251653	3251845
chr3	120497137	120497445		chr3	120497137	120497445
chr15	7788360	7788657		chr15	7788360	7788657
chr7	26597308	26597562		chr7	26597308	26597562
chr5	114932818	114933127		chr5	114932818	114933127
chr9	79770030	79770404		chr9	79770030	79770404
chr12	74261385	74261733		chr12	74261385	74261733
chr14	58808703	58809199		chr14	58808703	58809199
chr7	99588626	99589022		chr7	99588626	99589022
chr10	37160211	37160432		chr10	37160211	37160432
chr10	79533621	79533970		chr10	79533621	79533970
chr1	88947967	88948354		chr1	88947967	88948354
chr11	54343126	54343458		chr11	54343126	54343458
chr1	60919857	60920212		chr1	60919857	60920212
chr12	16028325	16028608		chr12	16028325	16028608
chr11	43609561	43609971		chr11	43609561	43609971
chr2	92671873	92672264		chr2	92671873	92672264
chr7	29754579	29755064		chr7	29754579	29755064
chr14	31938152	31938685		chr14	31938152	31938685
chr4	45156047	45156298		chr4	45156047	45156298
chr11	79603726	79603951		chr11	79603726	79603951
chr11	80328900	80329285		chr11	80328900	80329285
chr14	20593248	20593764		chr14	20593248	20593764
chr4	133862956	133863148		chr4	133862956	133863148
chr6	17159827	17160141		chr6	17159827	17160141
chr8	74763376	74763624		chr8	74763376	74763624
chr8	126408721	126408942		chr8	126408721	126408942
chr5	135427410	135427672		chr5	135427410	135427672
chr16	87567683	87568323		chr16	87567683	87568323
chr9	47914765	47915103		chr9	47914765	47915103
chr5	93605720	93605950		chr5	93605720	93605950
chr10	17723707	17723899		chr10	17723707	17723899
chr13	35680969	35681169		chr13	35680969	35681169
chr11	68122402	68122673		chr11	68122402	68122673
chr12	33688435	33688906		chr12	33688435	33688906
chr13	109548593	109548887		chr13	109548593	109548887
chr12	29347360	29347983		chr12	29347360	29347983
chr17	15489752	15490225		chr17	15489752	15490225
chr17	46815944	46816250		chr17	46815944	46816250
chr17	14901852	14902116		chr17	14901852	14902116
chr9	77328839	77329241		chr9	77328839	77329241
chr6	114423581	114423826		chr6	114423581	114423826
chr5	125440874	125441122		chr5	125440874	125441122
chr6	87941174	87941575		chr6	87941174	87941575
chr19	4171538	4171731		chr19	4171538	4171731
chr1	193367265	193367729		chr1	193367265	193367729
chr9	54550094	54550361		chr9	54550094	54550361
chr19	41662399	41662673		chr19	41662399	41662673
chr12	85363700	85363951		chr12	85363700	85363951
chr3	60369988	60370297		chr3	60369988	60370297
chr18	79134701	79134953		chr18	79134701	79134953
chr8	120788999	120789599		chr8	120788999	120789599
chr1	134968606	134968872		chr1	134968606	134968872
chr6	88808395	88808737		chr6	88808395	88808737
chr7	138882388	138882667		chr7	138882388	138882667
chr16	91847991	91848303		chr16	91847991	91848303
chr7	119418645	119418996		chr7	119418645	119418996
chr10	82307483	82307735		chr10	82307483	82307735
chr15	81131632	81131969		chr15	81131632	81131969
chr19	24531165	24531492		chr19	24531165	24531492
chr14	78070828	78071087		chr14	78070828	78071087
chr14	20896413	20896615		chr14	20896413	20896615
chr12	109457428	109457679		chr12	109457428	109457679
chr3	127629732	127630012		chr3	127629732	127630012
chr7	118317878	118318223		chr7	118317878	118318223
chr8	64376306	64376526		chr8	64376306	64376526
chr5	123447431	123447700		chr5	123447431	123447700
chr10	128356929	128357287		chr10	128356929	128357287
chr4	83082742	83082946		chr4	83082742	83082946
chr4	40822197	40822440		chr4	40822197	40822440
chr11	77430891	77431170		chr11	77430891	77431170
chr4	136310142	136310589		chr4	136310142	136310589
chr1	89751143	89751457		chr1	89751143	89751457
chr8	11362212	11362438		chr8	11362212	11362438
chr7	129310733	129311108		chr7	129310733	129311108
chr8	126899413	126899662		chr8	126899413	126899662
chr1	93128570	93128963		chr1	93128570	93128963
chr7	17292896	17293262		chr7	17292896	17293262
chr7	17403277	17403756		chr7	17403277	17403756
chr16	5036713	5037124		chr16	5036713	5037124
chr16	94905726	94905997		chr16	94905726	94905997
chr19	32417048	32417281		chr19	32417048	32417281
chr4	97809766	97810046		chr4	97809766	97810046
chr11	59039760	59040149		chr11	59039760	59040149
chr1	134759880	134760181		chr1	134759880	134760181
chr5	123204499	123204930		chr5	123204499	123204930
chr13	56683596	56683909		chr13	56683596	56683909
chr4	116659045	116659571		chr4	116659045	116659571
chr4	136767243	136767563		chr4	136767243	136767563
chr11	52042340	52042611		chr11	52042340	52042611
chr8	25531508	25531859		chr8	25531508	25531859
chr4	119838940	119839142		chr4	119838940	119839142
chr2	30296704	30296952		chr2	30296704	30296952
chr14	62221858	62222269		chr14	62221858	62222269
chr13	52071210	52071684		chr13	52071210	52071684
chr13	36992974	36993244		chr13	36992974	36993244
chr11	102129901	102130142		chr11	102129901	102130142
chr5	81677717	81678196		chr5	81677717	81678196
chr14	23578882	23579202		chr14	23578882	23579202
chr1	135959841	135960139		chr1	135959841	135960139
chr1	43198443	43198783		chr1	43198443	43198783
chr10	17287287	17287736		chr10	17287287	17287736
chr2	78010496	78010883		chr2	78010496	78010883
chr1	78691464	78691693		chr1	78691464	78691693
chr5	140611863	140612103		chr5	140611863	140612103
chr16	95778401	95778747		chr16	95778401	95778747
chr5	132837507	132837743		chr5	132837507	132837743
chr2	34501522	34502077		chr2	34501522	34502077
chr14	50413672	50413865		chr14	50413672	50413865
chr9	40445465	40445669		chr9	40445465	40445669
chr7	17460083	17460434		chr7	17460083	17460434
chr3	55466256	55466501		chr3	55466256	55466501
chr16	91056160	91056638		chr16	91056160	91056638
chr10	30359879	30360155		chr10	30359879	30360155
chr10	74579779	74580362		chr10	74579779	74580362
chr11	30083698	30083997		chr11	30083698	30083997
chrX	57070934	57071254		chrX	57070934	57071254
chr1	92057068	92057260		chr1	92057068	92057260
chr8	124825856	124826065		chr8	124825856	124826065
chr19	36934916	36935251		chr19	36934916	36935251
chr7	4096126	4096392		chr7	4096126	4096392
chr17	6947948	6948140		chr17	6947948	6948140
chr13	18853363	18853688		chr13	18853363	18853688
chr15	84271300	84271615		chr15	84271300	84271615
chr4	133257040	133257380		chr4	133257040	133257380
chr7	63104089	63104342		chr7	63104089	63104342
chr3	37282158	37282398		chr3	37282158	37282398
chr6	90426815	90427168		chr6	90426815	90427168
chr12	88237440	88237709		chr12	88237440	88237709
chr12	26011470	26011663		chr12	26011470	26011663
chr6	149123517	149123787		chr6	149123517	149123787
chr7	119904176	119904721		chr7	119904176	119904721
chr9	101704138	101704355		chr9	101704138	101704355
chr12	80707328	80707700		chr12	80707328	80707700
chr11	12335052	12335402		chr11	12335052	12335402
chr13	52374281	52374478		chr13	52374281	52374478
chr7	30795587	30795954		chr7	30795587	30795954
chr5	136809882	136810312		chr5	136809882	136810312
chr13	112994297	112994582		chr13	112994297	112994582
chr4	41389840	41390310		chr4	41389840	41390310
chr1	34877871	34878234		chr1	34877871	34878234
chr12	92184657	92185014		chr12	92184657	92185014
chr17	9860869	9861134		chr17	9860869	9861134
chr1	195015519	195015890		chr1	195015519	195015890
chr9	79884556	79884848		chr9	79884556	79884848
chr5	36542177	36542793		chr5	36542177	36542793
chr4	82369982	82370174		chr4	82369982	82370174
chr12	109050756	109051153		chr12	109050756	109051153
chr14	68658820	68659164		chr14	68658820	68659164
chr2	153295134	153295420		chr2	153295134	153295420
chr17	63711588	63711885		chr17	63711588	63711885
chr5	23298627	23298878		chr5	23298627	23298878
chr8	60246886	60247170		chr8	60246886	60247170
chr15	55533592	55534098		chr15	55533592	55534098
chr12	112214101	112214363		chr12	112214101	112214363
chr6	118273087	118273568		chr6	118273087	118273568
chr5	139967324	139967596		chr5	139967324	139967596
chr16	5120018	5120210		chr16	5120018	5120210
chr11	5171364	5171763		chr11	5171364	5171763
chr9	121223261	121223597		chr9	121223261	121223597
chr13	103690184	103690440		chr13	103690184	103690440
chr9	120980863	120981239		chr9	120980863	120981239
chr8	37185557	37186021		chr8	37185557	37186021
chr12	112381795	112382317		chr12	112381795	112382317
chr4	151602073	151602560		chr4	151602073	151602560
chr10	86478851	86479371		chr10	86478851	86479371
chr14	27918950	27919331		chr14	27918950	27919331
chr5	124496818	124497358		chr5	124496818	124497358
chr14	35022367	35022635		chr14	35022367	35022635
chr15	79253223	79253647		chr15	79253223	79253647
chr7	35352633	35352997		chr7	35352633	35352997
chr4	117902013	117902235		chr4	117902013	117902235
chr6	141382883	141383328		chr6	141382883	141383328
chr18	33782387	33783357		chr18	33782387	33783357
chr13	94710820	94711164		chr13	94710820	94711164
chr5	113288881	113289310		chr5	113288881	113289310
chr6	115287053	115287379		chr6	115287053	115287379
chr11	86718875	86719088		chr11	86718875	86719088
chr7	63102332	63102753		chr7	63102332	63102753
chr8	125046757	125047672		chr8	125046757	125047672
chr4	56205491	56205683		chr4	56205491	56205683
chr7	28395196	28395720		chr7	28395196	28395720
chr13	47170284	47170667		chr13	47170284	47170667
chr4	139253680	139253940		chr4	139253680	139253940
chr19	53806232	53806601		chr19	53806232	53806601
chr14	55227990	55228448		chr14	55227990	55228448
chr1	175905147	175905399		chr1	175905147	175905399
chr19	3564383	3564691		chr19	3564383	3564691
chr16	92961500	92962009		chr16	92961500	92962009
chr18	36626205	36626407		chr18	36626205	36626407
chr9	14823390	14823804		chr9	14823390	14823804
chr18	60450111	60450455		chr18	60450111	60450455
chr2	103301986	103302295		chr2	103301986	103302295
chr11	102455037	102455326		chr11	102455037	102455326
chr12	33866837	33867273		chr12	33866837	33867273
chr12	77697779	77697971		chr12	77697779	77697971
chr14	54873607	54873915		chr14	54873607	54873915
chr18	4505377	4505721		chr18	4505377	4505721
chr2	163489533	163489824		chr2	163489533	163489824
chr12	26861236	26861539		chr12	26861236	26861539
chr19	28009545	28009846		chr19	28009545	28009846
chr2	163500956	163501500		chr2	163500956	163501500
chr19	32254708	32254912		chr19	32254708	32254912
chr4	148719888	148720383		chr4	148719888	148720383
chr11	88571200	88571846		chr11	88571200	88571846
chr18	69544129	69544577		chr18	69544129	69544577
chr11	11832556	11832812		chr11	11832556	11832812
chr11	52379029	52379407		chr11	52379029	52379407
chr1	36620181	36620434		chr1	36620181	36620434
chr4	134592743	134593073		chr4	134592743	134593073
chr10	92694349	92694633		chr10	92694349	92694633
chr4	138835014	138835251		chr4	138835014	138835251
chr1	14760635	14760981		chr1	14760635	14760981
chr16	78326550	78326811		chr16	78326550	78326811
chr19	4510361	4510667		chr19	4510361	4510667
chr17	43782116	43782505		chr17	43782116	43782505
chr18	35658518	35658836		chr18	35658518	35658836
chr7	56781129	56781420		chr7	56781129	56781420
chr2	120125678	120125930		chr2	120125678	120125930
chr11	117946542	117946766		chr11	117946542	117946766
chr10	67576357	67576549		chr10	67576357	67576549
chr3	128532322	128532804		chr3	128532322	128532804
chr6	99574703	99575250		chr6	99574703	99575250
chr11	116732868	116733245		chr11	116732868	116733245
chr7	17541081	17541431		chr7	17541081	17541431
chr2	35546770	35546997		chr2	35546770	35546997
chr11	4671810	4672262		chr11	4671810	4672262
chr11	54581131	54581418		chr11	54581131	54581418
chr12	35997878	35998252		chr12	35997878	35998252
chr18	44744410	44744676		chr18	44744410	44744676
chr5	125683415	125683863		chr5	125683415	125683863
chr6	88931643	88931904		chr6	88931643	88931904
chr13	47273555	47273960		chr13	47273555	47273960
chr2	160832162	160832400		chr2	160832162	160832400
chr2	28447001	28447415		chr2	28447001	28447415
chr5	108319503	108319849		chr5	108319503	108319849
chr14	78281857	78282152		chr14	78281857	78282152
chr2	135740155	135740422		chr2	135740155	135740422
chr9	85068094	85068297		chr9	85068094	85068297
chr4	81843567	81843823		chr4	81843567	81843823
chr5	36826309	36826505		chr5	36826309	36826505
chr12	113856237	113856724		chr12	113856237	113856724
chr10	84314950	84315150		chr10	84314950	84315150
chr13	30283890	30284241		chr13	30283890	30284241
chr9	74942568	74942903		chr9	74942568	74942903
chr18	23633199	23633441		chr18	23633199	23633441
chr1	121932131	121932516		chr1	121932131	121932516
chr19	55924983	55925267		chr19	55924983	55925267
chr12	74366580	74366958		chr12	74366580	74366958
chr11	103665595	103665787		chr11	103665595	103665787
chrX	136912665	136913013		chrX	136912665	136913013
chr14	58739922	58740188		chr14	58739922	58740188
chr16	31527164	31527454		chr16	31527164	31527454
chr8	14497801	14497993		chr8	14497801	14497993
chr3	27201689	27201921		chr3	27201689	27201921
chr4	129320786	129321121		chr4	129320786	129321121
chr2	131690207	131690493		chr2	131690207	131690493
chr1	15669328	15669536		chr1	15669328	15669536
chr5	115748165	115748368		chr5	115748165	115748368
chr17	66123986	66124207		chr17	66123986	66124207
chr5	33899215	33899581		chr5	33899215	33899581
chr2	50688325	50688635		chr2	50688325	50688635
chr19	6331159	6331607		chr19	6331159	6331607
chr4	105789221	105789637		chr4	105789221	105789637
chr19	3341050	3341326		chr19	3341050	3341326
chr16	11024884	11025251		chr16	11024884	11025251
chr11	102818207	102818558		chr11	102818207	102818558
chr7	87424989	87425242		chr7	87424989	87425242
chr14	31530167	31530434		chr14	31530167	31530434
chr6	71209851	71210338		chr6	71209851	71210338
chr1	94600557	94601010		chr1	94600557	94601010
chr18	42145201	42145405		chr18	42145201	42145405
chr8	128380101	128380411		chr8	128380101	128380411
chr3	104104681	104104876		chr3	104104681	104104876
chr4	12118292	12118484		chr4	12118292	12118484
chr17	45157252	45157537		chr17	45157252	45157537
chr14	35007563	35007945		chr14	35007563	35007945
chr9	35274985	35275231		chr9	35274985	35275231
chr4	119798669	119799042		chr4	119798669	119799042
chr9	70736873	70737239		chr9	70736873	70737239
chr6	127951630	127951986		chr6	127951630	127951986
chr8	107828433	107828758		chr8	107828433	107828758
chr9	45737450	45737726		chr9	45737450	45737726
chr12	100561767	100562015		chr12	100561767	100562015
chr12	29240126	29240402		chr12	29240126	29240402
chr16	26041305	26041655		chr16	26041305	26041655
chr7	50809919	50810273		chr7	50809919	50810273
chr1	127316499	127316970		chr1	127316499	127316970
chr19	43769960	43770200		chr19	43769960	43770200
chr18	65374077	65374373		chr18	65374077	65374373
chr9	101699070	101699429		chr9	101699070	101699429
chr16	11505871	11506063		chr16	11505871	11506063
chr18	5387031	5387423		chr18	5387031	5387423
chr19	40733526	40733900		chr19	40733526	40733900
chr10	56502196	56502404		chr10	56502196	56502404
chr11	52178701	52179033		chr11	52178701	52179033
chr16	85148885	85149256		chr16	85148885	85149256
chr15	80355162	80355380		chr15	80355162	80355380
chr4	48701172	48701481		chr4	48701172	48701481
chr11	52788956	52789246		chr11	52788956	52789246
chr3	121076989	121077308		chr3	121076989	121077308
chr9	99739369	99739578		chr9	99739369	99739578
chr12	109435943	109436209		chr12	109435943	109436209
chr19	11088030	11088283		chr19	11088030	11088283
chr7	80864755	80865042		chr7	80864755	80865042
chr19	40525856	40526167		chr19	40525856	40526167
chr9	98238241	98238934		chr9	98238241	98238934
chr4	117100114	117100418		chr4	117100114	117100418
chr6	37971406	37971751		chr6	37971406	37971751
chr6	85289416	85289875		chr6	85289416	85289875
chr4	47587175	47587452		chr4	47587175	47587452
chr14	73712794	73713095		chr14	73712794	73713095
chr7	126528430	126528613		chr7	126528430	126528613
chr4	94832629	94832821		chr4	94832629	94832821
chr12	78826093	78826489		chr12	78826093	78826489
chr7	82473821	82474243		chr7	82473821	82474243
chr15	58773444	58773763		chr15	58773444	58773763
chr6	30530089	30530379		chr6	30530089	30530379
chr16	38368373	38368771		chr16	38368373	38368771
chr4	58301588	58302313		chr4	58301588	58302313
chr8	69205354	69205558		chr8	69205354	69205558
chr13	5422469	5422787		chr13	5422469	5422787
chr13	56759462	56759763		chr13	56759462	56759763
chr12	52983937	52984316		chr12	52983937	52984316
chr7	108598121	108598681		chr7	108598121	108598681
chr17	26733229	26733671		chr17	26733229	26733671
chr5	30907466	30907761		chr5	30907466	30907761
chr1	93127849	93128101		chr1	93127849	93128101
chr1	75356554	75357004		chr1	75356554	75357004
chr9	74935670	74936054		chr9	74935670	74936054
chr2	164607331	164607706		chr2	164607331	164607706
chr1	35993587	35993891		chr1	35993587	35993891
chr18	5463215	5463587		chr18	5463215	5463587
chr5	33613241	33613532		chr5	33613241	33613532
chr2	52206560	52206937		chr2	52206560	52206937
chr3	97198533	97198754		chr3	97198533	97198754
chr9	94631090	94631290		chr9	94631090	94631290
chr12	101339754	101340292		chr12	101339754	101340292
chr5	135433330	135433637		chr5	135433330	135433637
chr2	16090201	16090420		chr2	16090201	16090420
chr6	112798805	112799153		chr6	112798805	112799153
chr15	66723653	66724110		chr15	66723653	66724110
chr4	109117697	109118135		chr4	109117697	109118135
chr1	192164530	192164739		chr1	192164530	192164739
chr5	106286476	106286915		chr5	106286476	106286915
chr1	178959200	178959524		chr1	178959200	178959524
chr18	47962711	47963095		chr18	47962711	47963095
chr19	25549517	25549721		chr19	25549517	25549721
chr9	107149135	107149395		chr9	107149135	107149395
chr8	75101894	75102225		chr8	75101894	75102225
chr16	92788681	92788966		chr16	92788681	92788966
chr15	50954101	50954318		chr15	50954101	50954318
chr10	83912502	83912865		chr10	83912502	83912865
chr17	46305247	46305734		chr17	46305247	46305734
chr4	82516820	82517245		chr4	82516820	82517245
chr7	54253448	54253732		chr7	54253448	54253732
chr15	96305114	96305342		chr15	96305114	96305342
chr10	70757942	70758185		chr10	70757942	70758185
chr9	121731561	121732154		chr9	121731561	121732154
chr1	95080742	95081027		chr1	95080742	95081027
chr6	35376405	35376662		chr6	35376405	35376662
chrX	48494787	48494988		chrX	48494787	48494988
chr9	49788971	49789234		chr9	49788971	49789234
chr8	41981697	41982581		chr8	41981697	41982581
chr11	78263739	78264179		chr11	78263739	78264179
chr15	86002575	86002901		chr15	86002575	86002901
chr12	88013128	88013785		chr12	88013128	88013785
chr2	75569458	75569784		chr2	75569458	75569784
chr2	132116590	132116868		chr2	132116590	132116868
chr12	114265680	114266091		chr12	114265680	114266091
chr12	17536144	17536348		chr12	17536144	17536348
chr10	83523475	83523799		chr10	83523475	83523799
chr17	74595346	74595676		chr17	74595346	74595676
chr5	34291012	34291283		chr5	34291012	34291283
chr5	31504070	31504316		chr5	31504070	31504316
chr5	152033047	152033376		chr5	152033047	152033376
chr16	94942398	94942828		chr16	94942398	94942828
chr5	4668101	4668414		chr5	4668101	4668414
chr5	37903025	37903336		chr5	37903025	37903336
chr8	79785133	79785473		chr8	79785133	79785473
chr11	52881726	52882184		chr11	52881726	52882184
chr1	183967381	183967653		chr1	183967381	183967653
chr2	93647212	93647454		chr2	93647212	93647454
chr2	73449892	73450266		chr2	73449892	73450266
chr19	37610833	37611265		chr19	37610833	37611265
chr10	124545788	124545980		chr10	124545788	124545980
chr13	46509383	46509792		chr13	46509383	46509792
chr10	59256216	59256783		chr10	59256216	59256783
chr16	11532746	11533046		chr16	11532746	11533046
chr14	61842608	61843052		chr14	61842608	61843052
chr15	97145798	97146194		chr15	97145798	97146194
chr2	153687644	153688043		chr2	153687644	153688043
chr7	90976230	90976582		chr7	90976230	90976582
chr9	47579979	47580492		chr9	47579979	47580492
chr6	120484053	120484300		chr6	120484053	120484300
chr14	23898067	23898310		chr14	23898067	23898310
chr1	93556061	93556270		chr1	93556061	93556270
chrX	158980845	158981059		chrX	158980845	158981059
chr3	103427837	103428172		chr3	103427837	103428172
chr17	31865999	31866630		chr17	31865999	31866630
chr7	37495427	37495772		chr7	37495427	37495772
chr4	109106250	109106610		chr4	109106250	109106610
chr6	72059021	72059914		chr6	72059021	72059914
chr11	113899505	113899717		chr11	113899505	113899717
chr6	28583456	28583782		chr6	28583456	28583782
chr13	29802463	29802841		chr13	29802463	29802841
chr11	85260838	85261280		chr11	85260838	85261280
chr9	102752091	102752335		chr9	102752091	102752335
chr19	34277189	34277420		chr19	34277189	34277420
chr7	71383892	71384379		chr7	71383892	71384379
chr12	31976245	31976606		chr12	31976245	31976606
chr2	70650146	70650428		chr2	70650146	70650428
chr9	61235689	61235919		chr9	61235689	61235919
chr10	127032461	127032691		chr10	127032461	127032691
chr16	10806234	10806513		chr16	10806234	10806513
chr16	14904610	14904940		chr16	14904610	14904940
chr18	6939925	6940266		chr18	6939925	6940266
chr6	62131329	62131546		chr6	62131329	62131546
chr18	54027705	54027978		chr18	54027705	54027978
chr2	163316365	163316728		chr2	163316365	163316728
chr9	56472681	56473195		chr9	56472681	56473195
chr2	151566943	151567207		chr2	151566943	151567207
chr10	125442314	125442565		chr10	125442314	125442565
chr18	12530482	12530723		chr18	12530482	12530723
chr16	7282330	7282692		chr16	7282330	7282692
chr7	3596057	3596475		chr7	3596057	3596475
chr8	82539754	82540114		chr8	82539754	82540114
chr2	28150028	28150383		chr2	28150028	28150383
chr14	62877820	62878214		chr14	62877820	62878214
chr14	46111703	46112050		chr14	46111703	46112050
chr17	86939279	86939529		chr17	86939279	86939529
chr8	32241520	32241776		chr8	32241520	32241776
chr3	56800983	56801318		chr3	56800983	56801318
chr18	45427870	45428114		chr18	45427870	45428114
chr13	36127477	36127736		chr13	36127477	36127736
chr4	148755076	148755365		chr4	148755076	148755365
chr12	81032593	81032817		chr12	81032593	81032817
chr2	33108298	33108540		chr2	33108298	33108540
chr9	56996005	56996433		chr9	56996005	56996433
chr1	24342825	24343267		chr1	24342825	24343267
chr4	8792708	8793334		chr4	8792708	8793334
chr3	97457305	97457545		chr3	97457305	97457545
chr11	54144860	54145320		chr11	54144860	54145320
chr1	36636855	36637486		chr1	36636855	36637486
chr14	52406714	52407044		chr14	52406714	52407044
chr2	117542944	117543140		chr2	117542944	117543140
chr17	84823911	84824137		chr17	84823911	84824137
chr8	129842700	129843140		chr8	129842700	129843140
chr10	13912043	13912307		chr10	13912043	13912307
chr15	27663846	27664179		chr15	27663846	27664179
chr16	57290425	57290703		chr16	57290425	57290703
chr14	119080332	119080637		chr14	119080332	119080637
chr5	20768266	20768431		chr5	20768266	20768431
chr13	100078360	100078712		chr13	100078360	100078712
chr9	51245203	51245615		chr9	51245203	51245615
chr5	73733689	73734116		chr5	73733689	73734116
chr15	37710017	37710391		chr15	37710017	37710391
chr4	119921582	119921920		chr4	119921582	119921920
chr7	134511878	134512317		chr7	134511878	134512317
chr7	119969989	119970315		chr7	119969989	119970315
chr11	94083082	94083315		chr11	94083082	94083315
chr4	119185159	119185498		chr4	119185159	119185498
chr2	28101653	28102226		chr2	28101653	28102226
chr14	10292539	10292930		chr14	10292539	10292930
chr10	76087635	76087975		chr10	76087635	76087975
chr5	115501805	115502407		chr5	115501805	115502407
chr4	135314827	135315123		chr4	135314827	135315123
chr5	21033207	21033474		chr5	21033207	21033474
chr9	56355567	56355850		chr9	56355567	56355850
chr5	96592909	96593529		chr5	96592909	96593529
chr11	47579439	47579703		chr11	47579439	47579703
chr16	71851788	71852198		chr16	71851788	71852198
chr7	105302391	105302874		chr7	105302391	105302874
chr4	83603280	83603547		chr4	83603280	83603547
chr4	153379546	153380146		chr4	153379546	153380146
chr13	110441945	110442309		chr13	110441945	110442309
chr11	28848491	28848850		chr11	28848491	28848850
chr12	112886317	112886668		chr12	112886317	112886668
chr5	144749763	144750280		chr5	144749763	144750280
chr2	103970315	103970630		chr2	103970315	103970630
chr4	130124709	130124918		chr4	130124709	130124918
chr12	15818466	15818835		chr12	15818466	15818835
chr19	4099105	4099472		chr19	4099105	4099472
chr1	90908041	90908420		chr1	90908041	90908420
chr5	148943774	148944110		chr5	148943774	148944110
chr7	139615215	139615571		chr7	139615215	139615571
chr1	51921714	51922007		chr1	51921714	51922007
chr6	140483984	140484340		chr6	140483984	140484340
chr15	5066465	5066784		chr15	5066465	5066784
chr11	48636308	48636660		chr11	48636308	48636660
chr7	97432888	97433124		chr7	97432888	97433124
chr1	167040819	167041172		chr1	167040819	167041172
chr18	75756668	75756959		chr18	75756668	75756959
chr5	132187356	132187655		chr5	132187356	132187655
chr7	19929782	19930204		chr7	19929782	19930204
chr8	81998569	81998957		chr8	81998569	81998957
chr5	5056390	5056858		chr5	5056390	5056858
chr16	17276270	17276637		chr16	17276270	17276637
chr11	6296643	6296860		chr11	6296643	6296860
chr2	32946428	32946620		chr2	32946428	32946620
chr19	55848750	55849283		chr19	55848750	55849283
chr6	100518177	100518530		chr6	100518177	100518530
chr18	57626348	57626633		chr18	57626348	57626633
chr18	61985474	61985743		chr18	61985474	61985743
chr15	101419416	101419819		chr15	101419416	101419819
chr18	61773841	61774079		chr18	61773841	61774079
chr6	114788906	114789258		chr6	114788906	114789258
chr9	108120265	108120854		chr9	108120265	108120854
chr3	50086371	50086734		chr3	50086371	50086734
chr5	114215667	114215863		chr5	114215667	114215863
chr2	113167837	113168096		chr2	113167837	113168096
chr4	133016999	133017355		chr4	133016999	133017355
chr10	122586590	122586867		chr10	122586590	122586867
chr10	69198934	69199410		chr10	69198934	69199410
chr14	77348760	77349019		chr14	77348760	77349019
chr13	32570857	32571056		chr13	32570857	32571056
chr19	6922382	6922826		chr19	6922382	6922826
chr13	104460825	104461070		chr13	104460825	104461070
chr14	10075948	10076198		chr14	10075948	10076198
chr6	136650425	136650742		chr6	136650425	136650742
chr16	76352980	76353267		chr16	76352980	76353267
chr15	68025834	68026356		chr15	68025834	68026356
chr11	112962159	112962457		chr11	112962159	112962457
chr15	74554824	74555162		chr15	74554824	74555162
chr5	136788022	136788329		chr5	136788022	136788329
chr8	97778625	97778947		chr8	97778625	97778947
chr8	80101598	80101862		chr8	80101598	80101862
chr19	4547913	4548133		chr19	4547913	4548133
chr19	5350928	5351120		chr19	5350928	5351120
chr5	131419521	131419715		chr5	131419521	131419715
chr7	4466037	4466328		chr7	4466037	4466328
chr16	32776721	32777163		chr16	32776721	32777163
chr9	60592842	60593085		chr9	60592842	60593085
chr10	59725214	59725481		chr10	59725214	59725481
chr9	74870629	74870899		chr9	74870629	74870899
chr7	88796149	88796380		chr7	88796149	88796380
chr2	30167098	30167413		chr2	30167098	30167413
chr7	47457920	47458513		chr7	47457920	47458513
chr8	11358428	11358661		chr8	11358428	11358661
chr11	119076404	119076616		chr11	119076404	119076616
chr7	66282876	66283068		chr7	66282876	66283068
chr7	25626063	25626381		chr7	25626063	25626381
chr5	124656140	124656449		chr5	124656140	124656449
chr12	85955392	85955823		chr12	85955392	85955823
chr2	127786903	127787228		chr2	127786903	127787228
chr1	36592653	36592944		chr1	36592653	36592944
chr14	15903735	15903976		chr14	15903735	15903976
chr9	69515209	69515463		chr9	69515209	69515463
chr7	88741705	88742023		chr7	88741705	88742023
chr19	55443508	55443775		chr19	55443508	55443775
chr4	149256710	149256902		chr4	149256710	149256902
chr12	113047940	113048269		chr12	113047940	113048269
chr19	47053655	47054091		chr19	47053655	47054091
chr12	113047009	113047412		chr12	113047009	113047412
chr11	82403315	82403618		chr11	82403315	82403618
chr14	77711321	77711657		chr14	77711321	77711657
chr17	79853993	79854361		chr17	79853993	79854361
chr4	11927836	11928259		chr4	11927836	11928259
chr6	55010234	55010621		chr6	55010234	55010621
chr12	101230281	101230609		chr12	101230281	101230609
chr9	67031423	67031668		chr9	67031423	67031668
chr14	8871352	8871679		chr14	8871352	8871679
chrX	34703127	34703431		chrX	34703127	34703431
chr8	72438493	72438732		chr8	72438493	72438732
chr12	82731439	82731786		chr12	82731439	82731786
chr3	81722079	81722486		chr3	81722079	81722486
chr13	52368864	52369104		chr13	52368864	52369104
chr12	4824309	4824563		chr12	4824309	4824563
chr10	41820919	41821273		chr10	41820919	41821273
chr8	35271100	35271424		chr8	35271100	35271424
chr14	20528401	20528699		chr14	20528401	20528699
chr12	113845197	113845544		chr12	113845197	113845544
chr2	11147842	11148209		chr2	11147842	11148209
chr7	150326966	150327191		chr7	150326966	150327191
chr4	134186892	134187712		chr4	134186892	134187712
chr6	126530591	126530853		chr6	126530591	126530853
chr18	60797772	60798038		chr18	60797772	60798038
chr2	5532942	5533190		chr2	5532942	5533190
chr17	74818371	74818572		chr17	74818371	74818572
chr17	26030999	26031377		chr17	26030999	26031377
chr5	14226745	14226965		chr5	14226745	14226965
chr5	107093378	107093680		chr5	107093378	107093680
chr17	46688346	46688645		chr17	46688346	46688645
chr11	88281211	88281596		chr11	88281211	88281596
chr19	53096133	53096449		chr19	53096133	53096449
chr17	17729961	17730334		chr17	17729961	17730334
chr9	116252234	116252497		chr9	116252234	116252497
chr15	74492356	74492682		chr15	74492356	74492682
chr19	44079562	44079851		chr19	44079562	44079851
chr17	32490643	32491045		chr17	32490643	32491045
chr11	89643265	89643487		chr11	89643265	89643487
chrY	2869779	2870515		chrY	2869779	2870515
chr10	116429577	116429806		chr10	116429577	116429806
chr18	55852900	55853310		chr18	55852900	55853310
chr2	160238948	160239189		chr2	160238948	160239189
chr10	85783907	85784294		chr10	85783907	85784294
chr8	77558496	77558756		chr8	77558496	77558756
chr7	143214716	143215148		chr7	143214716	143215148
chr4	115405503	115405743		chr4	115405503	115405743
chr11	53611836	53612080		chr11	53611836	53612080
chr1	36704402	36704853		chr1	36704402	36704853
chr17	35694437	35694752		chr17	35694437	35694752
chr1	34195774	34196092		chr1	34195774	34196092
chr10	58260367	58260616		chr10	58260367	58260616
chr3	21960288	21960634		chr3	21960288	21960634
chr3	69145524	69145716		chr3	69145524	69145716
chr9	72296384	72296594		chr9	72296384	72296594
chr2	3600942	3601543		chr2	3600942	3601543
chr4	131368465	131368733		chr4	131368465	131368733
chr7	97468649	97469002		chr7	97468649	97469002
chr18	77523781	77523986		chr18	77523781	77523986
chr3	135148203	135148464		chr3	135148203	135148464
chr16	37440931	37441347		chr16	37440931	37441347
chr15	67731440	67731709		chr15	67731440	67731709
chr1	158966832	158967476		chr1	158966832	158967476
chr17	65141985	65142219		chr17	65141985	65142219
chr11	72755345	72755619		chr11	72755345	72755619
chr6	116586638	116587236		chr6	116586638	116587236
chr8	119895878	119896221		chr8	119895878	119896221
chr1	90535981	90536769		chr1	90535981	90536769
chr6	115667246	115667671		chr6	115667246	115667671
chr15	79601102	79601552		chr15	79601102	79601552
chr2	92793657	92794034		chr2	92793657	92794034
chr3	65649451	65649738		chr3	65649451	65649738
chr6	112300476	112300801		chr6	112300476	112300801
chr5	42077119	42077458		chr5	42077119	42077458
chr5	38764411	38764603		chr5	38764411	38764603
chr5	115218245	115218615		chr5	115218245	115218615
chr1	159021045	159021376		chr1	159021045	159021376
chr15	71156910	71157399		chr15	71156910	71157399
chr15	101603919	101604148		chr15	101603919	101604148
chr12	66068135	66068330		chr12	66068135	66068330
chr16	67137054	67137264		chr16	67137054	67137264
chr5	33068054	33068414		chr5	33068054	33068414
chr12	32656465	32656795		chr12	32656465	32656795
chr11	110219661	110219898		chr11	110219661	110219898
chr15	96523793	96524023		chr15	96523793	96524023
chr9	78146116	78146448		chr9	78146116	78146448
chr13	60149221	60149656		chr13	60149221	60149656
chr17	50319294	50319521		chr17	50319294	50319521
chr11	117865096	117865362		chr11	117865096	117865362
chr3	86578782	86579181		chr3	86578782	86579181
chr4	140501183	140501375		chr4	140501183	140501375
chr3	130857431	130857997		chr3	130857431	130857997
chr11	45886546	45886904		chr11	45886546	45886904
chr11	120221359	120221799		chr11	120221359	120221799
chr7	152297543	152297818		chr7	152297543	152297818
chr4	55192279	55192753		chr4	55192279	55192753
chr3	60213304	60213533		chr3	60213304	60213533
chr8	8299789	8300069		chr8	8299789	8300069
chr9	14395210	14395497		chr9	14395210	14395497
chr5	147723918	147724141		chr5	147723918	147724141
chr1	80798628	80798974		chr1	80798628	80798974
chr15	31401366	31401688		chr15	31401366	31401688
chr1	194955382	194955703		chr1	194955382	194955703
chr18	53883591	53884100		chr18	53883591	53884100
chr9	54117810	54118161		chr9	54117810	54118161
chr11	4183951	4184157		chr11	4183951	4184157
chr16	47014567	47014917		chr16	47014567	47014917
chr2	167484157	167484481		chr2	167484157	167484481
chr4	131079820	131080032		chr4	131079820	131080032
chr11	108226617	108226908		chr11	108226617	108226908
chr3	81107979	81108664		chr3	81107979	81108664
chr2	93309352	93309776		chr2	93309352	93309776
chr9	99750476	99750815		chr9	99750476	99750815
chr7	6701974	6702467		chr7	6701974	6702467
chr18	83854164	83854529		chr18	83854164	83854529
chr2	163771890	163772163		chr2	163771890	163772163
chr12	55799014	55799213		chr12	55799014	55799213
chr2	39155582	39155783		chr2	39155582	39155783
chr11	95334301	95334585		chr11	95334301	95334585
chr1	139513877	139514429		chr1	139513877	139514429
chr4	83462926	83463155		chr4	83462926	83463155
chr16	80513117	80513424		chr16	80513117	80513424
chr13	16268334	16268696		chr13	16268334	16268696
chr9	65687714	65688011		chr9	65687714	65688011
chr14	47596663	47596897		chr14	47596663	47596897
chr18	76245165	76245478		chr18	76245165	76245478
chr2	129010639	129011004		chr2	129010639	129011004
chr8	88028519	88029075		chr8	88028519	88029075
chr16	36566434	36566750		chr16	36566434	36566750
chr11	74261466	74261882		chr11	74261466	74261882
chr11	76307076	76307742		chr11	76307076	76307742
chr11	18888664	18888985		chr11	18888664	18888985
chr11	81988434	81988652		chr11	81988434	81988652
chr11	108683594	108683832		chr11	108683594	108683832
chr2	14085882	14086493		chr2	14085882	14086493
chr11	69270496	69270862		chr11	69270496	69270862
chr13	42006171	42006513		chr13	42006171	42006513
chr11	56943740	56943949		chr11	56943740	56943949
chr5	67388288	67388603		chr5	67388288	67388603
chr19	57758369	57758584		chr19	57758369	57758584
chr6	149325800	149326056		chr6	149325800	149326056
chr6	117150391	117150749		chr6	117150391	117150749
chr4	45714786	45714994		chr4	45714786	45714994
chr9	72239688	72239908		chr9	72239688	72239908
chr19	5725003	5725402		chr19	5725003	5725402
chr7	37112963	37113282		chr7	37112963	37113282
chr12	101664363	101664908		chr12	101664363	101664908
[truncated: 34,353 more rows]
