# Supplementary material for: MyoD is a 3D genome structure organizer for muscle cell identity
Source: Nat Commun. 2022 Jan 11;13:205. doi: 10.1038/s41467-021-27865-6 (PMC8752600; doi:10.1038/s41467-021-27865-6)
Supplement: Supplementary file 6 — Supplementary Dataset 4 [file 41467_2021_27865_MOESM6_ESM.xls]

## Sheet: Supplementary Data 4
# Supplementary Data 4. Intersection of differential loops during differentiation and upon MyoD knock out.
P-values were defined with DESeq2 based on negative binomial generalized linear models and were adjusted by Benjamini and Hochberg method.
chrX	startX	endX	chrY	startY	endY	loop statics (WT-DM vs WT-GM )							genes and peak dynamics on two anchors (WT-DM vs WT-GM )										loop statics (MKO-DM vs WT-DM )							genes and peak dynamics on two anchors (MKO-DM vs WT-DM )
						diffloop	baseMean	log2FoldChange	lfcSE	pvalue	FDR	resol	gene1.1	CTCF1.1	K27ac1.1	MyoD1	pb_myod1	gene2.1	CTCF2.1	K27ac2.1	MyoD2	pb_myod2	diffloop.1	baseMean.1	log2FoldChange.1	lfcSE.1	pvalue.1	FDR.1	resol.1	gene1.1.1	CTCF1.1.1	K27ac1.1.1	gene2.1.1	CTCF2.1.1	K27ac2.1.1
chr1	4505000	4510000	chr1	4750000	4755000	NA	NA	NA	NA	NA	NA	NA	NA	NA	NA	NA	0	NA	NA	NA	NA	0	N	1.25605	0.0107178	0.246388	0.965303	0.997584	5k	-1	none	.	-1	.	.
chr1	4480000	4490000	chr1	4750000	4760000	N	2.37797	0.0620611	0.165743	0.708076	0.855409	10k	Sox17	none	.	.	0	-1	none	.	.	0	NA	NA	NA	NA	NA	NA	NA	NA	NA	NA	NA	NA	NA
chr1	4560000	4570000	chr1	4750000	4760000	N	2.28455	-0.259286	0.178611	0.146589	0.377704	10k	-1	none	.	.	0	-1	none	.	.	0	NA	NA	NA	NA	NA	NA	NA	NA	NA	NA	NA	NA	NA
chr1	4505000	4510000	chr1	4755000	4760000	N	1.29263	0.218245	0.234592	0.352206	0.783896	5k	-1	none	.	.	0	-1	none	.	.	0	N	1.1503	-0.0213016	0.237156	0.928429	0.997584	5k	-1	none	.	-1	none	.
chr1	4770000	4775000	chr1	4845000	4850000	N	1.48644	0.00434569	0.219732	0.984221	0.993681	5k	Mrpl15	gained	none	.	0	Tcea1	none	none	.	0	N	1.17946	-0.226861	0.243169	0.350853	0.909621	5k	Mrpl15	none	none	Tcea1	none	none
chr1	4775000	4780000	chr1	4845000	4850000	N	1.71597	-0.113376	0.211023	0.591082	0.82391	5k	Mrpl15	.	none	.	1	Tcea1	none	none	.	0	N	1.318	-0.12634	0.233967	0.589204	0.968593	5k	Mrpl15	.	none	Tcea1	none	none
chr1	4900000	4905000	chr1	5070000	5075000	N	0.603945	0.378067	0.328743	0.250129	0.701616	5k	-1	.	.	.	1	Atp6v1h	.	none	.	0	N	0.513959	-0.607857	0.366256	0.0969847	0.968957	5k	-1	.	.	Atp6v1h	.	lost
chr1	5010000	5015000	chr1	5070000	5075000	NA	NA	NA	NA	NA	NA	NA	NA	NA	NA	NA	1	NA	NA	NA	NA	0	N	0.655921	-0.179893	0.287819	0.531956	0.953775	5k	Rgs20	lost	.	Atp6v1h	.	lost
chr1	4770000	4780000	chr1	5070000	5080000	N	1.44003	-0.0603278	0.221841	0.785667	0.898871	10k	Mrpl15	gained	none	.	1	Atp6v1h	none	none	.	0	NA	NA	NA	NA	NA	NA	NA	NA	NA	NA	NA	NA	NA
chr1	4760000	4770000	chr1	5890000	5900000	NA	NA	NA	NA	NA	NA	NA	NA	NA	NA	NA	0	NA	NA	NA	NA	0	N	0.236378	0.796458	0.586622	0.174559	0.889008	10k	-1	none	.	-1	none	.
chr1	4840000	4850000	chr1	6200000	6210000	NA	NA	NA	NA	NA	NA	NA	NA	NA	NA	NA	0	NA	NA	NA	NA	0	N	0.409529	0.814244	0.401755	0.0426911	0.692849	10k	Tcea1	none	none	Rb1cc1	lost	none
chr1	6260000	6265000	chr1	6315000	6320000	NA	NA	NA	NA	NA	NA	NA	NA	NA	NA	NA	0	NA	NA	NA	NA	0	N	1.40361	0.16447	0.511043	0.747581	0.985566	5k	-1	none	.	-1	.	.
chr1	6260000	6265000	chr1	6390000	6395000	WT_DM	0.946404	0.736121	0.273517	0.00711697	0.0717566	5k	-1	none	.	.	0	-1	none	.	.	0	N	0.778771	-0.564617	0.286591	0.0488255	0.5303	5k	-1	none	.	-1	none	.
chr1	6395000	6400000	chr1	6470000	6475000	N	1.60675	-0.36967	0.391965	0.34562	0.638777	5k	-1	none	.	.	0	St18	lost	.	.	0	NA	NA	NA	NA	NA	NA	NA	NA	NA	NA	NA	NA	NA
chr1	6400000	6410000	chr1	6470000	6480000	WT_GM	6.57051	-0.571062	0.140229	4.65e-05	0.00125284	10k	-1	none	.	.	0	St18	lost	.	.	0	N	0.93521	-0.302507	0.254059	0.233773	0.835974	5k	-1	none	.	St18	none	.
chr1	6750000	6755000	chr1	6810000	6815000	N	1.71584	-0.141942	0.206415	0.491671	0.759995	5k	-1	.	.	.	1	-1	.	.	none	1	N	1.21285	-0.134885	0.249686	0.589045	0.968593	5k	-1	.	.	-1	.	.
chr1	6465000	6470000	chr1	6840000	6845000	N	0.735277	-0.143149	0.336478	0.67052	0.926335	5k	-1	lost	.	.	0	-1	.	.	.	0	NA	NA	NA	NA	NA	NA	NA	NA	NA	NA	NA	NA	NA
chr1	6470000	6480000	chr1	6840000	6850000	NA	NA	NA	NA	NA	NA	NA	NA	NA	NA	NA	0	NA	NA	NA	NA	0	N	2.01452	0.195024	0.207238	0.346673	0.968846	10k	St18	none	.	-1	lost	.
chr1	6640000	6650000	chr1	6840000	6850000	N	1.91165	-0.370287	0.21469	0.0845723	0.283047	10k	-1	.	.	.	0	-1	none	.	.	0	NA	NA	NA	NA	NA	NA	NA	NA	NA	NA	NA	NA	NA
chr1	6395000	6400000	chr1	6845000	6850000	N	1.46877	0.298028	0.226111	0.187484	0.643149	5k	-1	none	.	.	0	-1	none	.	.	0	N	1.21218	-0.172773	0.24876	0.487345	0.997584	5k	-1	none	.	-1	lost	.
chr1	6400000	6405000	chr1	6845000	6850000	NA	NA	NA	NA	NA	NA	NA	NA	NA	NA	NA	0	NA	NA	NA	NA	0	N	1.18059	0.0618185	0.563346	0.91262	0.997584	5k	-1	none	.	-1	lost	.
chr1	6200000	6205000	chr1	7075000	7080000	N	0.271221	-0.106735	0.57224	0.852036	NA	5k	Rb1cc1	gained	none	.	0	Pcmtd1	gained	gained	.	0	N	0.233176	-0.222892	0.768856	0.771892	0.997584	5k	Rb1cc1	lost	none	Pcmtd1	none	none
chr1	6205000	6210000	chr1	7075000	7080000	N	0.277412	0.172613	0.539419	0.74897	NA	5k	Rb1cc1	gained	none	.	0	Pcmtd1	gained	gained	.	0	N	0.231444	-0.243155	0.702322	0.729181	0.997584	5k	Rb1cc1	lost	none	Pcmtd1	none	none
chr1	6390000	6400000	chr1	7130000	7140000	N	1.32001	0.201938	0.247373	0.414311	0.652911	10k	-1	none	.	.	0	-1	gained	.	.	0	NA	NA	NA	NA	NA	NA	NA	NA	NA	NA	NA	NA	NA
chr1	6400000	6410000	chr1	7130000	7140000	N	1.30484	0.215227	0.239038	0.367914	0.613358	10k	-1	none	.	.	0	-1	gained	.	.	0	N	0.973873	-0.61737	0.278186	0.0264685	0.61802	10k	-1	none	.	-1	none	.
chr1	6395000	6400000	chr1	7190000	7195000	N	0.261843	-0.779298	0.410722	0.057777	NA	5k	-1	none	.	.	0	-1	none	.	.	0	NA	NA	NA	NA	NA	NA	NA	NA	NA	NA	NA	NA	NA
chr1	7075000	7080000	chr1	7385000	7390000	N	0.292977	-0.240798	0.465613	0.605041	NA	5k	Pcmtd1	gained	gained	.	0	-1	none	none	.	0	N	0.232485	0.225308	0.51447	0.661429	0.997584	5k	Pcmtd1	none	none	-1	lost	none
chr1	7210000	7215000	chr1	7385000	7390000	N	0.592789	0.728626	0.318771	0.0222698	0.299657	5k	-1	.	.	.	0	-1	none	none	.	0	N	0.486837	-0.391354	0.337258	0.245886	0.997584	5k	-1	.	.	-1	lost	none
chr1	7070000	7080000	chr1	9530000	9540000	N	0.393211	0.199627	0.40415	0.621347	NA	10k	Pcmtd1	gained	gained	.	0	Rrs1	none	lost	.	0	NA	NA	NA	NA	NA	NA	NA	NA	NA	NA	NA	NA	NA
chr1	7080000	7090000	chr1	9530000	9540000	N	0.472152	0.357299	0.380251	0.347403	0.596251	10k	Pcmtd1	none	gained	.	0	Rrs1	none	lost	.	0	N	0.378003	-0.273209	0.4345	0.529487	0.987468	10k	Pcmtd1	none	none	Rrs1	none	none
chr1	7210000	7220000	chr1	9530000	9540000	NA	NA	NA	NA	NA	NA	NA	NA	NA	NA	NA	0	NA	NA	NA	NA	0	N	0.36802	0.145331	0.423658	0.731569	0.999455	10k	-1	.	.	Rrs1	none	none
chr1	7385000	7390000	chr1	9535000	9540000	N	0.221818	-0.273351	0.508879	0.591154	NA	5k	-1	none	none	.	0	Rrs1	none	lost	.	0	N	0.134547	-0.566694	0.85038	0.505155	0.997584	5k	-1	lost	none	Rrs1	lost	none
chr1	9610000	9620000	chr1	9680000	9690000	WT_DM	11.2044	0.48967	0.104532	2.81e-06	0.000164256	10k	2610203C22Rik	none	gained	.	0	Mybl1	none	none	.	0	N	2.18294	-0.184353	0.194443	0.343077	0.906739	5k	-1	none	.	Mybl1	none	none
chr1	9535000	9540000	chr1	9685000	9690000	N	1.32145	-0.145221	0.218485	0.50626	0.770674	5k	Rrs1	none	lost	.	0	Mybl1	none	none	.	0	N	1.0653	-0.00774664	0.237178	0.973944	0.998123	5k	Rrs1	lost	none	Mybl1	none	none
chr1	9555000	9560000	chr1	9685000	9690000	N	2.16872	0.224008	0.173262	0.19605	0.476137	5k	-1	none	.	.	0	Mybl1	none	none	.	0	N	1.90325	-0.0526959	0.196895	0.78898	0.986786	5k	-1	lost	.	Mybl1	none	none
chr1	9565000	9570000	chr1	9685000	9690000	N	1.97618	0.247599	0.205253	0.227698	0.515809	5k	-1	.	.	.	0	Mybl1	none	none	.	0	N	1.71653	-0.00465895	0.223194	0.983346	0.998949	5k	-1	.	.	Mybl1	none	none
chr1	9535000	9540000	chr1	9690000	9695000	N	1.38564	-0.336269	0.207418	0.104973	0.52588	5k	Rrs1	none	lost	.	0	Mybl1	none	none	.	0	N	1.18715	0.0826551	0.222858	0.710722	0.997584	5k	Rrs1	lost	none	Mybl1	none	none
chr1	9610000	9615000	chr1	9690000	9695000	N	2.27633	0.364865	0.195196	0.0615908	0.253902	5k	-1	none	.	.	0	Mybl1	none	none	.	0	N	2.01568	-0.169187	0.210076	0.420612	0.933087	5k	-1	none	.	Mybl1	none	none
chr1	9690000	9695000	chr1	9735000	9740000	N	2.15001	0.0954643	0.199066	0.63154	0.847106	5k	Mybl1	none	none	.	0	1700034P13Rik	.	none	.	1	N	1.78942	0.0167004	0.227988	0.941606	0.995184	5k	Mybl1	none	none	1700034P13Rik	.	none
chr1	9760000	9770000	chr1	9910000	9920000	N	6.1944	0.0148888	0.140427	0.915562	0.954495	10k	-1	none	gained	.	0	-1	.	.	.	0	NA	NA	NA	NA	NA	NA	NA	NA	NA	NA	NA	NA	NA
chr1	9535000	9540000	chr1	9930000	9935000	N	0.363027	0.1646	0.38232	0.666811	NA	5k	Rrs1	none	lost	.	0	Snord87	.	lost	.	0	N	0.286387	-0.774675	0.473068	0.101514	0.974915	5k	Rrs1	lost	none	Snord87	.	none
chr1	9760000	9770000	chr1	9930000	9940000	WT_DM	5.53858	0.37652	0.134863	0.00524052	0.0619038	10k	-1	none	gained	.	0	Snord87	.	lost	.	0	N	1.44635	-0.439662	0.211632	0.0377575	0.862922	5k	-1	lost	lost	Snord87	.	none
chr1	9760000	9765000	chr1	9995000	10000000	N	1.66245	0.0822296	0.222487	0.711686	0.93583	5k	-1	none	gained	.	0	Ppp1r42	none	.	.	0	N	1.46411	0.0414943	0.232752	0.858506	0.997584	5k	-1	lost	lost	Ppp1r42	lost	.
chr1	9930000	9935000	chr1	10025000	10030000	N	1.44376	-0.218715	0.217964	0.315644	0.60974	5k	Snord87	.	lost	.	0	Cops5	none	none	.	0	N	1.06835	0.00799712	0.23299	0.972619	0.998062	5k	Snord87	.	none	Cops5	none	none
chr1	9760000	9765000	chr1	10075000	10080000	N	1.20125	-0.0834615	0.232543	0.719664	0.937746	5k	-1	none	gained	.	0	-1	none	.	.	0	N	0.952747	-0.00444471	0.264403	0.986588	0.998604	5k	-1	lost	lost	-1	none	.
chr1	10220000	10225000	chr1	10580000	10585000	N	0.365471	0.0841636	0.434123	0.846277	NA	5k	Arfgef1	none	gained	none	1	-1	.	none	.	1	NA	NA	NA	NA	NA	NA	NA	NA	NA	NA	NA	NA	NA
chr1	10470000	10480000	chr1	10750000	10760000	N	1.64886	0.00671677	0.243939	0.978033	0.991356	10k	-1	none	.	.	0	-1	none	.	.	0	N	1.34943	0.248042	0.275422	0.367808	0.972976	10k	-1	none	.	-1	none	.
chr1	10470000	10480000	chr1	10760000	10770000	NA	NA	NA	NA	NA	NA	NA	NA	NA	NA	NA	0	NA	NA	NA	NA	0	N	1.33412	0.398254	0.219823	0.0700322	0.753773	10k	-1	none	.	-1	lost	.
chr1	10825000	10830000	chr1	11125000	11130000	N	1.32466	-0.168689	0.235376	0.473572	0.854919	5k	-1	none	.	.	0	-1	none	.	.	0	N	1.25238	-0.0463781	0.247748	0.851505	0.997584	5k	-1	none	.	-1	lost	.
chr1	10825000	10830000	chr1	11130000	11135000	NA	NA	NA	NA	NA	NA	NA	NA	NA	NA	NA	0	NA	NA	NA	NA	0	N	1.08701	-0.310917	0.263253	0.237579	0.997584	5k	-1	none	.	-1	lost	.
chr1	10825000	10830000	chr1	11135000	11140000	N	1.04877	0.18997	0.263633	0.471164	0.853863	5k	-1	none	.	.	0	-1	none	.	.	0	N	0.929353	-0.358144	0.287914	0.213527	0.997584	5k	-1	none	.	-1	none	.
chr1	10820000	10830000	chr1	11400000	11410000	N	1.00401	-0.532039	0.267505	0.0467135	0.205251	10k	-1	none	.	.	0	A830018L16Rik	none	.	.	0	N	0.782952	0.447553	0.283164	0.113983	0.830193	10k	-1	none	.	A830018L16Rik	lost	.
chr1	10825000	10830000	chr1	11555000	11560000	N	0.41953	-0.49298	0.422245	0.243	NA	5k	-1	none	.	.	0	-1	none	.	.	0	N	0.361131	-0.0930755	0.462536	0.84052	0.997584	5k	-1	none	.	-1	none	.
chr1	11140000	11145000	chr1	11555000	11560000	NA	NA	NA	NA	NA	NA	NA	NA	NA	NA	NA	0	NA	NA	NA	NA	0	N	0.407012	-0.281821	0.386569	0.465983	0.997584	5k	-1	none	.	-1	none	.
chr1	12220000	12230000	chr1	12380000	12390000	N	2.40921	0.13155	0.20407	0.519166	0.733609	10k	-1	.	.	.	0	-1	none	none	.	0	N	1.83644	0.208117	0.222855	0.350373	0.968846	10k	-1	.	.	-1	none	none
chr1	12280000	12285000	chr1	12385000	12390000	NA	NA	NA	NA	NA	NA	NA	NA	NA	NA	NA	1	NA	NA	NA	NA	0	N	1.10154	0.171202	0.718408	0.811643	0.98777	5k	-1	none	none	-1	none	none
chr1	12620000	12630000	chr1	12670000	12680000	WT_GM	7.48535	-0.242924	0.100592	0.0157371	0.078867	10k	-1	.	.	.	1	Sulf1	.	.	.	0	NA	NA	NA	NA	NA	NA	NA	NA	NA	NA	NA	NA	NA
chr1	12280000	12290000	chr1	12680000	12690000	NA	NA	NA	NA	NA	NA	NA	NA	NA	NA	NA	1	NA	NA	NA	NA	1	N	1.32222	0.195873	0.319063	0.539281	0.990852	10k	-1	none	none	Sulf1	none	none
chr1	11650000	11655000	chr1	12820000	12825000	NA	NA	NA	NA	NA	NA	NA	NA	NA	NA	NA	0	NA	NA	NA	NA	0	N	0.74086	-0.595393	0.291392	0.0410256	0.884956	5k	-1	.	.	-1	none	.
chr1	12700000	12705000	chr1	12820000	12825000	N	1.53439	0.508713	0.229138	0.0264109	0.157041	5k	-1	.	.	.	0	-1	none	.	.	0	N	1.47406	-0.146447	0.225999	0.516987	0.952177	5k	-1	.	.	-1	none	.
chr1	12280000	12290000	chr1	12820000	12830000	N	1.4879	-0.224962	0.209452	0.2828	0.534538	10k	-1	none	none	none	1	-1	none	.	.	0	N	1.20012	0.126883	0.23374	0.587241	0.992831	10k	-1	none	none	-1	none	none
chr1	11635000	11640000	chr1	12825000	12830000	N	0.745382	0.513738	0.295556	0.0821746	0.482783	5k	-1	.	.	.	0	-1	none	.	.	0	N	0.627171	-0.360134	0.315764	0.254072	0.997584	5k	-1	.	.	-1	none	none
chr1	11650000	11655000	chr1	12825000	12830000	N	0.755052	0.218539	0.269541	0.417491	0.821482	5k	-1	.	.	.	0	-1	none	.	.	0	N	0.655769	-0.221821	0.284088	0.43491	0.997584	5k	-1	.	.	-1	none	none
chr1	12685000	12690000	chr1	12825000	12830000	NA	NA	NA	NA	NA	NA	NA	NA	NA	NA	NA	0	NA	NA	NA	NA	0	N	1.12108	0.162794	0.242647	0.50228	0.950446	5k	Sulf1	none	.	-1	none	none
chr1	12690000	12695000	chr1	12825000	12830000	NA	NA	NA	NA	NA	NA	NA	NA	NA	NA	NA	0	NA	NA	NA	NA	0	N	1.09946	-0.0490827	0.255637	0.847741	0.991195	5k	-1	none	.	-1	none	none
chr1	12855000	12860000	chr1	12975000	12980000	NA	NA	NA	NA	NA	NA	NA	NA	NA	NA	NA	0	NA	NA	NA	NA	0	N	1.34584	-0.0389862	0.214622	0.855857	0.992798	5k	-1	lost	.	Slco5a1	.	.
chr1	12860000	12865000	chr1	12975000	12980000	N	1.70477	0.196806	0.197806	0.319763	0.613479	5k	-1	.	.	.	0	Slco5a1	.	.	.	0	N	1.48584	-0.0509248	0.214747	0.81255	0.98777	5k	-1	.	.	Slco5a1	.	.
chr1	12855000	12860000	chr1	12980000	12985000	N	1.56556	0.299693	0.198069	0.130261	0.384889	5k	-1	none	none	.	0	Slco5a1	none	gained	.	0	N	1.35828	0.0100186	0.210764	0.962087	0.996988	5k	-1	lost	.	Slco5a1	lost	lost
chr1	12850000	12855000	chr1	13035000	13040000	N	1.73994	0.607764	0.213681	0.00445156	0.151646	5k	-1	none	none	.	0	-1	.	.	.	0	N	1.51397	-0.137125	0.226649	0.545173	0.997584	5k	-1	none	.	-1	.	.
chr1	12855000	12860000	chr1	13035000	13040000	N	1.65953	0.339433	0.211181	0.107986	0.530102	5k	-1	none	none	.	0	-1	.	.	.	0	N	1.4975	-0.127138	0.227107	0.575605	0.997584	5k	-1	lost	.	-1	.	.
chr1	12980000	12985000	chr1	13035000	13040000	WT_DM	2.85266	0.605915	0.176705	0.000605878	0.015477	5k	Slco5a1	none	gained	.	0	-1	.	.	.	0	N	2.38871	0.0323194	0.180825	0.858147	0.992798	5k	Slco5a1	lost	lost	-1	.	.
chr1	12850000	12855000	chr1	13040000	13045000	N	1.69747	0.23352	0.215488	0.278508	0.725036	5k	-1	none	none	.	0	-1	none	.	.	0	NA	NA	NA	NA	NA	NA	NA	NA	NA	NA	NA	NA	NA
chr1	12980000	12985000	chr1	13120000	13125000	N	1.3045	0.515939	0.224118	0.0213303	0.139359	5k	Slco5a1	none	gained	.	0	Prdm14	gained	.	.	0	N	1.02925	-0.362332	0.251308	0.149363	0.757778	5k	Slco5a1	lost	lost	Prdm14	lost	.
chr1	13035000	13040000	chr1	13120000	13125000	NA	NA	NA	NA	NA	NA	NA	NA	NA	NA	NA	0	NA	NA	NA	NA	0	N	2.84191	-0.194568	0.192662	0.312548	0.888788	5k	-1	.	.	Prdm14	lost	.
chr1	12850000	12860000	chr1	13120000	13130000	WT_DM	3.23189	0.635986	0.195713	0.00115573	0.0279339	10k	-1	none	none	.	0	Prdm14	gained	.	.	0	N	1.5208	-0.122795	0.231142	0.595243	0.997584	5k	-1	none	.	Prdm14	lost	.
chr1	13040000	13050000	chr1	13120000	13130000	WT_DM	11.7715	0.307026	0.127701	0.0162057	0.0800446	10k	-1	none	.	.	0	Prdm14	gained	.	.	0	N	3.12644	-0.157479	0.166584	0.344482	0.906892	5k	-1	none	.	Prdm14	lost	.
chr1	13220000	13230000	chr1	13280000	13290000	WT_DM	16.2429	0.355351	0.099642	0.00036209	0.00573686	10k	-1	none	gained	gained	1	-1	.	gained	.	0	N	2.52891	-0.433037	0.335236	0.196448	0.80984	5k	-1	none	.	-1	.	lost
chr1	13140000	13145000	chr1	13360000	13365000	N	1.75303	0.233358	0.204384	0.253551	0.704135	5k	-1	none	.	.	0	Ncoa2	gained	none	.	0	N	1.51143	0.00840745	0.231783	0.971065	0.997586	5k	-1	none	.	Ncoa2	lost	none
chr1	13230000	13235000	chr1	13360000	13365000	N	2.16165	0.290294	0.198954	0.144538	0.406454	5k	-1	gained	gained	none	1	Ncoa2	gained	none	.	0	N	1.92586	-0.328764	0.215838	0.127709	0.725767	5k	-1	lost	lost	Ncoa2	lost	none
chr1	13170000	13180000	chr1	13360000	13370000	N	6.36927	0.167918	0.119875	0.161282	0.397683	10k	-1	none	.	.	0	Ncoa2	gained	none	.	0	N	5.6605	0.138034	0.124754	0.268534	0.934486	10k	-1	lost	none	Ncoa2	lost	none
chr1	13280000	13290000	chr1	13360000	13370000	WT_DM	11.8439	0.423305	0.10057	2.56e-05	0.000808411	10k	-1	.	gained	.	0	Ncoa2	gained	none	.	0	N	2.1541	-0.0531971	0.175821	0.762222	0.986003	5k	-1	.	lost	Ncoa2	lost	none
chr1	13365000	13370000	chr1	13400000	13405000	N	5.76488	-0.093613	0.155905	0.548208	0.797182	5k	Ncoa2	none	none	.	0	-1	.	.	.	0	N	4.90015	0.16005	0.172185	0.352621	0.910831	5k	Ncoa2	none	none	-1	.	.
chr1	13380000	13385000	chr1	13410000	13415000	WT_DM	5.49771	0.353666	0.121722	0.00366636	0.0468972	5k	-1	.	.	.	0	-1	none	.	.	0	NA	NA	NA	NA	NA	NA	NA	NA	NA	NA	NA	NA	NA
chr1	13360000	13365000	chr1	13415000	13420000	NA	NA	NA	NA	NA	NA	NA	NA	NA	NA	NA	0	NA	NA	NA	NA	1	N	1.96606	0.142676	0.186514	0.444295	0.938201	5k	Ncoa2	lost	none	-1	.	none
chr1	13140000	13145000	chr1	13485000	13490000	N	1.7762	0.0513103	0.366581	0.888684	0.978168	5k	-1	none	.	.	0	-1	none	.	.	0	N	1.47598	0.0461358	0.498473	0.926258	0.997584	5k	-1	none	.	-1	none	.
chr1	13360000	13365000	chr1	13485000	13490000	NA	NA	NA	NA	NA	NA	NA	NA	NA	NA	NA	0	NA	NA	NA	NA	0	N	1.40756	-0.41827	0.414532	0.312967	0.889286	5k	Ncoa2	lost	none	-1	none	.
chr1	13035000	13040000	chr1	13520000	13525000	N	0.915862	0.119235	0.464124	0.797254	0.955913	5k	-1	.	.	.	0	-1	none	.	.	0	N	0.711761	0.195504	0.280689	0.486106	0.997584	5k	-1	.	.	-1	none	.
chr1	13040000	13045000	chr1	13520000	13525000	N	0.866462	0.0536604	0.433011	0.901375	0.98153	5k	-1	none	.	.	0	-1	none	.	.	0	N	0.686034	0.131344	0.266299	0.621856	0.997584	5k	-1	none	.	-1	none	.
chr1	13140000	13145000	chr1	13520000	13525000	N	1.63864	0.114291	0.270728	0.672906	0.926783	5k	-1	none	.	.	0	-1	none	.	.	0	N	1.41849	0.0674973	0.209558	0.747381	0.997584	5k	-1	none	.	-1	none	.
chr1	13360000	13365000	chr1	13520000	13525000	N	1.10773	0.00157842	0.352996	0.996432	0.999532	5k	Ncoa2	gained	none	.	0	-1	none	.	.	0	N	1.02543	-0.0973331	0.227553	0.668842	0.997584	5k	Ncoa2	lost	none	-1	none	.
chr1	13360000	13365000	chr1	13575000	13580000	N	0.887437	-0.612332	0.269872	0.0232697	0.303513	5k	Ncoa2	gained	none	.	0	Tram1	none	none	.	1	N	0.722325	0.608241	0.29678	0.0404163	0.879533	5k	Ncoa2	lost	none	Tram1	none	none
chr1	13140000	13150000	chr1	13630000	13640000	N	2.91417	0.285852	0.166137	0.0853269	0.284663	10k	-1	none	.	.	0	-1	.	none	.	0	N	2.30352	0.232125	0.179024	0.194765	0.904191	10k	-1	none	.	-1	.	none
chr1	13360000	13365000	chr1	13650000	13655000	N	0.568583	0.00565999	0.312566	0.985553	0.998453	5k	Ncoa2	gained	none	.	0	Lactb2	gained	gained	.	2	N	1.43984	-0.0204052	0.237327	0.931483	0.999455	10k	Ncoa2	lost	none	Xkr9	lost	none
chr1	13575000	13580000	chr1	13650000	13655000	N	2.13234	-0.383208	0.17591	0.0293738	0.167737	5k	Tram1	none	none	.	1	Lactb2	gained	gained	.	2	N	1.62108	0.383816	0.198654	0.0533495	0.545491	5k	Tram1	none	none	Lactb2	lost	none
chr1	13580000	13585000	chr1	13650000	13655000	N	2.4537	-0.238518	0.17302	0.168031	0.440836	5k	Tram1	none	.	.	0	Lactb2	gained	gained	.	2	N	1.87957	0.41452	0.193499	0.0321745	0.447485	5k	Tram1	none	none	Lactb2	lost	none
chr1	13780000	13790000	chr1	14000000	14010000	N	2.26281	0.165221	0.173213	0.340154	0.589122	10k	Gm5523	.	.	.	0	-1	none	gained	none	1	NA	NA	NA	NA	NA	NA	NA	NA	NA	NA	NA	NA	NA
chr1	13775000	13780000	chr1	14295000	14300000	N	0.911331	0.32189	0.564461	0.568501	0.894351	5k	Gm5523	none	.	.	0	Eya1	none	none	.	0	N	0.721807	-0.338957	0.257546	0.18814	0.997584	5k	Gm5523	none	.	Eya1	none	gained
chr1	13780000	13785000	chr1	14295000	14300000	N	1.0311	0.364301	0.236957	0.124192	0.555942	5k	Gm5523	.	.	.	0	Eya1	none	none	.	0	N	0.849122	-0.359453	0.260501	0.167632	0.997584	5k	Gm5523	.	.	Eya1	none	gained
chr1	14000000	14005000	chr1	14295000	14300000	N	0.697662	-0.362193	0.300831	0.2286	0.683165	5k	-1	none	gained	none	1	Eya1	none	none	.	0	N	0.505542	0.0131836	0.354669	0.970348	0.997586	5k	-1	none	lost	Eya1	none	gained
chr1	13775000	13780000	chr1	14495000	14500000	N	0.450136	-0.718533	0.338003	0.0335185	NA	5k	Gm5523	none	.	.	0	-1	.	.	.	0	NA	NA	NA	NA	NA	NA	NA	NA	NA	NA	NA	NA	NA
chr1	14295000	14300000	chr1	14495000	14500000	N	0.896195	-0.288073	0.583986	0.62181	0.911584	5k	Eya1	none	none	.	0	-1	.	.	.	0	N	0.690147	0.0163198	0.309232	0.957911	0.997584	5k	Eya1	none	gained	-1	.	gained
chr1	13775000	13780000	chr1	14555000	14560000	N	0.885891	-0.181506	0.633663	0.774541	0.951127	5k	Gm5523	none	.	.	0	-1	.	.	.	0	NA	NA	NA	NA	NA	NA	NA	NA	NA	NA	NA	NA	NA
chr1	13780000	13785000	chr1	14555000	14560000	N	1.01544	-0.343624	0.256098	0.179671	0.631533	5k	Gm5523	.	.	.	0	-1	.	.	.	0	NA	NA	NA	NA	NA	NA	NA	NA	NA	NA	NA	NA	NA
chr1	14295000	14300000	chr1	14555000	14560000	N	0.909976	0.220075	0.289173	0.446629	0.83956	5k	Eya1	none	none	.	0	-1	.	.	.	0	NA	NA	NA	NA	NA	NA	NA	NA	NA	NA	NA	NA	NA
chr1	13775000	13780000	chr1	14560000	14565000	N	0.868107	-0.334269	0.681102	0.623584	0.912221	5k	Gm5523	none	.	.	0	-1	none	.	.	0	N	0.718527	0.33158	0.270577	0.220403	0.997584	5k	Gm5523	none	.	-1	none	.
chr1	13780000	13785000	chr1	14560000	14565000	N	0.995361	-0.181844	0.244049	0.456205	0.843895	5k	Gm5523	.	.	.	0	-1	none	.	.	0	N	0.918928	0.217185	0.264147	0.410956	0.997584	5k	Gm5523	.	.	-1	none	.
chr1	14290000	14300000	chr1	14560000	14570000	NA	NA	NA	NA	NA	NA	NA	NA	NA	NA	NA	1	NA	NA	NA	NA	0	N	1.96229	0.105657	0.187813	0.573732	0.991425	10k	Eya1	none	gained	-1	none	.
chr1	14300000	14310000	chr1	14560000	14570000	N	2.65669	0.0900452	0.172189	0.601012	0.790678	10k	Eya1	none	none	.	1	-1	none	.	.	0	N	2.2902	0.150044	0.179652	0.403608	0.977202	10k	Eya1	none	gained	-1	none	.
chr1	13775000	13780000	chr1	14625000	14630000	N	1.01392	0.0147053	0.534631	0.978057	0.996938	5k	Gm5523	none	.	.	0	-1	none	.	.	0	N	0.847688	0.291412	0.533539	0.584938	0.997584	5k	Gm5523	none	.	-1	none	.
chr1	13780000	13785000	chr1	14625000	14630000	N	1.2362	-0.28383	0.264905	0.283971	0.730126	5k	Gm5523	.	.	.	0	-1	none	.	.	0	N	0.996142	0.233097	0.276748	0.399635	0.997584	5k	Gm5523	.	.	-1	none	.
chr1	14295000	14300000	chr1	14705000	14710000	NA	NA	NA	NA	NA	NA	NA	NA	NA	NA	NA	0	NA	NA	NA	NA	1	N	0.500318	0.264942	0.358799	0.460264	0.997584	5k	Eya1	none	gained	-1	none	.
chr1	13690000	13700000	chr1	14710000	14720000	NA	NA	NA	NA	NA	NA	NA	NA	NA	NA	NA	0	NA	NA	NA	NA	0	N	1.06548	0.0314731	0.255084	0.901804	0.999455	10k	-1	lost	.	-1	none	.
chr1	14620000	14630000	chr1	14710000	14720000	N	3.9058	-0.0599601	0.162691	0.712461	0.837364	10k	-1	none	.	.	0	-1	none	.	.	0	NA	NA	NA	NA	NA	NA	NA	NA	NA	NA	NA	NA	NA
chr1	13775000	13780000	chr1	14715000	14720000	N	1.84071	0.0735844	0.45543	0.871644	0.974474	5k	Gm5523	none	.	.	0	-1	none	.	.	0	N	1.4095	0.0773859	0.406396	0.84898	0.997584	5k	Gm5523	none	.	-1	none	.
chr1	13780000	13785000	chr1	14715000	14720000	N	2.20349	-0.00039706	0.201441	0.998427	0.999607	5k	Gm5523	.	.	.	0	-1	none	.	.	0	N	1.68566	0.115113	0.228306	0.614116	0.997584	5k	Gm5523	.	.	-1	none	.
chr1	13775000	13780000	chr1	14850000	14855000	N	0.499523	-0.146168	0.385919	0.704871	NA	5k	Gm5523	none	.	.	0	-1	none	.	.	0	N	0.436365	-0.0454058	0.423404	0.914599	0.997584	5k	Gm5523	none	.	-1	lost	.
chr1	13780000	13785000	chr1	14850000	14855000	N	0.765988	-0.0557964	0.533085	0.91664	0.985936	5k	Gm5523	.	.	.	0	-1	none	.	.	0	N	0.664373	-0.141366	0.601286	0.814127	0.997584	5k	Gm5523	.	.	-1	lost	.
chr1	14725000	14730000	chr1	14850000	14855000	N	2.92623	0.417892	0.461631	0.365333	0.656141	5k	-1	none	.	.	0	-1	none	.	.	0	N	2.47953	-0.0501751	0.486562	0.917866	0.995086	5k	-1	none	.	-1	lost	.
chr1	14730000	14740000	chr1	14850000	14860000	WT_DM	6.29724	0.373925	0.149069	0.0121282	0.0662962	10k	-1	none	.	.	0	-1	none	.	.	0	N	2.36816	-0.152449	0.51094	0.765421	0.986207	5k	-1	none	.	-1	lost	.
chr1	14725000	14730000	chr1	14970000	14975000	N	0.44265	-0.429833	0.339252	0.205155	NA	5k	-1	none	.	.	0	-1	none	.	.	0	N	0.423801	0.145406	0.40096	0.716871	0.997584	5k	-1	none	.	-1	none	.
chr1	13770000	13780000	chr1	14970000	14980000	N	0.492388	-0.805119	0.356332	0.0238547	0.14371	10k	Gm5523	none	.	.	1	-1	none	.	.	0	NA	NA	NA	NA	NA	NA	NA	NA	NA	NA	NA	NA	NA
chr1	14725000	14730000	chr1	15610000	15615000	N	0.39503	0.095526	0.364073	0.793027	NA	5k	-1	none	.	.	0	-1	none	.	.	0	N	0.678496	0.254481	0.318793	0.424717	0.981004	10k	-1	none	.	-1	lost	.
chr1	14730000	14735000	chr1	15610000	15615000	N	0.316141	-0.240946	0.395281	0.542155	NA	5k	-1	none	.	.	0	-1	none	.	.	0	N	0.263586	0.229039	0.519869	0.659523	0.997584	5k	-1	none	.	-1	lost	.
chr1	14995000	15000000	chr1	15610000	15615000	N	0.769731	-0.118687	0.271218	0.66167	0.924526	5k	-1	none	.	.	0	-1	none	.	.	0	N	0.696007	-0.0721548	0.283363	0.799004	0.997584	5k	-1	lost	.	-1	lost	.
chr1	14995000	15000000	chr1	15670000	15675000	NA	NA	NA	NA	NA	NA	NA	NA	NA	NA	NA	0	NA	NA	NA	NA	0	N	0.505438	0.0638534	0.308751	0.836157	0.997584	5k	-1	lost	.	-1	lost	.
chr1	15610000	15615000	chr1	15670000	15675000	N	1.88603	-0.0637568	0.18512	0.730539	0.894086	5k	-1	none	.	.	0	-1	none	.	.	0	N	1.60663	-0.0157099	0.208364	0.939899	0.995086	5k	-1	lost	.	-1	lost	.
chr1	14995000	15000000	chr1	15675000	15680000	N	0.623473	0.213171	0.307433	0.488063	0.862376	5k	-1	none	.	.	0	-1	.	.	.	0	N	0.550546	-0.129846	0.329	0.693088	0.997584	5k	-1	lost	.	-1	.	.
chr1	14995000	15000000	chr1	15780000	15785000	N	0.599737	0.222542	0.349681	0.524507	0.875367	5k	-1	none	.	.	0	-1	none	.	.	0	N	0.547487	-0.0741733	0.341551	0.828079	0.997584	5k	-1	lost	.	-1	none	.
chr1	15705000	15710000	chr1	15780000	15785000	NA	NA	NA	NA	NA	NA	NA	NA	NA	NA	NA	0	NA	NA	NA	NA	0	N	1.07851	0.276334	0.536473	0.606487	0.973321	5k	-1	none	.	-1	none	.
chr1	15610000	15620000	chr1	15780000	15790000	NA	NA	NA	NA	NA	NA	NA	NA	NA	NA	NA	0	NA	NA	NA	NA	0	N	1.74609	-0.00246517	0.1909	0.989697	0.999455	10k	-1	lost	.	-1	none	.
chr1	14995000	15000000	chr1	15890000	15895000	NA	NA	NA	NA	NA	NA	NA	NA	NA	NA	NA	0	NA	NA	NA	NA	0	N	0.197878	0.616971	0.620831	0.320328	0.997584	5k	-1	lost	.	-1	none	.
chr1	15810000	15820000	chr1	16040000	16050000	WT_DM	2.73568	0.587014	0.206455	0.00446495	0.0565248	10k	-1	.	.	.	0	-1	.	.	.	0	N	2.03392	-0.474191	0.236543	0.0449979	0.694346	10k	-1	.	.	-1	.	.
chr1	15790000	15800000	chr1	16090000	16100000	N	2.0053	0.0691896	0.206977	0.738164	0.873556	10k	Terf1	.	none	.	0	Rpl7	none	none	.	1	N	0.544135	0.0238018	0.322979	0.941253	0.997584	5k	Terf1	.	gained	Rpl7	lost	none
chr1	16095000	16100000	chr1	16170000	16175000	N	1.87253	-0.430337	0.435195	0.322743	0.616468	5k	Rpl7	none	none	.	1	-1	.	.	.	1	NA	NA	NA	NA	NA	NA	NA	NA	NA	NA	NA	NA	NA
chr1	16095000	16100000	chr1	16220000	16225000	N	2.4579	0.223825	0.184594	0.225311	0.512937	5k	Rpl7	none	none	.	1	-1	.	none	gained	1	N	1.90789	-0.357545	0.224025	0.110488	0.696061	5k	Rpl7	lost	none	-1	.	lost
chr1	16095000	16100000	chr1	16225000	16230000	N	2.47315	0.164767	0.181706	0.364524	0.65511	5k	Rpl7	none	none	.	1	-1	.	gained	.	1	WT_DM	1.90844	-0.746401	0.224625	0.00089094	0.0753523	5k	Rpl7	lost	none	-1	.	lost
chr1	16095000	16100000	chr1	16230000	16235000	N	2.48487	0.0128703	0.181443	0.943451	0.979866	5k	Rpl7	none	none	.	1	-1	.	gained	lost	0	NA	NA	NA	NA	NA	NA	NA	NA	NA	NA	NA	NA	NA
chr1	15860000	15870000	chr1	16290000	16300000	NA	NA	NA	NA	NA	NA	NA	NA	NA	NA	NA	0	NA	NA	NA	NA	0	N	1.23447	0.687071	0.264242	0.00931819	0.462429	10k	-1	none	.	-1	lost	.
chr1	16090000	16100000	chr1	16290000	16300000	WT_DM	5.07722	0.440837	0.134939	0.00108719	0.0268842	10k	Rpl7	none	none	.	1	-1	gained	.	.	0	N	1.4642	-0.138196	0.512324	0.787358	0.997584	5k	Rpl7	lost	none	-1	lost	.
chr1	16220000	16230000	chr1	16290000	16300000	WT_DM	10.1995	0.418122	0.0940253	8.71e-06	0.00036934	10k	-1	.	gained	gained	2	-1	gained	.	.	0	N	2.17111	0.0650392	0.477896	0.891746	0.995032	5k	-1	.	lost	-1	lost	.
chr1	15870000	15880000	chr1	16410000	16420000	WT_DM	1.40775	0.659517	0.216315	0.00229701	0.0396139	10k	Sbspon	.	.	.	0	-1	none	.	.	0	N	1.18203	-0.430321	0.229912	0.0612519	0.735771	10k	Sbspon	.	.	-1	none	.
chr1	16095000	16100000	chr1	16420000	16425000	N	1.41348	0.263039	0.228653	0.249985	0.701616	5k	Rpl7	none	none	.	1	-1	none	.	.	0	N	1.22612	-0.245594	0.244047	0.314251	0.997584	5k	Rpl7	lost	none	-1	none	.
chr1	14990000	15000000	chr1	16420000	16430000	N	0.347406	0.148911	0.460756	0.746552	NA	10k	-1	none	.	.	0	-1	none	.	.	0	N	0.282369	-0.522085	0.522463	0.317661	0.955834	10k	-1	lost	.	-1	none	.
chr1	15610000	15620000	chr1	16420000	16430000	N	0.521365	0.393142	0.365789	0.282474	0.534538	10k	-1	none	.	.	0	-1	none	.	.	0	N	0.382741	-0.623363	0.429096	0.146297	0.865062	10k	-1	lost	.	-1	none	.
chr1	16090000	16100000	chr1	16500000	16510000	N	1.69068	-0.444776	0.230911	0.0540819	0.221634	10k	Rpl7	none	none	.	1	Stau2	none	none	.	0	N	0.412856	0.00872468	0.435602	0.98402	0.998428	5k	Rpl7	lost	none	Stau2	none	none
chr1	16430000	16440000	chr1	16500000	16510000	WT_DM	5.05166	0.406085	0.145169	0.00515273	0.0367948	10k	-1	none	.	.	0	Stau2	none	none	.	0	N	1.14597	-0.214241	0.716287	0.764864	0.986207	5k	-1	lost	.	Stau2	none	none
chr1	16425000	16430000	chr1	16510000	16515000	N	1.09545	0.395213	0.590147	0.503058	0.768375	5k	-1	.	.	.	0	Stau2	none	none	.	0	N	0.867382	-0.324709	0.615	0.597512	0.971147	5k	-1	.	.	Stau2	none	none
chr1	16430000	16440000	chr1	16620000	16630000	N	1.83709	0.461092	0.222268	0.0380346	0.183888	10k	-1	none	.	.	0	-1	none	.	.	0	N	1.46413	0.0616684	0.224068	0.783146	0.999455	10k	-1	lost	.	-1	none	.
chr1	16500000	16510000	chr1	16640000	16650000	NA	NA	NA	NA	NA	NA	NA	NA	NA	NA	NA	0	NA	NA	NA	NA	0	N	2.9553	-0.0463212	0.17555	0.791886	0.994251	10k	Stau2	none	none	Eloc	.	lost
chr1	16090000	16095000	chr1	16645000	16650000	N	0.519817	-0.324965	0.349472	0.352436	NA	5k	Rpl7	none	none	.	0	Eloc	.	none	.	0	NA	NA	NA	NA	NA	NA	NA	NA	NA	NA	NA	NA	NA
chr1	16605000	16610000	chr1	16645000	16650000	N	4.3657	-0.0210244	0.134152	0.875465	0.955763	5k	Ube2w	.	none	.	0	Eloc	.	none	.	0	N	3.71721	0.105427	0.149977	0.482081	0.946533	5k	Ube2w	.	none	Eloc	.	none
chr1	16090000	16100000	chr1	16650000	16660000	N	1.53114	-0.245471	0.211532	0.245867	0.495018	10k	Rpl7	none	none	.	1	Tmem70	none	gained	.	2	N	1.07992	-0.000604146	0.244662	0.99803	0.9998	10k	Rpl7	lost	none	Tmem70	none	none
chr1	16430000	16440000	chr1	16730000	16740000	N	1.93332	0.32475	0.194665	0.0952657	0.30238	10k	-1	none	.	.	0	-1	none	.	.	0	N	1.6443	0.43852	0.215757	0.0421062	0.690055	10k	-1	lost	.	-1	none	.
chr1	16780000	16790000	chr1	16950000	16960000	WT_DM	2.77316	0.658562	0.176492	0.000190425	0.00912234	10k	-1	none	gained	.	0	-1	.	gained	.	0	N	0.69759	-0.876978	0.289333	0.00243718	0.396626	5k	-1	none	lost	-1	.	lost
chr1	17030000	17035000	chr1	17070000	17075000	N	2.97687	-0.00955276	0.178197	0.957248	0.984842	5k	-1	.	gained	.	0	-1	.	gained	.	0	N	2.57396	-0.0499718	0.196193	0.798949	0.987236	5k	-1	.	lost	-1	.	lost
chr1	16950000	16960000	chr1	17080000	17090000	WT_DM	3.47136	0.475561	0.149068	0.00142158	0.0153078	10k	-1	.	gained	.	0	Jph1	none	gained	.	0	N	0.763722	-0.505835	0.305249	0.0974945	0.666213	5k	-1	.	lost	Jph1	none	lost
chr1	17030000	17040000	chr1	17080000	17090000	WT_DM	8.90892	0.311887	0.117939	0.00818152	0.05056	10k	-1	.	gained	.	0	Jph1	none	gained	.	0	N	1.55871	-0.353669	0.330822	0.285042	0.87187	5k	-1	.	lost	Jph1	none	lost
chr1	16645000	16650000	chr1	17085000	17090000	N	0.718208	-0.149134	0.263024	0.570717	0.894829	5k	Eloc	.	none	.	0	Jph1	none	gained	.	0	NA	NA	NA	NA	NA	NA	NA	NA	NA	NA	NA	NA	NA
chr1	16960000	16965000	chr1	17085000	17090000	N	1.19039	-0.318171	0.646166	0.622437	0.841554	5k	-1	.	gained	.	0	Jph1	none	gained	.	0	N	0.90932	0.183168	0.529316	0.729308	0.984272	5k	-1	.	lost	Jph1	none	lost
chr1	16425000	16430000	chr1	17110000	17115000	N	0.354845	0.0302587	0.401321	0.939898	NA	5k	-1	.	.	.	0	-1	none	.	.	0	N	0.292718	-0.268939	0.508007	0.596528	0.997584	5k	-1	.	.	-1	lost	.
chr1	16430000	16435000	chr1	17110000	17115000	N	0.396509	0.322121	0.342902	0.347528	NA	5k	-1	none	.	.	0	-1	none	.	.	0	N	0.335683	-0.282741	0.432521	0.513302	0.997584	5k	-1	lost	.	-1	lost	.
chr1	16655000	16660000	chr1	17110000	17115000	N	0.764293	0.245891	0.295691	0.405645	0.81274	5k	Tmem70	none	none	.	0	-1	none	.	.	0	N	0.617602	-0.617381	0.337244	0.0671505	0.948125	5k	Tmem70	none	none	-1	lost	.
chr1	16675000	16680000	chr1	17110000	17115000	N	0.792741	-0.0624061	0.285371	0.826896	0.964558	5k	Ly96	.	none	.	0	-1	none	.	.	0	N	0.700739	-0.10246	0.324792	0.752409	0.997584	5k	Ly96	.	none	-1	lost	.
chr1	16785000	16790000	chr1	17110000	17115000	N	2.03491	0.221701	0.192657	0.249832	0.701616	5k	-1	none	gained	.	0	-1	none	.	.	0	N	1.91818	0.154073	0.337678	0.648194	0.997584	5k	-1	none	lost	-1	lost	.
chr1	16570000	16580000	chr1	17110000	17120000	N	1.58701	0.396133	0.248877	0.111457	0.327752	10k	-1	none	gained	none	1	-1	none	.	.	0	N	1.20823	-0.844608	0.297129	0.00447523	0.359267	10k	-1	none	lost	-1	lost	.
chr1	17150000	17160000	chr1	17610000	17620000	WT_DM	2.29834	0.549763	0.211341	0.00928699	0.0859309	10k	-1	none	.	.	0	-1	none	.	.	0	N	1.16094	-0.480065	0.444644	0.280293	0.997584	5k	-1	.	.	-1	none	.
chr1	17155000	17160000	chr1	17620000	17625000	NA	NA	NA	NA	NA	NA	NA	NA	NA	NA	NA	0	NA	NA	NA	NA	0	N	1.09517	-0.459549	0.409481	0.261747	0.997584	5k	-1	.	.	-1	none	.
chr1	17150000	17160000	chr1	18000000	18010000	N	0.938385	0.265169	0.31938	0.406391	0.646618	10k	-1	none	.	.	0	-1	none	.	.	0	N	0.975014	-0.219961	0.315988	0.486362	0.98135	10k	-1	none	.	-1	none	.
chr1	17150000	17160000	chr1	18090000	18100000	N	0.755522	0.76588	0.3113	0.0138837	0.107588	10k	-1	none	.	.	0	-1	none	.	.	0	N	0.683076	-0.228669	0.326933	0.484278	0.98135	10k	-1	none	.	-1	none	.
chr1	18350000	18360000	chr1	18960000	18970000	N	0.758181	0.242033	0.298778	0.417897	0.655892	10k	-1	none	.	.	0	-1	none	.	.	0	N	0.62849	-0.153118	0.313317	0.625055	0.997931	10k	-1	none	.	-1	none	.
chr1	18345000	18350000	chr1	18965000	18970000	N	0.295976	-0.366801	0.491232	0.455247	NA	5k	-1	none	.	.	0	-1	none	.	.	0	N	0.29805	0.105944	0.481207	0.825744	0.997584	5k	-1	none	.	-1	none	.
chr1	18350000	18360000	chr1	19160000	19170000	N	0.570897	-0.185157	0.338591	0.584485	0.780893	10k	-1	none	.	.	0	-1	none	.	.	0	N	0.489587	0.0105757	0.352005	0.976032	0.999455	10k	-1	none	.	-1	none	.
chr1	19200000	19210000	chr1	19950000	19960000	N	1.05435	0.246388	0.267503	0.357017	0.603704	10k	Tfap2b	.	.	.	0	-1	.	.	.	0	N	0.84718	0.173872	0.30309	0.566196	0.991425	10k	Tfap2b	.	.	-1	.	.
chr1	19200000	19210000	chr1	19960000	19970000	N	0.92095	0.463324	0.282211	0.100639	0.311239	10k	Tfap2b	.	.	.	0	-1	none	none	.	0	NA	NA	NA	NA	NA	NA	NA	NA	NA	NA	NA	NA	NA
chr1	19200000	19210000	chr1	20290000	20300000	N	0.931424	0.393386	0.282133	0.163219	0.400122	10k	Tfap2b	.	.	.	0	-1	none	.	.	0	N	0.806277	0.202785	0.288885	0.482706	0.98135	10k	Tfap2b	.	.	-1	none	.
chr1	20300000	20310000	chr1	20440000	20450000	N	1.82899	0.207414	0.190881	0.277209	0.493356	10k	-1	none	.	.	0	-1	none	.	.	1	NA	NA	NA	NA	NA	NA	NA	NA	NA	NA	NA	NA	NA
chr1	20300000	20305000	chr1	20500000	20505000	N	0.78045	0.0430846	0.53373	0.935662	0.990579	5k	-1	none	.	.	0	-1	none	.	.	0	N	0.532241	-0.799084	0.42115	0.0577772	0.93374	5k	-1	none	.	-1	none	.
chr1	19190000	19200000	chr1	20500000	20510000	N	1.28064	0.28748	0.230679	0.212678	0.458073	10k	Tfap2b	none	.	.	0	-1	none	.	.	0	N	1.13582	-0.315906	0.253023	0.211839	0.909359	10k	Tfap2b	none	.	-1	none	.
chr1	19200000	19210000	chr1	20500000	20510000	NA	NA	NA	NA	NA	NA	NA	NA	NA	NA	NA	0	NA	NA	NA	NA	0	N	1.14584	-0.220097	0.263143	0.402922	0.977202	10k	Tfap2b	.	.	-1	none	.
chr1	20300000	20305000	chr1	20545000	20550000	N	0.282935	-0.280106	0.42569	0.510536	NA	5k	-1	none	.	.	0	-1	none	gained	lost	2	NA	NA	NA	NA	NA	NA	NA	NA	NA	NA	NA	NA	NA
chr1	20545000	20550000	chr1	20645000	20650000	N	0.354004	0.217457	0.378181	0.565286	0.807417	5k	-1	none	gained	lost	2	-1	.	gained	gained	1	N	0.262617	-0.631815	0.526016	0.2297	0.833345	5k	-1	none	lost	-1	.	lost
chr1	20605000	20610000	chr1	20645000	20650000	WT_DM	4.83889	0.792471	0.260169	0.00231917	0.0356626	5k	Pkhd1	.	gained	.	1	-1	.	gained	gained	1	N	3.96928	-0.973742	0.322189	0.00250887	0.133654	5k	Pkhd1	.	lost	-1	.	lost
chr1	20545000	20550000	chr1	20655000	20660000	N	0.525679	-0.0851598	0.304334	0.779613	0.916911	5k	-1	none	gained	lost	2	Lincmd1	none	gained	lost	3	N	0.355158	-0.333092	0.444906	0.454051	0.941077	5k	-1	none	lost	Lincmd1	lost	lost
chr1	20605000	20610000	chr1	20655000	20660000	NA	NA	NA	NA	NA	NA	NA	NA	NA	NA	NA	1	NA	NA	NA	NA	3	N	3.40297	-0.559584	0.242272	0.020903	0.373221	5k	Pkhd1	.	lost	Lincmd1	lost	lost
chr1	20610000	20615000	chr1	20655000	20660000	N	5.21808	0.824233	0.405596	0.0421382	0.207059	5k	Pkhd1	gained	gained	none	2	Lincmd1	none	gained	lost	3	N	4.09437	-0.439744	0.467735	0.347137	0.90762	5k	Pkhd1	lost	lost	Lincmd1	lost	lost
chr1	20605000	20610000	chr1	20660000	20665000	NA	NA	NA	NA	NA	NA	NA	NA	NA	NA	NA	1	NA	NA	NA	NA	3	N	2.45571	-0.811416	0.47714	0.0890216	0.652328	5k	Pkhd1	.	lost	Lincmd1	.	lost
chr1	20545000	20550000	chr1	20665000	20670000	N	0.716728	-0.946026	0.669867	0.157873	0.426842	5k	-1	none	gained	lost	2	Mir206	.	gained	lost	1	NA	NA	NA	NA	NA	NA	NA	NA	NA	NA	NA	NA	NA
chr1	20600000	20605000	chr1	20665000	20670000	WT_GM	2.48393	-0.935082	0.211121	9.46e-06	0.000949695	5k	-1	none	gained	.	0	Mir206	.	gained	lost	1	NA	NA	NA	NA	NA	NA	NA	NA	NA	NA	NA	NA	NA
chr1	20605000	20610000	chr1	20665000	20670000	N	2.73938	-0.614918	0.439202	0.161489	0.431472	5k	Pkhd1	.	gained	.	1	Mir206	.	gained	lost	1	NA	NA	NA	NA	NA	NA	NA	NA	NA	NA	NA	NA	NA
chr1	20600000	20605000	chr1	20725000	20730000	N	0.899261	-0.0633838	0.260056	0.807439	0.92785	5k	-1	none	gained	.	0	-1	none	.	.	0	N	0.785696	-0.103445	0.275238	0.707038	0.982912	5k	-1	none	lost	-1	none	.
chr1	20680000	20685000	chr1	20725000	20730000	NA	NA	NA	NA	NA	NA	NA	NA	NA	NA	NA	2	NA	NA	NA	NA	0	N	2.00702	0.0363237	0.386064	0.92504	0.995086	5k	-1	.	lost	-1	none	.
chr1	20680000	20685000	chr1	20735000	20740000	N	2.077	-0.0843544	0.329247	0.797793	0.924337	5k	-1	.	gained	none	2	-1	.	.	.	0	NA	NA	NA	NA	NA	NA	NA	NA	NA	NA	NA	NA	NA
chr1	20600000	20605000	chr1	20790000	20795000	N	1.21742	-0.146937	0.388294	0.705121	0.935259	5k	-1	none	gained	.	0	-1	none	.	.	0	N	0.996447	0.381503	0.230741	0.0982525	0.970058	5k	-1	none	lost	-1	none	.
chr1	20690000	20695000	chr1	20790000	20795000	WT_DM	1.99638	0.75893	0.293644	0.00975142	0.0861738	5k	-1	none	.	.	0	-1	none	.	.	0	NA	NA	NA	NA	NA	NA	NA	NA	NA	NA	NA	NA	NA
chr1	20300000	20310000	chr1	20790000	20800000	NA	NA	NA	NA	NA	NA	NA	NA	NA	NA	NA	0	NA	NA	NA	NA	0	N	0.327938	0.285404	0.464185	0.538655	0.990771	10k	-1	none	.	-1	none	.
chr1	20680000	20690000	chr1	20790000	20800000	WT_DM	5.55487	0.681566	0.136483	5.92e-07	5.15e-05	10k	-1	none	gained	none	2	-1	none	.	.	0	N	1.53795	-0.666006	0.398559	0.0947146	0.663995	5k	-1	.	lost	-1	none	.
chr1	20680000	20690000	chr1	20870000	20880000	N	2.63684	0.273596	0.164137	0.0955383	0.302614	10k	-1	none	gained	none	2	6720483E21Rik	.	.	.	0	NA	NA	NA	NA	NA	NA	NA	NA	NA	NA	NA	NA	NA
chr1	20810000	20815000	chr1	20875000	20880000	N	5.12496	0.0308932	0.129642	0.811651	0.928772	5k	Mcm3	.	none	.	0	6720483E21Rik	.	.	.	0	N	3.71545	0.143388	0.149034	0.33599	0.905729	5k	Mcm3	.	none	6720483E21Rik	.	.
chr1	20600000	20605000	chr1	20880000	20885000	N	0.593215	-0.479188	0.299335	0.109412	0.532621	5k	-1	none	gained	.	0	6720483E21Rik	none	none	.	0	NA	NA	NA	NA	NA	NA	NA	NA	NA	NA	NA	NA	NA
chr1	20685000	20690000	chr1	20880000	20885000	N	0.952186	0.253583	0.244224	0.29912	0.743205	5k	-1	none	.	.	0	6720483E21Rik	none	none	.	0	N	0.693661	-0.992838	0.311707	0.0014467	0.338826	5k	-1	.	.	6720483E21Rik	lost	none
chr1	20805000	20810000	chr1	20880000	20885000	N	4.46714	0.0359802	0.136465	0.792043	0.922126	5k	Mcm3	.	none	.	0	6720483E21Rik	none	none	.	0	NA	NA	NA	NA	NA	NA	NA	NA	NA	NA	NA	NA	NA
chr1	20810000	20815000	chr1	20880000	20885000	NA	NA	NA	NA	NA	NA	NA	NA	NA	NA	NA	0	NA	NA	NA	NA	0	N	3.44074	0.00594168	0.153508	0.969125	0.99768	5k	Mcm3	.	none	6720483E21Rik	lost	none
chr1	20940000	20945000	chr1	20975000	20980000	NA	NA	NA	NA	NA	NA	NA	NA	NA	NA	NA	1	NA	NA	NA	NA	1	N	5.61358	-0.0687888	0.148639	0.643515	0.980002	5k	Efhc1	.	none	-1	.	.
chr1	20930000	20940000	chr1	20980000	20990000	WT_DM	13.9173	0.328712	0.0968826	0.000691581	0.00920696	10k	Efhc1	none	.	.	0	-1	none	.	.	1	N	3.47272	-0.133856	0.159077	0.400092	0.924864	5k	-1	none	.	-1	.	none
chr1	21000000	21005000	chr1	21030000	21035000	NA	NA	NA	NA	NA	NA	NA	NA	NA	NA	NA	1	NA	NA	NA	NA	1	N	9.01781	0.0805496	0.120821	0.504974	0.951279	5k	-1	none	lost	-1	lost	lost
chr1	20940000	20945000	chr1	21065000	21070000	N	3.5744	-0.423242	0.203654	0.0376871	0.193751	5k	Efhc1	.	none	.	1	Tram2	none	gained	.	1	NA	NA	NA	NA	NA	NA	NA	NA	NA	NA	NA	NA	NA
chr1	21000000	21005000	chr1	21065000	21070000	N	5.73974	-0.0165724	0.139099	0.905163	0.965827	5k	-1	none	gained	.	1	Tram2	none	gained	.	1	N	4.80992	0.155655	0.150326	0.300458	0.881291	5k	-1	none	lost	Tram2	none	none
chr1	20940000	20945000	chr1	21070000	21075000	N	4.41488	-0.266466	0.24082	0.268513	0.563733	5k	Efhc1	.	none	.	1	Tram2	none	gained	.	0	N	3.44807	0.0231463	0.251549	0.926686	0.995086	5k	Efhc1	.	none	Tram2	none	none
chr1	20995000	21000000	chr1	21070000	21075000	N	5.13156	-0.0809167	0.13389	0.545608	0.795293	5k	-1	none	gained	none	1	Tram2	none	gained	.	0	N	4.21943	0.100793	0.142914	0.48064	0.946533	5k	-1	lost	lost	Tram2	none	none
chr1	21000000	21005000	chr1	21070000	21075000	N	5.96527	-0.0183638	0.15172	0.903662	0.965594	5k	-1	none	gained	.	1	Tram2	none	gained	.	0	N	5.06904	0.0430911	0.161003	0.788976	0.986786	5k	-1	none	lost	Tram2	none	none
chr1	20980000	20985000	chr1	21085000	21090000	N	2.32044	0.119123	0.153332	0.43722	0.718237	5k	-1	none	.	.	1	-1	gained	gained	.	1	N	2.02371	-0.113506	0.163956	0.488752	0.948554	5k	-1	none	.	-1	lost	none
chr1	20925000	20930000	chr1	21090000	21095000	N	1.91433	-0.0255749	0.265456	0.923248	0.987455	5k	-1	none	.	.	0	-1	none	.	.	0	N	1.5005	0.0772851	0.296629	0.794444	0.997584	5k	-1	none	.	-1	none	.
chr1	21040000	21045000	chr1	21090000	21095000	N	2.28646	0.161621	0.164588	0.326112	0.620105	5k	-1	.	gained	.	2	-1	none	.	.	0	N	1.90499	-0.138853	0.178844	0.437517	0.937161	5k	-1	.	lost	-1	none	.
chr1	21040000	21050000	chr1	21130000	21140000	WT_DM	7.22386	0.473588	0.140267	0.000734558	0.00966282	10k	-1	.	gained	.	2	-1	.	gained	.	2	N	1.6611	-0.190569	0.233272	0.413964	0.929223	5k	-1	.	lost	-1	.	lost
chr1	21085000	21090000	chr1	21135000	21140000	NA	NA	NA	NA	NA	NA	NA	NA	NA	NA	NA	1	NA	NA	NA	NA	2	N	1.71998	-0.0471106	0.174158	0.786771	0.986786	5k	-1	lost	none	-1	.	lost
chr1	21090000	21100000	chr1	21140000	21150000	WT_DM	7.67128	0.319352	0.123757	0.00986633	0.0574419	10k	-1	none	.	.	0	-1	.	gained	.	1	N	6.40063	-0.0318779	0.130068	0.806389	0.994251	10k	-1	none	.	-1	.	lost
chr1	20925000	20930000	chr1	21150000	21155000	N	3.07381	0.0186447	0.165769	0.910447	0.98488	5k	-1	none	.	.	0	-1	none	.	.	0	N	2.61966	-0.150184	0.176521	0.394879	0.997584	5k	-1	none	.	-1	none	.
chr1	21090000	21095000	chr1	21150000	21155000	N	1.45539	0.0500045	0.192934	0.795497	0.923333	5k	-1	none	.	.	0	-1	none	.	.	0	N	1.27464	-0.280104	0.219178	0.201259	0.813496	5k	-1	none	.	-1	none	.
chr1	20680000	20690000	chr1	21150000	21160000	N	0.841631	0.470558	0.315417	0.135737	0.364225	10k	-1	none	gained	none	2	-1	none	.	.	0	N	0.586522	-0.80158	0.368293	0.0295197	0.638437	10k	-1	.	lost	-1	none	.
chr1	21150000	21160000	chr1	21200000	21210000	N	6.56183	-0.142119	0.144916	0.326741	0.545075	10k	-1	none	.	.	0	Tmem14a	none	none	.	0	N	5.34869	0.0559853	0.160351	0.726983	0.994115	10k	-1	none	.	Tmem14a	none	none
chr1	20925000	20930000	chr1	21260000	21265000	N	0.689813	0.482617	0.304659	0.113166	0.538012	5k	-1	none	.	.	0	-1	none	.	.	0	N	0.565005	-0.660039	0.338997	0.0515304	0.918629	5k	-1	none	.	-1	none	.
chr1	21155000	21160000	chr1	21260000	21265000	N	1.10353	-0.112825	0.296449	0.703509	0.884207	5k	-1	none	.	.	0	-1	none	.	.	0	N	0.942953	0.186941	0.325316	0.565531	0.960511	5k	-1	none	.	-1	none	.
chr1	21205000	21210000	chr1	21260000	21265000	N	2.45363	-0.205141	0.479707	0.668915	0.866312	5k	Tmem14a	none	none	.	0	-1	none	.	.	0	N	2.23679	0.0390121	0.468747	0.933672	0.995086	5k	Tmem14a	none	none	-1	none	.
chr1	21290000	21295000	chr1	21320000	21325000	WT_DM	3.66981	0.509413	0.188501	0.00688324	0.0701006	5k	Gm4956	.	.	.	0	-1	.	.	.	0	N	2.92547	-0.249702	0.200041	0.211938	0.82017	5k	Gm4956	.	.	-1	.	.
chr1	20925000	20930000	chr1	21330000	21335000	N	0.35395	0.260532	0.403821	0.518818	NA	5k	-1	none	.	.	0	-1	none	.	.	0	N	0.303154	-0.290174	0.48152	0.546761	0.997584	5k	-1	none	.	-1	none	.
chr1	21205000	21210000	chr1	21330000	21335000	N	0.749228	0.540998	0.273739	0.0481179	0.223219	5k	Tmem14a	none	none	.	0	-1	none	.	.	0	N	0.644478	0.124782	0.289715	0.666682	0.980922	5k	Tmem14a	none	none	-1	none	.
chr1	21445000	21450000	chr1	21475000	21480000	N	2.06889	0.359157	0.158165	0.0231602	0.14579	5k	-1	.	gained	gained	0	-1	.	gained	gained	1	N	2.09768	-0.104951	0.376223	0.780276	0.986727	5k	-1	.	lost	-1	.	lost
chr1	21450000	21460000	chr1	21600000	21610000	WT_DM	2.13541	0.569952	0.183611	0.00190838	0.0184378	10k	-1	none	gained	gained	1	-1	none	gained	gained	3	N	1.86584	-0.608747	0.202217	0.00260932	0.10649	10k	-1	none	lost	-1	lost	lost
chr1	21450000	21455000	chr1	21950000	21955000	N	0.700262	-0.0511895	0.555025	0.926516	0.987929	5k	-1	none	gained	gained	1	Kcnq5	none	none	.	0	N	0.619498	-0.295062	0.315667	0.34993	0.997584	5k	-1	none	lost	Kcnq5	lost	lost
chr1	21600000	21605000	chr1	21950000	21955000	N	0.528545	0.506084	0.403147	0.209357	NA	5k	-1	none	gained	gained	1	Kcnq5	none	none	.	0	N	0.352425	-1.00008	0.491762	0.0419855	0.888092	5k	-1	lost	lost	Kcnq5	lost	lost
chr1	21400000	21410000	chr1	21950000	21960000	WT_DM	2.48519	0.557639	0.201253	0.00559139	0.0644372	10k	-1	none	.	.	0	Kcnq5	none	none	.	0	N	0.911901	-0.765737	0.535492	0.152726	0.997584	5k	-1	none	.	Kcnq5	lost	lost
chr1	21450000	21455000	chr1	21955000	21960000	N	0.884614	0.315418	0.582561	0.588209	0.902042	5k	-1	none	gained	gained	1	Kcnq5	none	.	.	0	N	0.829898	-0.252973	0.721728	0.725956	0.997584	5k	-1	none	lost	Kcnq5	lost	.
chr1	21205000	21210000	chr1	22255000	22260000	N	0.405256	-0.398293	0.344435	0.247531	NA	5k	Tmem14a	none	none	.	0	-1	none	.	.	0	N	0.317005	-0.176713	0.435973	0.685234	0.997584	5k	Tmem14a	none	none	-1	lost	.
chr1	21400000	21405000	chr1	22255000	22260000	N	1.26363	0.153687	0.22707	0.498515	0.866606	5k	-1	none	.	.	0	-1	none	.	.	0	N	1.15746	-0.130052	0.225221	0.563642	0.997584	5k	-1	none	.	-1	lost	.
chr1	21450000	21455000	chr1	22255000	22260000	NA	NA	NA	NA	NA	NA	NA	NA	NA	NA	NA	1	NA	NA	NA	NA	0	N	0.351778	-0.180111	0.388599	0.643016	0.997584	5k	-1	none	lost	-1	lost	.
chr1	21955000	21960000	chr1	22255000	22260000	N	0.627599	-0.243451	0.540515	0.652418	0.922589	5k	Kcnq5	none	.	.	0	-1	none	.	.	0	N	0.590549	0.104632	0.340453	0.758591	0.997584	5k	Kcnq5	lost	.	-1	lost	.
chr1	21205000	21210000	chr1	22260000	22265000	NA	NA	NA	NA	NA	NA	NA	NA	NA	NA	NA	0	NA	NA	NA	NA	0	N	0.331169	-0.223259	0.438018	0.610259	0.997584	5k	Tmem14a	none	none	-1	.	.
chr1	21400000	21405000	chr1	22260000	22265000	N	1.10643	-0.0494	0.246517	0.841174	0.968316	5k	-1	none	.	.	0	-1	.	.	.	0	N	1.01259	-0.0745853	0.248093	0.763693	0.997584	5k	-1	none	.	-1	.	.
chr1	20920000	20930000	chr1	22260000	22270000	N	0.447236	-0.176367	0.382847	0.645033	NA	10k	-1	none	.	.	0	-1	.	.	.	0	N	0.342098	-0.136824	0.464617	0.768386	0.999455	10k	-1	none	.	-1	.	.
chr1	21950000	21960000	chr1	22260000	22270000	N	1.32888	0.128088	0.280585	0.648029	0.81996	10k	Kcnq5	none	none	.	0	-1	.	.	.	0	NA	NA	NA	NA	NA	NA	NA	NA	NA	NA	NA	NA	NA
chr1	21400000	21410000	chr1	22370000	22380000	N	1.33987	0.329123	0.250534	0.188952	0.431709	10k	-1	none	.	.	0	-1	gained	.	.	0	N	1.14906	0.15623	0.257117	0.543439	0.990876	10k	-1	lost	.	-1	lost	.
chr1	22260000	22265000	chr1	22375000	22380000	N	0.786153	0.328123	0.588798	0.577339	0.814134	5k	-1	.	.	.	0	-1	gained	.	.	0	N	0.629786	-0.413003	0.327766	0.20765	0.817337	5k	-1	.	.	-1	lost	.
chr1	22610000	22615000	chr1	23065000	23070000	N	0.469405	0.637288	0.396244	0.107765	NA	5k	-1	none	.	.	0	-1	none	.	.	0	N	0.522239	-0.418053	0.400592	0.296675	0.997584	5k	-1	none	.	-1	none	.
chr1	22610000	22615000	chr1	23145000	23150000	N	0.90452	0.143219	0.28598	0.616512	0.910005	5k	-1	none	.	.	0	-1	none	.	.	0	N	1.06973	0.162551	0.280383	0.562086	0.997584	5k	-1	none	.	-1	none	.
chr1	23190000	23195000	chr1	23260000	23265000	N	1.77756	0.102633	0.508136	0.839932	0.940528	5k	-1	.	gained	.	1	-1	none	gained	.	0	N	1.44005	-0.112426	0.438775	0.797776	0.987236	5k	-1	.	lost	-1	none	lost
chr1	23195000	23200000	chr1	23260000	23265000	N	2.01146	0.370084	0.435243	0.395163	0.683238	5k	-1	.	gained	.	1	-1	none	gained	.	0	N	1.6621	-0.0111477	0.398264	0.97767	0.998681	5k	-1	.	lost	-1	none	lost
chr1	22600000	22610000	chr1	23290000	23300000	N	0.83067	0.14791	0.294565	0.615577	0.799907	10k	-1	.	none	gained	1	Mir30c-2	gained	.	.	0	N	1.0365	0.38705	0.26996	0.151649	0.872444	10k	-1	.	none	Mir30c-2	lost	.
chr1	22610000	22620000	chr1	23290000	23300000	NA	NA	NA	NA	NA	NA	NA	NA	NA	NA	NA	0	NA	NA	NA	NA	0	N	1.03346	0.318238	0.260126	0.221178	0.915045	10k	-1	none	.	Mir30c-2	lost	.
chr1	23260000	23265000	chr1	23385000	23390000	N	0.484135	-0.449059	0.341357	0.188337	0.466336	5k	-1	none	gained	.	0	Ogfrl1	.	none	.	0	N	0.327477	0.277584	0.410558	0.498969	0.950127	5k	-1	none	lost	Ogfrl1	.	none
chr1	23330000	23335000	chr1	23500000	23505000	N	0.932627	0.268513	0.517327	0.603733	0.90542	5k	-1	none	.	.	0	-1	none	.	.	0	N	0.866069	-0.0309646	0.525317	0.952996	0.997584	5k	-1	none	.	-1	none	.
chr1	23330000	23335000	chr1	23795000	23800000	N	0.654794	0.371274	0.600312	0.536266	0.881078	5k	-1	none	.	.	0	-1	none	.	.	0	N	0.505167	-0.580981	0.385989	0.132279	0.997584	5k	-1	none	.	-1	none	.
chr1	23710000	23715000	chr1	23795000	23800000	N	0.986731	0.572108	0.575312	0.320014	0.613479	5k	-1	none	.	.	0	-1	none	.	.	0	N	0.721497	0.189614	0.281946	0.501253	0.95031	5k	-1	none	.	-1	none	.
chr1	23330000	23335000	chr1	23800000	23805000	N	0.545412	0.242754	0.386149	0.529576	NA	5k	-1	none	.	.	0	-1	none	.	.	0	N	0.38088	-0.231568	0.412011	0.574087	0.997584	5k	-1	none	.	-1	none	.
chr1	23710000	23715000	chr1	23800000	23805000	N	0.964201	0.564631	0.530754	0.287406	0.584066	5k	-1	none	.	.	0	-1	none	.	.	0	N	0.600114	0.267544	0.301899	0.375509	0.915512	5k	-1	none	.	-1	none	.
chr1	23770000	23775000	chr1	23800000	23805000	N	2.42272	0.131269	0.141938	0.355054	0.647138	5k	B3gat2	none	.	.	0	-1	none	.	.	0	N	2.17088	-0.0540262	0.285138	0.849721	0.99146	5k	B3gat2	none	.	-1	none	.
chr1	23930000	23935000	chr1	24010000	24015000	N	1.8258	0.122264	0.194747	0.530128	0.786421	5k	Smap1	.	.	.	0	Sdhaf4	.	none	.	0	N	1.57247	-0.119215	0.21268	0.575114	0.963189	5k	Smap1	.	.	Sdhaf4	.	none
chr1	23830000	23840000	chr1	24030000	24040000	WT_DM	2.84434	0.511386	0.166585	0.00214182	0.038346	10k	-1	none	.	.	0	-1	.	.	.	0	N	0.868454	0.00433266	0.267433	0.987074	0.998667	5k	-1	none	.	-1	.	.
chr1	23830000	23835000	chr1	24040000	24045000	N	0.883135	0.55464	0.260932	0.033536	0.346817	5k	-1	none	.	.	0	-1	none	.	.	0	N	0.764801	-0.053427	0.276206	0.846621	0.997584	5k	-1	none	.	-1	lost	.
chr1	23260000	23270000	chr1	24100000	24110000	N	0.252158	-0.224022	0.466213	0.630862	NA	10k	-1	none	gained	.	0	Fam135a	.	none	.	1	N	0.224727	0.118574	0.645794	0.85432	0.999455	10k	-1	none	lost	Fam135a	.	none
chr1	23925000	23930000	chr1	24105000	24110000	N	0.822755	-0.571511	0.427932	0.181707	0.634918	5k	Smap1	gained	none	.	0	Fam135a	.	none	.	1	N	0.614922	0.377154	0.295587	0.201973	0.997584	5k	Smap1	lost	none	Fam135a	.	none
chr1	23830000	23835000	chr1	24175000	24180000	N	0.776057	-0.413249	0.297081	0.164216	0.611029	5k	-1	none	.	.	0	-1	gained	.	.	0	N	0.514841	0.0882331	0.336119	0.792932	0.997584	5k	-1	none	.	-1	lost	.
chr1	23830000	23835000	chr1	24180000	24185000	N	0.870897	-0.162737	0.283474	0.565913	0.893452	5k	-1	none	.	.	0	Col9a1	none	.	.	0	N	0.600414	-0.274496	0.315022	0.38356	0.997584	5k	-1	none	.	Col9a1	none	.
chr1	23830000	23835000	chr1	24250000	24255000	N	0.942581	0.343601	0.255286	0.178321	0.629425	5k	-1	none	.	.	0	-1	.	.	.	0	N	0.68576	0.134701	0.294383	0.647262	0.997584	5k	-1	none	.	-1	.	.
chr1	24145000	24150000	chr1	24250000	24255000	N	1.43046	-0.23507	0.238819	0.324968	0.619096	5k	-1	.	.	.	0	-1	.	.	.	0	N	1.55323	0.547223	0.252789	0.0304077	0.433938	5k	-1	.	.	-1	.	.
chr1	23910000	23920000	chr1	24250000	24260000	N	1.75069	0.179451	0.554539	0.746238	0.877806	10k	Smap1	none	.	.	0	-1	none	.	.	0	NA	NA	NA	NA	NA	NA	NA	NA	NA	NA	NA	NA	NA
chr1	23765000	23770000	chr1	24255000	24260000	N	0.469857	-0.327017	0.352032	0.35292	NA	5k	B3gat2	none	.	.	0	-1	none	.	.	0	N	0.908786	-0.188736	0.284442	0.50699	0.984614	10k	B3gat2	none	.	-1	none	.
chr1	23830000	23835000	chr1	24255000	24260000	N	0.961114	0.217408	0.265584	0.413012	0.817777	5k	-1	none	.	.	0	-1	none	.	.	0	N	0.688816	0.467263	0.302263	0.122132	0.997584	5k	-1	none	.	-1	none	.
chr1	24310000	24315000	chr1	24370000	24375000	WT_DM	1.67958	0.841954	0.202686	3.27e-05	0.00221949	5k	-1	.	.	.	0	-1	none	gained	gained	1	WT_DM	1.39689	-0.938348	0.228139	3.9e-05	0.0122596	5k	-1	.	.	-1	none	lost
chr1	24340000	24345000	chr1	24370000	24375000	WT_DM	2.29679	0.541821	0.180281	0.00265209	0.0386883	5k	-1	gained	gained	gained	1	-1	none	gained	gained	1	N	1.95182	-0.588023	0.202258	0.00364568	0.162472	5k	-1	lost	lost	-1	none	lost
chr1	24475000	24480000	chr1	24555000	24560000	NA	NA	NA	NA	NA	NA	NA	NA	NA	NA	NA	1	NA	NA	NA	NA	1	N	0.997995	0.106375	0.290658	0.71438	0.984272	5k	-1	.	none	-1	.	lost
chr1	24515000	24520000	chr1	24555000	24560000	N	1.24035	0.123196	0.202997	0.543926	0.79414	5k	-1	none	gained	.	1	-1	.	gained	.	1	N	1.04442	0.103912	0.221655	0.639212	0.979215	5k	-1	none	lost	-1	.	lost
chr1	24520000	24525000	chr1	24555000	24560000	N	1.44112	-0.113028	0.182077	0.53475	0.789049	5k	-1	.	gained	.	1	-1	.	gained	.	1	NA	NA	NA	NA	NA	NA	NA	NA	NA	NA	NA	NA	NA
chr1	24475000	24480000	chr1	24590000	24595000	NA	NA	NA	NA	NA	NA	NA	NA	NA	NA	NA	1	NA	NA	NA	NA	0	N	0.988904	0.54763	0.293994	0.0625009	0.576673	5k	-1	.	none	Col19a1	lost	none
chr1	24515000	24520000	chr1	24590000	24595000	N	0.687623	0.136632	0.285048	0.631705	0.847271	5k	-1	none	gained	.	1	Col19a1	none	none	.	0	N	0.638165	0.244523	0.301652	0.417587	0.932125	5k	-1	none	lost	Col19a1	lost	none
chr1	24555000	24560000	chr1	24590000	24595000	N	2.28792	0.0510663	0.175802	0.771451	0.913619	5k	-1	.	gained	.	1	Col19a1	none	none	.	0	N	1.90927	-0.018921	0.229889	0.934404	0.995086	5k	-1	.	lost	Col19a1	lost	none
chr1	24375000	24380000	chr1	24635000	24640000	N	0.670622	-0.280745	0.27643	0.309816	0.75245	5k	-1	.	gained	.	0	-1	.	.	.	0	N	0.523757	-0.066814	0.288314	0.816739	0.997584	5k	-1	.	lost	-1	.	.
chr1	24385000	24390000	chr1	24635000	24640000	N	0.757969	-0.346372	0.249238	0.164612	0.611719	5k	-1	none	gained	.	0	-1	.	.	.	0	NA	NA	NA	NA	NA	NA	NA	NA	NA	NA	NA	NA	NA
chr1	24380000	24385000	chr1	24640000	24645000	N	0.957673	-0.0904229	0.235832	0.701407	0.933671	5k	-1	none	gained	.	0	-1	none	.	.	0	N	0.694578	-0.00477611	0.255622	0.985093	0.998428	5k	-1	none	lost	-1	none	.
chr1	24665000	24670000	chr1	24750000	24755000	N	1.39865	-0.268034	0.34174	0.432851	0.713857	5k	-1	.	none	lost	1	-1	.	.	.	0	N	1.01937	-0.376553	0.388701	0.332672	0.904363	5k	-1	.	.	-1	.	.
chr1	24370000	24375000	chr1	24755000	24760000	N	1.09536	-0.175523	0.261379	0.501886	0.867428	5k	-1	none	gained	gained	1	-1	.	gained	none	1	N	0.864316	0.429766	0.28998	0.138326	0.997584	5k	-1	none	lost	-1	.	lost
chr1	24370000	24380000	chr1	25560000	25570000	N	0.294744	0.216116	0.518412	0.676766	NA	10k	-1	none	gained	gained	1	-1	none	.	.	0	N	0.199875	-0.51187	0.680309	0.451806	0.981004	10k	-1	none	lost	-1	none	.
chr1	24370000	24380000	chr1	25670000	25680000	N	0.308963	-0.0441564	0.496459	0.929128	NA	10k	-1	none	gained	gained	1	-1	none	.	.	0	N	0.236406	0.376695	0.665923	0.571615	0.991425	10k	-1	none	lost	-1	none	.
chr1	25560000	25570000	chr1	25670000	25680000	N	1.57601	0.231775	0.234538	0.323046	0.541532	10k	-1	none	.	.	0	-1	none	.	.	0	N	1.45577	0.422144	0.239704	0.0782207	0.602285	10k	-1	none	.	-1	none	.
chr1	25560000	25570000	chr1	25880000	25890000	N	0.768688	0.330844	0.301198	0.272018	0.523914	10k	-1	none	.	.	0	Adgrb3	none	.	.	0	N	0.541381	-0.236844	0.59295	0.689574	0.997584	5k	-1	none	.	Adgrb3	.	.
chr1	29305000	29310000	chr1	29355000	29360000	NA	NA	NA	NA	NA	NA	NA	NA	NA	NA	NA	0	NA	NA	NA	NA	0	N	1.29351	-0.302078	0.865163	0.726971	0.984272	5k	-1	.	.	-1	.	.
chr1	30190000	30195000	chr1	30225000	30230000	NA	NA	NA	NA	NA	NA	NA	NA	NA	NA	NA	0	NA	NA	NA	NA	0	N	1.22362	0.0791492	0.375336	0.832985	0.990359	5k	Gm31465	.	.	-1	.	.
chr1	30870000	30880000	chr1	30920000	30930000	NA	NA	NA	NA	NA	NA	NA	NA	NA	NA	NA	1	NA	NA	NA	NA	0	N	6.63267	-0.262604	0.12539	0.0362344	0.426668	10k	-1	.	.	Phf3	lost	none
chr1	30835000	30840000	chr1	30990000	30995000	N	1.24842	0.751096	0.4316	0.0818133	0.482211	5k	-1	none	.	.	0	-1	.	.	.	0	N	1.13837	-0.810041	0.496088	0.102499	0.975658	5k	-1	none	.	-1	.	.
chr1	30840000	30845000	chr1	31000000	31005000	NA	NA	NA	NA	NA	NA	NA	NA	NA	NA	NA	0	NA	NA	NA	NA	0	N	1.02827	-0.379577	0.49868	0.44656	0.997584	5k	-1	.	.	Gm13363	none	none
chr1	30850000	30855000	chr1	31000000	31005000	N	1.23861	-0.368873	0.269856	0.171649	0.445978	5k	-1	.	.	.	1	Gm13363	none	gained	.	0	NA	NA	NA	NA	NA	NA	NA	NA	NA	NA	NA	NA	NA
chr1	30930000	30935000	chr1	31005000	31010000	N	0.813616	-0.200004	0.21341	0.348663	0.641112	5k	-1	gained	none	.	0	Gm13363	none	gained	.	0	N	0.601498	-0.0752688	0.235334	0.749091	0.985723	5k	-1	lost	none	Gm13363	lost	none
chr1	31000000	31010000	chr1	31100000	31110000	WT_GM	3.83177	-0.343132	0.146039	0.0187939	0.0888782	10k	Gm13363	none	gained	.	0	-1	none	none	.	1	N	0.705801	0.470043	0.276429	0.0890543	0.652328	5k	Gm13363	lost	none	-1	none	none
chr1	30835000	30840000	chr1	31205000	31210000	N	1.22334	-0.215126	0.231711	0.353187	0.784511	5k	-1	none	.	.	0	-1	none	.	.	0	N	1.05311	-0.408868	0.437905	0.350464	0.997584	5k	-1	none	.	-1	none	.
chr1	31000000	31005000	chr1	31205000	31210000	NA	NA	NA	NA	NA	NA	NA	NA	NA	NA	NA	0	NA	NA	NA	NA	0	N	1.0761	-0.244087	0.229502	0.287532	0.997584	5k	Gm13363	none	none	-1	none	.
chr1	31005000	31010000	chr1	31205000	31210000	N	1.27565	0.113111	0.204207	0.579646	0.898214	5k	Gm13363	none	gained	.	0	-1	none	.	.	0	N	1.03813	-0.193164	0.230965	0.402967	0.997584	5k	Gm13363	lost	none	-1	none	.
chr1	31260000	31270000	chr1	31390000	31400000	N	1.48349	0.493194	0.240559	0.040345	0.147423	10k	-1	none	.	.	0	-1	none	.	.	0	N	1.33691	0.17659	0.244551	0.470235	0.970551	10k	-1	none	.	-1	none	.
chr1	32230000	32240000	chr1	33700000	33710000	N	0.224396	0.587315	0.689305	0.394193	NA	10k	Khdrbs2	none	.	.	0	-1	none	.	.	0	N	0.23382	0.242934	0.63066	0.700085	0.999455	10k	Khdrbs2	none	.	-1	lost	.
chr1	33720000	33730000	chr1	33790000	33800000	WT_DM	12.289	0.284983	0.122894	0.0203986	0.0935233	10k	Prim2	none	none	.	0	-1	none	.	.	0	N	3.50573	-0.210382	0.170865	0.21822	0.825541	5k	Prim2	lost	none	-1	none	.
chr1	33730000	33735000	chr1	33795000	33800000	N	4.73626	0.159063	0.137798	0.248369	0.541652	5k	-1	.	.	.	1	-1	none	.	.	0	N	3.97821	-0.0385465	0.153831	0.802141	0.987236	5k	-1	.	.	-1	none	.
chr1	33810000	33815000	chr1	33865000	33870000	NA	NA	NA	NA	NA	NA	NA	NA	NA	NA	NA	0	NA	NA	NA	NA	0	N	2.76095	-0.326861	0.163695	0.0458506	0.515526	5k	Bag2	none	none	Zfp451	none	none
chr1	33810000	33815000	chr1	33870000	33875000	N	3.20516	0.0424757	0.155673	0.784967	0.919029	5k	Bag2	none	none	.	0	Zfp451	none	none	.	0	N	2.48632	-0.248756	0.182603	0.173111	0.787676	5k	Bag2	none	none	Zfp451	none	none
chr1	33870000	33875000	chr1	33960000	33965000	NA	NA	NA	NA	NA	NA	NA	NA	NA	NA	NA	0	NA	NA	NA	NA	0	N	1.23129	-0.210878	0.228637	0.356359	0.912234	5k	Zfp451	none	none	Bend6	lost	none
chr1	33735000	33740000	chr1	34020000	34025000	NA	NA	NA	NA	NA	NA	NA	NA	NA	NA	NA	0	NA	NA	NA	NA	0	N	0.721051	-0.0119394	0.302612	0.968528	0.997584	5k	-1	.	.	-1	none	.
chr1	33810000	33815000	chr1	34020000	34025000	N	1.26833	-0.152862	0.230108	0.506497	0.868605	5k	Bag2	none	none	.	0	-1	none	.	.	0	N	1.01004	0.389014	0.261502	0.136853	0.997584	5k	Bag2	none	none	-1	none	.
chr1	33900000	33905000	chr1	34020000	34025000	N	1.38344	0.206846	0.234653	0.378048	0.667581	5k	-1	none	.	.	0	-1	none	.	.	0	N	1.09506	0.00368069	0.258945	0.988659	0.999162	5k	-1	none	.	-1	none	.
chr1	33945000	33950000	chr1	34020000	34025000	N	2.6086	0.233342	0.170943	0.172244	0.44658	5k	-1	none	.	.	0	-1	none	.	.	0	N	2.22413	-0.206754	0.168749	0.220495	0.826704	5k	-1	none	.	-1	none	.
chr1	33720000	33730000	chr1	34020000	34030000	WT_DM	2.66026	0.543781	0.178637	0.00233415	0.0400659	10k	Prim2	none	none	.	0	-1	none	.	.	0	N	0.663299	-0.296306	0.295364	0.315769	0.997584	5k	Prim2	none	.	-1	none	.
chr1	33950000	33960000	chr1	34020000	34030000	WT_DM	11.6268	0.363181	0.112041	0.00118899	0.0134708	10k	-1	none	none	.	1	-1	none	.	.	0	N	2.16838	-0.17515	0.165795	0.290776	0.876889	5k	-1	none	.	-1	none	.
chr1	34065000	34070000	chr1	34095000	34100000	N	7.37224	0.213002	0.102773	0.0382141	0.19538	5k	Dst	none	gained	.	1	-1	gained	gained	none	1	N	5.84583	-0.0867981	0.116394	0.455832	0.941514	5k	Dst	lost	lost	-1	lost	lost
chr1	34060000	34065000	chr1	34100000	34105000	NA	NA	NA	NA	NA	NA	NA	NA	NA	NA	NA	0	NA	NA	NA	NA	1	N	4.45252	-0.0394709	0.138836	0.776181	0.986207	5k	-1	none	none	-1	.	lost
chr1	34060000	34070000	chr1	34160000	34170000	WT_DM	9.46595	0.454569	0.1124	5.25e-05	0.00136798	10k	Dst	none	gained	.	1	-1	none	gained	.	2	N	2.62355	0.275625	0.162013	0.088895	0.652328	5k	-1	none	none	-1	none	lost
chr1	34060000	34065000	chr1	34170000	34175000	NA	NA	NA	NA	NA	NA	NA	NA	NA	NA	NA	0	NA	NA	NA	NA	0	N	2.39755	0.209205	0.151665	0.167775	0.782451	5k	-1	none	none	Mir6896	none	lost
chr1	34065000	34070000	chr1	34175000	34180000	WT_DM	3.38902	0.362869	0.13602	0.00763556	0.0750353	5k	Dst	none	gained	.	1	Mir6896	none	gained	.	2	N	2.69157	-0.168171	0.154399	0.276067	0.86782	5k	Dst	lost	lost	Mir6896	none	none
chr1	34180000	34185000	chr1	34205000	34210000	NA	NA	NA	NA	NA	NA	NA	NA	NA	NA	NA	1	NA	NA	NA	NA	2	N	7.47718	0.10525	0.154472	0.495651	0.949675	5k	-1	.	none	-1	.	none
chr1	34170000	34175000	chr1	34220000	34225000	N	5.6837	-0.205618	0.139778	0.141282	0.401741	5k	Mir6896	none	gained	.	0	Dst	none	.	.	0	MKO_DM	4.32786	0.50703	0.156559	0.00120126	0.0911854	5k	Mir6896	none	lost	Dst	none	.
chr1	34175000	34180000	chr1	34220000	34225000	N	6.87759	-0.0728125	0.122267	0.551496	0.79905	5k	Mir6896	none	gained	.	2	Dst	none	.	.	0	N	5.57128	0.305268	0.137626	0.0265476	0.409802	5k	Mir6896	none	none	Dst	none	.
chr1	34060000	34070000	chr1	34220000	34230000	WT_DM	7.93692	0.526463	0.130371	5.39e-05	0.00415577	10k	Dst	none	gained	.	1	Dst	none	.	.	0	N	2.18945	0.0189575	0.184639	0.918222	0.997584	5k	-1	none	none	Dst	none	.
chr1	34385000	34390000	chr1	34430000	34435000	N	4.33986	0.0967326	0.145206	0.5053	0.769953	5k	-1	.	.	.	0	-1	.	.	.	0	N	3.90187	0.176777	0.159883	0.268872	0.862625	5k	-1	.	.	-1	.	.
chr1	34380000	34385000	chr1	34440000	34445000	N	4.47124	0.220443	0.17398	0.205133	0.488183	5k	-1	.	gained	.	0	-1	.	gained	.	0	N	4.23251	0.389312	0.166166	0.019134	0.361125	5k	-1	.	none	-1	.	gained
chr1	34360000	34370000	chr1	34460000	34470000	WT_DM	12.3231	0.644745	0.112946	1.14e-08	2.2e-06	10k	-1	.	gained	.	0	-1	none	.	.	0	WT_DM	2.09821	-0.550463	0.162659	0.000713952	0.0653257	5k	-1	.	none	-1	none	.
chr1	34275000	34280000	chr1	34465000	34470000	N	1.52928	0.136236	0.326122	0.676133	0.927146	5k	-1	none	.	.	0	-1	none	.	.	0	N	1.43039	0.0183265	0.195888	0.925462	0.997584	5k	-1	none	.	-1	none	.
chr1	34345000	34350000	chr1	34465000	34470000	WT_DM	2.01573	0.533063	0.154717	0.000570201	0.0150015	5k	-1	none	.	.	0	-1	none	.	.	0	N	2.11557	-0.191587	0.148186	0.196052	0.80984	5k	-1	none	.	-1	none	.
chr1	33960000	33970000	chr1	34490000	34500000	NA	NA	NA	NA	NA	NA	NA	NA	NA	NA	NA	0	NA	NA	NA	NA	0	N	0.706299	0.278848	0.316477	0.378265	0.975647	10k	Bend6	lost	none	Ccdc115	lost	none
chr1	34060000	34070000	chr1	34490000	34500000	N	1.66605	0.240743	0.205413	0.241199	0.489679	10k	Dst	none	gained	.	1	Ccdc115	none	none	.	0	N	1.24826	-0.0673887	0.224991	0.764545	0.999455	10k	Dst	lost	lost	Ccdc115	lost	none
chr1	34275000	34280000	chr1	34655000	34660000	N	0.508067	-0.148402	0.379204	0.695537	NA	5k	-1	none	.	.	0	-1	none	.	.	0	N	0.336923	-0.080869	0.465657	0.862128	0.997584	5k	-1	none	.	-1	none	.
chr1	34515000	34520000	chr1	34655000	34660000	N	2.23624	0.382681	0.207779	0.0655086	0.263165	5k	Ptpn18	none	.	.	0	-1	none	.	.	0	N	1.67857	-0.688072	0.244997	0.00497736	0.194983	5k	Ptpn18	lost	.	-1	none	.
chr1	34695000	34700000	chr1	34755000	34760000	N	2.4224	0.629981	0.461701	0.172417	0.446765	5k	AA619741	none	.	.	0	-1	none	.	.	0	N	2.35901	0.131053	0.547131	0.810697	0.98777	5k	AA619741	none	.	-1	none	.
chr1	34800000	34805000	chr1	34835000	34840000	N	4.86929	0.0194066	0.144991	0.893524	0.962389	5k	-1	.	.	.	0	-1	.	.	.	0	NA	NA	NA	NA	NA	NA	NA	NA	NA	NA	NA	NA	NA
chr1	34855000	34860000	chr1	34895000	34900000	N	8.29415	0.128259	0.107689	0.233648	0.523354	5k	Arhgef4	none	none	.	1	Fam168b	gained	none	.	0	N	7.08465	-0.237553	0.123368	0.0541586	0.546677	5k	Arhgef4	none	none	Fam168b	lost	none
chr1	34490000	34500000	chr1	34900000	34910000	N	1.37192	0.0477563	0.225268	0.832109	0.922607	10k	Ccdc115	none	none	.	0	Plekhb2	none	none	.	0	N	1.0362	0.0873417	0.271839	0.747984	0.999455	10k	Ccdc115	lost	none	Plekhb2	lost	none
chr1	34795000	34800000	chr1	34920000	34925000	N	2.37208	0.0679661	0.201096	0.735379	0.896777	5k	-1	none	.	.	0	-1	none	.	.	0	N	2.06773	0.185039	0.194111	0.340457	0.906468	5k	-1	none	.	-1	none	.
chr1	34690000	34700000	chr1	34920000	34930000	N	3.17142	0.128404	0.18075	0.477458	0.701386	10k	AA619741	none	.	.	0	-1	none	.	.	0	N	2.49892	0.0893564	0.203265	0.660223	0.999455	10k	AA619741	none	.	-1	none	.
chr1	34795000	34800000	chr1	34950000	34955000	N	1.02776	-0.153096	0.461167	0.739907	0.943183	5k	-1	none	.	.	0	-1	none	.	.	0	N	0.868022	-0.4773	0.501212	0.340949	0.997584	5k	-1	none	.	-1	none	.
chr1	34690000	34700000	chr1	34950000	34960000	N	3.09817	0.234371	0.178207	0.188455	0.430874	10k	AA619741	none	.	.	0	-1	none	.	.	0	NA	NA	NA	NA	NA	NA	NA	NA	NA	NA	NA	NA	NA
chr1	35090000	35100000	chr1	35430000	35440000	NA	NA	NA	NA	NA	NA	NA	NA	NA	NA	NA	0	NA	NA	NA	NA	0	N	1.96405	0.14362	0.195062	0.461561	0.981004	10k	-1	.	.	-1	.	.
chr1	34940000	34950000	chr1	35440000	35450000	N	2.11092	0.167122	0.206596	0.418555	0.656066	10k	-1	none	.	.	0	-1	none	.	.	0	N	1.61183	-0.0474075	0.227001	0.834571	0.999455	10k	-1	lost	.	-1	none	.
chr1	35090000	35100000	chr1	35520000	35530000	NA	NA	NA	NA	NA	NA	NA	NA	NA	NA	NA	0	NA	NA	NA	NA	0	N	1.23826	-0.0893892	0.225993	0.692444	0.999455	10k	-1	.	.	-1	none	.
chr1	35895000	35900000	chr1	35930000	35935000	WT_DM	6.83538	0.354289	0.120258	0.00321844	0.0434619	5k	-1	none	gained	.	1	-1	.	gained	.	0	WT_DM	5.46373	-0.442926	0.136141	0.00114021	0.087513	5k	-1	none	lost	-1	.	lost
chr1	35860000	35865000	chr1	35935000	35940000	WT_DM	1.31616	0.492309	0.167135	0.00322351	0.0435011	5k	-1	.	gained	lost	3	-1	gained	gained	.	1	WT_DM	9.52834	-0.314406	0.100348	0.00172932	0.0866286	10k	-1	lost	lost	-1	lost	lost
chr1	35865000	35870000	chr1	35935000	35940000	WT_DM	1.30516	0.429716	0.160611	0.0074615	0.0738282	5k	-1	gained	gained	.	0	-1	gained	gained	.	1	WT_DM	9.52834	-0.314406	0.100348	0.00172932	0.0866286	10k	-1	lost	lost	-1	lost	lost
chr1	35930000	35940000	chr1	35980000	35990000	WT_DM	17.1482	0.355128	0.0817677	1.4e-05	0.000524298	10k	-1	gained	gained	.	1	-1	.	gained	.	0	N	4.08994	-0.0576316	0.139887	0.680348	0.982125	5k	-1	lost	lost	-1	.	lost
chr1	35630000	35640000	chr1	35990000	36000000	N	1.93265	0.335021	0.186281	0.0721015	0.26094	10k	-1	gained	gained	.	1	-1	.	gained	gained	1	N	1.46853	-0.446734	0.215031	0.0377524	0.683477	10k	-1	lost	lost	-1	.	lost
chr1	35935000	35940000	chr1	36000000	36005000	N	3.21536	-0.105759	0.147225	0.472542	0.74726	5k	-1	gained	gained	.	1	-1	.	gained	gained	2	N	2.68473	-0.137002	0.159807	0.391281	0.920376	5k	-1	lost	lost	-1	.	lost
chr1	36000000	36010000	chr1	36080000	36090000	WT_DM	15.9732	0.425507	0.103692	4.07e-05	0.00113543	10k	-1	.	gained	gained	2	-1	.	none	none	1	N	2.34202	-0.415816	0.173328	0.0164393	0.343166	5k	-1	.	lost	-1	.	lost
chr1	35780000	35785000	chr1	36115000	36120000	N	1.3427	0.0276254	0.215355	0.897928	0.980516	5k	-1	none	.	.	0	-1	.	.	.	0	NA	NA	NA	NA	NA	NA	NA	NA	NA	NA	NA	NA	NA
chr1	35785000	35790000	chr1	36115000	36120000	NA	NA	NA	NA	NA	NA	NA	NA	NA	NA	NA	0	NA	NA	NA	NA	0	N	1.11327	0.282675	0.24901	0.256292	0.997584	5k	-1	.	.	-1	.	.
chr1	35445000	35450000	chr1	36120000	36125000	N	0.415289	0.569768	0.320844	0.0757587	NA	5k	-1	none	.	.	0	Hs6st1	none	gained	.	0	N	1.37984	-0.272647	0.217517	0.210042	0.908831	10k	-1	none	.	Hs6st1	lost	lost
chr1	35780000	35785000	chr1	36120000	36125000	N	1.37719	0.00145343	0.204016	0.994316	0.999455	5k	-1	none	.	.	0	Hs6st1	none	gained	.	0	N	1.15339	0.0198021	0.227798	0.930728	0.997584	5k	-1	none	.	Hs6st1	none	lost
chr1	35895000	35900000	chr1	36120000	36125000	N	2.22826	0.417083	0.175118	0.0172314	0.269447	5k	-1	none	gained	.	1	Hs6st1	none	gained	.	0	N	1.74075	-0.186785	0.192427	0.331708	0.997584	5k	-1	none	lost	Hs6st1	none	lost
chr1	36000000	36005000	chr1	36120000	36125000	WT_DM	2.72473	0.532348	0.169593	0.00169541	0.0298213	5k	-1	.	gained	gained	2	Hs6st1	none	gained	.	0	N	2.22119	-0.535814	0.186072	0.00398174	0.171161	5k	-1	.	lost	Hs6st1	none	lost
chr1	35930000	35940000	chr1	36120000	36130000	WT_DM	6.80906	0.376586	0.121869	0.00200089	0.0370198	10k	-1	gained	gained	.	1	Hs6st1	none	gained	.	1	N	1.68511	-0.134785	0.193046	0.485049	0.997584	5k	-1	lost	lost	Hs6st1	none	lost
chr1	35860000	35865000	chr1	36125000	36130000	N	1.37362	0.0762386	0.191609	0.690713	0.930256	5k	-1	.	gained	lost	3	Hs6st1	none	none	.	1	N	1.07495	0.071821	0.214207	0.737409	0.997584	5k	-1	.	lost	Hs6st1	lost	lost
chr1	35445000	35450000	chr1	36185000	36190000	N	0.389693	0.292103	0.382854	0.445486	NA	5k	-1	none	.	.	0	-1	none	lost	lost	3	N	0.254296	-0.220452	0.442816	0.618596	0.997584	5k	-1	none	.	-1	lost	none
chr1	35865000	35870000	chr1	36185000	36190000	N	0.678997	-0.00844986	0.251662	0.973215	0.996408	5k	-1	gained	gained	.	0	-1	none	lost	lost	3	NA	NA	NA	NA	NA	NA	NA	NA	NA	NA	NA	NA	NA
chr1	36125000	36130000	chr1	36185000	36190000	N	5.95774	-0.272774	0.126225	0.0306949	0.172019	5k	Hs6st1	none	none	.	1	-1	none	lost	lost	3	N	4.38408	0.0960785	0.141578	0.497374	0.949675	5k	Hs6st1	lost	lost	-1	lost	none
chr1	35630000	35640000	chr1	36190000	36200000	WT_DM	1.72482	0.628305	0.222195	0.00468809	0.0581411	10k	-1	gained	gained	.	1	Mir6897	none	.	.	1	N	1.28429	-0.463542	0.257967	0.0723504	0.754176	10k	-1	lost	lost	Mir6897	lost	.
chr1	35780000	35790000	chr1	36190000	36200000	N	3.37574	0.147579	0.165893	0.37368	0.618818	10k	-1	none	.	.	0	Mir6897	none	.	.	1	N	2.61878	-0.00101936	0.182668	0.995548	0.9998	10k	-1	none	.	Mir6897	lost	.
chr1	34950000	34960000	chr1	36200000	36210000	WT_DM	1.1417	0.751678	0.274083	0.00609702	0.0677243	10k	-1	none	.	.	0	Mir6897	none	none	.	2	N	0.19672	-0.760329	0.620104	0.220149	0.997584	5k	-1	none	.	Mir6897	none	.
chr1	36245000	36250000	chr1	36305000	36310000	N	4.6708	0.251702	0.154108	0.10241	0.334974	5k	-1	.	gained	.	0	-1	none	.	.	0	N	3.79219	0.00575707	0.165249	0.972208	0.998062	5k	-1	.	lost	-1	none	.
chr1	36200000	36205000	chr1	36310000	36315000	N	2.93491	0.201876	0.179335	0.260296	0.555007	5k	Mir6897	none	.	.	0	-1	none	.	.	0	N	2.06516	0.0840487	0.212095	0.691899	0.982125	5k	Mir6897	none	.	-1	none	.
chr1	36205000	36210000	chr1	36310000	36315000	N	3.48854	0.264062	0.168313	0.116678	0.362596	5k	-1	none	none	.	2	-1	none	.	.	0	N	2.49287	-0.0572058	0.19191	0.765637	0.986207	5k	-1	lost	lost	-1	none	.
chr1	36280000	36285000	chr1	36310000	36315000	NA	NA	NA	NA	NA	NA	NA	NA	NA	NA	NA	0	NA	NA	NA	NA	0	N	9.03874	0.0620076	0.133378	0.642003	0.979643	5k	-1	none	.	-1	none	.
chr1	36200000	36205000	chr1	36335000	36340000	N	2.19824	-0.0693488	0.189399	0.714252	0.888263	5k	Mir6897	none	.	.	0	-1	none	.	.	0	N	1.50671	0.14563	0.215163	0.498509	0.949824	5k	Mir6897	none	.	-1	none	.
chr1	36195000	36200000	chr1	36340000	36345000	N	2.07592	-0.108838	0.228213	0.633422	0.848311	5k	Mir6897	.	.	.	0	-1	.	.	.	0	NA	NA	NA	NA	NA	NA	NA	NA	NA	NA	NA	NA	NA
chr1	36490000	36500000	chr1	36520000	36530000	WT_DM	40.1162	0.170641	0.0651157	0.00877807	0.0531136	10k	Lman2l	none	gained	.	2	Cnnm4	none	gained	none	1	N	8.68726	-0.183891	0.114926	0.10958	0.694865	5k	-1	.	lost	Cnnm4	none	lost
chr1	36380000	36385000	chr1	36525000	36530000	N	4.46648	0.0652077	0.151958	0.667838	0.865912	5k	-1	none	none	.	3	Cnnm4	none	gained	none	1	NA	NA	NA	NA	NA	NA	NA	NA	NA	NA	NA	NA	NA
chr1	36420000	36425000	chr1	36525000	36530000	N	5.08307	-0.0225778	0.129792	0.861902	0.949797	5k	Kansl3	.	none	.	0	Cnnm4	none	gained	none	1	NA	NA	NA	NA	NA	NA	NA	NA	NA	NA	NA	NA	NA
chr1	36425000	36430000	chr1	36525000	36530000	N	4.76176	0.065227	0.13654	0.632853	0.847965	5k	Kansl3	none	none	.	0	Cnnm4	none	gained	none	1	N	3.69314	-0.036222	0.148208	0.806921	0.987616	5k	Kansl3	none	none	Cnnm4	none	lost
chr1	36420000	36425000	chr1	36530000	36535000	N	5.50702	-0.0356464	0.125941	0.777146	0.915805	5k	Kansl3	.	none	.	0	Cnnm4	.	gained	.	1	N	4.157	-0.0108616	0.146014	0.940702	0.995086	5k	Kansl3	.	none	Cnnm4	.	lost
chr1	36380000	36385000	chr1	36545000	36550000	N	6.64366	0.20289	0.115633	0.0793265	0.475745	5k	-1	none	none	.	3	-1	none	none	.	0	N	4.76446	-0.128938	0.131208	0.325757	0.997584	5k	-1	lost	lost	-1	none	lost
chr1	36420000	36425000	chr1	36545000	36550000	NA	NA	NA	NA	NA	NA	NA	NA	NA	NA	NA	0	NA	NA	NA	NA	0	N	4.63167	0.124076	0.135958	0.361448	0.912234	5k	Kansl3	.	none	-1	none	lost
chr1	36425000	36430000	chr1	36545000	36550000	N	5.4322	0.0234485	0.148888	0.874857	0.955518	5k	Kansl3	none	none	.	0	-1	none	none	.	0	N	4.23223	0.113619	0.155973	0.466338	0.944919	5k	Kansl3	none	none	-1	none	lost
chr1	36360000	36365000	chr1	36550000	36555000	N	4.40358	-0.137904	0.185831	0.458029	0.844794	5k	Arid5a	.	none	none	1	-1	gained	none	none	1	NA	NA	NA	NA	NA	NA	NA	NA	NA	NA	NA	NA	NA
chr1	36380000	36385000	chr1	36550000	36555000	N	6.01193	0.217196	0.117776	0.0651625	0.447331	5k	-1	none	none	.	3	-1	gained	none	none	1	N	4.436	-0.303016	0.133241	0.0229538	0.787085	5k	-1	lost	lost	-1	lost	lost
chr1	36420000	36425000	chr1	36550000	36555000	NA	NA	NA	NA	NA	NA	NA	NA	NA	NA	NA	0	NA	NA	NA	NA	1	N	4.11344	0.0906414	0.137904	0.511001	0.951652	5k	Kansl3	.	none	-1	lost	lost
chr1	36495000	36500000	chr1	36550000	36555000	NA	NA	NA	NA	NA	NA	NA	NA	NA	NA	NA	0	NA	NA	NA	NA	1	N	4.93914	0.140905	0.139935	0.313969	0.890127	5k	Lman2l	lost	.	-1	lost	lost
chr1	36600000	36605000	chr1	36690000	36695000	N	10.3087	0.00818011	0.131647	0.950454	0.982752	5k	Ankrd39	none	gained	.	0	-1	gained	gained	gained	2	N	7.69429	0.243368	0.153945	0.113907	0.700238	5k	Ankrd39	none	none	-1	none	lost
chr1	36610000	36615000	chr1	36690000	36695000	WT_DM	11.5846	0.275745	0.107826	0.0105481	0.0906822	5k	Sema4c	none	lost	.	0	-1	gained	gained	gained	2	N	8.69609	0.103541	0.112632	0.357946	0.912234	5k	Sema4c	lost	none	-1	none	lost
chr1	36600000	36605000	chr1	36720000	36725000	N	11.8767	0.0597428	0.121908	0.624088	0.842318	5k	Ankrd39	none	gained	.	0	-1	none	.	.	0	N	8.57176	0.0946442	0.144122	0.511377	0.951652	5k	Ankrd39	none	none	-1	lost	.
chr1	36675000	36680000	chr1	36725000	36730000	NA	NA	NA	NA	NA	NA	NA	NA	NA	NA	NA	0	NA	NA	NA	NA	0	N	6.9593	0.0507513	0.132474	0.701643	0.982912	5k	-1	.	.	-1	none	lost
chr1	36600000	36605000	chr1	36735000	36740000	N	11.6203	0.0546661	0.128512	0.670562	0.866426	5k	Ankrd39	none	gained	.	0	Fam178b	none	.	.	0	N	8.52577	0.235183	0.144826	0.104397	0.683502	5k	Ankrd39	none	none	Fam178b	none	.
chr1	36605000	36610000	chr1	36740000	36745000	N	11.3808	0.244217	0.119269	0.0405974	0.202937	5k	Ankrd39	none	gained	.	0	Fam178b	none	none	.	1	N	8.31424	0.0713544	0.133617	0.593326	0.969983	5k	Ankrd39	lost	none	Fam178b	lost	none
chr1	36600000	36605000	chr1	36800000	36805000	N	2.58236	0.0733849	0.213148	0.730628	0.941321	5k	Ankrd39	none	gained	.	0	-1	none	.	.	1	N	1.75089	0.167417	0.245096	0.494564	0.997584	5k	Ankrd39	none	none	-1	none	.
chr1	36930000	36935000	chr1	36980000	36985000	N	4.95854	-0.151433	0.15801	0.337873	0.632171	5k	-1	none	.	.	1	-1	.	none	.	0	N	4.29395	-0.0177944	0.175213	0.919107	0.995086	5k	-1	none	none	-1	.	none
chr1	36910000	36920000	chr1	36990000	37000000	WT_DM	9.97123	0.285825	0.0970566	0.0032303	0.0266122	10k	-1	none	none	none	1	Tmem131	none	none	.	1	N	1.34152	-0.27674	0.179196	0.122506	0.716874	5k	-1	.	none	Tmem131	none	none
chr1	36990000	37000000	chr1	37130000	37140000	WT_DM	7.34257	0.538318	0.120544	7.98e-06	0.000353089	10k	Tmem131	none	none	.	1	-1	.	gained	gained	1	WT_DM	6.28576	-0.423108	0.133647	0.00154623	0.0816179	10k	Tmem131	none	none	-1	.	lost
chr1	37080000	37090000	chr1	37170000	37180000	WT_DM	11.6702	0.337669	0.103655	0.00112348	0.0130319	10k	-1	.	.	.	0	-1	none	.	none	1	N	2.21001	0.165658	0.199546	0.406441	0.926283	5k	-1	.	.	-1	.	.
chr1	36995000	37000000	chr1	37175000	37180000	NA	NA	NA	NA	NA	NA	NA	NA	NA	NA	NA	0	NA	NA	NA	NA	1	N	1.25953	0.151954	0.458875	0.740536	0.997584	5k	Tmem131	.	none	-1	.	.
chr1	36990000	36995000	chr1	37180000	37185000	N	1.41394	0.213156	0.427534	0.618082	0.910565	5k	Tmem131	none	none	.	1	-1	.	.	.	0	N	1.2774	0.173873	0.45165	0.700257	0.997584	5k	Tmem131	none	none	-1	.	.
chr1	36835000	36840000	chr1	37305000	37310000	N	2.7168	0.047098	0.17398	0.786615	0.95398	5k	Zap70	.	.	.	0	-1	none	.	.	0	N	2.09857	-0.214373	0.186604	0.250634	0.997584	5k	Zap70	none	.	-1	none	.
chr1	36840000	36845000	chr1	37305000	37310000	N	2.75854	-0.0383019	0.165369	0.816838	0.960863	5k	-1	none	.	.	0	-1	none	.	.	0	NA	NA	NA	NA	NA	NA	NA	NA	NA	NA	NA	NA	NA
chr1	36875000	36880000	chr1	37305000	37310000	NA	NA	NA	NA	NA	NA	NA	NA	NA	NA	NA	0	NA	NA	NA	NA	0	N	1.36353	0.144172	0.229495	0.529864	0.997584	5k	-1	none	.	-1	none	.
chr1	36960000	36965000	chr1	37305000	37310000	N	1.3682	0.697179	0.23183	0.0026359	0.122708	5k	-1	none	.	.	0	-1	none	.	.	0	N	1.20039	-0.165077	0.245305	0.500983	0.997584	5k	-1	lost	.	-1	none	.
chr1	36990000	36995000	chr1	37305000	37310000	N	0.871993	0.110433	0.216853	0.610577	0.907971	5k	Tmem131	none	none	.	1	-1	none	.	.	0	NA	NA	NA	NA	NA	NA	NA	NA	NA	NA	NA	NA	NA
chr1	36995000	37000000	chr1	37305000	37310000	NA	NA	NA	NA	NA	NA	NA	NA	NA	NA	NA	0	NA	NA	NA	NA	0	N	0.778492	0.111037	0.233119	0.633854	0.997584	5k	Tmem131	.	none	-1	none	.
chr1	37180000	37185000	chr1	37305000	37310000	N	1.52296	0.106928	0.192384	0.578345	0.815096	5k	-1	.	.	.	0	-1	none	.	.	0	N	1.32084	-0.0160065	0.206797	0.938304	0.995086	5k	-1	.	.	-1	none	.
chr1	37250000	37255000	chr1	37305000	37310000	NA	NA	NA	NA	NA	NA	NA	NA	NA	NA	NA	0	NA	NA	NA	NA	0	N	2.30423	0.0573028	0.185855	0.757839	0.986003	5k	-1	none	.	-1	none	.
chr1	36840000	36850000	chr1	37450000	37460000	N	3.41391	-0.000571704	0.154225	0.997042	0.998907	10k	-1	none	.	.	0	-1	none	.	.	2	NA	NA	NA	NA	NA	NA	NA	NA	NA	NA	NA	NA	NA
chr1	37325000	37330000	chr1	37455000	37460000	WT_DM	3.76224	0.455178	0.179696	0.0113077	0.0943476	5k	-1	none	.	.	0	-1	none	.	.	0	NA	NA	NA	NA	NA	NA	NA	NA	NA	NA	NA	NA	NA
chr1	37330000	37335000	chr1	37455000	37460000	WT_DM	4.04295	0.483959	0.165568	0.00346655	0.0450963	5k	-1	none	.	.	0	-1	none	.	.	0	N	3.90955	0.0683847	0.161823	0.672595	0.981551	5k	-1	none	.	-1	none	.
chr1	37485000	37490000	chr1	37595000	37600000	N	1.5897	0.422834	0.212898	0.0470241	0.220785	5k	Coa5	none	none	.	2	Mgat4a	none	.	.	0	N	1.30292	-0.11322	0.229307	0.621485	0.975295	5k	Coa5	lost	none	Mgat4a	lost	none
chr1	36820000	36830000	chr1	37670000	37680000	N	2.2617	-0.399705	0.205186	0.0514136	0.214844	10k	Zap70	.	gained	.	1	-1	.	.	.	0	NA	NA	NA	NA	NA	NA	NA	NA	NA	NA	NA	NA	NA
chr1	37595000	37600000	chr1	37685000	37690000	NA	NA	NA	NA	NA	NA	NA	NA	NA	NA	NA	0	NA	NA	NA	NA	0	N	2.58792	0.167581	0.169509	0.322846	0.896343	5k	Mgat4a	lost	none	-1	.	.
chr1	37325000	37330000	chr1	37690000	37695000	N	1.80681	-0.148969	0.308061	0.62869	0.913562	5k	-1	none	.	.	0	-1	none	.	.	0	N	1.45415	0.0922572	0.224554	0.681185	0.997584	5k	-1	none	.	-1	none	.
chr1	37330000	37335000	chr1	37690000	37695000	N	1.84483	-0.11711	0.197841	0.55389	0.889441	5k	-1	none	.	.	0	-1	none	.	.	0	N	1.53688	0.0741433	0.216019	0.731429	0.997584	5k	-1	none	.	-1	none	.
chr1	37505000	37510000	chr1	37690000	37695000	NA	NA	NA	NA	NA	NA	NA	NA	NA	NA	NA	0	NA	NA	NA	NA	0	N	2.64278	0.335304	0.185177	0.0701837	0.951387	5k	-1	none	.	-1	none	.
chr1	37525000	37530000	chr1	37690000	37695000	N	3.12465	-0.150403	0.155585	0.333697	0.770169	5k	-1	gained	.	.	0	-1	none	.	.	0	N	2.7676	0.210197	0.162852	0.196799	0.997584	5k	-1	none	.	-1	none	.
chr1	37595000	37600000	chr1	37690000	37695000	N	2.48467	-0.00442092	0.167534	0.978948	0.992077	5k	Mgat4a	none	.	.	0	-1	none	.	.	0	N	2.12805	0.297993	0.182369	0.102256	0.677907	5k	Mgat4a	lost	none	-1	none	.
chr1	36790000	36800000	chr1	37690000	37700000	N	1.98747	0.447761	0.229854	0.0514125	0.214844	10k	-1	none	.	.	0	-1	none	.	.	1	N	1.55373	-0.287227	0.252815	0.255909	0.927844	10k	-1	lost	.	-1	lost	.
chr1	37325000	37330000	chr1	37695000	37700000	N	1.72855	-0.353169	0.337304	0.295084	0.738272	5k	-1	none	.	.	0	-1	none	.	.	1	NA	NA	NA	NA	NA	NA	NA	NA	NA	NA	NA	NA	NA
chr1	37330000	37335000	chr1	37695000	37700000	N	1.70355	-0.285064	0.219674	0.1944	0.651662	5k	-1	none	.	.	0	-1	none	.	.	1	N	1.43769	0.34286	0.238282	0.150184	0.997584	5k	-1	none	.	-1	lost	.
chr1	37525000	37530000	chr1	37695000	37700000	N	2.92214	-0.0853955	0.168132	0.611519	0.908195	5k	-1	gained	.	.	0	-1	none	.	.	1	NA	NA	NA	NA	NA	NA	NA	NA	NA	NA	NA	NA	NA
chr1	37735000	37740000	chr1	37855000	37860000	N	1.29054	0.0883401	0.405362	0.827484	0.935161	5k	-1	none	.	.	1	-1	none	.	.	1	N	1.16995	0.0739986	0.444218	0.867699	0.992798	5k	-1	none	.	-1	none	.
chr1	37745000	37750000	chr1	37855000	37860000	N	1.22122	0.253392	0.405151	0.531693	0.78718	5k	-1	none	.	.	0	-1	none	.	.	1	N	1.08837	-0.168411	0.45098	0.708826	0.982959	5k	-1	lost	.	-1	none	.
chr1	37750000	37755000	chr1	37855000	37860000	N	1.29219	0.146035	0.415736	0.725386	0.892975	5k	-1	.	.	gained	1	-1	none	.	.	1	N	1.12938	-0.289058	0.427052	0.49849	0.949824	5k	-1	.	.	-1	none	.
chr1	37735000	37740000	chr1	37920000	37925000	N	2.06072	0.110462	0.202833	0.58603	0.901165	5k	-1	none	.	.	1	Tsga10	none	none	.	1	N	1.75304	0.0132073	0.221281	0.952406	0.997584	5k	-1	none	.	Tsga10	none	none
chr1	37740000	37745000	chr1	37920000	37925000	NA	NA	NA	NA	NA	NA	NA	NA	NA	NA	NA	0	NA	NA	NA	NA	1	N	1.69411	-0.0392928	0.220448	0.858534	0.997584	5k	-1	.	.	Tsga10	none	none
chr1	37750000	37755000	chr1	37920000	37925000	N	1.91879	-0.0255319	0.192264	0.894355	0.98019	5k	-1	.	.	gained	1	Tsga10	none	none	.	1	N	1.51515	-0.0608469	0.217921	0.78008	0.997584	5k	-1	.	.	Tsga10	none	none
chr1	37350000	37360000	chr1	37920000	37930000	NA	NA	NA	NA	NA	NA	NA	NA	NA	NA	NA	0	NA	NA	NA	NA	2	N	0.797245	0.226976	0.307924	0.461051	0.981004	10k	Inpp4a	.	none	Tsga10	none	none
chr1	37485000	37490000	chr1	37925000	37930000	N	0.47668	-0.185184	0.379989	0.626017	NA	5k	Coa5	none	none	.	2	Tsga10	none	gained	.	1	N	1.01864	-0.12239	0.277132	0.658756	0.999455	10k	Coa5	lost	none	Tsga10	none	none
chr1	37745000	37750000	chr1	37925000	37930000	NA	NA	NA	NA	NA	NA	NA	NA	NA	NA	NA	0	NA	NA	NA	NA	1	N	1.59768	-0.489864	0.218982	0.0252857	0.806834	5k	-1	lost	.	Tsga10	none	lost
chr1	37750000	37755000	chr1	37925000	37930000	N	1.94666	0.0196709	0.20045	0.921826	0.987455	5k	-1	.	.	gained	1	Tsga10	none	gained	.	1	N	1.57668	-0.344493	0.220783	0.118683	0.997584	5k	-1	.	.	Tsga10	none	lost
chr1	37955000	37960000	chr1	38040000	38045000	N	2.41277	0.0620714	0.184394	0.736401	0.897372	5k	-1	none	gained	gained	1	-1	none	.	.	0	N	1.80894	-0.286957	0.210316	0.172439	0.787676	5k	-1	lost	lost	-1	none	.
chr1	37750000	37760000	chr1	38040000	38050000	N	2.09482	0.0786432	0.189313	0.677839	0.83804	10k	-1	.	.	gained	1	-1	none	.	.	0	N	1.51564	-0.197234	0.231419	0.394059	0.976046	10k	-1	.	.	-1	none	.
chr1	37945000	37950000	chr1	38050000	38055000	N	2.13602	0.00426939	0.206206	0.983481	0.993428	5k	Mitd1	none	none	.	0	Txndc9	none	none	.	0	N	1.60407	0.267939	0.226824	0.237499	0.838054	5k	Mitd1	lost	none	Txndc9	lost	none
chr1	37960000	37965000	chr1	38050000	38055000	N	2.16009	0.241451	0.208947	0.24786	0.540837	5k	-1	none	.	.	0	Txndc9	none	none	.	0	N	1.64169	-0.186087	0.246263	0.449863	0.939865	5k	-1	lost	.	Txndc9	lost	none
chr1	37480000	37490000	chr1	38050000	38060000	N	0.842013	0.369819	0.284406	0.193491	0.437444	10k	Coa5	none	none	.	2	Txndc9	none	none	.	0	N	0.582641	-0.328004	0.363979	0.367503	0.972976	10k	Coa5	lost	none	Txndc9	lost	none
chr1	37920000	37930000	chr1	38180000	38190000	NA	NA	NA	NA	NA	NA	NA	NA	NA	NA	NA	2	NA	NA	NA	NA	2	N	1.44598	0.172445	0.225034	0.443493	0.981004	10k	Tsga10	none	none	Rev1	lost	none
chr1	37730000	37735000	chr1	38185000	38190000	N	0.378135	-0.470483	0.420372	0.263052	NA	5k	-1	none	.	.	0	Rev1	none	none	.	0	NA	NA	NA	NA	NA	NA	NA	NA	NA	NA	NA	NA	NA
chr1	37945000	37950000	chr1	38185000	38190000	N	0.956677	0.159349	0.272465	0.558653	0.891367	5k	Mitd1	none	none	.	0	Rev1	none	none	.	0	N	0.665549	-0.332157	0.310562	0.284828	0.997584	5k	Mitd1	lost	none	Rev1	lost	none
chr1	38050000	38055000	chr1	38185000	38190000	N	1.58002	-0.0464949	0.20998	0.824761	0.934229	5k	Txndc9	none	none	.	0	Rev1	none	none	.	0	N	1.14832	0.446531	0.246254	0.0697859	0.598842	5k	Txndc9	lost	none	Rev1	lost	none
chr1	38145000	38150000	chr1	38185000	38190000	N	4.2551	0.257885	0.166005	0.12031	0.368716	5k	-1	.	.	.	0	Rev1	none	none	.	0	N	3.74406	-0.285081	0.171836	0.0971087	0.66605	5k	-1	.	.	Rev1	lost	none
chr1	38240000	38250000	chr1	38300000	38310000	WT_DM	15.6944	0.246278	0.100963	0.0147163	0.0754289	10k	-1	none	.	.	0	-1	none	.	.	0	N	2.237	-0.160126	0.224525	0.475737	0.946533	5k	-1	none	.	-1	none	.
chr1	38275000	38280000	chr1	38315000	38320000	NA	NA	NA	NA	NA	NA	NA	NA	NA	NA	NA	1	NA	NA	NA	NA	0	N	6.80643	0.283045	0.159123	0.0752759	0.616294	5k	-1	.	lost	-1	none	gained
chr1	38240000	38245000	chr1	38445000	38450000	N	1.68964	0.0760908	0.211902	0.719532	0.937746	5k	-1	none	.	.	0	-1	none	.	.	1	N	1.54056	0.356416	0.218947	0.103553	0.979039	5k	-1	none	.	-1	lost	.
chr1	38445000	38450000	chr1	38505000	38510000	N	2.74104	0.382721	0.181185	0.0346587	0.184691	5k	-1	none	.	.	1	-1	.	gained	none	1	N	2.39044	-0.142564	0.184866	0.440603	0.938192	5k	-1	lost	.	-1	.	lost
chr1	38450000	38455000	chr1	38505000	38510000	WT_DM	2.82361	0.505873	0.159049	0.00146966	0.0271919	5k	-1	none	.	.	1	-1	.	gained	none	1	N	2.46484	-0.226553	0.162334	0.162837	0.775438	5k	-1	lost	.	-1	.	lost
chr1	38445000	38450000	chr1	38615000	38620000	N	1.50525	-0.167496	0.213433	0.432587	0.83136	5k	-1	none	.	.	1	-1	none	.	.	0	N	1.38075	-0.189797	0.350964	0.588654	0.997584	5k	-1	lost	.	-1	none	.
chr1	38445000	38450000	chr1	38660000	38665000	N	1.85505	0.164126	0.209661	0.433737	0.831692	5k	-1	none	.	.	1	-1	none	.	.	0	N	1.50236	-0.150583	0.228111	0.509172	0.997584	5k	-1	lost	.	-1	lost	.
chr1	38450000	38460000	chr1	38660000	38670000	N	6.48903	0.3095	0.125243	0.0134661	0.105924	10k	-1	none	.	.	1	-1	none	.	.	0	NA	NA	NA	NA	NA	NA	NA	NA	NA	NA	NA	NA	NA
chr1	38240000	38245000	chr1	38820000	38825000	N	1.58144	-0.162941	0.223549	0.466074	0.85008	5k	-1	none	.	.	0	-1	none	.	.	0	N	1.50251	0.194658	0.239038	0.415451	0.997584	5k	-1	none	.	-1	none	.
chr1	38445000	38450000	chr1	38820000	38825000	N	1.78606	-0.118148	0.191415	0.53708	0.881437	5k	-1	none	.	.	1	-1	none	.	.	0	N	1.57944	0.0551714	0.204974	0.787805	0.997584	5k	-1	lost	.	-1	none	.
chr1	38450000	38455000	chr1	38820000	38825000	N	1.67364	-0.327977	0.210619	0.11942	0.548118	5k	-1	none	.	.	1	-1	none	.	.	0	NA	NA	NA	NA	NA	NA	NA	NA	NA	NA	NA	NA	NA
chr1	38680000	38690000	chr1	38820000	38830000	N	5.42989	0.184372	0.128849	0.152453	0.345319	10k	Aff3	none	.	.	0	-1	none	.	.	0	N	4.61722	0.0576288	0.135503	0.670621	0.994001	10k	Aff3	none	none	-1	none	.
chr1	38445000	38450000	chr1	38840000	38845000	N	2.17945	0.454683	0.194931	0.019673	0.284541	5k	-1	none	.	.	1	-1	none	.	.	0	N	1.88823	-0.0333075	0.202195	0.869157	0.997584	5k	-1	lost	.	-1	none	.
chr1	38240000	38250000	chr1	38840000	38850000	WT_DM	4.57838	0.684452	0.150292	5.26e-06	0.00122382	10k	-1	none	.	.	0	-1	none	.	.	0	N	2.12536	-0.363514	0.198383	0.0668942	0.946167	5k	-1	none	.	-1	none	.
chr1	38915000	38920000	chr1	38990000	38995000	WT_DM	2.08649	0.554418	0.20424	0.00663681	0.0687712	5k	-1	none	.	.	0	Nms	none	.	.	0	N	1.62468	-0.307113	0.226649	0.175412	0.789553	5k	-1	none	.	Nms	none	.
chr1	38920000	38925000	chr1	38990000	38995000	WT_DM	2.1586	0.509132	0.191101	0.00771696	0.0755408	5k	-1	.	.	.	0	Nms	none	.	.	0	N	1.73845	-0.537645	0.21947	0.0142956	0.327708	5k	-1	.	.	Nms	none	.
chr1	39060000	39070000	chr1	39160000	39170000	WT_DM	8.17428	0.481737	0.152359	0.00156763	0.0163043	10k	-1	none	.	.	1	-1	none	gained	none	1	N	1.62366	-0.365304	0.228899	0.110507	0.696061	5k	-1	none	.	-1	lost	lost
chr1	39060000	39070000	chr1	39240000	39250000	WT_DM	7.90774	0.370467	0.123251	0.00264878	0.0429521	10k	-1	none	.	.	1	Mir6349	none	none	.	0	N	2.35357	0.200189	0.182741	0.273307	0.997584	5k	-1	none	.	Mir6349	lost	none
chr1	39160000	39165000	chr1	39245000	39250000	N	2.78019	0.241633	0.164472	0.141795	0.402577	5k	-1	none	gained	none	1	Mir6349	none	none	.	0	N	2.30106	-0.0992162	0.171423	0.562738	0.960271	5k	-1	lost	lost	Mir6349	lost	none
chr1	39065000	39070000	chr1	39250000	39255000	N	3.0581	0.272675	0.165479	0.0993942	0.5174	5k	-1	none	.	.	1	Npas2	none	none	.	0	N	2.43227	0.161962	0.18379	0.378192	0.997584	5k	-1	none	.	Npas2	lost	none
chr1	39160000	39165000	chr1	39250000	39255000	N	2.81461	0.156765	0.171087	0.359516	0.651192	5k	-1	none	gained	none	1	Npas2	none	none	.	0	N	2.33215	-0.0150362	0.175197	0.931606	0.995086	5k	-1	lost	lost	Npas2	lost	none
chr1	39070000	39075000	chr1	39300000	39305000	N	2.32995	-0.17747	0.19782	0.369651	0.794615	5k	-1	.	.	.	0	-1	none	.	.	1	N	1.92538	0.0754423	0.206107	0.71434	0.997584	5k	-1	.	.	-1	none	.
chr1	39160000	39165000	chr1	39310000	39315000	N	1.52635	-0.0754039	0.220689	0.732595	0.895168	5k	-1	none	gained	none	1	-1	none	none	.	1	NA	NA	NA	NA	NA	NA	NA	NA	NA	NA	NA	NA	NA
chr1	39250000	39260000	chr1	39340000	39350000	WT_DM	15.731	0.285912	0.0997277	0.00414477	0.0318998	10k	Npas2	none	none	.	0	-1	none	gained	none	2	N	2.85196	-0.138393	0.164723	0.40082	0.924864	5k	Npas2	lost	none	-1	.	lost
chr1	39060000	39070000	chr1	39390000	39400000	WT_DM	9.09134	0.413463	0.14046	0.00324394	0.0480819	10k	-1	none	.	.	1	-1	none	.	.	0	N	3.30683	0.121491	0.171578	0.478896	0.997584	5k	-1	.	.	-1	none	.
chr1	39240000	39250000	chr1	39390000	39400000	WT_DM	10.9533	0.399547	0.109395	0.000259861	0.00449146	10k	Mir6349	none	none	.	0	-1	none	.	.	0	N	3.02936	-0.184464	0.164312	0.261589	0.858819	5k	Mir6349	lost	none	-1	none	.
chr1	39250000	39255000	chr1	39395000	39400000	NA	NA	NA	NA	NA	NA	NA	NA	NA	NA	NA	0	NA	NA	NA	NA	0	N	3.29575	-0.069398	0.152825	0.649757	0.980819	5k	Npas2	lost	none	-1	none	.
chr1	39250000	39255000	chr1	39400000	39405000	N	4.04984	0.345726	0.148324	0.0197592	0.133397	5k	Npas2	none	none	.	0	-1	none	gained	.	1	N	3.30872	-0.00181029	0.153713	0.990603	0.999162	5k	Npas2	lost	none	-1	none	lost
chr1	39340000	39345000	chr1	39400000	39405000	N	5.04463	0.251747	0.130488	0.0536977	0.236075	5k	-1	.	gained	.	1	-1	none	gained	.	1	N	4.09414	-0.0219883	0.146879	0.880998	0.993686	5k	-1	.	lost	-1	none	lost
chr1	39160000	39170000	chr1	39400000	39410000	WT_DM	6.44323	0.380996	0.130447	0.0034925	0.0498991	10k	-1	none	gained	none	1	-1	none	gained	.	1	N	1.41727	-0.258728	0.233084	0.266991	0.997584	5k	-1	lost	lost	-1	none	lost
chr1	39060000	39070000	chr1	39410000	39420000	WT_DM	9.96612	0.512938	0.116765	1.12e-05	0.00180175	10k	-1	none	.	.	1	-1	none	.	.	0	NA	NA	NA	NA	NA	NA	NA	NA	NA	NA	NA	NA	NA
chr1	39250000	39255000	chr1	39420000	39425000	N	3.26171	0.0436557	0.170506	0.797923	0.95612	5k	Npas2	none	none	.	0	Rpl31	.	none	.	0	N	2.57984	-0.00700933	0.198658	0.971854	0.997586	5k	Npas2	lost	none	Rpl31	.	none
chr1	39310000	39315000	chr1	39420000	39425000	N	3.02866	-0.166154	0.16748	0.321156	0.614679	5k	-1	none	none	.	1	Rpl31	.	none	.	0	NA	NA	NA	NA	NA	NA	NA	NA	NA	NA	NA	NA	NA
chr1	39340000	39345000	chr1	39420000	39425000	N	3.19446	0.0807091	0.171328	0.637584	0.850357	5k	-1	.	gained	.	1	Rpl31	.	none	.	0	N	2.48029	-0.278018	0.195815	0.155666	0.765798	5k	-1	.	lost	Rpl31	.	none
chr1	39060000	39070000	chr1	39420000	39430000	WT_DM	9.77014	0.431441	0.118123	0.00025971	0.0112303	10k	-1	none	.	.	1	Rpl31	.	none	.	0	N	3.06497	-0.217895	0.154406	0.158191	0.997584	5k	-1	.	.	Rpl31	.	none
chr1	39060000	39065000	chr1	39430000	39435000	N	4.16009	0.444236	0.143072	0.00190296	0.107621	5k	-1	.	.	.	0	-1	.	.	.	0	N	3.00422	-0.293692	0.17058	0.0851201	0.967857	5k	-1	.	.	-1	.	.
chr1	39450000	39455000	chr1	39560000	39565000	N	7.35908	0.0373781	0.150052	0.803283	0.926382	5k	-1	none	none	none	1	-1	none	.	.	1	N	5.68878	0.108898	0.145524	0.454268	0.941077	5k	-1	none	lost	-1	none	.
chr1	39535000	39540000	chr1	39575000	39580000	N	4.79845	0.196243	0.137164	0.15251	0.418682	5k	Tbc1d8	none	none	lost	2	-1	none	.	.	0	N	3.63498	-0.28341	0.155648	0.0686312	0.59533	5k	Tbc1d8	lost	lost	-1	none	.
chr1	39060000	39065000	chr1	39580000	39585000	N	2.95346	0.252138	0.157173	0.108669	0.530964	5k	-1	.	.	.	0	-1	none	.	.	0	N	2.26582	-0.166487	0.17387	0.338296	0.997584	5k	-1	.	.	-1	none	.
chr1	39445000	39450000	chr1	39580000	39585000	NA	NA	NA	NA	NA	NA	NA	NA	NA	NA	NA	0	NA	NA	NA	NA	0	N	4.70003	-0.25735	0.1516	0.0895901	0.653433	5k	-1	none	.	-1	none	.
chr1	39450000	39455000	chr1	39580000	39585000	N	5.76914	0.0900726	0.152971	0.555982	0.802298	5k	-1	none	none	none	1	-1	none	.	.	0	N	4.25531	-0.0853183	0.158806	0.591096	0.969396	5k	-1	none	lost	-1	none	.
chr1	39240000	39250000	chr1	39580000	39590000	NA	NA	NA	NA	NA	NA	NA	NA	NA	NA	NA	0	NA	NA	NA	NA	0	N	2.25635	0.05261	0.181768	0.772248	0.999455	10k	Mir6349	lost	none	Cnot11	none	.
chr1	39250000	39260000	chr1	39580000	39590000	N	3.17137	0.0184977	0.161609	0.908874	0.958844	10k	Npas2	none	none	.	0	Cnot11	none	.	.	0	NA	NA	NA	NA	NA	NA	NA	NA	NA	NA	NA	NA	NA
chr1	39060000	39065000	chr1	39585000	39590000	N	2.41276	0.276659	0.189611	0.144541	0.583626	5k	-1	.	.	.	0	Cnot11	none	.	.	0	N	1.83054	-0.301556	0.209096	0.149248	0.997584	5k	-1	.	.	Cnot11	none	.
chr1	39590000	39595000	chr1	39630000	39635000	NA	NA	NA	NA	NA	NA	NA	NA	NA	NA	NA	0	NA	NA	NA	NA	0	N	2.83956	0.0171642	0.191384	0.928538	0.995086	5k	Cnot11	.	none	Rnf149	lost	none
chr1	39610000	39615000	chr1	39705000	39710000	N	2.57828	0.185607	0.178447	0.298282	0.593534	5k	-1	.	none	.	0	Creg2	none	.	.	0	N	2.02336	-0.40781	0.206434	0.0482122	0.527449	5k	-1	.	none	Creg2	lost	.
chr1	39670000	39675000	chr1	39705000	39710000	N	8.67333	0.00362685	0.12547	0.976939	0.991337	5k	-1	none	.	.	1	Creg2	none	.	.	0	N	6.84964	0.335178	0.137099	0.0144941	0.330653	5k	-1	none	none	Creg2	lost	.
chr1	39740000	39745000	chr1	39815000	39820000	N	4.73186	-0.0511023	0.168997	0.762358	0.909393	5k	-1	none	lost	lost	1	-1	gained	lost	.	1	N	3.3941	-0.124331	0.18607	0.504011	0.951279	5k	-1	none	none	-1	lost	none
chr1	39825000	39830000	chr1	39850000	39855000	N	7.45647	0.0590494	0.138027	0.668789	0.866312	5k	-1	.	gained	.	0	-1	.	.	.	0	N	5.66833	-0.14054	0.13423	0.295095	0.878708	5k	-1	.	none	-1	.	.
chr1	39740000	39745000	chr1	39885000	39890000	NA	NA	NA	NA	NA	NA	NA	NA	NA	NA	NA	1	NA	NA	NA	NA	0	MKO_DM	1.45677	0.715526	0.217967	0.00102808	0.0816282	5k	-1	none	none	-1	.	.
chr1	39740000	39745000	chr1	39895000	39900000	NA	NA	NA	NA	NA	NA	NA	NA	NA	NA	NA	1	NA	NA	NA	NA	2	N	1.49741	0.551133	0.197419	0.00524342	0.501933	5k	-1	none	none	-1	.	none
chr1	39820000	39825000	chr1	39895000	39900000	N	3.93837	0.0374558	0.118094	0.751115	0.904647	5k	-1	gained	gained	.	0	-1	none	none	lost	2	N	2.99473	0.0916699	0.13376	0.493135	0.949478	5k	-1	none	none	-1	.	none
chr1	39740000	39745000	chr1	39905000	39910000	N	2.75553	-0.196216	0.177904	0.270054	0.717009	5k	-1	none	lost	lost	1	1700066B17Rik	.	none	lost	1	NA	NA	NA	NA	NA	NA	NA	NA	NA	NA	NA	NA	NA
chr1	39815000	39820000	chr1	39905000	39910000	N	4.58785	0.062762	0.128128	0.624249	0.842479	5k	-1	gained	lost	.	1	1700066B17Rik	.	none	lost	1	NA	NA	NA	NA	NA	NA	NA	NA	NA	NA	NA	NA	NA
chr1	39810000	39820000	chr1	39950000	39960000	WT_DM	12.5313	0.265135	0.110047	0.0159838	0.0794099	10k	-1	gained	gained	lost	2	Map4k4	none	none	none	1	N	3.2565	0.119131	0.151045	0.430281	0.934225	5k	-1	lost	none	Map4k4	lost	none
chr1	39740000	39745000	chr1	39955000	39960000	N	2.95589	-0.0775483	0.159882	0.627651	0.913197	5k	-1	none	lost	lost	1	Map4k4	none	none	none	0	N	2.20055	0.194506	0.169132	0.250134	0.997584	5k	-1	none	none	Map4k4	lost	none
chr1	39860000	39865000	chr1	39955000	39960000	N	2.62975	0.31065	0.172322	0.0714306	0.275035	5k	Gm3646	.	none	.	0	Map4k4	none	none	none	0	N	1.97089	0.0668208	0.191228	0.726767	0.984272	5k	Gm3646	.	none	Map4k4	lost	none
chr1	39895000	39900000	chr1	39955000	39960000	NA	NA	NA	NA	NA	NA	NA	NA	NA	NA	NA	2	NA	NA	NA	NA	0	MKO_DM	3.79319	0.493706	0.131447	0.000172702	0.0288621	5k	-1	.	none	Map4k4	lost	none
chr1	39925000	39930000	chr1	39955000	39960000	NA	NA	NA	NA	NA	NA	NA	NA	NA	NA	NA	0	NA	NA	NA	NA	0	N	7.10113	0.0818871	0.141246	0.562085	0.960243	5k	-1	none	none	Map4k4	lost	none
chr1	39960000	39965000	chr1	39985000	39990000	N	11.0715	-0.0388743	0.0955916	0.68425	0.873735	5k	Map4k4	.	none	.	1	-1	.	.	.	0	NA	NA	NA	NA	NA	NA	NA	NA	NA	NA	NA	NA	NA
chr1	39740000	39745000	chr1	39990000	39995000	N	3.21222	-0.0668783	0.162118	0.679951	0.927218	5k	-1	none	lost	lost	1	-1	none	none	.	0	NA	NA	NA	NA	NA	NA	NA	NA	NA	NA	NA	NA	NA
chr1	39815000	39820000	chr1	39990000	39995000	NA	NA	NA	NA	NA	NA	NA	NA	NA	NA	NA	1	NA	NA	NA	NA	0	N	2.69624	-0.0662119	0.164304	0.68696	0.997584	5k	-1	lost	none	-1	none	none
chr1	39955000	39960000	chr1	40030000	40035000	N	3.2215	0.332972	0.167742	0.0471417	0.220902	5k	Map4k4	none	none	none	0	-1	none	none	.	1	N	2.65274	-0.114414	0.175799	0.515161	0.952177	5k	Map4k4	lost	none	-1	lost	none
chr1	39740000	39745000	chr1	40035000	40040000	N	2.67266	0.238997	0.170685	0.161445	0.605646	5k	-1	none	lost	lost	1	-1	none	none	.	0	NA	NA	NA	NA	NA	NA	NA	NA	NA	NA	NA	NA	NA
chr1	39815000	39820000	chr1	40035000	40040000	N	2.45478	0.412585	0.173373	0.0173245	0.269447	5k	-1	gained	lost	.	1	-1	none	none	.	0	N	1.96666	-0.167558	0.18767	0.371949	0.997584	5k	-1	lost	none	-1	none	none
chr1	39960000	39965000	chr1	40035000	40040000	WT_DM	3.42409	0.469764	0.155786	0.00256603	0.0378433	5k	Map4k4	.	none	.	1	-1	none	none	.	0	N	2.8498	-0.161478	0.159534	0.31145	0.888149	5k	Map4k4	.	none	-1	none	none
chr1	39740000	39745000	chr1	40040000	40045000	N	2.29298	0.0387449	0.177764	0.827463	0.964558	5k	-1	none	lost	lost	1	-1	none	.	.	0	N	1.72646	0.259575	0.18817	0.167749	0.997584	5k	-1	none	none	-1	none	.
chr1	39815000	39820000	chr1	40040000	40045000	NA	NA	NA	NA	NA	NA	NA	NA	NA	NA	NA	1	NA	NA	NA	NA	0	N	1.62435	-0.115172	0.197685	0.56016	0.997584	5k	-1	lost	none	-1	none	.
chr1	39955000	39960000	chr1	40040000	40045000	NA	NA	NA	NA	NA	NA	NA	NA	NA	NA	NA	0	NA	NA	NA	NA	0	N	2.05571	0.333519	0.176465	0.0587582	0.56437	5k	Map4k4	lost	none	-1	none	.
chr1	40170000	40175000	chr1	40230000	40235000	NA	NA	NA	NA	NA	NA	NA	NA	NA	NA	NA	0	NA	NA	NA	NA	0	N	2.21125	0.414046	0.183201	0.0238175	0.393076	5k	-1	none	.	-1	none	none
chr1	40275000	40280000	chr1	40320000	40325000	N	4.98333	-0.505647	0.566461	0.372049	0.662397	5k	Il1r1	.	.	.	0	Il1r1	none	none	.	2	NA	NA	NA	NA	NA	NA	NA	NA	NA	NA	NA	NA	NA
chr1	40285000	40290000	chr1	40320000	40325000	NA	NA	NA	NA	NA	NA	NA	NA	NA	NA	NA	0	NA	NA	NA	NA	2	N	4.41524	0.0640363	0.171063	0.708149	0.982912	5k	-1	.	none	Il1r1	none	none
chr1	40170000	40175000	chr1	40330000	40335000	N	2.66759	-0.0279858	0.165744	0.865915	0.973958	5k	-1	none	.	.	0	-1	.	none	.	1	N	2.03893	-0.0133508	0.192381	0.944673	0.997584	5k	-1	none	.	-1	.	none
chr1	40170000	40175000	chr1	40335000	40340000	N	2.65711	-0.093928	0.166982	0.573773	0.895741	5k	-1	none	.	.	0	-1	none	lost	lost	2	N	2.06895	0.254709	0.180845	0.159002	0.997584	5k	-1	none	.	-1	none	none
chr1	40275000	40280000	chr1	40335000	40340000	N	3.10076	-0.143227	0.330142	0.664409	0.86387	5k	Il1r1	.	.	.	0	-1	none	lost	lost	2	NA	NA	NA	NA	NA	NA	NA	NA	NA	NA	NA	NA	NA
chr1	40280000	40285000	chr1	40335000	40340000	NA	NA	NA	NA	NA	NA	NA	NA	NA	NA	NA	0	NA	NA	NA	NA	2	N	2.65623	-0.0210337	0.419131	0.959976	0.996988	5k	Il1r1	.	none	-1	none	none
chr1	40340000	40350000	chr1	40420000	40430000	NA	NA	NA	NA	NA	NA	NA	NA	NA	NA	NA	1	NA	NA	NA	NA	0	N	7.89822	0.12423	0.103805	0.231397	0.853557	10k	-1	lost	none	-1	.	.
chr1	39740000	39750000	chr1	40430000	40440000	N	1.11726	0.547144	0.248797	0.0278666	0.156281	10k	-1	none	lost	lost	2	-1	none	.	.	0	N	0.826491	-0.175279	0.275944	0.5253	0.986939	10k	-1	none	none	-1	none	.
chr1	40080000	40085000	chr1	40435000	40440000	N	1.37035	0.159115	0.228273	0.48578	0.861181	5k	-1	.	.	.	0	-1	none	.	.	0	N	1.06373	-0.296978	0.263397	0.259534	0.997584	5k	-1	.	.	-1	none	.
chr1	40170000	40175000	chr1	40435000	40440000	N	3.13401	0.101305	0.170455	0.552298	0.888364	5k	-1	none	.	.	0	-1	none	.	.	0	N	2.52322	-0.0403728	0.190036	0.831758	0.997584	5k	-1	none	.	-1	none	.
chr1	40440000	40450000	chr1	40500000	40510000	NA	NA	NA	NA	NA	NA	NA	NA	NA	NA	NA	0	NA	NA	NA	NA	0	N	7.2982	0.302589	0.131576	0.0214642	0.339632	10k	-1	.	none	-1	.	gained
chr1	40510000	40520000	chr1	40560000	40570000	N	10.7398	-0.0951788	0.124227	0.443575	0.645702	10k	Il18r1	.	.	.	0	Il18rap	.	.	.	0	NA	NA	NA	NA	NA	NA	NA	NA	NA	NA	NA	NA	NA
chr1	40080000	40090000	chr1	40590000	40600000	NA	NA	NA	NA	NA	NA	NA	NA	NA	NA	NA	0	NA	NA	NA	NA	0	N	1.49906	-0.00361513	0.220869	0.986941	0.999455	10k	-1	.	.	-1	lost	.
chr1	40170000	40175000	chr1	40595000	40600000	N	0.939354	0.0738322	0.476084	0.876756	0.97557	5k	-1	none	.	.	0	-1	.	.	.	0	N	0.707267	-0.0578665	0.265229	0.827292	0.997584	5k	-1	none	.	-1	.	.
chr1	40435000	40440000	chr1	40595000	40600000	N	2.15055	-0.0624357	0.407721	0.878293	0.975971	5k	-1	none	.	.	0	-1	.	.	.	0	N	1.62175	0.266074	0.425484	0.531745	0.997584	5k	-1	none	.	-1	.	.
chr1	40440000	40445000	chr1	40595000	40600000	N	2.0035	0.00632271	0.409604	0.987684	0.998582	5k	-1	.	.	.	0	-1	.	.	.	0	NA	NA	NA	NA	NA	NA	NA	NA	NA	NA	NA	NA	NA
chr1	40640000	40645000	chr1	40675000	40680000	N	5.41082	-0.123382	0.332631	0.710692	0.887603	5k	Slc9a4	.	none	none	2	-1	none	.	.	0	NA	NA	NA	NA	NA	NA	NA	NA	NA	NA	NA	NA	NA
chr1	40435000	40440000	chr1	40710000	40715000	N	0.780715	0.335234	0.292002	0.250946	0.702475	5k	-1	none	.	.	0	-1	none	.	.	0	NA	NA	NA	NA	NA	NA	NA	NA	NA	NA	NA	NA	NA
chr1	40440000	40445000	chr1	40710000	40715000	NA	NA	NA	NA	NA	NA	NA	NA	NA	NA	NA	0	NA	NA	NA	NA	0	N	0.582159	-0.353952	0.316523	0.263459	0.997584	5k	-1	.	.	-1	none	.
chr1	40635000	40640000	chr1	40710000	40715000	N	3.066	-0.15443	0.455562	0.73462	0.896338	5k	Slc9a4	none	.	.	0	-1	none	.	.	0	NA	NA	NA	NA	NA	NA	NA	NA	NA	NA	NA	NA	NA
chr1	40640000	40645000	chr1	40710000	40715000	N	2.92543	-0.170287	0.477033	0.721114	0.891328	5k	Slc9a4	.	none	none	2	-1	none	.	.	0	N	2.26348	-0.148537	0.512137	0.77179	0.986207	5k	Slc9a4	.	lost	-1	none	.
chr1	40170000	40180000	chr1	40710000	40720000	NA	NA	NA	NA	NA	NA	NA	NA	NA	NA	NA	0	NA	NA	NA	NA	1	N	1.24424	0.189414	0.258574	0.463844	0.981004	10k	-1	none	.	-1	none	.
chr1	40435000	40440000	chr1	40715000	40720000	N	0.833791	0.320115	0.284929	0.261229	0.710109	5k	-1	none	.	.	0	-1	none	.	.	1	N	0.581806	-0.634746	0.315121	0.0439789	0.900968	5k	-1	none	.	-1	none	.
chr1	40635000	40640000	chr1	40715000	40720000	N	3.06333	-0.0449149	0.478366	0.925195	0.973902	5k	Slc9a4	none	.	.	0	-1	none	.	.	1	NA	NA	NA	NA	NA	NA	NA	NA	NA	NA	NA	NA	NA
chr1	40640000	40645000	chr1	40715000	40720000	N	2.90975	-0.00502414	0.499729	0.991978	0.997168	5k	Slc9a4	.	none	none	2	-1	none	.	.	1	N	2.16014	-0.29634	0.555382	0.593633	0.970121	5k	Slc9a4	.	lost	-1	none	.
chr1	40435000	40440000	chr1	40720000	40725000	N	0.757285	0.21833	0.308042	0.478469	0.857454	5k	-1	none	.	.	0	-1	.	none	none	1	N	0.504018	-0.451934	0.347879	0.193905	0.997584	5k	-1	none	.	-1	.	lost
chr1	40735000	40740000	chr1	40820000	40825000	N	1.90153	0.0610882	0.183538	0.739257	0.899026	5k	Slc9a2	none	none	.	0	-1	gained	gained	gained	1	N	1.39974	-0.0457736	0.212467	0.829425	0.99033	5k	Slc9a2	none	lost	-1	lost	lost
chr1	40640000	40650000	chr1	40820000	40830000	WT_DM	3.53509	0.413508	0.146285	0.0047026	0.0582716	10k	Slc9a4	.	none	none	2	-1	gained	gained	gained	1	N	0.825002	0.0512418	0.543232	0.924849	0.997584	5k	Slc9a4	.	lost	-1	lost	lost
chr1	40735000	40740000	chr1	40825000	40830000	N	2.16756	-0.142164	0.180809	0.431711	0.713208	5k	Slc9a2	none	none	.	0	-1	none	.	.	0	N	1.55478	0.074876	0.216472	0.729424	0.984272	5k	Slc9a2	none	lost	-1	none	.
chr1	40330000	40340000	chr1	40890000	40900000	WT_GM	0.718946	-0.855224	0.321561	0.0078233	0.0776977	10k	-1	none	lost	lost	3	-1	none	gained	gained	3	NA	NA	NA	NA	NA	NA	NA	NA	NA	NA	NA	NA	NA
chr1	40640000	40645000	chr1	40895000	40900000	N	0.720206	-0.321691	0.485489	0.507579	0.868605	5k	Slc9a4	.	none	none	2	-1	none	gained	lost	2	N	1.61134	0.226508	0.211237	0.283589	0.94172	10k	Slc9a4	.	lost	-1	.	lost
chr1	40735000	40740000	chr1	40895000	40900000	N	0.968554	-0.419965	0.265647	0.113898	0.539699	5k	Slc9a2	none	none	.	0	-1	none	gained	lost	2	NA	NA	NA	NA	NA	NA	NA	NA	NA	NA	NA	NA	NA
chr1	40850000	40855000	chr1	40895000	40900000	NA	NA	NA	NA	NA	NA	NA	NA	NA	NA	NA	0	NA	NA	NA	NA	2	N	4.4953	0.420743	0.173923	0.0155575	0.335499	5k	Mfsd9	none	lost	-1	.	lost
chr1	40855000	40860000	chr1	40895000	40900000	N	7.37295	0.114537	0.125205	0.360298	0.651753	5k	Tmem182	none	gained	.	0	-1	none	gained	lost	2	N	6.04545	0.375851	0.258421	0.145832	0.751473	5k	Tmem182	none	lost	-1	.	lost
chr1	40860000	40865000	chr1	40895000	40900000	N	9.28709	0.209585	0.128293	0.102335	0.334837	5k	Tmem182	none	gained	.	2	-1	none	gained	lost	2	N	7.04536	0.125289	0.143829	0.383699	0.916908	5k	Tmem182	none	lost	-1	.	lost
chr1	40930000	40940000	chr1	41040000	41050000	N	4.54235	0.22413	0.162772	0.168524	0.365266	10k	-1	gained	gained	.	2	-1	gained	.	.	0	N	3.51769	-0.263388	0.172702	0.127235	0.711916	10k	-1	lost	lost	-1	lost	.
chr1	40930000	40940000	chr1	41190000	41200000	N	2.10358	0.100169	0.195454	0.608306	0.794402	10k	-1	gained	gained	.	2	-1	none	.	.	1	N	1.5087	-0.192688	0.217393	0.375426	0.975035	10k	-1	lost	lost	-1	lost	.
chr1	40930000	40940000	chr1	41310000	41320000	N	1.07162	0.139321	0.286734	0.627046	0.805917	10k	-1	gained	gained	.	2	-1	.	.	.	0	N	0.734438	-0.0969708	0.337719	0.774009	0.999455	10k	-1	lost	lost	-1	.	.
chr1	41860000	41870000	chr1	42750000	42760000	N	1.40572	0.227054	0.219219	0.300324	0.550582	10k	-1	none	.	.	0	Pantr1	.	.	.	0	N	1.19882	0.0691839	0.239862	0.773016	0.999455	10k	-1	lost	.	Pantr1	.	.
chr1	41940000	41950000	chr1	42750000	42760000	WT_DM	1.41136	0.850234	0.226594	0.000175259	0.00867949	10k	-1	.	.	.	0	Pantr1	.	.	.	0	N	0.482587	0.125697	0.335506	0.707923	0.997584	5k	-1	.	.	Pou3f3	.	.
chr1	42470000	42480000	chr1	42750000	42760000	N	1.87317	0.478756	0.215502	0.0263116	0.151952	10k	-1	none	.	.	0	Pantr1	.	.	.	0	N	1.57899	-0.061089	0.227082	0.787916	0.999455	10k	-1	lost	.	Pantr1	.	.
chr1	40930000	40940000	chr1	42760000	42770000	NA	NA	NA	NA	NA	NA	NA	NA	NA	NA	NA	2	NA	NA	NA	NA	0	N	0.644383	-0.0323922	0.28468	0.909408	0.999455	10k	-1	lost	lost	2900092D14Rik	.	.
chr1	41210000	41220000	chr1	42760000	42770000	NA	NA	NA	NA	NA	NA	NA	NA	NA	NA	NA	1	NA	NA	NA	NA	0	N	0.85819	-0.231379	0.254225	0.362751	0.972509	10k	-1	.	.	2900092D14Rik	.	.
chr1	41320000	41330000	chr1	42760000	42770000	NA	NA	NA	NA	NA	NA	NA	NA	NA	NA	NA	0	NA	NA	NA	NA	0	N	0.931094	0.100493	0.244767	0.681392	0.999455	10k	-1	none	.	2900092D14Rik	.	.
chr1	41860000	41870000	chr1	42760000	42770000	NA	NA	NA	NA	NA	NA	NA	NA	NA	NA	NA	0	NA	NA	NA	NA	0	N	1.22339	0.022103	0.227859	0.922724	0.999455	10k	-1	lost	.	2900092D14Rik	.	.
chr1	41205000	41210000	chr1	42770000	42775000	N	0.699152	-0.0145254	0.351979	0.967082	0.994648	5k	-1	none	.	.	0	Pantr2	none	.	.	0	N	0.580775	0.421162	0.361463	0.243955	0.997584	5k	-1	none	.	Pantr2	none	.
chr1	41320000	41330000	chr1	42770000	42780000	N	1.15481	0.183219	0.229518	0.424711	0.660281	10k	-1	none	.	.	0	Pantr2	gained	.	.	0	NA	NA	NA	NA	NA	NA	NA	NA	NA	NA	NA	NA	NA
chr1	41860000	41870000	chr1	42770000	42780000	N	1.37665	0.268178	0.222243	0.227552	0.473819	10k	-1	none	.	.	0	Pantr2	gained	.	.	0	NA	NA	NA	NA	NA	NA	NA	NA	NA	NA	NA	NA	NA
chr1	42750000	42760000	chr1	42900000	42910000	N	2.73309	0.133105	0.184318	0.470203	0.668235	10k	Pantr1	.	.	.	0	Mrps9	.	none	.	1	N	2.06514	0.387277	0.202596	0.0559316	0.514007	10k	Pantr1	.	.	Mrps9	.	none
chr1	42970000	42980000	chr1	43120000	43130000	WT_DM	8.99155	0.453202	0.123108	0.000232012	0.00415776	10k	-1	none	.	.	0	-1	none	.	.	0	N	2.50716	0.217016	0.165701	0.190304	0.804167	5k	-1	none	.	-1	lost	.
chr1	42970000	42975000	chr1	43165000	43170000	N	1.4136	0.0527513	0.23176	0.819948	0.961678	5k	-1	none	.	.	0	-1	none	none	.	0	N	0.9819	-0.213332	0.259576	0.411164	0.997584	5k	-1	none	.	-1	none	lost
chr1	43220000	43225000	chr1	43275000	43280000	N	2.50322	0.159607	0.306907	0.60303	0.83014	5k	Fhl2	.	none	.	1	-1	.	none	.	1	N	2.13842	-0.0435706	0.261907	0.867874	0.992798	5k	Fhl2	.	gained	-1	.	lost
chr1	42970000	42975000	chr1	43315000	43320000	N	0.490836	-0.313664	0.371103	0.397989	NA	5k	-1	none	.	.	0	-1	.	gained	none	2	NA	NA	NA	NA	NA	NA	NA	NA	NA	NA	NA	NA	NA
chr1	43195000	43200000	chr1	43315000	43320000	N	4.41583	-0.114484	0.15066	0.447324	0.724648	5k	-1	gained	gained	lost	1	-1	.	gained	none	2	N	3.65725	0.0935662	0.163187	0.566396	0.9606	5k	-1	lost	lost	-1	.	lost
chr1	43280000	43285000	chr1	43315000	43320000	N	3.15854	0.0992997	0.167266	0.552738	0.799832	5k	-1	.	none	.	2	-1	.	gained	none	2	N	2.67017	0.112097	0.185246	0.545097	0.957525	5k	-1	.	lost	-1	.	lost
chr1	42970000	42975000	chr1	43320000	43325000	N	0.487012	-0.101225	0.356358	0.77637	NA	5k	-1	none	.	.	0	-1	none	.	.	0	N	0.293061	-0.309874	0.501861	0.536939	0.997584	5k	-1	none	.	-1	none	.
chr1	43165000	43170000	chr1	43320000	43325000	WT_DM	2.77915	0.63506	0.181282	0.000459757	0.0574185	5k	-1	none	none	.	0	-1	none	.	.	0	N	2.17823	-0.154402	0.202408	0.445569	0.997584	5k	-1	none	lost	-1	none	.
chr1	43195000	43200000	chr1	43320000	43325000	N	4.33467	-0.0629128	0.148118	0.671021	0.866589	5k	-1	gained	gained	lost	1	-1	none	.	.	0	NA	NA	NA	NA	NA	NA	NA	NA	NA	NA	NA	NA	NA
chr1	43195000	43200000	chr1	43500000	43505000	N	0.82615	-0.331831	0.286339	0.246508	0.699575	5k	-1	gained	gained	lost	1	Nck2	gained	none	.	0	N	0.612024	0.062576	0.322542	0.846169	0.997584	5k	-1	lost	lost	Nck2	lost	none
chr1	43355000	43360000	chr1	43500000	43505000	N	2.56373	-0.0851359	0.169243	0.614938	0.836458	5k	-1	none	.	.	0	Nck2	gained	none	.	0	N	2.05419	0.0456326	0.188955	0.809168	0.987727	5k	-1	none	.	Nck2	lost	none
chr1	43190000	43200000	chr1	43510000	43520000	N	2.8807	-0.0804935	0.160461	0.615922	0.8	10k	-1	gained	gained	lost	2	-1	none	none	.	0	N	2.17023	-0.00562402	0.182349	0.975395	0.999455	10k	-1	lost	lost	-1	.	none
chr1	43355000	43360000	chr1	43690000	43695000	N	1.12415	0.088147	0.268748	0.742918	0.943847	5k	-1	none	.	.	0	-1	none	.	.	0	N	0.975764	0.0349055	0.295813	0.906069	0.997584	5k	-1	none	.	-1	none	.
chr1	43500000	43510000	chr1	43690000	43700000	N	4.20225	0.0345038	0.147344	0.814852	0.913709	10k	Nck2	gained	none	.	1	-1	none	.	.	0	N	0.927218	-0.259789	0.285096	0.362172	0.997584	5k	Nck2	lost	none	-1	none	.
chr1	43620000	43630000	chr1	43790000	43800000	N	5.68625	0.194854	0.137032	0.155039	0.389546	10k	-1	.	.	.	1	1500015O10Rik	none	.	.	0	N	4.52073	-0.0252504	0.151742	0.86784	0.999455	10k	-1	.	.	1500015O10Rik	none	.
chr1	43690000	43700000	chr1	43790000	43800000	WT_DM	5.53645	0.341382	0.136447	0.0123513	0.0670939	10k	-1	none	.	.	0	1500015O10Rik	none	.	.	0	N	4.466	-0.204642	0.153982	0.183849	0.807782	10k	-1	none	.	1500015O10Rik	none	.
chr1	43195000	43200000	chr1	43795000	43800000	N	0.983282	-0.35434	0.248587	0.154037	0.597894	5k	-1	gained	gained	lost	1	-1	none	.	.	0	N	0.74505	0.547754	0.276345	0.047464	0.909885	5k	-1	lost	lost	-1	none	.
chr1	43355000	43360000	chr1	43795000	43800000	N	2.13225	0.0676221	0.192456	0.725315	0.939444	5k	-1	none	.	.	0	-1	none	.	.	0	N	1.72435	0.295068	0.209755	0.159508	0.997584	5k	-1	none	.	-1	none	.
chr1	43500000	43505000	chr1	43795000	43800000	N	1.62989	0.237608	0.211421	0.261071	0.710109	5k	Nck2	gained	none	.	0	-1	none	.	.	0	N	1.37993	-0.0570901	0.225607	0.800229	0.997584	5k	Nck2	lost	none	-1	none	.
chr1	43815000	43820000	chr1	43870000	43875000	NA	NA	NA	NA	NA	NA	NA	NA	NA	NA	NA	0	NA	NA	NA	NA	0	N	2.44075	0.208646	0.213392	0.328193	0.900594	5k	-1	lost	.	-1	.	none
chr1	43825000	43830000	chr1	43880000	43885000	N	3.27567	0.171208	0.148727	0.249669	0.543138	5k	-1	none	.	.	0	Uxs1	none	none	.	0	N	2.7027	0.107366	0.17117	0.5305	0.95262	5k	-1	none	none	Uxs1	none	none
chr1	43825000	43830000	chr1	43935000	43940000	N	2.51969	0.265108	0.24008	0.269486	0.564463	5k	-1	none	.	.	0	-1	.	.	.	0	NA	NA	NA	NA	NA	NA	NA	NA	NA	NA	NA	NA	NA
chr1	43815000	43820000	chr1	43950000	43955000	N	1.52641	0.212891	0.515624	0.679694	0.87143	5k	-1	none	.	.	0	-1	none	.	.	0	N	1.32394	-0.178267	0.542672	0.742535	0.985181	5k	-1	lost	.	-1	none	.
chr1	43815000	43820000	chr1	43955000	43960000	N	1.72238	0.925221	0.530653	0.081237	0.294512	5k	-1	none	.	.	0	-1	none	.	.	0	N	1.67519	-0.539702	0.61207	0.377903	0.916357	5k	-1	lost	.	-1	none	.
chr1	43885000	43890000	chr1	43990000	43995000	N	0.66457	-0.308113	0.27214	0.257556	0.551671	5k	Uxs1	.	none	.	0	Tpp2	.	none	.	0	N	0.572183	0.129064	0.320484	0.687157	0.982125	5k	Uxs1	.	none	Tpp2	.	none
chr1	44000000	44010000	chr1	44050000	44060000	N	7.71162	0.184831	0.128144	0.149198	0.340609	10k	-1	none	.	.	0	-1	.	.	.	0	NA	NA	NA	NA	NA	NA	NA	NA	NA	NA	NA	NA	NA
chr1	43815000	43820000	chr1	44095000	44100000	N	1.05632	-0.080035	0.438685	0.855235	0.971563	5k	-1	none	.	.	0	-1	none	none	.	0	N	1.91459	0.0043276	0.20959	0.983527	0.999455	10k	-1	lost	.	-1	none	none
chr1	43950000	43955000	chr1	44095000	44100000	N	1.29755	-0.280869	0.703208	0.689591	0.876079	5k	-1	none	.	.	0	-1	none	none	.	0	NA	NA	NA	NA	NA	NA	NA	NA	NA	NA	NA	NA	NA
chr1	43955000	43960000	chr1	44095000	44100000	N	1.29514	-0.0513296	0.555957	0.926439	0.974527	5k	-1	none	.	.	0	-1	none	none	.	0	NA	NA	NA	NA	NA	NA	NA	NA	NA	NA	NA	NA	NA
chr1	43815000	43820000	chr1	44100000	44105000	NA	NA	NA	NA	NA	NA	NA	NA	NA	NA	NA	0	NA	NA	NA	NA	0	N	0.939511	0.279127	0.549651	0.611576	0.997584	5k	-1	lost	.	-1	.	.
chr1	43955000	43960000	chr1	44100000	44105000	N	1.35868	0.0503023	0.575713	0.930374	0.975892	5k	-1	none	.	.	0	-1	.	.	.	0	N	1.26839	0.259652	0.618605	0.674677	0.981551	5k	-1	none	.	-1	.	.
chr1	44280000	44290000	chr1	44600000	44610000	N	1.33434	0.329365	0.481931	0.494336	0.714783	10k	-1	none	.	.	0	Gulp1	none	none	.	0	N	1.11577	-0.374197	0.490614	0.445635	0.981004	10k	-1	lost	.	Gulp1	none	none
chr1	44605000	44610000	chr1	44635000	44640000	NA	NA	NA	NA	NA	NA	NA	NA	NA	NA	NA	0	NA	NA	NA	NA	1	N	3.54371	-0.112193	0.550188	0.838418	0.990404	5k	Gulp1	none	none	-1	.	.
chr1	44605000	44610000	chr1	44640000	44645000	N	2.01113	0.118117	0.47352	0.803017	0.92627	5k	Gulp1	none	none	.	0	-1	.	none	.	0	N	1.80784	-0.226797	0.585871	0.698674	0.982912	5k	Gulp1	none	none	-1	.	none
chr1	44640000	44645000	chr1	44695000	44700000	N	1.34455	-0.43018	0.646051	0.5055	0.770012	5k	-1	.	none	.	0	-1	.	.	.	0	N	1.41869	-0.174628	0.796143	0.826383	0.990122	5k	-1	.	none	-1	.	.
chr1	44285000	44290000	chr1	44790000	44795000	N	0.300502	0.488044	0.526458	0.353909	NA	5k	-1	none	.	.	0	-1	.	.	.	0	N	0.256561	0.1015	0.515305	0.843851	0.997584	5k	-1	lost	.	-1	.	.
chr1	44605000	44610000	chr1	44790000	44795000	N	0.593993	0.557635	0.311941	0.0738361	0.466041	5k	Gulp1	none	none	.	0	-1	.	.	.	0	N	0.628794	-0.216311	0.29784	0.467676	0.997584	5k	Gulp1	none	none	-1	.	.
chr1	44285000	44290000	chr1	44795000	44800000	N	0.281864	0.201579	0.522375	0.699578	NA	5k	-1	none	.	.	0	4930521E06Rik	none	.	.	0	NA	NA	NA	NA	NA	NA	NA	NA	NA	NA	NA	NA	NA
chr1	44605000	44610000	chr1	45360000	45365000	N	0.260663	0.284791	0.489089	0.560372	NA	5k	Gulp1	none	none	.	0	-1	.	none	.	1	N	0.266471	-0.0493125	0.528125	0.925607	0.997584	5k	Gulp1	none	none	-1	.	none
chr1	44280000	44290000	chr1	45360000	45370000	N	0.72766	0.455222	0.491401	0.35425	0.601527	10k	-1	none	.	.	0	Col3a1	.	none	.	2	N	0.68995	-0.0706706	0.54557	0.896934	0.999455	10k	-1	lost	.	Col3a1	.	none
chr1	45100000	45105000	chr1	45365000	45370000	N	0.547096	-0.607171	0.3702	0.100981	NA	5k	-1	.	lost	.	0	Col3a1	.	none	.	1	NA	NA	NA	NA	NA	NA	NA	NA	NA	NA	NA	NA	NA
chr1	44285000	44290000	chr1	45370000	45375000	NA	NA	NA	NA	NA	NA	NA	NA	NA	NA	NA	0	NA	NA	NA	NA	0	N	0.203281	0.0830579	0.662883	0.900288	0.997584	5k	-1	lost	.	Col3a1	none	gained
chr1	44800000	44805000	chr1	45370000	45375000	N	0.436665	-0.260696	0.346743	0.452146	NA	5k	4930521E06Rik	none	.	.	0	Col3a1	none	none	.	0	N	1.59577	0.0168483	0.310134	0.956676	0.999455	10k	4930521E06Rik	none	.	Col3a1	none	gained
chr1	45400000	45405000	chr1	45445000	45450000	N	3.0545	-0.151474	0.198282	0.444908	0.722824	5k	-1	.	.	.	0	-1	.	.	.	0	NA	NA	NA	NA	NA	NA	NA	NA	NA	NA	NA	NA	NA
chr1	44800000	44810000	chr1	45480000	45490000	N	1.06709	0.298218	0.248937	0.230929	0.477971	10k	4930521E06Rik	none	.	.	0	-1	none	.	.	0	N	0.783594	-0.479624	0.288845	0.0968157	0.804807	10k	4930521E06Rik	none	.	-1	lost	.
chr1	45490000	45495000	chr1	45550000	45555000	NA	NA	NA	NA	NA	NA	NA	NA	NA	NA	NA	0	NA	NA	NA	NA	0	N	1.45442	0.149391	0.526733	0.776704	0.986207	5k	-1	.	.	-1	.	none
chr1	45485000	45490000	chr1	45555000	45560000	NA	NA	NA	NA	NA	NA	NA	NA	NA	NA	NA	0	NA	NA	NA	NA	0	N	1.27919	0.136841	0.227049	0.546711	0.957525	5k	-1	lost	.	Col5a2	none	gained
chr1	45490000	45495000	chr1	45555000	45560000	N	1.70051	0.290934	0.399783	0.466779	0.741517	5k	-1	.	.	.	0	Col5a2	none	none	.	0	N	1.4351	-0.167363	0.518302	0.746766	0.985509	5k	-1	.	.	Col5a2	none	gained
chr1	45555000	45560000	chr1	45660000	45665000	N	1.7525	-0.445984	0.207515	0.031621	0.175358	5k	Col5a2	none	none	.	0	-1	none	none	.	0	NA	NA	NA	NA	NA	NA	NA	NA	NA	NA	NA	NA	NA
chr1	45485000	45490000	chr1	45680000	45685000	N	1.88051	0.545057	0.21807	0.0124383	0.235728	5k	-1	none	.	.	0	-1	none	lost	lost	1	N	1.48784	-0.394032	0.231389	0.0885871	0.967857	5k	-1	lost	.	-1	none	none
chr1	45550000	45555000	chr1	45680000	45685000	N	1.56156	-0.292861	0.232974	0.208733	0.492147	5k	-1	.	none	.	0	-1	none	lost	lost	1	NA	NA	NA	NA	NA	NA	NA	NA	NA	NA	NA	NA	NA
chr1	45480000	45485000	chr1	45685000	45690000	N	1.83572	0.254878	0.220877	0.248526	0.70071	5k	-1	.	.	.	0	-1	none	lost	.	0	NA	NA	NA	NA	NA	NA	NA	NA	NA	NA	NA	NA	NA
chr1	45485000	45490000	chr1	45685000	45690000	NA	NA	NA	NA	NA	NA	NA	NA	NA	NA	NA	0	NA	NA	NA	NA	0	N	1.55453	-0.152662	0.220417	0.488557	0.997584	5k	-1	lost	.	-1	none	none
chr1	45480000	45485000	chr1	45690000	45695000	N	1.69614	-0.146252	0.223022	0.51197	0.87032	5k	-1	.	.	.	0	-1	.	.	.	0	N	1.37263	-0.0877669	0.250684	0.726256	0.997584	5k	-1	.	.	-1	.	.
chr1	45485000	45490000	chr1	45690000	45695000	NA	NA	NA	NA	NA	NA	NA	NA	NA	NA	NA	0	NA	NA	NA	NA	0	N	1.29555	-0.201993	0.230273	0.380383	0.997584	5k	-1	lost	.	-1	.	.
chr1	45400000	45410000	chr1	45720000	45730000	N	2.77586	-0.24023	0.18895	0.203587	0.449185	10k	-1	.	.	.	0	-1	none	none	.	0	NA	NA	NA	NA	NA	NA	NA	NA	NA	NA	NA	NA	NA
chr1	44800000	44805000	chr1	45725000	45730000	N	0.333912	-0.469309	0.583635	0.421332	NA	5k	4930521E06Rik	none	.	.	0	-1	none	none	.	0	N	0.688286	-0.440383	0.32158	0.170863	0.887041	10k	4930521E06Rik	none	.	-1	none	none
chr1	45485000	45490000	chr1	45730000	45735000	N	0.843453	0.0279286	0.282379	0.921214	0.987365	5k	-1	none	.	.	0	-1	none	gained	.	0	N	0.607316	0.0104155	0.306053	0.972852	0.997675	5k	-1	lost	.	-1	none	none
chr1	45730000	45740000	chr1	45810000	45820000	WT_DM	6.54252	0.27969	0.122162	0.0220504	0.0987157	10k	-1	none	gained	.	0	-1	.	gained	.	1	N	1.17646	-0.161466	0.233944	0.490075	0.948965	5k	-1	none	none	-1	.	gained
chr1	44285000	44290000	chr1	45820000	45825000	N	0.277917	0.167218	0.539334	0.756527	NA	5k	-1	none	.	.	0	-1	none	none	.	0	N	0.219096	-0.72804	0.646892	0.260401	0.997584	5k	-1	lost	.	-1	none	gained
chr1	44805000	44810000	chr1	45820000	45825000	N	0.365517	-0.688953	0.392957	0.0795583	NA	5k	-1	.	.	.	0	-1	none	none	.	0	N	0.665449	-0.28662	0.282064	0.309557	0.951357	10k	4930521E06Rik	none	.	-1	none	gained
chr1	45480000	45485000	chr1	45820000	45825000	N	1.00549	0.063762	0.254374	0.802075	0.956904	5k	-1	.	.	.	0	-1	none	none	.	0	N	0.802713	0.149067	0.279798	0.594197	0.997584	5k	-1	.	.	-1	none	gained
chr1	45485000	45490000	chr1	45820000	45825000	N	0.961596	-0.149416	0.257217	0.561312	0.891367	5k	-1	none	.	.	0	-1	none	none	.	0	N	0.789102	0.303154	0.280884	0.28046	0.997584	5k	-1	lost	.	-1	none	gained
chr1	45490000	45495000	chr1	45820000	45825000	N	0.892008	-0.331491	0.412197	0.421278	0.823335	5k	-1	.	.	.	0	-1	none	none	.	0	NA	NA	NA	NA	NA	NA	NA	NA	NA	NA	NA	NA	NA
chr1	45730000	45735000	chr1	45820000	45825000	N	1.19451	0.180397	0.225134	0.422965	0.706255	5k	-1	none	gained	.	0	-1	none	none	.	0	N	1.00408	-0.191791	0.248703	0.44061	0.938192	5k	-1	none	none	-1	none	gained
chr1	45370000	45380000	chr1	45820000	45830000	N	2.02492	0.286442	0.241199	0.235	0.482806	10k	Col3a1	none	none	.	0	-1	none	none	.	0	N	1.33851	-0.583366	0.238254	0.0143452	0.533387	10k	Col3a1	none	gained	-1	none	gained
chr1	45400000	45410000	chr1	45820000	45830000	WT_GM	2.2092	-0.453633	0.178228	0.0109202	0.0939433	10k	-1	.	.	.	0	-1	none	none	.	0	NA	NA	NA	NA	NA	NA	NA	NA	NA	NA	NA	NA	NA
chr1	45895000	45900000	chr1	45920000	45925000	N	5.28437	-0.0560057	0.131952	0.671246	0.866657	5k	-1	.	none	.	0	-1	none	none	.	0	N	4.1649	0.0441071	0.147717	0.765251	0.986207	5k	-1	.	none	-1	none	none
chr1	45880000	45885000	chr1	45980000	45985000	WT_DM	2.70906	0.404376	0.160269	0.0116323	0.0961023	5k	-1	none	.	.	1	Slc40a1	.	none	.	0	N	2.62132	-0.0667056	0.25748	0.795581	0.987236	5k	-1	none	.	Slc40a1	.	none
chr1	45920000	45925000	chr1	45980000	45985000	N	2.31456	0.164851	0.173264	0.341379	0.635615	5k	-1	none	none	.	0	Slc40a1	.	none	.	0	N	2.01216	0.226693	0.290797	0.435652	0.936331	5k	-1	none	none	Slc40a1	.	none
chr1	45880000	45885000	chr1	45985000	45990000	NA	NA	NA	NA	NA	NA	NA	NA	NA	NA	NA	1	NA	NA	NA	NA	0	N	2.67528	-0.0774467	0.246905	0.753772	0.986003	5k	-1	none	.	Slc40a1	lost	.
chr1	45880000	45885000	chr1	46005000	46010000	NA	NA	NA	NA	NA	NA	NA	NA	NA	NA	NA	1	NA	NA	NA	NA	0	N	1.92452	-0.154625	0.223842	0.489707	0.948965	5k	-1	none	.	-1	none	.
chr1	45980000	45990000	chr1	46070000	46080000	WT_DM	3.99695	0.58646	0.135098	1.42e-05	0.000527799	10k	Slc40a1	gained	none	.	0	-1	none	.	.	0	N	3.19105	-0.217919	0.150573	0.147821	0.745172	10k	Slc40a1	lost	none	-1	none	.
chr1	45875000	45880000	chr1	46075000	46080000	N	1.89779	0.588106	0.185668	0.00153746	0.101579	5k	-1	.	.	.	0	-1	none	.	.	0	N	1.6162	-0.266021	0.205173	0.194779	0.997584	5k	-1	.	.	-1	none	.
chr1	45880000	45885000	chr1	46075000	46080000	N	1.92492	0.283701	0.193212	0.142011	0.580456	5k	-1	none	.	.	1	-1	none	.	.	0	N	1.59419	-0.246827	0.217134	0.255643	0.997584	5k	-1	none	.	-1	none	.
chr1	45870000	45875000	chr1	46470000	46475000	N	0.368236	0.873743	0.432616	0.0434171	NA	5k	-1	none	.	.	0	-1	none	.	.	0	N	0.270981	-0.767631	0.549875	0.162711	0.997584	5k	-1	none	.	-1	none	.
chr1	45880000	45890000	chr1	46470000	46480000	N	0.638733	-0.166059	0.522724	0.750727	0.879971	10k	-1	none	.	.	1	Dnah7c	none	.	.	0	N	0.443643	-0.195887	0.33356	0.557029	0.990876	10k	-1	none	.	Dnah7c	none	.
chr1	46120000	46130000	chr1	46470000	46480000	N	1.24652	0.0872396	0.608704	0.886037	0.947714	10k	Dnah7b	none	none	.	0	Dnah7c	none	.	.	0	N	0.404085	0.0785966	0.355883	0.82521	0.997584	5k	Dnah7b	none	none	-1	none	.
chr1	46350000	46360000	chr1	46800000	46810000	NA	NA	NA	NA	NA	NA	NA	NA	NA	NA	NA	0	NA	NA	NA	NA	0	N	0.240392	0.361991	0.628524	0.564657	0.991425	10k	-1	.	.	-1	.	.
chr1	46900000	46910000	chr1	47020000	47030000	WT_DM	2.58597	0.465287	0.188171	0.0134103	0.0707312	10k	Slc39a10	none	none	.	0	-1	none	.	.	0	N	1.28063	-0.103514	0.536497	0.847003	0.991195	5k	Slc39a10	none	none	-1	none	.
chr1	51020000	51030000	chr1	51170000	51180000	N	2.72789	0.155006	0.161792	0.338035	0.55367	10k	-1	.	none	lost	1	-1	none	.	.	0	N	2.26177	-0.00629091	0.169992	0.970479	0.99849	10k	-1	.	none	-1	none	.
chr1	51180000	51190000	chr1	51340000	51350000	NA	NA	NA	NA	NA	NA	NA	NA	NA	NA	NA	0	NA	NA	NA	NA	2	N	3.615	0.112669	0.158607	0.477477	0.98135	10k	-1	.	none	Cavin2	lost	gained
chr1	51020000	51025000	chr1	51345000	51350000	NA	NA	NA	NA	NA	NA	NA	NA	NA	NA	NA	0	NA	NA	NA	NA	2	N	0.891534	0.079808	0.533815	0.881155	0.997584	5k	-1	.	none	Cavin2	lost	gained
chr1	51300000	51310000	chr1	51380000	51390000	NA	NA	NA	NA	NA	NA	NA	NA	NA	NA	NA	1	NA	NA	NA	NA	0	N	3.80053	0.298299	0.176791	0.0915459	0.636431	10k	-1	.	lost	9330175M20Rik	.	none
chr1	51020000	51025000	chr1	51385000	51390000	N	1.76622	0.117411	0.213358	0.582114	0.899547	5k	-1	.	none	.	0	9330175M20Rik	.	.	.	0	N	1.39359	-0.0282767	0.441484	0.948931	0.997584	5k	-1	.	none	9330175M20Rik	.	none
chr1	51025000	51030000	chr1	51385000	51390000	NA	NA	NA	NA	NA	NA	NA	NA	NA	NA	NA	1	NA	NA	NA	NA	0	N	1.19555	0.0224317	0.351788	0.949157	0.997584	5k	-1	.	none	9330175M20Rik	.	none
chr1	51345000	51350000	chr1	51385000	51390000	N	1.9727	0.0359552	0.192822	0.852077	0.945483	5k	Cavin2	gained	gained	none	2	9330175M20Rik	.	.	.	0	N	1.62034	-0.0256872	0.333823	0.938664	0.995086	5k	Cavin2	lost	gained	9330175M20Rik	.	none
chr1	51015000	51020000	chr1	51390000	51395000	N	1.87959	0.0138344	0.197383	0.944123	0.99163	5k	-1	none	none	.	0	9330175M20Rik	none	none	.	1	N	1.465	-0.0950302	0.211947	0.653888	0.997584	5k	-1	none	none	9330175M20Rik	lost	none
chr1	51020000	51025000	chr1	51390000	51395000	N	1.88091	0.0730751	0.206053	0.722858	0.938374	5k	-1	.	none	.	0	9330175M20Rik	none	none	.	1	NA	NA	NA	NA	NA	NA	NA	NA	NA	NA	NA	NA	NA
chr1	51560000	51565000	chr1	51590000	51595000	N	6.47212	-0.009814	0.156149	0.949886	0.982487	5k	-1	.	.	.	0	-1	.	.	.	0	NA	NA	NA	NA	NA	NA	NA	NA	NA	NA	NA	NA	NA
chr1	51520000	51525000	chr1	51650000	51655000	NA	NA	NA	NA	NA	NA	NA	NA	NA	NA	NA	0	NA	NA	NA	NA	0	N	3.04016	0.00367109	0.15814	0.981479	0.998714	5k	-1	lost	.	Gm17767	none	.
chr1	51530000	51535000	chr1	51650000	51655000	N	3.39605	0.0898156	0.195725	0.646315	0.854461	5k	Nabp1	none	none	.	0	Gm17767	none	.	.	0	N	2.82693	-0.329512	0.214136	0.123853	0.718883	5k	Nabp1	lost	none	Gm17767	none	.
chr1	51535000	51540000	chr1	51650000	51655000	N	3.34528	0.0548067	0.195616	0.779344	0.916807	5k	Nabp1	none	none	.	0	Gm17767	none	.	.	0	N	2.79322	-0.375034	0.216778	0.0836238	0.637936	5k	Nabp1	lost	none	Gm17767	none	.
chr1	51010000	51020000	chr1	51650000	51660000	N	1.19353	0.391947	0.230164	0.0885867	0.290607	10k	-1	none	none	.	0	Gm17767	none	.	.	1	N	0.874275	-0.0403606	0.269939	0.881146	0.999455	10k	-1	none	none	Gm17767	none	.
chr1	51390000	51395000	chr1	51655000	51660000	N	0.824177	-0.787125	0.279652	0.00488296	0.157101	5k	9330175M20Rik	none	none	.	1	Gm17767	none	.	.	1	NA	NA	NA	NA	NA	NA	NA	NA	NA	NA	NA	NA	NA
chr1	51395000	51400000	chr1	51655000	51660000	N	0.882074	-0.662698	0.280131	0.0179976	0.274862	5k	-1	none	.	.	0	Gm17767	none	.	.	1	N	0.639635	0.266322	0.330152	0.419859	0.997584	5k	-1	none	.	Gm17767	none	.
chr1	51830000	51835000	chr1	51970000	51975000	NA	NA	NA	NA	NA	NA	NA	NA	NA	NA	NA	0	NA	NA	NA	NA	0	N	2.06337	-0.197708	0.173622	0.254817	0.852667	5k	-1	.	.	Myo1b	lost	none
chr1	51845000	51850000	chr1	51970000	51975000	N	2.74458	-0.317327	0.166486	0.0566467	0.243055	5k	-1	none	none	.	0	Myo1b	none	none	.	0	NA	NA	NA	NA	NA	NA	NA	NA	NA	NA	NA	NA	NA
chr1	51880000	51885000	chr1	51970000	51975000	N	2.94545	0.169954	0.156173	0.276488	0.572605	5k	-1	.	.	.	0	Myo1b	none	none	.	0	N	2.46729	0.00908085	0.165957	0.956363	0.996185	5k	-1	.	.	Myo1b	lost	none
chr1	51720000	51725000	chr1	52000000	52005000	N	2.59479	0.297538	0.19506	0.127168	0.558657	5k	-1	.	.	.	0	-1	none	.	.	0	N	2.17875	-0.0813068	0.210404	0.699176	0.997584	5k	-1	.	.	-1	lost	.
chr1	51700000	51710000	chr1	52000000	52010000	N	7.25315	0.0344586	0.139527	0.804934	0.908564	10k	-1	none	.	.	2	-1	none	.	.	0	N	1.97987	-0.070053	0.200248	0.726465	0.997584	5k	-1	none	.	-1	lost	.
chr1	51695000	51700000	chr1	52050000	52055000	NA	NA	NA	NA	NA	NA	NA	NA	NA	NA	NA	0	NA	NA	NA	NA	2	N	0.876016	-0.0960076	0.256363	0.708033	0.997584	5k	-1	lost	.	-1	.	none
chr1	52065000	52070000	chr1	52145000	52150000	N	2.75174	0.348075	0.18926	0.0658952	0.263901	5k	Stat4	.	.	.	0	-1	.	.	.	0	N	2.48124	-0.0983088	0.30741	0.749123	0.985723	5k	Stat4	.	.	-1	.	.
chr1	52065000	52070000	chr1	52150000	52155000	N	3.07707	0.0121578	0.19043	0.949094	0.981948	5k	Stat4	.	.	.	0	-1	.	.	.	0	N	2.6435	-0.016956	0.223008	0.939392	0.995086	5k	Stat4	.	.	-1	.	.
chr1	51700000	51710000	chr1	52150000	52160000	N	2.91057	0.241287	0.161182	0.134399	0.362893	10k	-1	none	.	.	2	-1	none	.	.	0	N	2.30993	0.0270673	0.238848	0.909773	0.999455	10k	-1	none	.	-1	none	.
chr1	52055000	52060000	chr1	52155000	52160000	NA	NA	NA	NA	NA	NA	NA	NA	NA	NA	NA	0	NA	NA	NA	NA	0	N	1.81053	-0.0717101	0.491941	0.884103	0.99369	5k	-1	none	.	-1	none	.
chr1	52060000	52065000	chr1	52155000	52160000	NA	NA	NA	NA	NA	NA	NA	NA	NA	NA	NA	0	NA	NA	NA	NA	0	N	1.9424	-0.234761	0.505209	0.64216	0.979643	5k	Stat4	none	.	-1	none	.
chr1	51530000	51540000	chr1	52170000	52180000	NA	NA	NA	NA	NA	NA	NA	NA	NA	NA	NA	0	NA	NA	NA	NA	0	N	0.782137	0.0728672	0.682817	0.915015	0.999455	10k	Nabp1	lost	none	Stat1	lost	gained
chr1	52200000	52205000	chr1	52320000	52325000	N	2.86212	0.115114	0.17213	0.503645	0.769014	5k	-1	none	.	.	0	-1	none	.	.	0	N	2.37722	-0.00219526	0.173823	0.989924	0.999162	5k	-1	none	.	-1	none	.
chr1	52200000	52205000	chr1	52325000	52330000	N	2.54024	0.179836	0.173638	0.300343	0.595521	5k	-1	none	.	.	0	-1	.	.	.	0	N	2.15381	-0.0234104	0.17772	0.895201	0.995086	5k	-1	none	.	-1	none	.
chr1	52200000	52205000	chr1	52355000	52360000	N	1.35536	0.32618	0.456206	0.474618	0.855092	5k	-1	none	.	.	0	-1	none	.	.	0	N	1.16848	-0.36372	0.54735	0.506363	0.997584	5k	-1	none	.	-1	lost	.
chr1	52550000	52560000	chr1	52680000	52690000	WT_DM	5.01812	0.433764	0.150089	0.00385196	0.0303578	10k	Nab1	none	none	.	0	Nemp2	none	none	.	0	N	1.47615	-0.255967	0.235839	0.277768	0.868589	5k	Nab1	none	none	Nemp2	none	none
chr1	52200000	52205000	chr1	52685000	52690000	N	0.605283	0.381494	0.323929	0.238912	0.692443	5k	-1	none	.	.	0	Nemp2	none	none	.	0	N	0.491477	-0.00507316	0.335748	0.987944	0.998671	5k	-1	none	.	Nemp2	none	none
chr1	52205000	52210000	chr1	52685000	52690000	NA	NA	NA	NA	NA	NA	NA	NA	NA	NA	NA	0	NA	NA	NA	NA	0	N	0.470172	-0.350143	0.362931	0.334662	0.997584	5k	-1	.	none	Nemp2	none	none
chr1	52355000	52360000	chr1	52685000	52690000	N	1.0532	0.120137	0.463469	0.79547	0.955744	5k	-1	none	.	.	0	Nemp2	none	none	.	0	N	0.806608	-0.0967186	0.270371	0.720548	0.997584	5k	-1	lost	.	Nemp2	none	none
chr1	52360000	52365000	chr1	52685000	52690000	N	1.05813	0.129856	0.481289	0.787306	0.954044	5k	-1	none	.	.	1	Nemp2	none	none	.	0	N	0.818651	-0.0410767	0.473812	0.930915	0.997584	5k	-1	none	.	Nemp2	none	none
chr1	52285000	52290000	chr1	52695000	52700000	N	0.431871	0.410447	0.38793	0.290036	NA	5k	Gls	.	none	.	1	-1	.	.	.	0	N	0.344449	-0.0209211	0.414767	0.959771	0.997584	5k	Gls	.	none	-1	.	.
chr1	52705000	52710000	chr1	52800000	52805000	WT_DM	2.76079	0.494291	0.163786	0.0025453	0.0376753	5k	-1	none	.	.	0	-1	none	.	.	0	N	2.51141	-0.1088	0.170704	0.52389	0.952177	5k	-1	lost	.	-1	none	.
chr1	52350000	52355000	chr1	52805000	52810000	N	0.624256	-0.26017	0.324339	0.422463	0.824983	5k	-1	.	.	.	0	-1	none	none	.	0	N	0.444701	-0.0615481	0.370781	0.86816	0.997584	5k	-1	.	.	-1	none	lost
chr1	52355000	52360000	chr1	52805000	52810000	N	0.563279	-0.553412	0.322941	0.0865913	0.492794	5k	-1	none	.	.	0	-1	none	none	.	0	NA	NA	NA	NA	NA	NA	NA	NA	NA	NA	NA	NA	NA
chr1	52705000	52710000	chr1	52805000	52810000	WT_DM	2.41724	0.591515	0.170618	0.000526488	0.0143152	5k	-1	none	.	.	0	-1	none	none	.	0	N	2.20458	-0.15284	0.175684	0.384317	0.916908	5k	-1	lost	.	-1	none	lost
chr1	52705000	52710000	chr1	52845000	52850000	N	2.01252	0.444306	0.199705	0.0260938	0.155776	5k	-1	none	.	.	0	-1	.	.	.	0	NA	NA	NA	NA	NA	NA	NA	NA	NA	NA	NA	NA	NA
chr1	52700000	52710000	chr1	52870000	52880000	WT_DM	4.7394	0.370943	0.139586	0.0078735	0.0779849	10k	-1	none	.	.	0	Inpp1	none	none	.	0	N	3.71902	-0.249896	0.152302	0.100842	0.808504	10k	-1	lost	.	Inpp1	lost	none
chr1	52700000	52710000	chr1	52900000	52910000	NA	NA	NA	NA	NA	NA	NA	NA	NA	NA	NA	0	NA	NA	NA	NA	0	N	2.77199	-0.377631	0.159614	0.0179864	0.575259	10k	-1	lost	.	Hibch	lost	none
chr1	52700000	52710000	chr1	52910000	52920000	WT_DM	3.0665	0.596427	0.157024	0.000145681	0.00770954	10k	-1	none	.	.	0	-1	none	.	.	0	N	1.23105	-0.782674	0.268192	0.00351902	0.472751	5k	-1	lost	.	-1	none	.
chr1	52700000	52710000	chr1	53010000	53020000	N	1.26692	0.211437	0.278126	0.447124	0.677595	10k	-1	none	.	.	0	1700019D03Rik	none	.	.	0	N	0.319567	-0.457681	0.427809	0.284698	0.997584	5k	-1	lost	.	1700019D03Rik	none	.
chr1	52700000	52710000	chr1	53080000	53090000	N	1.16857	0.271716	0.223762	0.22463	0.470794	10k	-1	none	.	.	0	-1	none	.	.	0	N	0.905739	-0.196238	0.252815	0.437623	0.981004	10k	-1	lost	.	-1	lost	.
chr1	53110000	53120000	chr1	53320000	53330000	WT_DM	4.07429	0.772628	0.160244	1.42e-06	0.000549425	10k	Mstn	none	gained	.	0	-1	none	.	.	0	N	1.91472	-0.299106	0.240562	0.213734	0.997584	5k	-1	lost	.	-1	lost	.
chr1	52700000	52710000	chr1	53330000	53340000	N	0.707343	0.511302	0.304702	0.093339	0.298486	10k	-1	none	.	.	0	-1	.	.	.	0	N	0.54904	-0.864424	0.366015	0.0181905	0.578115	10k	-1	lost	.	-1	.	.
chr1	53110000	53120000	chr1	53400000	53410000	N	3.10878	-0.076762	0.178915	0.667893	0.831396	10k	Mstn	none	gained	.	0	Asdurf	none	none	.	0	N	2.51678	0.105136	0.191272	0.582547	0.992453	10k	Mstn	lost	lost	Asdurf	none	none
chr1	53840000	53845000	chr1	53865000	53870000	N	8.53735	0.204474	0.121856	0.0933459	0.317742	5k	Stk17b	none	gained	.	0	-1	.	none	.	1	N	6.62044	0.0148666	0.137884	0.914139	0.995086	5k	Stk17b	.	lost	-1	.	lost
chr1	53840000	53845000	chr1	53895000	53900000	WT_DM	5.40789	0.350765	0.133365	0.00853585	0.0799493	5k	Stk17b	none	gained	.	0	-1	.	none	.	1	NA	NA	NA	NA	NA	NA	NA	NA	NA	NA	NA	NA	NA
chr1	53840000	53850000	chr1	53900000	53910000	WT_DM	20.28	0.366637	0.126025	0.00362315	0.0290808	10k	Stk17b	none	gained	.	1	Mir7681	.	gained	lost	2	N	4.09731	-0.143295	0.155416	0.356525	0.912234	5k	Stk17b	.	lost	Mir7681	.	lost
chr1	53770000	53775000	chr1	53945000	53950000	NA	NA	NA	NA	NA	NA	NA	NA	NA	NA	NA	0	NA	NA	NA	NA	0	N	1.29674	0.139017	0.252094	0.581326	0.997584	5k	-1	none	.	-1	none	lost
chr1	53770000	53775000	chr1	53950000	53955000	N	1.73452	-0.205165	0.213955	0.337602	0.773682	5k	-1	none	.	.	0	-1	.	.	.	0	NA	NA	NA	NA	NA	NA	NA	NA	NA	NA	NA	NA	NA
chr1	53760000	53770000	chr1	53950000	53960000	WT_GM	5.32416	-0.527216	0.168681	0.00177487	0.0344152	10k	Dnah7a	none	.	.	0	-1	.	.	.	0	NA	NA	NA	NA	NA	NA	NA	NA	NA	NA	NA	NA	NA
chr1	53770000	53780000	chr1	53980000	53990000	WT_DM	3.92404	0.463748	0.166926	0.00546658	0.0634479	10k	-1	none	.	.	0	-1	none	.	.	0	N	1.18428	-0.215237	0.258567	0.40517	0.997584	5k	-1	none	.	-1	.	.
chr1	54305000	54310000	chr1	54380000	54385000	N	0.997365	0.0485803	0.674589	0.94259	0.979866	5k	Ccdc150	none	none	.	0	-1	.	gained	.	1	N	0.878315	-0.130343	0.669309	0.845594	0.991195	5k	Ccdc150	none	none	-1	.	lost
chr1	53770000	53780000	chr1	54380000	54390000	N	1.28305	0.375571	0.252152	0.136366	0.364912	10k	-1	none	.	.	0	-1	none	gained	.	1	N	1.02962	-0.203963	0.271094	0.451828	0.981004	10k	-1	none	.	-1	lost	lost
chr1	53990000	54000000	chr1	54380000	54390000	N	2.15194	0.319605	0.191886	0.0957932	0.302937	10k	-1	.	none	lost	2	-1	none	gained	.	1	N	1.8429	-0.255293	0.200296	0.20246	0.90825	10k	-1	.	lost	-1	lost	lost
chr1	54100000	54110000	chr1	54380000	54390000	NA	NA	NA	NA	NA	NA	NA	NA	NA	NA	NA	0	NA	NA	NA	NA	1	N	2.25497	0.0328421	0.18221	0.856961	0.999455	10k	-1	.	.	-1	lost	lost
chr1	53965000	53970000	chr1	54385000	54390000	NA	NA	NA	NA	NA	NA	NA	NA	NA	NA	NA	0	NA	NA	NA	NA	0	N	0.890197	-0.347459	0.33311	0.296914	0.997584	5k	-1	none	.	-1	lost	lost
chr1	54305000	54310000	chr1	54385000	54390000	NA	NA	NA	NA	NA	NA	NA	NA	NA	NA	NA	0	NA	NA	NA	NA	0	N	0.643372	0.0316335	0.285545	0.911788	0.995086	5k	Ccdc150	none	none	-1	lost	lost
chr1	53960000	53970000	chr1	54430000	54440000	N	2.11346	0.0263579	0.191173	0.890339	0.950374	10k	-1	none	.	.	0	-1	none	.	.	0	N	1.77961	-0.0764705	0.19829	0.699756	0.999455	10k	-1	none	.	-1	none	.
chr1	54090000	54100000	chr1	54430000	54440000	N	2.0055	0.297703	0.192598	0.122171	0.344372	10k	-1	none	.	.	0	-1	none	.	.	0	N	1.67724	0.00312519	0.209182	0.98808	0.999455	10k	-1	none	.	-1	none	.
chr1	54490000	54500000	chr1	54710000	54720000	WT_DM	1.48289	0.651698	0.21913	0.0029392	0.0453542	10k	Gtf3c3	.	none	.	0	-1	.	.	.	0	N	1.16477	-0.642043	0.240244	0.00752979	0.432507	10k	Gtf3c3	none	none	-1	.	.
chr1	54720000	54725000	chr1	54760000	54765000	WT_DM	3.66545	0.503992	0.148019	0.000661848	0.0165625	5k	-1	none	.	.	0	-1	none	.	.	0	N	3.15657	-0.374571	0.159437	0.018807	0.359869	5k	-1	none	.	-1	none	.
chr1	54720000	54725000	chr1	54775000	54780000	N	2.16164	0.396817	0.170013	0.0195934	0.132771	5k	-1	none	.	.	0	-1	.	.	.	0	N	1.97164	-0.287355	0.184842	0.120041	0.711283	5k	-1	none	.	-1	.	.
chr1	54720000	54725000	chr1	54880000	54885000	NA	NA	NA	NA	NA	NA	NA	NA	NA	NA	NA	0	NA	NA	NA	NA	0	N	1.62588	0.0888823	0.206478	0.666855	0.997584	5k	-1	none	.	-1	.	lost
chr1	54820000	54825000	chr1	54880000	54885000	WT_DM	2.92803	0.447324	0.163882	0.00634218	0.0667816	5k	-1	.	.	.	0	-1	.	gained	.	0	N	2.85676	-0.208824	0.161841	0.196946	0.80984	5k	-1	.	.	-1	.	lost
chr1	54720000	54725000	chr1	54885000	54890000	N	1.78925	0.1151	0.186052	0.53615	0.881078	5k	-1	none	.	.	0	-1	none	gained	gained	1	N	1.57758	0.108153	0.197237	0.583457	0.997584	5k	-1	none	.	-1	none	lost
chr1	54815000	54820000	chr1	54885000	54890000	NA	NA	NA	NA	NA	NA	NA	NA	NA	NA	NA	0	NA	NA	NA	NA	1	N	2.29681	-0.0733435	0.174437	0.674151	0.981551	5k	-1	.	.	-1	none	lost
chr1	54720000	54725000	chr1	54980000	54985000	N	1.60461	0.348461	0.200402	0.0820686	0.482783	5k	-1	none	.	.	0	Ankrd44	gained	gained	.	1	N	1.38581	0.372412	0.225347	0.0984093	0.970058	5k	-1	none	.	Ankrd44	lost	lost
chr1	54815000	54820000	chr1	54980000	54985000	WT_DM	1.57245	0.836654	0.20789	5.71e-05	0.0206656	5k	-1	.	.	.	0	Ankrd44	gained	gained	.	1	N	1.42596	-0.125408	0.205047	0.5408	0.997584	5k	-1	.	.	Ankrd44	lost	lost
chr1	54820000	54825000	chr1	54980000	54985000	NA	NA	NA	NA	NA	NA	NA	NA	NA	NA	NA	0	NA	NA	NA	NA	1	N	1.40719	-0.0327175	0.206868	0.874334	0.997584	5k	-1	.	.	Ankrd44	lost	lost
chr1	54885000	54890000	chr1	54980000	54985000	WT_DM	4.15383	0.418064	0.142746	0.00340365	0.044609	5k	-1	none	gained	gained	1	Ankrd44	gained	gained	.	1	N	3.84588	-0.109609	0.150153	0.465402	0.944384	5k	-1	none	lost	Ankrd44	lost	lost
chr1	54925000	54930000	chr1	54980000	54985000	WT_DM	4.49402	0.498328	0.139565	0.0003562	0.0111589	5k	-1	none	gained	.	0	Ankrd44	gained	gained	.	1	N	3.79824	-0.225703	0.153451	0.141333	0.745741	5k	-1	lost	lost	Ankrd44	lost	lost
chr1	54980000	54990000	chr1	55020000	55030000	WT_DM	13.3815	0.270254	0.0993549	0.00652657	0.043231	10k	Ankrd44	gained	gained	.	1	-1	.	.	.	0	N	3.41335	-0.0611939	0.16613	0.712612	0.984272	5k	Ankrd44	lost	lost	-1	.	.
chr1	54720000	54725000	chr1	55025000	55030000	NA	NA	NA	NA	NA	NA	NA	NA	NA	NA	NA	0	NA	NA	NA	NA	0	N	1.63486	0.27282	0.204194	0.181524	0.997584	5k	-1	none	.	-1	.	.
chr1	54720000	54725000	chr1	55035000	55040000	N	2.07602	0.231894	0.182078	0.202807	0.658496	5k	-1	none	.	.	0	-1	none	.	.	0	N	1.86997	-0.103161	0.18246	0.571811	0.997584	5k	-1	none	.	-1	lost	.
chr1	54885000	54890000	chr1	55035000	55040000	N	2.68901	0.00154422	0.166508	0.9926	0.997403	5k	-1	none	gained	gained	1	-1	none	.	.	0	N	2.19528	-0.135535	0.186951	0.468468	0.946204	5k	-1	none	lost	-1	lost	.
chr1	54480000	54490000	chr1	55050000	55060000	N	0.936137	0.21685	0.258024	0.400669	0.641833	10k	-1	.	.	.	0	-1	none	.	.	0	N	0.805381	-0.580854	0.281227	0.0388826	0.683477	10k	-1	none	.	-1	none	.
chr1	55080000	55085000	chr1	55110000	55115000	N	5.7319	0.0362757	0.126879	0.774949	0.914946	5k	Sf3b1	none	none	.	0	Coq10b	none	gained	.	0	N	4.32067	0.115273	0.129412	0.373067	0.915162	5k	Sf3b1	none	none	Coq10b	lost	none
chr1	55065000	55070000	chr1	55120000	55125000	N	3.97159	0.240443	0.207942	0.247559	0.540764	5k	-1	none	.	.	0	-1	.	.	.	0	N	2.9556	-0.150786	0.229393	0.510972	0.951652	5k	-1	none	.	-1	.	.
chr1	55080000	55085000	chr1	55140000	55145000	N	2.49878	-0.172453	0.243522	0.478844	0.751366	5k	Sf3b1	none	none	.	0	Hspd1	none	lost	.	0	N	1.78864	0.383701	0.202086	0.0576036	0.559643	5k	Sf3b1	none	none	Hspd1	none	none
chr1	55110000	55115000	chr1	55140000	55145000	N	6.20674	-0.00175264	0.131786	0.989389	0.995955	5k	Coq10b	none	gained	.	0	Hspd1	none	lost	.	0	NA	NA	NA	NA	NA	NA	NA	NA	NA	NA	NA	NA	NA
chr1	55080000	55085000	chr1	55185000	55190000	N	1.14009	0.256146	0.221678	0.247892	0.540847	5k	Sf3b1	none	none	.	0	Mob4	.	none	.	2	N	0.842328	-0.0393028	0.254873	0.877448	0.993517	5k	Sf3b1	none	none	Mob4	.	lost
chr1	55110000	55115000	chr1	55185000	55190000	N	2.1254	-0.168156	0.190427	0.37721	0.667084	5k	Coq10b	none	gained	.	0	Mob4	.	none	.	2	NA	NA	NA	NA	NA	NA	NA	NA	NA	NA	NA	NA	NA
chr1	55140000	55145000	chr1	55185000	55190000	N	5.19971	-0.153719	0.131074	0.240891	0.532075	5k	Hspd1	none	lost	.	0	Mob4	.	none	.	2	N	4.2289	0.127173	0.144601	0.379144	0.916357	5k	Hspd1	none	none	Mob4	.	lost
chr1	55145000	55150000	chr1	55185000	55190000	N	5.53842	-0.0927343	0.115121	0.42051	0.704985	5k	Hspd1	.	lost	.	0	Mob4	.	none	.	2	N	4.54096	0.123741	0.129663	0.339919	0.906291	5k	Hspd1	.	none	Mob4	.	lost
chr1	55140000	55145000	chr1	55215000	55220000	NA	NA	NA	NA	NA	NA	NA	NA	NA	NA	NA	0	NA	NA	NA	NA	0	N	2.69439	0.236851	0.185829	0.202464	0.814373	5k	Hspd1	none	none	-1	none	none
chr1	55185000	55190000	chr1	55280000	55285000	NA	NA	NA	NA	NA	NA	NA	NA	NA	NA	NA	2	NA	NA	NA	NA	0	N	1.31768	0.198552	0.240199	0.408454	0.927233	5k	Mob4	.	lost	Rftn2	.	lost
chr1	55140000	55145000	chr1	55290000	55295000	N	1.31263	-0.353557	0.237172	0.136035	0.393737	5k	Hspd1	none	lost	.	0	Mars2	gained	none	.	0	N	0.984101	-0.315309	0.293211	0.282211	0.870924	5k	Hspd1	none	none	Mars2	lost	none
chr1	55145000	55150000	chr1	55290000	55295000	N	1.16564	-0.266912	0.237567	0.261215	0.556379	5k	Hspd1	.	lost	.	0	Mars2	gained	none	.	0	NA	NA	NA	NA	NA	NA	NA	NA	NA	NA	NA	NA	NA
chr1	55185000	55190000	chr1	55290000	55295000	N	1.55644	0.0689462	0.205297	0.736994	0.897769	5k	Mob4	.	none	.	2	Mars2	gained	none	.	0	N	1.06777	-0.196709	0.263668	0.455638	0.941425	5k	Mob4	.	lost	Mars2	lost	none
chr1	55245000	55250000	chr1	55290000	55295000	NA	NA	NA	NA	NA	NA	NA	NA	NA	NA	NA	0	NA	NA	NA	NA	0	N	3.97576	-0.120483	0.178843	0.500516	0.950152	5k	-1	none	none	Mars2	lost	none
chr1	55255000	55260000	chr1	55290000	55295000	N	6.99324	0.00412774	0.131816	0.975019	0.990488	5k	-1	none	gained	none	2	Mars2	gained	none	.	0	N	5.30479	-0.0720827	0.151399	0.633995	0.978127	5k	-1	none	lost	Mars2	lost	none
chr1	55290000	55300000	chr1	55430000	55440000	WT_DM	6.5757	0.61358	0.156662	8.98e-05	0.00206986	10k	Mars2	gained	none	.	0	-1	none	.	.	0	N	1.82438	-0.186478	0.21641	0.388861	0.919364	5k	Mars2	none	none	-1	lost	.
chr1	55360000	55365000	chr1	55435000	55440000	N	1.34164	0.369481	0.261794	0.158144	0.427183	5k	-1	.	.	.	0	-1	none	.	.	0	N	1.10616	-0.26392	0.291864	0.365859	0.913941	5k	-1	.	.	-1	lost	.
chr1	55245000	55250000	chr1	55440000	55445000	N	1.39667	-0.234126	0.277456	0.398765	0.81087	5k	-1	none	none	.	0	-1	none	.	.	0	N	0.998723	-0.00188339	0.325971	0.99539	0.999505	5k	-1	none	none	-1	lost	.
chr1	55290000	55295000	chr1	55440000	55445000	WT_DM	2.04664	0.692038	0.220008	0.00165793	0.0293152	5k	Mars2	gained	none	.	0	-1	none	.	.	0	N	1.80417	-0.0071019	0.239862	0.976379	0.998681	5k	Mars2	lost	none	-1	lost	.
chr1	55350000	55355000	chr1	55440000	55445000	N	1.23664	0.292157	0.277606	0.292608	0.588969	5k	-1	none	.	.	0	-1	none	.	.	0	N	1.03521	-0.29198	0.301055	0.332118	0.903488	5k	-1	none	.	-1	lost	.
chr1	55460000	55465000	chr1	55585000	55590000	N	1.21045	-0.168309	0.218884	0.441927	0.721004	5k	Plcl1	none	gained	.	0	-1	none	none	none	1	N	0.920267	-0.292325	0.246201	0.235093	0.836885	5k	Plcl1	none	none	-1	none	lost
chr1	55310000	55320000	chr1	55780000	55790000	NA	NA	NA	NA	NA	NA	NA	NA	NA	NA	NA	0	NA	NA	NA	NA	1	N	1.48923	0.366048	0.240923	0.128674	0.848282	10k	-1	.	.	-1	.	.
chr1	55460000	55465000	chr1	55790000	55795000	N	2.50498	0.291549	0.199975	0.14486	0.584528	5k	Plcl1	none	gained	.	0	-1	none	.	.	1	N	2.1463	-0.255181	0.204717	0.212579	0.997584	5k	Plcl1	none	none	-1	none	.
chr1	55290000	55300000	chr1	55790000	55800000	N	1.24374	0.256807	0.341986	0.452695	0.682091	10k	Mars2	gained	none	.	0	-1	none	.	.	1	N	1.06657	-0.285998	0.467893	0.541036	0.990876	10k	Mars2	lost	none	-1	none	.
chr1	55460000	55465000	chr1	55890000	55895000	N	1.1362	0.544954	0.229336	0.017491	0.27113	5k	Plcl1	none	gained	.	0	-1	none	.	.	0	N	0.986498	0.0205018	0.256318	0.936249	0.997584	5k	Plcl1	none	none	-1	none	.
chr1	55290000	55295000	chr1	55920000	55925000	N	0.742114	-0.297644	0.33636	0.376213	0.796927	5k	Mars2	gained	none	.	0	-1	none	none	.	0	NA	NA	NA	NA	NA	NA	NA	NA	NA	NA	NA	NA	NA
chr1	55295000	55300000	chr1	55920000	55925000	N	0.701638	-0.197984	0.310581	0.523822	0.874797	5k	Mars2	none	none	.	0	-1	none	none	.	0	N	0.559467	-0.216815	0.347843	0.533079	0.997584	5k	Mars2	none	none	-1	lost	lost
chr1	55585000	55590000	chr1	55920000	55925000	N	0.668852	-0.1648	0.296483	0.578315	0.89767	5k	-1	none	none	none	1	-1	none	none	.	0	NA	NA	NA	NA	NA	NA	NA	NA	NA	NA	NA	NA	NA
chr1	55795000	55800000	chr1	55920000	55925000	WT_DM	1.68332	0.605109	0.206226	0.0033441	0.0443472	5k	-1	.	.	.	0	-1	none	none	.	0	N	1.43877	-0.198789	0.215486	0.35626	0.912234	5k	-1	.	.	-1	lost	lost
chr1	55810000	55815000	chr1	55920000	55925000	N	1.28185	-0.260166	0.249561	0.297182	0.592573	5k	-1	none	.	.	0	-1	none	none	.	0	NA	NA	NA	NA	NA	NA	NA	NA	NA	NA	NA	NA	NA
chr1	55790000	55795000	chr1	55925000	55930000	NA	NA	NA	NA	NA	NA	NA	NA	NA	NA	NA	1	NA	NA	NA	NA	0	N	1.4629	-0.306106	0.220584	0.165226	0.778624	5k	-1	none	.	-1	.	.
chr1	55460000	55465000	chr1	55930000	55935000	N	1.60253	0.472355	0.236187	0.045509	0.392592	5k	Plcl1	none	gained	.	0	-1	none	.	.	1	N	1.25905	-0.554123	0.26467	0.0362926	0.856275	5k	Plcl1	none	none	-1	none	.
chr1	55795000	55800000	chr1	55930000	55935000	N	1.68108	0.516965	0.23196	0.0258353	0.155101	5k	-1	.	.	.	0	-1	none	.	.	1	N	1.47011	-0.0758538	0.341911	0.824429	0.989955	5k	-1	.	.	-1	none	.
chr1	55940000	55945000	chr1	57030000	57035000	N	1.17045	0.380252	0.241485	0.115339	0.542135	5k	-1	none	.	.	0	Satb2	none	none	.	0	N	0.966141	-0.265291	0.26528	0.317291	0.997584	5k	-1	lost	.	Satb2	none	none
chr1	55945000	55950000	chr1	57030000	57035000	N	1.15056	0.316298	0.227848	0.165076	0.612399	5k	-1	none	.	.	0	Satb2	none	none	.	0	N	0.960855	-0.163719	0.250151	0.512803	0.997584	5k	-1	lost	.	Satb2	none	none
chr1	56015000	56020000	chr1	57030000	57035000	N	0.738337	0.493955	0.302127	0.102065	0.52123	5k	-1	none	.	.	0	Satb2	none	none	.	0	N	0.637833	-0.433929	0.319109	0.173889	0.997584	5k	-1	none	.	Satb2	none	none
chr1	56220000	56225000	chr1	57035000	57040000	N	0.343446	0.687178	0.572291	0.229848	NA	5k	-1	.	.	.	0	Satb2	.	.	.	0	N	0.242765	-0.458576	0.722381	0.525551	0.997584	5k	-1	.	.	Satb2	.	.
chr1	56015000	56020000	chr1	57045000	57050000	N	0.669174	0.0204282	0.316704	0.94857	0.991868	5k	-1	none	.	.	0	-1	none	.	.	0	NA	NA	NA	NA	NA	NA	NA	NA	NA	NA	NA	NA	NA
chr1	55945000	55950000	chr1	57050000	57055000	N	0.921282	0.385542	0.248497	0.120782	0.55077	5k	-1	none	.	.	0	-1	none	.	.	0	N	0.81445	-0.200358	0.274667	0.465721	0.997584	5k	-1	lost	.	-1	none	.
chr1	57035000	57040000	chr1	57255000	57260000	N	1.07441	0.152139	0.247577	0.538877	0.881665	5k	Satb2	.	.	.	0	-1	.	.	.	0	N	0.917817	0.165834	0.267199	0.534838	0.997584	5k	Satb2	.	.	-1	.	.
chr1	55940000	55945000	chr1	57260000	57265000	N	1.06683	0.364899	0.257246	0.156049	0.600873	5k	-1	none	.	.	0	-1	none	.	.	0	N	0.916823	-0.0686282	0.284646	0.809478	0.997584	5k	-1	lost	.	-1	none	.
chr1	55945000	55950000	chr1	57260000	57265000	N	1.0194	0.260153	0.251737	0.301401	0.744618	5k	-1	none	.	.	0	-1	none	.	.	0	N	0.866425	0.0356997	0.281173	0.898967	0.997584	5k	-1	lost	.	-1	none	.
chr1	57030000	57035000	chr1	57260000	57265000	NA	NA	NA	NA	NA	NA	NA	NA	NA	NA	NA	0	NA	NA	NA	NA	0	N	1.03439	-0.122804	0.259686	0.636288	0.997584	5k	Satb2	none	none	-1	none	.
chr1	57050000	57055000	chr1	57260000	57265000	N	1.23273	0.432777	0.246755	0.0794518	0.476067	5k	-1	none	.	.	0	-1	none	.	.	0	N	1.00227	-0.425488	0.275825	0.122928	0.997584	5k	-1	none	.	-1	none	.
chr1	56010000	56020000	chr1	57260000	57270000	N	1.49013	0.0282847	0.211606	0.893666	0.951985	10k	-1	none	.	.	0	BC055402	none	.	.	1	N	0.512758	0.230596	0.377137	0.540909	0.997584	5k	-1	none	.	-1	none	.
chr1	55940000	55945000	chr1	57320000	57325000	N	0.594933	0.275108	0.338422	0.416267	0.820318	5k	-1	none	.	.	0	-1	.	.	.	0	N	0.523793	-0.201733	0.351049	0.565522	0.997584	5k	-1	lost	.	-1	.	.
chr1	57030000	57040000	chr1	57320000	57330000	N	1.8521	-0.0176686	0.193461	0.927231	0.968537	10k	Satb2	none	none	.	0	-1	none	.	.	0	N	1.62169	0.119607	0.204097	0.557854	0.990876	10k	Satb2	none	none	-1	none	.
chr1	55940000	55945000	chr1	57395000	57400000	N	0.517627	0.351326	0.380879	0.356315	NA	5k	-1	none	.	.	0	-1	none	.	.	0	N	0.424228	-0.185233	0.414252	0.654766	0.997584	5k	-1	lost	.	-1	none	.
chr1	55940000	55950000	chr1	57450000	57460000	N	0.730044	0.510726	0.335087	0.127469	0.352827	10k	-1	none	.	.	0	-1	none	.	.	0	N	0.548399	-0.645235	0.372803	0.0834929	0.776113	10k	-1	lost	.	-1	none	.
chr1	57495000	57500000	chr1	57535000	57540000	N	4.60637	0.328583	0.139588	0.0185752	0.12841	5k	-1	.	none	.	2	-1	.	gained	.	0	N	3.59089	-0.0646229	0.153422	0.673602	0.981551	5k	-1	.	gained	-1	.	lost
chr1	57490000	57495000	chr1	57565000	57570000	N	2.11505	0.330188	0.180117	0.0667754	0.265666	5k	-1	.	none	lost	1	-1	none	none	lost	1	N	1.60264	0.144065	0.203704	0.479426	0.946533	5k	-1	.	gained	-1	lost	none
chr1	57490000	57495000	chr1	57620000	57625000	N	1.49357	0.448385	0.492649	0.362743	0.654078	5k	-1	.	none	lost	1	-1	none	.	.	0	N	0.96455	0.0909633	0.485065	0.851247	0.992005	5k	-1	.	gained	-1	none	none
chr1	57565000	57570000	chr1	57620000	57625000	NA	NA	NA	NA	NA	NA	NA	NA	NA	NA	NA	1	NA	NA	NA	NA	0	N	1.76419	-0.309522	0.400244	0.439325	0.938002	5k	-1	lost	none	-1	none	none
chr1	57490000	57495000	chr1	57625000	57630000	N	1.48667	0.222867	0.510357	0.662337	0.862873	5k	-1	.	none	lost	1	-1	.	gained	.	1	N	0.990577	0.00250499	0.476101	0.995802	0.999509	5k	-1	.	gained	-1	.	none
chr1	57565000	57570000	chr1	57625000	57630000	N	2.22755	-0.0570651	0.369355	0.877216	0.956545	5k	-1	none	none	lost	1	-1	.	gained	.	1	NA	NA	NA	NA	NA	NA	NA	NA	NA	NA	NA	NA	NA
chr1	57490000	57495000	chr1	57630000	57635000	N	1.294	0.0930579	0.518344	0.857522	0.947311	5k	-1	.	none	lost	1	-1	none	gained	none	1	NA	NA	NA	NA	NA	NA	NA	NA	NA	NA	NA	NA	NA
chr1	57490000	57500000	chr1	57650000	57660000	NA	NA	NA	NA	NA	NA	NA	NA	NA	NA	NA	3	NA	NA	NA	NA	1	MKO_DM	3.62249	0.687862	0.172231	6.5e-05	0.0439047	10k	-1	.	gained	-1	.	gained
chr1	57565000	57570000	chr1	57655000	57660000	N	1.83368	-0.194828	0.234173	0.405417	0.691991	5k	-1	none	none	lost	1	-1	.	none	lost	1	N	1.50397	0.733561	0.243061	0.00254441	0.134854	5k	-1	lost	none	-1	.	gained
chr1	57625000	57630000	chr1	57655000	57660000	N	4.84665	0.350312	0.378561	0.35477	0.646799	5k	-1	.	gained	.	1	-1	.	none	lost	1	N	3.8686	0.0868427	0.421883	0.836912	0.990404	5k	-1	.	none	-1	.	gained
chr1	57480000	57485000	chr1	57830000	57835000	N	2.19968	-0.097175	0.208528	0.641213	0.918276	5k	-1	none	.	.	0	Spats2l	none	none	.	0	N	1.62634	0.129827	0.236145	0.582472	0.997584	5k	-1	none	gained	Spats2l	lost	gained
chr1	57490000	57495000	chr1	57830000	57835000	N	2.03385	0.136855	0.191754	0.475414	0.855404	5k	-1	.	none	lost	1	Spats2l	none	none	.	0	N	1.60097	-0.439893	0.227922	0.0536044	0.920027	5k	-1	.	gained	Spats2l	lost	gained
chr1	57565000	57570000	chr1	57830000	57835000	N	1.30686	0.323909	0.263941	0.219746	0.67448	5k	-1	none	none	lost	1	Spats2l	none	none	.	0	N	1.05977	-0.117339	0.285351	0.680919	0.997584	5k	-1	lost	none	Spats2l	lost	gained
chr1	57625000	57630000	chr1	57830000	57835000	N	1.03219	0.360643	0.412052	0.381446	0.79951	5k	-1	.	gained	.	1	Spats2l	none	none	.	0	N	0.940314	0.0725263	0.458146	0.874218	0.997584	5k	-1	.	none	Spats2l	lost	gained
chr1	57655000	57660000	chr1	57830000	57835000	NA	NA	NA	NA	NA	NA	NA	NA	NA	NA	NA	1	NA	NA	NA	NA	0	N	1.60983	0.766695	0.247052	0.00191329	0.359522	5k	-1	.	gained	Spats2l	lost	gained
chr1	57480000	57485000	chr1	58000000	58005000	N	2.73915	-0.26483	0.204958	0.196317	0.654354	5k	-1	none	.	.	0	-1	.	none	.	0	NA	NA	NA	NA	NA	NA	NA	NA	NA	NA	NA	NA	NA
chr1	57830000	57840000	chr1	58000000	58010000	NA	NA	NA	NA	NA	NA	NA	NA	NA	NA	NA	0	NA	NA	NA	NA	0	N	4.19869	-0.0983723	0.139109	0.479466	0.98135	10k	Spats2l	lost	gained	-1	lost	none
chr1	57480000	57485000	chr1	58005000	58010000	N	3.14543	-0.0847734	0.204719	0.678804	0.927218	5k	-1	none	.	.	0	-1	none	none	.	0	N	2.36899	-0.0186649	0.211572	0.929702	0.997584	5k	-1	none	gained	-1	lost	none
chr1	57690000	57695000	chr1	58005000	58010000	N	0.954176	0.411065	0.309362	0.183931	0.638295	5k	-1	.	gained	gained	1	-1	none	none	.	0	N	0.69961	-0.515541	0.348832	0.139433	0.997584	5k	-1	.	none	-1	lost	none
chr1	57480000	57485000	chr1	58025000	58030000	N	2.27186	-0.0995637	0.196004	0.611475	0.908195	5k	-1	none	.	.	0	Kctd18	none	none	.	0	N	1.72905	-0.0317913	0.231329	0.890692	0.997584	5k	-1	none	gained	Kctd18	none	none
chr1	57825000	57830000	chr1	58025000	58030000	N	1.47423	-0.0929521	0.226961	0.682136	0.927557	5k	Spats2l	.	.	.	0	Kctd18	none	none	.	0	NA	NA	NA	NA	NA	NA	NA	NA	NA	NA	NA	NA	NA
chr1	57830000	57835000	chr1	58025000	58030000	N	1.53082	-0.178792	0.216629	0.409181	0.814859	5k	Spats2l	none	none	.	0	Kctd18	none	none	.	0	N	1.03291	-0.364568	0.279301	0.191794	0.997584	5k	Spats2l	lost	gained	Kctd18	none	none
chr1	58055000	58060000	chr1	58080000	58085000	N	4.21332	-0.191187	0.134715	0.15584	0.423693	5k	Sgo2a	.	none	.	0	Aox1	none	.	.	0	N	3.44091	-0.140173	0.152494	0.357988	0.912234	5k	Sgo2a	.	none	Aox1	none	.
chr1	57480000	57485000	chr1	58085000	58090000	N	1.36696	0.288785	0.227199	0.203704	0.659143	5k	-1	none	.	.	0	Aox1	none	none	.	1	N	1.07363	-0.350057	0.436607	0.422687	0.997584	5k	-1	none	gained	Aox1	none	none
chr1	58025000	58030000	chr1	58085000	58090000	N	2.12487	-0.010182	0.176336	0.953954	0.983797	5k	Kctd18	none	none	.	0	Aox1	none	none	.	1	N	1.72975	0.132948	0.210199	0.52707	0.952274	5k	Kctd18	none	none	Aox1	none	none
chr1	58050000	58055000	chr1	58085000	58090000	N	3.31421	-0.25631	0.142355	0.0717821	0.275639	5k	Sgo2a	.	none	.	0	Aox1	none	none	.	1	NA	NA	NA	NA	NA	NA	NA	NA	NA	NA	NA	NA	NA
chr1	57480000	57490000	chr1	58200000	58210000	N	1.96102	0.193795	0.221087	0.380727	0.625818	10k	-1	none	none	.	1	-1	none	.	.	0	N	0.577562	0.0970905	0.342479	0.776799	0.997584	5k	-1	none	gained	-1	none	.
chr1	58210000	58215000	chr1	58325000	58330000	N	3.32189	0.209538	0.161169	0.193563	0.473618	5k	-1	none	.	.	0	-1	none	.	.	0	N	2.87413	0.225835	0.167711	0.178119	0.791137	5k	-1	none	.	-1	none	.
chr1	58290000	58295000	chr1	58325000	58330000	N	6.19907	0.0385473	0.142763	0.787153	0.920009	5k	-1	none	.	.	0	-1	none	.	.	0	N	5.03845	-0.207492	0.162692	0.202181	0.814017	5k	-1	lost	.	-1	none	.
chr1	57480000	57485000	chr1	58350000	58355000	N	0.982171	-0.0193797	0.270532	0.942892	0.991593	5k	-1	none	.	.	0	-1	none	gained	.	0	N	0.688547	0.457219	0.30742	0.136941	0.997584	5k	-1	none	gained	-1	none	lost
chr1	58025000	58030000	chr1	58350000	58355000	N	0.916443	-0.109679	0.2776	0.692771	0.930673	5k	Kctd18	none	none	.	0	-1	none	gained	.	0	N	0.658389	-0.44244	0.333847	0.18508	0.997584	5k	Kctd18	none	none	-1	none	lost
chr1	58085000	58090000	chr1	58350000	58355000	N	0.870193	0.309528	0.259935	0.233735	0.687462	5k	Aox1	none	none	.	1	-1	none	gained	.	0	NA	NA	NA	NA	NA	NA	NA	NA	NA	NA	NA	NA	NA
chr1	58325000	58330000	chr1	58350000	58355000	N	8.43017	0.282503	0.115795	0.0147002	0.110469	5k	-1	none	.	.	0	-1	none	gained	.	0	N	6.72455	-0.147599	0.12526	0.238659	0.83843	5k	-1	none	.	-1	none	lost
chr1	58210000	58220000	chr1	58350000	58360000	WT_DM	6.30359	0.361448	0.132134	0.00622926	0.0418309	10k	-1	none	.	.	0	-1	none	gained	.	1	N	2.47619	-0.187484	0.179052	0.295057	0.878708	5k	-1	none	.	-1	none	lost
chr1	57460000	57470000	chr1	58440000	58450000	NA	NA	NA	NA	NA	NA	NA	NA	NA	NA	NA	0	NA	NA	NA	NA	0	N	0.669911	-0.0524121	0.354826	0.88257	0.999455	10k	Maip1	none	none	Bzw1	lost	none
chr1	58360000	58365000	chr1	58445000	58450000	N	1.38023	0.00310432	0.438578	0.994353	0.998236	5k	-1	none	none	.	2	Bzw1	none	none	.	0	N	1.18764	-0.31359	0.545954	0.565705	0.960511	5k	-1	none	lost	Bzw1	lost	none
chr1	58360000	58365000	chr1	58450000	58455000	N	1.32512	0.0567841	0.476495	0.90514	0.965827	5k	-1	none	none	.	2	Bzw1	none	none	.	0	N	1.17409	-0.312387	0.549489	0.569693	0.962007	5k	-1	none	lost	Bzw1	lost	none
chr1	58625000	58630000	chr1	58730000	58735000	N	2.10255	0.0549468	0.34771	0.874437	0.955262	5k	-1	.	.	.	0	-1	none	.	.	0	N	1.77956	-0.57253	0.502338	0.254399	0.852367	5k	-1	.	.	-1	none	.
chr1	58640000	58645000	chr1	58730000	58735000	N	2.53218	-0.291024	0.268354	0.278154	0.574328	5k	Fam126b	gained	none	gained	0	-1	none	.	.	0	NA	NA	NA	NA	NA	NA	NA	NA	NA	NA	NA	NA	NA
chr1	58615000	58620000	chr1	58735000	58740000	N	2.34222	-0.373921	0.20299	0.0654656	0.263154	5k	-1	none	.	.	0	-1	.	.	.	0	N	5.08288	0.104666	0.140056	0.454873	0.967617	10k	-1	none	.	-1	none	.
chr1	58560000	58565000	chr1	58765000	58770000	N	1.3965	-0.00693841	0.257219	0.97848	0.996938	5k	Orc2	.	none	.	0	Cflar	none	none	.	2	NA	NA	NA	NA	NA	NA	NA	NA	NA	NA	NA	NA	NA
chr1	58705000	58710000	chr1	58765000	58770000	N	2.34057	0.252504	0.306547	0.410108	0.695863	5k	Gm20257	.	lost	.	0	Cflar	none	none	.	2	NA	NA	NA	NA	NA	NA	NA	NA	NA	NA	NA	NA	NA
chr1	58770000	58775000	chr1	58795000	58800000	N	8.02958	-0.0509598	0.105672	0.629633	0.845898	5k	Cflar	none	none	.	0	-1	.	none	none	1	NA	NA	NA	NA	NA	NA	NA	NA	NA	NA	NA	NA	NA
chr1	58705000	58710000	chr1	58800000	58805000	N	1.24291	-0.147019	0.271858	0.588651	0.822389	5k	Gm20257	.	lost	.	0	-1	none	none	none	1	NA	NA	NA	NA	NA	NA	NA	NA	NA	NA	NA	NA	NA
chr1	58770000	58775000	chr1	58800000	58805000	NA	NA	NA	NA	NA	NA	NA	NA	NA	NA	NA	0	NA	NA	NA	NA	1	N	5.35691	0.0887844	0.118798	0.454851	0.941077	5k	Cflar	none	none	-1	none	none
chr1	58640000	58650000	chr1	58800000	58810000	NA	NA	NA	NA	NA	NA	NA	NA	NA	NA	NA	0	NA	NA	NA	NA	1	N	3.07671	0.0836017	0.17919	0.640819	0.999455	10k	Fam126b	none	none	-1	none	none
chr1	58750000	58755000	chr1	58950000	58955000	NA	NA	NA	NA	NA	NA	NA	NA	NA	NA	NA	0	NA	NA	NA	NA	0	N	0.633676	0.995659	0.358217	0.00544457	0.512044	5k	Als2cr12	none	.	-1	none	.
chr1	58825000	58830000	chr1	58950000	58955000	N	2.51927	0.12894	0.181438	0.477298	0.75058	5k	-1	none	.	.	0	-1	none	.	.	0	N	2.11768	0.0307869	0.192239	0.872764	0.993264	5k	-1	none	.	-1	none	.
chr1	58830000	58835000	chr1	58950000	58955000	N	2.82622	0.0360633	0.184013	0.844624	0.942472	5k	-1	.	.	.	0	-1	none	.	.	0	NA	NA	NA	NA	NA	NA	NA	NA	NA	NA	NA	NA	NA
chr1	58825000	58830000	chr1	58955000	58960000	N	2.28778	0.246602	0.179018	0.168349	0.441473	5k	-1	none	.	.	0	-1	.	.	.	0	N	1.87751	0.127161	0.196758	0.518097	0.952177	5k	-1	none	.	-1	.	.
chr1	58965000	58970000	chr1	59025000	59030000	NA	NA	NA	NA	NA	NA	NA	NA	NA	NA	NA	1	NA	NA	NA	NA	0	N	2.46976	-0.172729	0.371599	0.642056	0.979643	5k	-1	.	.	Trak2	.	none
chr1	58960000	58970000	chr1	59030000	59040000	WT_DM	6.88982	0.32134	0.112045	0.00413119	0.0318961	10k	-1	none	none	.	1	Trak2	.	none	.	0	N	2.4019	-0.214777	0.358441	0.549041	0.958129	5k	-1	.	.	Trak2	.	none
chr1	58825000	58830000	chr1	59050000	59055000	N	1.91911	-0.265488	0.203705	0.192473	0.650473	5k	-1	none	.	.	0	-1	none	.	.	0	N	1.42447	-0.13883	0.224624	0.536538	0.997584	5k	-1	none	.	-1	none	.
chr1	58830000	58835000	chr1	59050000	59055000	NA	NA	NA	NA	NA	NA	NA	NA	NA	NA	NA	0	NA	NA	NA	NA	0	N	1.6684	-0.141064	0.220161	0.521697	0.997584	5k	-1	.	.	-1	none	.
chr1	58955000	58960000	chr1	59050000	59055000	N	1.72396	0.0443363	0.205842	0.829463	0.935979	5k	-1	.	.	.	0	-1	none	.	.	0	N	1.43197	-0.166188	0.227447	0.464983	0.944384	5k	-1	.	.	-1	none	.
chr1	58610000	58620000	chr1	59050000	59060000	N	1.10742	0.469218	0.280236	0.0940584	0.299935	10k	-1	none	.	.	0	-1	none	.	.	0	N	0.837995	-0.222986	0.317266	0.482159	0.98135	10k	-1	none	.	-1	none	.
chr1	59025000	59030000	chr1	59175000	59180000	N	0.753244	-0.595237	0.301242	0.0481609	0.223289	5k	Trak2	.	none	.	0	Tmem237	none	none	.	0	NA	NA	NA	NA	NA	NA	NA	NA	NA	NA	NA	NA	NA
chr1	59120000	59130000	chr1	59190000	59200000	NA	NA	NA	NA	NA	NA	NA	NA	NA	NA	NA	0	NA	NA	NA	NA	0	MKO_DM	8.07403	0.366263	0.117853	0.00188486	0.0881949	10k	-1	lost	.	-1	none	.
chr1	58825000	58830000	chr1	59195000	59200000	NA	NA	NA	NA	NA	NA	NA	NA	NA	NA	NA	0	NA	NA	NA	NA	0	N	0.952021	0.262152	0.265789	0.323978	0.997584	5k	-1	none	.	-1	none	.
chr1	59130000	59135000	chr1	59195000	59200000	N	2.38308	0.0201121	0.208556	0.923175	0.973178	5k	-1	.	.	.	0	-1	none	.	.	0	NA	NA	NA	NA	NA	NA	NA	NA	NA	NA	NA	NA	NA
chr1	58825000	58830000	chr1	59200000	59205000	N	1.29923	-0.0304428	0.231122	0.895208	0.98019	5k	-1	none	.	.	0	-1	none	.	.	0	N	0.932627	0.221584	0.25937	0.392928	0.997584	5k	-1	none	.	-1	none	.
chr1	59065000	59070000	chr1	59200000	59205000	N	1.24936	-0.163261	0.504301	0.746137	0.901828	5k	-1	none	.	.	1	-1	none	.	.	0	N	0.923306	0.0714297	0.269137	0.790699	0.986786	5k	-1	none	.	-1	none	.
chr1	58825000	58830000	chr1	59290000	59295000	N	0.719594	-0.184576	0.266964	0.48932	0.862376	5k	-1	none	.	.	0	Als2	none	none	.	0	N	0.494781	-0.455808	0.318709	0.152668	0.997584	5k	-1	none	.	Als2	lost	none
chr1	59065000	59070000	chr1	59290000	59295000	N	0.744761	-0.00848213	0.274673	0.975365	0.996787	5k	-1	none	.	.	1	Als2	none	none	.	0	NA	NA	NA	NA	NA	NA	NA	NA	NA	NA	NA	NA	NA
chr1	59200000	59205000	chr1	59290000	59295000	N	1.90248	0.193721	0.17028	0.255263	0.549073	5k	-1	none	.	.	0	Als2	none	none	.	0	N	1.32939	-0.265223	0.202669	0.190653	0.804828	5k	-1	none	.	Als2	lost	none
chr1	59230000	59235000	chr1	59290000	59295000	N	2.53294	0.132569	0.158577	0.40316	0.689867	5k	-1	none	none	.	0	Als2	none	none	.	0	N	1.86743	-0.205113	0.186767	0.272104	0.865512	5k	-1	none	none	Als2	lost	none
chr1	59120000	59130000	chr1	59290000	59300000	WT_DM	3.94935	0.412479	0.152537	0.00684831	0.0720154	10k	-1	none	.	.	0	Als2	none	none	.	0	N	0.787142	-0.244423	0.285181	0.391402	0.997584	5k	-1	lost	.	Als2	lost	none
chr1	59050000	59055000	chr1	59295000	59300000	N	0.66517	0.154782	0.303779	0.610387	0.907971	5k	-1	none	.	.	0	Als2	none	none	.	0	N	0.4238	-0.23342	0.363607	0.520902	0.997584	5k	-1	none	.	Als2	lost	.
chr1	59385000	59390000	chr1	59430000	59435000	N	5.34574	0.0180217	0.126896	0.887065	0.960185	5k	-1	.	.	.	0	-1	gained	.	.	0	N	4.35109	0.176735	0.142128	0.213688	0.822423	5k	-1	.	.	-1	lost	.
chr1	59370000	59375000	chr1	59535000	59540000	N	2.8109	0.182525	0.165206	0.269231	0.716285	5k	-1	none	.	.	0	Fzd7	none	none	.	0	N	2.27565	-0.219177	0.176329	0.213868	0.997584	5k	-1	lost	.	Fzd7	none	lost
chr1	59470000	59475000	chr1	59535000	59540000	WT_DM	5.09085	0.617791	0.126393	1.02e-06	0.000182016	5k	-1	.	gained	gained	1	Fzd7	none	none	.	0	WT_DM	4.18925	-0.48921	0.13941	0.000449552	0.0503571	5k	-1	.	lost	Fzd7	none	lost
chr1	59500000	59505000	chr1	59535000	59540000	N	10.5283	0.047702	0.09229	0.605246	0.831292	5k	-1	none	none	.	0	Fzd7	none	none	.	0	N	8.42049	-0.0782977	0.0990849	0.429406	0.934019	5k	-1	lost	lost	Fzd7	none	lost
chr1	59505000	59510000	chr1	59535000	59540000	N	12.2901	0.0381045	0.103612	0.71305	0.888106	5k	-1	.	.	.	0	Fzd7	none	none	.	0	N	9.65498	-0.171761	0.107067	0.108662	0.693871	5k	-1	.	.	Fzd7	none	lost
chr1	59375000	59380000	chr1	59540000	59545000	N	2.85805	0.202467	0.163464	0.215492	0.670053	5k	-1	.	.	.	0	Fzd7	none	gained	.	0	N	2.16812	-0.100494	0.184722	0.58642	0.997584	5k	-1	.	.	Fzd7	lost	lost
chr1	59300000	59310000	chr1	59540000	59550000	N	4.7038	0.32262	0.161484	0.0457337	0.202786	10k	-1	none	.	.	0	Fzd7	none	gained	.	1	N	3.67337	-0.0670972	0.165154	0.684544	0.999455	10k	-1	lost	.	Fzd7	lost	lost
chr1	59370000	59375000	chr1	59640000	59645000	N	3.45666	-0.0909792	0.161948	0.574265	0.89591	5k	-1	none	.	.	0	-1	none	.	.	0	N	2.76635	0.0953838	0.172295	0.579847	0.997584	5k	-1	lost	.	-1	none	.
chr1	59375000	59380000	chr1	59640000	59645000	N	3.40142	-0.236768	0.174866	0.175739	0.626583	5k	-1	.	.	.	0	-1	none	.	.	0	N	2.73187	0.243654	0.189246	0.197921	0.997584	5k	-1	.	.	-1	none	.
chr1	59485000	59490000	chr1	59640000	59645000	N	3.24449	0.399576	0.159479	0.0122274	0.235363	5k	-1	.	.	.	0	-1	none	.	.	0	N	2.60113	-0.412906	0.176367	0.0192232	0.745734	5k	-1	.	.	-1	none	.
chr1	59495000	59500000	chr1	59640000	59645000	N	2.94796	0.130857	0.168226	0.436649	0.717845	5k	-1	none	.	.	1	-1	none	.	.	0	NA	NA	NA	NA	NA	NA	NA	NA	NA	NA	NA	NA	NA
chr1	59535000	59540000	chr1	59640000	59645000	N	3.85301	0.341545	0.166076	0.0397289	0.200232	5k	Fzd7	none	none	.	0	-1	none	.	.	0	N	3.17794	0.00319537	0.176558	0.985561	0.99906	5k	Fzd7	none	lost	-1	none	.
chr1	59540000	59545000	chr1	59640000	59645000	N	3.99362	0.230979	0.151165	0.126514	0.379041	5k	Fzd7	none	gained	.	0	-1	none	.	.	0	N	3.29164	0.00575492	0.16028	0.971358	0.998062	5k	Fzd7	lost	lost	-1	none	.
chr1	59310000	59315000	chr1	59675000	59680000	N	3.33221	0.444175	0.183722	0.0156212	0.259345	5k	Cdk15	none	none	.	0	-1	none	.	.	0	N	2.68473	-0.45616	0.199563	0.0222661	0.780138	5k	Cdk15	.	none	-1	none	.
chr1	59375000	59380000	chr1	59675000	59680000	NA	NA	NA	NA	NA	NA	NA	NA	NA	NA	NA	0	NA	NA	NA	NA	0	N	2.40586	0.0474067	0.19609	0.808966	0.997584	5k	-1	.	.	-1	none	.
chr1	59380000	59385000	chr1	59675000	59680000	N	2.64877	-0.178011	0.178644	0.319029	0.759812	5k	-1	.	.	.	0	-1	none	.	.	0	NA	NA	NA	NA	NA	NA	NA	NA	NA	NA	NA	NA	NA
chr1	59540000	59545000	chr1	59675000	59680000	N	2.70087	0.347513	0.163346	0.0333812	0.180558	5k	Fzd7	none	gained	.	0	-1	none	.	.	0	N	2.19997	-0.191721	0.179187	0.284641	0.871158	5k	Fzd7	lost	lost	-1	none	.
chr1	59300000	59305000	chr1	59680000	59685000	N	2.29126	0.260418	0.201893	0.197091	0.654646	5k	-1	none	.	.	0	-1	none	.	.	0	NA	NA	NA	NA	NA	NA	NA	NA	NA	NA	NA	NA	NA
chr1	59305000	59310000	chr1	59680000	59685000	NA	NA	NA	NA	NA	NA	NA	NA	NA	NA	NA	0	NA	NA	NA	NA	0	N	2.24964	-0.353692	0.198563	0.0748691	0.951387	5k	-1	.	.	-1	none	.
chr1	59370000	59375000	chr1	59680000	59685000	N	2.87073	0.0874565	0.177739	0.622684	0.911989	5k	-1	none	.	.	0	-1	none	.	.	0	N	2.24051	-0.155284	0.200219	0.438003	0.997584	5k	-1	lost	.	-1	none	.
chr1	59940000	59945000	chr1	60020000	60025000	N	2.23052	0.295729	0.176442	0.0937244	0.3185	5k	-1	none	.	.	0	-1	none	none	.	0	N	1.9257	0.0285978	0.183597	0.876219	0.993264	5k	-1	none	.	-1	none	none
chr1	60060000	60065000	chr1	60125000	60130000	N	2.45205	0.32983	0.207653	0.112202	0.353534	5k	-1	none	.	.	0	-1	.	.	.	0	N	1.90759	-0.257816	0.239728	0.282171	0.870924	5k	-1	none	.	-1	.	.
chr1	59940000	59950000	chr1	60130000	60140000	N	5.01878	0.23574	0.132129	0.0743965	0.265412	10k	-1	none	.	.	0	-1	none	.	.	0	N	3.68279	0.0884562	0.146857	0.546955	0.990876	10k	-1	none	.	-1	none	.
chr1	59750000	59760000	chr1	60140000	60150000	N	1.63681	-0.1634	0.220397	0.458459	0.6864	10k	Snord70	none	.	.	0	-1	.	.	.	0	NA	NA	NA	NA	NA	NA	NA	NA	NA	NA	NA	NA	NA
chr1	59940000	59945000	chr1	60155000	60160000	N	1.79479	0.0197365	0.199723	0.921282	0.987365	5k	-1	none	.	.	0	Wdr12	none	none	.	0	N	3.2815	-0.00635058	0.149057	0.966016	0.999455	10k	-1	none	.	Wdr12	none	none
chr1	59940000	59945000	chr1	60160000	60165000	NA	NA	NA	NA	NA	NA	NA	NA	NA	NA	NA	0	NA	NA	NA	NA	0	N	1.351	-0.0447283	0.241452	0.853035	0.997584	5k	-1	none	.	Carf	none	.
chr1	60400000	60405000	chr1	60465000	60470000	N	1.52477	-0.305479	0.367085	0.40531	0.691921	5k	Cyp20a1	.	none	.	0	Abi2	none	none	.	0	NA	NA	NA	NA	NA	NA	NA	NA	NA	NA	NA	NA	NA
chr1	60465000	60470000	chr1	60620000	60625000	N	0.641433	-0.0261651	0.290418	0.928212	0.98826	5k	Abi2	none	none	.	0	Raph1	none	none	.	0	N	1.88589	-0.0729966	0.207038	0.724407	0.999455	10k	Abi2	none	none	Raph1	lost	none
chr1	60620000	60630000	chr1	60720000	60730000	N	6.43795	0.25635	0.130745	0.0499158	0.169374	10k	Raph1	none	none	none	1	-1	.	gained	.	1	N	5.40059	0.091046	0.145422	0.53126	0.982732	10k	Raph1	lost	none	-1	.	lost
chr1	60620000	60625000	chr1	60880000	60885000	N	1.33002	-0.321897	0.495319	0.515771	0.87149	5k	Raph1	none	none	.	0	-1	none	none	lost	1	NA	NA	NA	NA	NA	NA	NA	NA	NA	NA	NA	NA	NA
chr1	60790000	60800000	chr1	60880000	60890000	NA	NA	NA	NA	NA	NA	NA	NA	NA	NA	NA	1	NA	NA	NA	NA	1	N	6.74844	0.155158	0.153038	0.310653	0.914634	10k	-1	none	none	-1	none	none
chr1	60620000	60625000	chr1	60905000	60910000	N	1.59103	-0.0291479	0.402271	0.942237	0.991593	5k	Raph1	none	none	.	0	-1	.	.	.	0	N	1.18719	-0.13313	0.398583	0.738373	0.997584	5k	Raph1	lost	none	-1	.	.
chr1	60585000	60590000	chr1	60915000	60920000	N	1.78487	0.260013	0.191723	0.175038	0.625745	5k	-1	none	.	.	0	-1	none	none	.	1	N	1.49991	-0.261245	0.2152	0.224762	0.997584	5k	-1	lost	.	-1	none	none
chr1	60835000	60840000	chr1	60915000	60920000	N	1.25672	0.470201	0.261809	0.0724997	0.277285	5k	-1	gained	gained	.	1	-1	none	none	.	1	N	0.979457	-0.349837	0.281575	0.214078	0.822423	5k	-1	lost	lost	-1	none	none
chr1	60880000	60885000	chr1	60970000	60975000	N	0.754071	-0.436121	0.300944	0.147288	0.410773	5k	-1	none	none	lost	1	-1	.	none	none	2	NA	NA	NA	NA	NA	NA	NA	NA	NA	NA	NA	NA	NA
chr1	60940000	60945000	chr1	60995000	61000000	NA	NA	NA	NA	NA	NA	NA	NA	NA	NA	NA	0	NA	NA	NA	NA	0	N	2.98083	0.0184579	0.218874	0.932793	0.995086	5k	-1	.	.	-1	none	.
chr1	60925000	60930000	chr1	61000000	61005000	NA	NA	NA	NA	NA	NA	NA	NA	NA	NA	NA	0	NA	NA	NA	NA	0	N	2.49261	-0.0176087	0.210209	0.933241	0.995086	5k	-1	none	.	-1	none	.
chr1	60580000	60590000	chr1	61000000	61010000	NA	NA	NA	NA	NA	NA	NA	NA	NA	NA	NA	0	NA	NA	NA	NA	0	N	2.56511	0.291938	0.190543	0.125489	0.845744	10k	-1	lost	.	-1	none	.
chr1	60915000	60920000	chr1	61005000	61010000	N	2.16541	0.389441	0.20809	0.0612756	0.253327	5k	-1	none	none	.	1	-1	.	.	.	0	N	1.72506	-0.310838	0.226028	0.169064	0.784573	5k	-1	none	none	-1	.	.
chr1	60920000	60925000	chr1	61005000	61010000	N	2.24029	0.357927	0.172057	0.0374992	0.193391	5k	-1	none	none	.	1	-1	.	.	.	0	N	1.76775	-0.216698	0.191171	0.256993	0.855097	5k	-1	none	none	-1	.	.
chr1	60925000	60930000	chr1	61010000	61015000	N	2.77137	0.203529	0.18157	0.262313	0.557236	5k	-1	none	.	.	0	-1	none	.	.	0	NA	NA	NA	NA	NA	NA	NA	NA	NA	NA	NA	NA	NA
chr1	61110000	61120000	chr1	61230000	61240000	N	3.24768	-0.0110114	0.15137	0.942009	0.969169	10k	-1	none	.	.	0	-1	none	.	.	0	N	2.61651	0.210055	0.161195	0.192536	0.81439	10k	-1	none	.	-1	none	.
chr1	61110000	61115000	chr1	61350000	61355000	N	0.776827	0.410367	0.328829	0.212044	0.667677	5k	-1	none	.	.	0	-1	none	.	.	0	N	0.620256	-0.347712	0.360734	0.335095	0.997584	5k	-1	none	.	-1	none	.
chr1	61235000	61240000	chr1	61350000	61355000	N	1.58732	-0.0855425	0.215765	0.691765	0.877083	5k	-1	none	.	.	0	-1	none	.	.	0	N	1.47384	0.261822	0.218907	0.23168	0.834976	5k	-1	none	.	-1	none	.
chr1	61110000	61115000	chr1	61355000	61360000	N	0.608358	0.204562	0.331005	0.536574	0.881383	5k	-1	none	.	.	0	-1	none	.	.	0	N	0.52092	-0.296575	0.348154	0.394299	0.997584	5k	-1	none	.	-1	none	.
chr1	61235000	61240000	chr1	61355000	61360000	N	1.2385	0.00632822	0.213687	0.976375	0.990963	5k	-1	none	.	.	0	-1	none	.	.	0	N	1.10436	-0.0281793	0.223627	0.899724	0.995086	5k	-1	none	.	-1	none	.
chr1	61110000	61120000	chr1	61420000	61430000	WT_DM	1.83532	0.741536	0.205715	0.00031254	0.0127619	10k	-1	none	.	.	0	-1	.	.	.	0	N	0.515072	-0.468018	0.364992	0.199748	0.997584	5k	-1	none	.	-1	.	.
chr1	61350000	61355000	chr1	61425000	61430000	N	1.75952	0.409341	0.207873	0.0489317	0.225079	5k	-1	none	.	.	0	-1	.	.	.	0	N	1.42233	-0.0231292	0.211823	0.913051	0.995086	5k	-1	none	.	-1	.	.
chr1	61110000	61115000	chr1	61430000	61435000	NA	NA	NA	NA	NA	NA	NA	NA	NA	NA	NA	0	NA	NA	NA	NA	0	N	0.438859	-0.268187	0.371272	0.470082	0.997584	5k	-1	none	.	9530026F06Rik	none	.
chr1	61235000	61240000	chr1	61430000	61435000	N	0.774526	0.0886227	0.471236	0.850826	0.97092	5k	-1	none	.	.	0	9530026F06Rik	none	.	.	0	N	0.65693	-0.0378391	0.252999	0.88111	0.997584	5k	-1	none	.	9530026F06Rik	none	.
chr1	61355000	61360000	chr1	61430000	61435000	NA	NA	NA	NA	NA	NA	NA	NA	NA	NA	NA	0	NA	NA	NA	NA	0	N	1.06924	0.0308807	0.525033	0.953098	0.996185	5k	-1	none	.	9530026F06Rik	none	.
chr1	61235000	61240000	chr1	61435000	61440000	N	0.682413	0.244436	0.247269	0.322885	0.763471	5k	-1	none	.	.	0	9530026F06Rik	.	.	.	0	N	0.577861	-0.190059	0.26727	0.477014	0.997584	5k	-1	none	.	9530026F06Rik	.	.
chr1	61430000	61440000	chr1	61680000	61690000	N	2.882	0.20297	0.166882	0.223892	0.470148	10k	9530026F06Rik	none	.	.	0	Pard3b	none	none	.	0	N	0.640743	0.0600962	0.315305	0.848841	0.997584	5k	9530026F06Rik	.	.	Pard3b	.	none
chr1	61235000	61240000	chr1	61810000	61815000	NA	NA	NA	NA	NA	NA	NA	NA	NA	NA	NA	0	NA	NA	NA	NA	0	N	0.472425	-0.479942	0.331643	0.147851	0.997584	5k	-1	none	.	-1	.	.
chr1	61110000	61120000	chr1	61810000	61820000	N	1.10089	0.00449711	0.276178	0.987008	0.994976	10k	-1	none	.	.	0	-1	none	.	.	0	N	0.894026	-0.122424	0.296811	0.679999	0.999455	10k	-1	none	.	-1	lost	.
chr1	61235000	61240000	chr1	61815000	61820000	N	0.581319	0.390544	0.308904	0.206126	0.66139	5k	-1	none	.	.	0	-1	none	.	.	0	N	0.548519	-0.15819	0.326581	0.628114	0.997584	5k	-1	none	.	-1	lost	.
chr1	61355000	61360000	chr1	61815000	61820000	N	0.689571	-0.238183	0.299244	0.426062	0.827393	5k	-1	none	.	.	0	-1	none	.	.	0	N	0.6057	-0.114789	0.302098	0.703964	0.997584	5k	-1	none	.	-1	lost	.
chr1	61430000	61435000	chr1	61815000	61820000	N	0.961633	0.334568	0.445043	0.452192	0.843012	5k	9530026F06Rik	none	.	.	0	-1	none	.	.	0	N	0.657781	-0.171366	0.235627	0.467056	0.997584	5k	9530026F06Rik	none	.	-1	lost	.
chr1	61435000	61440000	chr1	61815000	61820000	N	0.933558	0.124678	0.448186	0.780871	0.952519	5k	9530026F06Rik	.	.	.	0	-1	none	.	.	0	N	0.623097	0.00702962	0.238968	0.976532	0.998428	5k	9530026F06Rik	.	.	-1	lost	.
chr1	62460000	62465000	chr1	62490000	62495000	N	4.22552	-0.24876	0.153957	0.106142	0.341896	5k	-1	none	gained	none	1	-1	.	.	.	0	NA	NA	NA	NA	NA	NA	NA	NA	NA	NA	NA	NA	NA
chr1	62460000	62465000	chr1	62675000	62680000	N	1.08241	0.0139122	0.24033	0.953838	0.992132	5k	-1	none	gained	none	1	-1	.	.	.	0	N	0.96329	0.100883	0.260792	0.698881	0.997584	5k	-1	none	lost	-1	.	.
chr1	62460000	62465000	chr1	62740000	62745000	N	0.999655	-0.275528	0.435697	0.527135	0.876966	5k	-1	none	gained	none	1	-1	none	.	.	0	N	0.895392	0.26307	0.590292	0.655842	0.997584	5k	-1	none	lost	-1	none	.
chr1	61800000	61810000	chr1	62740000	62750000	NA	NA	NA	NA	NA	NA	NA	NA	NA	NA	NA	0	NA	NA	NA	NA	0	N	1.14672	0.144014	0.271622	0.595972	0.995482	10k	-1	.	.	Nrp2	lost	gained
chr1	62120000	62130000	chr1	62740000	62750000	N	1.67553	0.427028	0.211637	0.0436182	0.197467	10k	-1	none	.	.	0	Nrp2	none	none	.	0	NA	NA	NA	NA	NA	NA	NA	NA	NA	NA	NA	NA	NA
chr1	62130000	62140000	chr1	62740000	62750000	N	1.73286	0.402978	0.200595	0.0445457	0.199478	10k	-1	.	.	.	0	Nrp2	none	none	.	0	N	1.46135	-0.317399	0.223899	0.156308	0.877717	10k	-1	.	.	Nrp2	lost	gained
chr1	62290000	62300000	chr1	62740000	62750000	N	2.31725	0.0469766	0.197972	0.812433	0.912796	10k	-1	.	.	.	0	Nrp2	none	none	.	0	N	1.86777	-0.0738576	0.212815	0.728553	0.999455	10k	-1	.	.	Nrp2	lost	gained
chr1	61235000	61240000	chr1	62745000	62750000	N	0.568391	0.284454	0.329959	0.388639	0.804036	5k	-1	none	.	.	0	Nrp2	none	none	.	0	N	0.465032	-0.0286482	0.332925	0.931427	0.997584	5k	-1	none	.	Nrp2	lost	gained
chr1	61350000	61355000	chr1	62745000	62750000	N	0.754933	0.147885	0.292169	0.612742	0.908336	5k	-1	none	.	.	0	Nrp2	none	none	.	0	N	0.673627	0.284556	0.308489	0.35631	0.997584	5k	-1	none	.	Nrp2	lost	gained
chr1	61355000	61360000	chr1	62745000	62750000	N	0.657273	0.1498	0.282527	0.595963	0.905084	5k	-1	none	.	.	0	Nrp2	none	none	.	0	N	0.555864	0.443188	0.300049	0.139662	0.997584	5k	-1	none	.	Nrp2	lost	gained
chr1	61430000	61435000	chr1	62745000	62750000	N	0.463941	0.0708651	0.285012	0.80364	NA	5k	9530026F06Rik	none	.	.	0	Nrp2	none	none	.	0	N	0.36194	-0.144094	0.316158	0.648559	0.997584	5k	9530026F06Rik	none	.	Nrp2	lost	gained
chr1	61435000	61440000	chr1	62745000	62750000	N	0.434886	0.199593	0.283741	0.481786	NA	5k	9530026F06Rik	.	.	.	0	Nrp2	none	none	.	0	N	0.352756	-0.315764	0.319262	0.322642	0.997584	5k	9530026F06Rik	.	.	Nrp2	lost	gained
chr1	61680000	61685000	chr1	62745000	62750000	N	0.324465	0.273861	0.486116	0.573187	NA	5k	Pard3b	.	none	.	0	Nrp2	none	none	.	0	N	0.278761	-0.121892	0.534286	0.819538	0.997584	5k	Pard3b	.	none	Nrp2	lost	gained
chr1	61815000	61820000	chr1	62745000	62750000	N	0.480432	-0.149964	0.382911	0.695323	NA	5k	-1	none	.	.	0	Nrp2	none	none	.	0	N	0.443431	-0.291842	0.413471	0.480291	0.997584	5k	-1	lost	.	Nrp2	lost	gained
chr1	61970000	61975000	chr1	62745000	62750000	N	1.02151	0.273142	0.279726	0.328834	0.767971	5k	-1	none	.	.	0	Nrp2	none	none	.	0	N	0.944866	0.00845468	0.286669	0.976472	0.998428	5k	-1	lost	.	Nrp2	lost	gained
chr1	62460000	62465000	chr1	62745000	62750000	N	1.44898	-0.214845	0.221751	0.332615	0.769708	5k	-1	none	gained	none	1	Nrp2	none	none	.	0	N	1.1483	0.312763	0.247163	0.205724	0.997584	5k	-1	none	lost	Nrp2	lost	gained
chr1	62765000	62770000	chr1	62820000	62825000	N	7.30142	-0.0638497	0.1191	0.591889	0.823997	5k	-1	none	none	.	0	-1	gained	gained	.	2	N	5.57712	0.0545746	0.127064	0.667557	0.980922	5k	-1	none	gained	-1	lost	none
chr1	62460000	62470000	chr1	62820000	62830000	N	2.07921	0.184269	0.195399	0.34566	0.594861	10k	-1	none	gained	none	1	-1	gained	gained	lost	3	N	1.48484	-0.202176	0.234137	0.387865	0.976046	10k	-1	none	lost	-1	lost	none
chr1	62765000	62770000	chr1	62825000	62830000	N	6.2476	-0.149092	0.120895	0.217487	0.502784	5k	-1	none	none	.	0	-1	none	none	lost	1	NA	NA	NA	NA	NA	NA	NA	NA	NA	NA	NA	NA	NA
chr1	62770000	62775000	chr1	62825000	62830000	N	6.56751	-0.0919808	0.11927	0.440591	0.720626	5k	-1	.	none	.	0	-1	none	none	lost	1	NA	NA	NA	NA	NA	NA	NA	NA	NA	NA	NA	NA	NA
chr1	62765000	62770000	chr1	62830000	62835000	NA	NA	NA	NA	NA	NA	NA	NA	NA	NA	NA	0	NA	NA	NA	NA	1	N	4.57913	0.171191	0.15458	0.268095	0.862625	5k	-1	none	gained	-1	none	none
chr1	62745000	62750000	chr1	62865000	62870000	N	1.60687	-0.176394	0.232121	0.447302	0.724648	5k	Nrp2	none	none	.	0	-1	none	.	.	0	NA	NA	NA	NA	NA	NA	NA	NA	NA	NA	NA	NA	NA
chr1	62830000	62835000	chr1	62970000	62975000	N	3.65814	0.240589	0.16481	0.144346	0.40615	5k	-1	none	none	none	1	-1	.	.	.	0	N	3.18089	-0.0705733	0.188467	0.708063	0.982912	5k	-1	none	none	-1	.	.
chr1	62840000	62845000	chr1	62970000	62975000	WT_DM	3.62865	0.404112	0.154612	0.00895628	0.0819097	5k	4930487H11Rik	none	.	.	0	-1	.	.	.	0	NA	NA	NA	NA	NA	NA	NA	NA	NA	NA	NA	NA	NA
chr1	62745000	62750000	chr1	62975000	62980000	N	1.78646	-0.192599	0.200378	0.336462	0.772365	5k	Nrp2	none	none	.	0	-1	none	.	.	0	N	1.31976	-0.102743	0.245184	0.675185	0.997584	5k	Nrp2	lost	gained	-1	none	.
chr1	62765000	62770000	chr1	62975000	62980000	N	2.46035	-0.18541	0.18575	0.318197	0.759812	5k	-1	none	none	.	0	-1	none	.	.	0	NA	NA	NA	NA	NA	NA	NA	NA	NA	NA	NA	NA	NA
chr1	62830000	62835000	chr1	62975000	62980000	NA	NA	NA	NA	NA	NA	NA	NA	NA	NA	NA	1	NA	NA	NA	NA	0	N	3.59732	-0.097924	0.179436	0.58525	0.967532	5k	-1	none	none	-1	none	.
chr1	62840000	62845000	chr1	62975000	62980000	WT_DM	4.02601	0.433788	0.150201	0.00387638	0.0488413	5k	4930487H11Rik	none	.	.	0	-1	none	.	.	0	N	3.4355	-0.150955	0.157737	0.338567	0.906045	5k	4930487H11Rik	lost	.	-1	none	.
chr1	61235000	61240000	chr1	63010000	63015000	N	0.62592	-0.0851769	0.327682	0.794912	0.955744	5k	-1	none	.	.	0	-1	none	.	.	0	N	0.465934	-0.106142	0.390681	0.785864	0.997584	5k	-1	none	.	-1	none	.
chr1	61350000	61355000	chr1	63010000	63015000	N	0.657917	0.582695	0.361039	0.106541	0.52681	5k	-1	none	.	.	0	-1	none	.	.	0	N	0.576125	-0.30333	0.374576	0.418058	0.997584	5k	-1	none	.	-1	none	.
chr1	61355000	61360000	chr1	63010000	63015000	N	0.615458	0.566908	0.331119	0.0868792	0.493657	5k	-1	none	.	.	0	-1	none	.	.	0	N	0.55988	-0.558079	0.351834	0.112694	0.997584	5k	-1	none	.	-1	none	.
chr1	62745000	62750000	chr1	63010000	63015000	N	1.74384	0.0392687	0.226894	0.862596	0.972677	5k	Nrp2	none	none	.	0	-1	none	.	.	0	N	1.35638	0.119	0.251785	0.63648	0.997584	5k	Nrp2	lost	gained	-1	none	.
chr1	62750000	62755000	chr1	63010000	63015000	N	1.8786	0.121844	0.214775	0.570506	0.894829	5k	Nrp2	none	none	.	0	-1	none	.	.	0	NA	NA	NA	NA	NA	NA	NA	NA	NA	NA	NA	NA	NA
chr1	62830000	62835000	chr1	63010000	63015000	N	3.12981	0.239567	0.176366	0.174352	0.625417	5k	-1	none	none	none	1	-1	none	.	.	0	N	2.76371	0.131753	0.180155	0.464577	0.997584	5k	-1	none	none	-1	none	.
chr1	62840000	62845000	chr1	63010000	63015000	WT_DM	2.95175	0.592757	0.184581	0.00132108	0.0960709	5k	4930487H11Rik	none	.	.	0	-1	none	.	.	0	N	2.64263	-0.198522	0.188739	0.292875	0.997584	5k	4930487H11Rik	lost	.	-1	none	.
chr1	61430000	61440000	chr1	63010000	63020000	WT_DM	1.74937	0.6722	0.221677	0.00242668	0.0409352	10k	9530026F06Rik	none	.	.	0	-1	none	.	.	0	N	0.285079	-0.0611684	0.427098	0.886117	0.997584	5k	9530026F06Rik	none	.	-1	none	.
chr1	62830000	62835000	chr1	63030000	63035000	N	1.90274	-0.120789	0.236008	0.60879	0.90701	5k	-1	none	none	none	1	-1	none	none	.	1	NA	NA	NA	NA	NA	NA	NA	NA	NA	NA	NA	NA	NA
chr1	63160000	63165000	chr1	63220000	63225000	N	2.29928	-0.320077	0.21894	0.143758	0.405251	5k	Ino80d	none	none	.	0	Ndufs1	none	none	gained	0	NA	NA	NA	NA	NA	NA	NA	NA	NA	NA	NA	NA	NA
chr1	63190000	63195000	chr1	63220000	63225000	N	4.39472	-0.249592	0.209339	0.233149	0.522643	5k	-1	none	.	.	0	Ndufs1	none	none	gained	0	N	3.33581	-0.134623	0.223584	0.547098	0.957525	5k	-1	none	.	Ndufs1	none	lost
chr1	63220000	63225000	chr1	63285000	63290000	NA	NA	NA	NA	NA	NA	NA	NA	NA	NA	NA	0	NA	NA	NA	NA	2	N	2.24996	0.190056	0.251224	0.449337	0.939761	5k	Ndufs1	none	lost	-1	none	lost
chr1	63225000	63230000	chr1	63285000	63290000	N	3.43997	0.257326	0.188402	0.17199	0.446396	5k	Ndufs1	none	gained	.	0	-1	none	gained	none	2	N	2.70618	0.300556	0.210976	0.154272	0.76264	5k	Ndufs1	lost	lost	-1	none	lost
chr1	63225000	63230000	chr1	63315000	63320000	N	1.88663	0.00905022	0.207292	0.965176	0.986845	5k	Ndufs1	none	gained	.	0	Zdbf2	.	gained	.	0	N	1.38019	0.264006	0.342925	0.44138	0.938192	5k	Ndufs1	lost	lost	Zdbf2	.	none
chr1	63290000	63295000	chr1	63315000	63320000	N	4.64263	-0.0418629	0.126374	0.740448	0.899695	5k	-1	.	gained	.	0	Zdbf2	.	gained	.	0	NA	NA	NA	NA	NA	NA	NA	NA	NA	NA	NA	NA	NA
chr1	63225000	63230000	chr1	63320000	63325000	N	1.67711	0.0994868	0.211153	0.637527	0.850357	5k	Ndufs1	none	gained	.	0	Zdbf2	none	gained	.	0	N	1.29653	0.157932	0.226988	0.48657	0.947046	5k	Ndufs1	lost	lost	Zdbf2	lost	none
chr1	63220000	63230000	chr1	63430000	63440000	WT_DM	1.79242	0.708538	0.183418	0.00011202	0.00672993	10k	Ndufs1	none	gained	gained	0	-1	.	gained	.	1	N	1.28376	-0.764422	0.223363	0.000620852	0.13819	10k	Ndufs1	none	lost	-1	.	lost
chr1	63445000	63450000	chr1	63700000	63705000	N	0.867283	0.226014	0.301826	0.453964	0.843167	5k	-1	.	.	.	0	-1	none	.	.	0	N	0.721398	-0.332871	0.321093	0.299883	0.997584	5k	-1	.	.	-1	none	.
chr1	63450000	63455000	chr1	63700000	63705000	N	0.795775	0.324453	0.30832	0.29265	0.736497	5k	-1	none	.	.	0	-1	none	.	.	0	N	0.701328	-0.72211	0.34146	0.0344496	0.850012	5k	-1	lost	.	-1	none	.
chr1	63820000	63830000	chr1	63960000	63970000	N	3.0398	0.0411559	0.157842	0.794292	0.886448	10k	-1	none	none	.	0	-1	.	.	.	1	NA	NA	NA	NA	NA	NA	NA	NA	NA	NA	NA	NA	NA
chr1	63710000	63720000	chr1	63990000	64000000	NA	NA	NA	NA	NA	NA	NA	NA	NA	NA	NA	0	NA	NA	NA	NA	0	N	1.50055	0.381119	0.215663	0.0771955	0.76266	10k	-1	none	.	-1	none	.
chr1	63710000	63720000	chr1	64160000	64170000	WT_DM	1.63278	0.506096	0.197566	0.0104174	0.0915089	10k	-1	none	.	.	0	Klf7	none	none	.	0	N	0.427206	-0.245126	0.344533	0.47679	0.997584	5k	-1	.	.	Klf7	lost	gained
chr1	64040000	64050000	chr1	64160000	64170000	NA	NA	NA	NA	NA	NA	NA	NA	NA	NA	NA	0	NA	NA	NA	NA	0	N	4.51678	0.0784051	0.133645	0.557427	0.988968	10k	-1	none	none	Klf7	lost	gained
chr1	63775000	63780000	chr1	64165000	64170000	N	0.620601	0.0214076	0.314913	0.945802	0.991722	5k	Mdh1b	.	none	.	0	Klf7	none	none	.	0	NA	NA	NA	NA	NA	NA	NA	NA	NA	NA	NA	NA	NA
chr1	63810000	63815000	chr1	64165000	64170000	N	0.729821	-0.302411	0.272113	0.266421	0.714776	5k	4933402D24Rik	none	.	.	0	Klf7	none	none	.	0	N	0.559153	0.0529607	0.310852	0.864717	0.997584	5k	4933402D24Rik	lost	.	Klf7	lost	gained
chr1	63820000	63825000	chr1	64165000	64170000	N	0.890522	0.148084	0.289506	0.608996	0.90701	5k	-1	none	none	.	0	Klf7	none	none	.	0	N	0.764668	-0.0735817	0.321306	0.818863	0.997584	5k	-1	none	none	Klf7	lost	gained
chr1	64000000	64005000	chr1	64165000	64170000	NA	NA	NA	NA	NA	NA	NA	NA	NA	NA	NA	0	NA	NA	NA	NA	0	N	0.876323	0.354461	0.285894	0.215036	0.997584	5k	-1	none	.	Klf7	lost	gained
chr1	64065000	64070000	chr1	64165000	64170000	N	2.05944	0.0046532	0.193281	0.980793	0.992845	5k	-1	.	none	.	0	Klf7	none	none	.	0	N	1.6529	0.363801	0.21962	0.0976196	0.666327	5k	-1	none	none	Klf7	lost	gained
chr1	64125000	64130000	chr1	64165000	64170000	N	4.03314	0.320009	0.154341	0.0381353	0.195026	5k	-1	.	.	.	0	Klf7	none	none	.	0	N	3.46225	-0.12461	0.162854	0.444173	0.938192	5k	-1	.	.	Klf7	lost	gained
chr1	64165000	64170000	chr1	64270000	64275000	N	1.87332	0.103493	0.193948	0.593611	0.824676	5k	Klf7	none	none	.	0	-1	none	gained	.	1	N	1.67181	-0.143866	0.216397	0.506163	0.951279	5k	Klf7	lost	gained	-1	lost	lost
chr1	64165000	64170000	chr1	64350000	64355000	N	1.48145	0.202796	0.195719	0.300128	0.743436	5k	Klf7	none	none	.	0	-1	none	none	.	0	N	1.31894	0.150153	0.225035	0.504619	0.997584	5k	Klf7	lost	gained	-1	none	gained
chr1	64270000	64275000	chr1	64350000	64355000	NA	NA	NA	NA	NA	NA	NA	NA	NA	NA	NA	1	NA	NA	NA	NA	0	N	2.28894	-0.0252024	0.183698	0.890877	0.994954	5k	-1	lost	lost	-1	none	gained
chr1	63705000	63710000	chr1	64490000	64495000	N	1.37043	-0.136907	0.223089	0.539422	0.882358	5k	-1	none	.	.	0	-1	none	.	.	0	NA	NA	NA	NA	NA	NA	NA	NA	NA	NA	NA	NA	NA
chr1	63715000	63720000	chr1	64490000	64495000	N	1.40421	-0.136399	0.200884	0.497143	0.866606	5k	-1	none	.	.	0	-1	none	.	.	0	N	1.12835	0.0566831	0.240838	0.813931	0.997584	5k	-1	none	.	-1	lost	.
chr1	63810000	63815000	chr1	64490000	64495000	N	1.04569	0.372443	0.399752	0.3515	0.783336	5k	4933402D24Rik	none	.	.	0	-1	none	.	.	0	N	0.827126	-0.305434	0.24007	0.203277	0.997584	5k	4933402D24Rik	lost	.	-1	lost	.
chr1	64000000	64005000	chr1	64490000	64495000	N	1.1537	0.123809	0.245295	0.613744	0.908861	5k	-1	none	.	.	0	-1	none	.	.	0	N	0.967805	0.0631738	0.262118	0.809545	0.997584	5k	-1	none	.	-1	lost	.
chr1	64270000	64275000	chr1	64490000	64495000	N	1.02658	0.473181	0.245349	0.0537802	0.414935	5k	-1	none	gained	.	1	-1	none	.	.	0	N	0.958238	-0.28808	0.259905	0.267687	0.997584	5k	-1	lost	lost	-1	lost	.
chr1	64350000	64355000	chr1	64490000	64495000	NA	NA	NA	NA	NA	NA	NA	NA	NA	NA	NA	0	NA	NA	NA	NA	0	N	0.895618	0.0841034	0.257433	0.743894	0.985181	5k	-1	none	gained	-1	lost	.
chr1	63900000	63910000	chr1	64490000	64500000	WT_DM	1.66516	0.542624	0.185855	0.00350467	0.0499634	10k	-1	none	.	.	0	-1	none	.	.	0	N	0.494322	-0.00695259	0.319609	0.982645	0.998428	5k	-1	none	.	-1	lost	.
chr1	64080000	64090000	chr1	64490000	64500000	N	3.86343	0.273483	0.139915	0.0506267	0.213749	10k	Mir6899	.	.	.	0	-1	none	.	.	0	N	3.24135	-0.166536	0.150955	0.269935	0.935928	10k	Mir6899	.	.	-1	lost	.
chr1	64160000	64170000	chr1	64490000	64500000	WT_DM	3.26685	0.485084	0.178797	0.00666671	0.070934	10k	Klf7	none	none	.	0	-1	none	.	.	0	N	1.12676	-0.234341	0.23797	0.324748	0.997584	5k	Klf7	lost	gained	-1	lost	.
chr1	63705000	63710000	chr1	64495000	64500000	N	1.28825	0.0142919	0.225305	0.949421	0.991897	5k	-1	none	.	.	0	-1	none	.	.	0	NA	NA	NA	NA	NA	NA	NA	NA	NA	NA	NA	NA	NA
chr1	63715000	63720000	chr1	64495000	64500000	NA	NA	NA	NA	NA	NA	NA	NA	NA	NA	NA	0	NA	NA	NA	NA	0	N	0.999158	-0.0128506	0.244561	0.958094	0.997584	5k	-1	none	.	-1	none	.
chr1	64000000	64005000	chr1	64495000	64500000	N	1.01784	0.190595	0.271736	0.483054	0.860552	5k	-1	none	.	.	0	-1	none	.	.	0	N	0.874846	-0.00777568	0.286707	0.978364	0.998428	5k	-1	none	.	-1	none	.
chr1	64165000	64170000	chr1	64575000	64580000	N	0.402577	0.0331217	0.365538	0.927802	NA	5k	Klf7	none	none	.	0	Creb1	none	none	.	0	N	0.345264	-0.453285	0.449459	0.313209	0.997584	5k	Klf7	lost	gained	Creb1	lost	none
chr1	64575000	64580000	chr1	64655000	64660000	NA	NA	NA	NA	NA	NA	NA	NA	NA	NA	NA	0	NA	NA	NA	NA	2	N	1.44358	0.0424884	0.238248	0.858458	0.992798	5k	Creb1	lost	none	-1	none	lost
chr1	63705000	63710000	chr1	64660000	64665000	NA	NA	NA	NA	NA	NA	NA	NA	NA	NA	NA	0	NA	NA	NA	NA	2	N	0.359322	0.0406811	0.423411	0.923458	0.997584	5k	-1	none	.	Mettl21a	none	none
chr1	64575000	64580000	chr1	64660000	64665000	N	2.01908	-0.379603	0.208847	0.0691232	0.270324	5k	Creb1	none	none	.	0	Mettl21a	none	none	.	2	N	1.46746	0.247423	0.2399	0.302374	0.882357	5k	Creb1	lost	none	Mettl21a	none	none
chr1	64575000	64580000	chr1	64735000	64740000	N	0.996125	0.0713545	0.275258	0.795459	0.955744	5k	Creb1	none	none	.	0	2810408I11Rik	none	none	.	0	N	0.682359	0.198471	0.337573	0.556576	0.997584	5k	Creb1	lost	none	2810408I11Rik	lost	none
chr1	64660000	64665000	chr1	64735000	64740000	N	3.20703	-0.278938	0.172368	0.105605	0.340768	5k	Mettl21a	none	none	.	2	2810408I11Rik	none	none	.	0	N	2.6224	0.0997785	0.193203	0.605545	0.972961	5k	Mettl21a	none	none	2810408I11Rik	lost	none
chr1	63705000	63710000	chr1	64750000	64755000	NA	NA	NA	NA	NA	NA	NA	NA	NA	NA	NA	0	NA	NA	NA	NA	0	N	0.430269	0.130007	0.349722	0.710084	0.997584	5k	-1	none	.	-1	none	.
chr1	63700000	63705000	chr1	64755000	64760000	N	0.565594	-0.207287	0.602868	0.730971	0.941337	5k	-1	none	.	.	0	-1	none	.	.	0	NA	NA	NA	NA	NA	NA	NA	NA	NA	NA	NA	NA	NA
chr1	63705000	63710000	chr1	64755000	64760000	N	0.440558	-0.0500401	0.333771	0.880825	NA	5k	-1	none	.	.	0	-1	none	.	.	0	N	0.42567	-0.432847	0.340463	0.203605	0.997584	5k	-1	none	.	-1	none	.
chr1	64575000	64580000	chr1	64755000	64760000	NA	NA	NA	NA	NA	NA	NA	NA	NA	NA	NA	0	NA	NA	NA	NA	0	N	0.594127	0.00685728	0.369956	0.985212	0.998436	5k	Creb1	lost	none	-1	none	.
chr1	64660000	64665000	chr1	64755000	64760000	N	2.29917	0.0847068	0.198986	0.670333	0.866426	5k	Mettl21a	none	none	.	2	-1	none	.	.	0	N	1.75543	-0.107374	0.436407	0.805651	0.987616	5k	Mettl21a	none	none	-1	none	.
chr1	64800000	64805000	chr1	64825000	64830000	N	9.15787	0.0599452	0.112968	0.595668	0.825976	5k	-1	.	.	.	0	-1	.	.	.	0	N	7.55052	0.0720876	0.130119	0.579571	0.965914	5k	-1	.	none	-1	.	.
chr1	64780000	64785000	chr1	64870000	64875000	N	2.84878	0.255878	0.181504	0.158609	0.42743	5k	Fzd5	none	none	.	0	-1	gained	none	.	1	N	2.48468	0.123548	0.180629	0.493983	0.949521	5k	Fzd5	none	none	-1	none	none
chr1	64780000	64785000	chr1	64890000	64895000	N	2.46907	0.186734	0.15319	0.222855	0.509763	5k	Fzd5	none	none	.	0	-1	.	gained	.	0	NA	NA	NA	NA	NA	NA	NA	NA	NA	NA	NA	NA	NA
chr1	64780000	64785000	chr1	64895000	64900000	WT_DM	2.48459	0.457391	0.159244	0.00407551	0.0504923	5k	Fzd5	none	none	.	0	-1	.	gained	.	0	N	2.09451	-0.20217	0.163294	0.215691	0.823099	5k	Fzd5	none	none	-1	.	lost
chr1	64830000	64835000	chr1	64895000	64900000	N	3.4662	0.259625	0.15123	0.0860237	0.303414	5k	-1	.	gained	gained	2	-1	.	gained	.	0	N	2.74425	-0.0861102	0.158507	0.586953	0.967897	5k	-1	.	lost	-1	.	lost
chr1	64780000	64785000	chr1	64960000	64965000	N	3.47624	0.219672	0.15733	0.162641	0.607667	5k	Fzd5	none	none	.	0	-1	none	.	.	0	N	3.02288	0.0347434	0.167978	0.83614	0.997584	5k	Fzd5	none	none	-1	none	none
chr1	64895000	64900000	chr1	64960000	64965000	NA	NA	NA	NA	NA	NA	NA	NA	NA	NA	NA	0	NA	NA	NA	NA	0	N	2.64399	0.386179	0.16386	0.0184353	0.357337	5k	-1	.	lost	-1	none	none
chr1	63700000	63710000	chr1	64960000	64970000	N	0.664696	-0.107097	0.315593	0.734345	0.871358	10k	-1	none	.	.	0	-1	none	.	.	0	N	0.540819	-0.705946	0.373193	0.0585396	0.731244	10k	-1	none	.	-1	none	none
chr1	64660000	64670000	chr1	64960000	64970000	NA	NA	NA	NA	NA	NA	NA	NA	NA	NA	NA	2	NA	NA	NA	NA	0	N	2.18173	-0.122909	0.189087	0.515686	0.985592	10k	Mettl21a	none	none	-1	none	none
chr1	64870000	64880000	chr1	64960000	64970000	N	12.5941	0.102869	0.105168	0.328001	0.545471	10k	-1	gained	none	.	1	-1	none	.	.	0	N	10.2965	0.108587	0.113433	0.338425	0.931002	10k	-1	none	none	-1	none	none
chr1	64780000	64785000	chr1	64965000	64970000	N	3.62053	0.182994	0.154572	0.236462	0.689941	5k	Fzd5	none	none	.	0	-1	none	.	.	0	N	2.99917	0.077178	0.168994	0.647894	0.997584	5k	Fzd5	none	none	-1	none	none
chr1	64870000	64880000	chr1	65030000	65040000	WT_GM	4.73142	-0.467884	0.151203	0.00197209	0.03664	10k	-1	gained	none	.	1	-1	none	.	.	3	NA	NA	NA	NA	NA	NA	NA	NA	NA	NA	NA	NA	NA
chr1	64780000	64785000	chr1	65035000	65040000	N	2.478	-0.459619	0.250212	0.0662223	0.449071	5k	Fzd5	none	none	.	0	-1	.	.	.	2	N	2.03208	0.223709	0.280183	0.424617	0.997584	5k	Fzd5	none	none	-1	.	.
chr1	63700000	63710000	chr1	65050000	65060000	N	0.822454	0.561854	0.317487	0.076779	0.269711	10k	-1	none	.	.	0	-1	none	.	.	0	N	0.675433	-0.480237	0.351369	0.1717	0.887041	10k	-1	none	.	-1	none	.
chr1	64660000	64665000	chr1	65055000	65060000	N	0.7755	0.299319	0.315241	0.342369	0.776337	5k	Mettl21a	none	none	.	2	-1	none	.	.	0	N	0.565875	-0.20209	0.366337	0.581189	0.997584	5k	Mettl21a	none	none	-1	none	.
chr1	64760000	64765000	chr1	65055000	65060000	N	1.57941	0.396715	0.227134	0.0807044	0.479152	5k	-1	none	.	.	0	-1	none	.	.	0	NA	NA	NA	NA	NA	NA	NA	NA	NA	NA	NA	NA	NA
chr1	64765000	64770000	chr1	65055000	65060000	N	2.03566	0.442753	0.223655	0.0477453	0.39695	5k	-1	.	gained	.	0	-1	none	.	.	0	N	1.68917	-0.218611	0.23694	0.356194	0.997584	5k	-1	.	lost	-1	none	.
chr1	64780000	64785000	chr1	65055000	65060000	N	1.73479	-0.156391	0.233813	0.503577	0.867686	5k	Fzd5	none	none	.	0	-1	none	.	.	0	N	1.43131	-0.0054812	0.266324	0.98358	0.998428	5k	Fzd5	none	none	-1	none	.
chr1	64960000	64965000	chr1	65055000	65060000	N	1.36939	-0.204729	0.24963	0.412143	0.697778	5k	-1	none	.	.	0	-1	none	.	.	0	NA	NA	NA	NA	NA	NA	NA	NA	NA	NA	NA	NA	NA
chr1	64965000	64970000	chr1	65055000	65060000	NA	NA	NA	NA	NA	NA	NA	NA	NA	NA	NA	0	NA	NA	NA	NA	0	N	1.18395	0.627838	0.258912	0.0153124	0.334627	5k	-1	none	none	-1	none	.
chr1	65160000	65165000	chr1	65210000	65215000	N	3.05989	0.298936	0.349115	0.39185	0.680341	5k	-1	.	.	.	0	-1	.	.	.	0	N	2.39976	-0.0468632	0.366751	0.898324	0.995086	5k	-1	.	.	-1	.	.
chr1	65095000	65100000	chr1	65215000	65220000	N	1.88441	0.0337767	0.199831	0.865776	0.95183	5k	Cryge	.	.	.	0	-1	.	.	.	0	N	1.27879	-0.169125	0.220972	0.444052	0.938192	5k	Cryge	.	.	-1	.	.
chr1	65160000	65165000	chr1	65215000	65220000	N	2.62569	0.134975	0.339289	0.690764	0.876434	5k	-1	.	.	.	0	-1	.	.	.	0	N	2.0163	-0.027243	0.366398	0.940729	0.995086	5k	-1	.	.	-1	.	.
chr1	65090000	65095000	chr1	65220000	65225000	N	1.85343	0.0931241	0.194054	0.631307	0.846962	5k	Cryge	none	.	.	0	Idh1	none	none	.	0	N	1.35296	-0.132917	0.227211	0.558552	0.960174	5k	Cryge	none	.	Idh1	lost	none
chr1	65095000	65100000	chr1	65220000	65225000	N	1.80543	-0.0984358	0.201225	0.624713	0.842599	5k	Cryge	.	.	.	0	Idh1	none	none	.	0	N	1.36574	-0.112551	0.22556	0.617791	0.974856	5k	Cryge	.	.	Idh1	lost	none
chr1	65155000	65160000	chr1	65220000	65225000	NA	NA	NA	NA	NA	NA	NA	NA	NA	NA	NA	0	NA	NA	NA	NA	0	N	1.70761	0.0648834	0.194148	0.738232	0.985181	5k	-1	none	none	Idh1	lost	none
chr1	65160000	65165000	chr1	65220000	65225000	N	2.25421	0.109164	0.305458	0.720809	0.891328	5k	-1	.	.	.	0	Idh1	none	none	.	0	NA	NA	NA	NA	NA	NA	NA	NA	NA	NA	NA	NA	NA
chr1	64780000	64790000	chr1	65220000	65230000	N	1.32889	-0.109207	0.227923	0.631838	0.809893	10k	Fzd5	none	none	.	0	Idh1	none	none	.	1	N	0.919079	0.123842	0.270032	0.646507	0.999455	10k	Fzd5	none	none	Idh1	lost	none
chr1	65090000	65095000	chr1	65225000	65230000	NA	NA	NA	NA	NA	NA	NA	NA	NA	NA	NA	0	NA	NA	NA	NA	1	N	1.27494	0.121323	0.23494	0.605576	0.972961	5k	Cryge	none	.	Idh1	lost	none
chr1	65350000	65360000	chr1	65430000	65440000	NA	NA	NA	NA	NA	NA	NA	NA	NA	NA	NA	0	NA	NA	NA	NA	1	N	2.27374	0.146394	0.216181	0.49829	0.975054	10k	Pth2r	none	.	-1	none	.
chr1	65350000	65360000	chr1	66140000	66150000	N	1.25384	0.19055	0.248375	0.442971	0.67409	10k	Pth2r	none	.	.	0	-1	none	.	.	0	N	1.01441	0.192779	0.276873	0.486258	0.98135	10k	Pth2r	none	.	-1	lost	.
chr1	66150000	66160000	chr1	66450000	66460000	N	2.05259	0.19035	0.185237	0.304135	0.554379	10k	-1	none	.	.	0	-1	none	.	.	0	N	1.7712	-0.157881	0.19802	0.425277	0.981004	10k	-1	gained	.	-1	none	.
chr1	66150000	66155000	chr1	66695000	66700000	N	0.78096	0.124293	0.292141	0.670505	0.926335	5k	-1	none	.	.	0	-1	.	.	.	0	N	0.779981	-0.190952	0.289858	0.510039	0.997584	5k	-1	gained	.	-1	.	.
chr1	66150000	66155000	chr1	66700000	66705000	N	0.990721	0.261775	0.276819	0.344325	0.777989	5k	-1	none	.	.	0	-1	none	.	.	0	NA	NA	NA	NA	NA	NA	NA	NA	NA	NA	NA	NA	NA
chr1	65350000	65360000	chr1	66700000	66710000	NA	NA	NA	NA	NA	NA	NA	NA	NA	NA	NA	0	NA	NA	NA	NA	0	N	0.965879	-0.0960614	0.314639	0.760132	0.999455	10k	Pth2r	none	.	-1	none	.
chr1	66150000	66155000	chr1	66745000	66750000	NA	NA	NA	NA	NA	NA	NA	NA	NA	NA	NA	0	NA	NA	NA	NA	1	N	0.480039	0.193856	0.348684	0.578235	0.997584	5k	-1	gained	.	Rpe	lost	none
chr1	66790000	66795000	chr1	66820000	66825000	N	2.92303	0.59155	0.407463	0.14656	0.409763	5k	-1	.	.	.	0	-1	.	.	.	0	N	2.90422	-0.216168	0.554096	0.696443	0.982912	5k	-1	.	.	-1	.	.
chr1	66800000	66810000	chr1	66850000	66860000	N	9.36523	0.172202	0.120236	0.152086	0.344807	10k	-1	.	.	.	0	Kansl1l	none	.	.	0	N	7.65109	-0.147914	0.133387	0.267467	0.883996	10k	-1	.	.	Kansl1l	none	.
chr1	66150000	66160000	chr1	66880000	66890000	N	0.824149	-0.0406402	0.298392	0.891665	0.951166	10k	-1	none	.	.	0	-1	none	.	.	0	NA	NA	NA	NA	NA	NA	NA	NA	NA	NA	NA	NA	NA
chr1	66860000	66865000	chr1	66905000	66910000	WT_GM	2.23319	-0.522178	0.17196	0.00239249	0.0363194	5k	Kansl1l	none	gained	.	2	Acadl	.	gained	.	1	NA	NA	NA	NA	NA	NA	NA	NA	NA	NA	NA	NA	NA
chr1	66860000	66865000	chr1	66910000	66915000	WT_GM	2.09572	-0.578469	0.182449	0.0015214	0.0278044	5k	Kansl1l	none	gained	.	2	Acadl	.	gained	.	0	NA	NA	NA	NA	NA	NA	NA	NA	NA	NA	NA	NA	NA
chr1	64590000	64595000	chr1	66925000	66930000	NA	NA	NA	NA	NA	NA	NA	NA	NA	NA	NA	0	NA	NA	NA	NA	0	N	0.0711179	0.205676	2.54397	0.935563	0.997584	5k	-1	none	.	-1	lost	.
chr1	66910000	66915000	chr1	66940000	66945000	N	4.76291	0.217504	0.154321	0.15871	0.42743	5k	Acadl	.	gained	.	0	-1	none	gained	.	0	N	3.99841	-0.384777	0.395305	0.33037	0.902414	5k	Acadl	.	none	-1	lost	lost
chr1	66940000	66945000	chr1	66980000	66985000	N	3.2074	0.0396924	0.28048	0.887462	0.960442	5k	-1	none	gained	.	0	Myl1	.	gained	.	0	N	2.64976	-0.269918	0.411698	0.512067	0.951652	5k	-1	lost	lost	Myl1	.	lost
chr1	66945000	66950000	chr1	66980000	66985000	N	3.56072	-0.14433	0.256826	0.574132	0.81288	5k	-1	.	none	.	0	Myl1	.	gained	.	0	N	3.03519	0.0692336	0.388314	0.858493	0.992798	5k	-1	.	none	Myl1	.	lost
chr1	66910000	66915000	chr1	66985000	66990000	N	1.42356	0.385312	0.248831	0.121505	0.370893	5k	Acadl	.	gained	.	0	Myl1	none	gained	none	1	N	1.10794	-0.331617	0.28528	0.245062	0.84373	5k	Acadl	.	none	Myl1	none	lost
chr1	66945000	66950000	chr1	66985000	66990000	N	2.82946	-0.156743	0.24843	0.528081	0.785407	5k	-1	.	none	.	0	Myl1	none	gained	none	1	NA	NA	NA	NA	NA	NA	NA	NA	NA	NA	NA	NA	NA
chr1	66990000	67000000	chr1	67030000	67040000	WT_DM	10.4464	0.557035	0.16237	0.000602134	0.00843168	10k	Myl1	.	gained	gained	2	-1	gained	gained	gained	2	N	2.29769	-0.430275	0.246224	0.0805524	0.631558	5k	Myl1	.	lost	-1	lost	lost
chr1	66940000	66945000	chr1	67035000	67040000	N	2.11848	0.427548	0.366553	0.243452	0.535356	5k	-1	none	gained	.	0	-1	none	gained	.	0	N	1.76549	-0.33156	0.473648	0.483919	0.946872	5k	-1	lost	lost	-1	lost	lost
chr1	68150000	68160000	chr1	69160000	69170000	NA	NA	NA	NA	NA	NA	NA	NA	NA	NA	NA	0	NA	NA	NA	NA	0	N	0.614005	0.822701	0.316323	0.00929988	0.462429	10k	-1	none	.	-1	lost	.
chr1	67220000	67230000	chr1	69170000	69180000	N	0.845762	0.508793	0.279894	0.069094	0.255075	10k	-1	none	.	.	0	-1	.	.	.	0	N	0.64296	-0.0917987	0.304705	0.763208	0.999455	10k	-1	none	.	-1	.	.
chr1	67220000	67230000	chr1	69180000	69190000	N	0.884629	0.0929441	0.289978	0.748573	0.87873	10k	-1	none	.	.	0	-1	none	.	.	0	NA	NA	NA	NA	NA	NA	NA	NA	NA	NA	NA	NA	NA
chr1	67680000	67690000	chr1	69180000	69190000	N	0.698267	0.551395	0.309498	0.0748186	0.266154	10k	-1	none	.	.	0	-1	none	.	.	0	N	0.329124	-0.0947346	0.632714	0.88098	0.997584	5k	-1	.	.	-1	none	.
chr1	69280000	69290000	chr1	69730000	69740000	N	2.1965	0.002674	0.195062	0.989063	0.995651	10k	-1	none	none	.	0	Ikzf2	none	none	.	1	NA	NA	NA	NA	NA	NA	NA	NA	NA	NA	NA	NA	NA
chr1	69290000	69300000	chr1	69730000	69740000	N	2.51095	0.329629	0.210915	0.118087	0.337968	10k	-1	.	.	.	1	Ikzf2	none	none	.	1	N	2.14177	0.156455	0.217692	0.472325	0.981004	10k	-1	.	.	Ikzf2	lost	none
chr1	69370000	69380000	chr1	69730000	69740000	N	3.2955	0.217783	0.170472	0.201415	0.446814	10k	-1	none	.	.	0	Ikzf2	none	none	.	1	NA	NA	NA	NA	NA	NA	NA	NA	NA	NA	NA	NA	NA
chr1	69380000	69390000	chr1	69740000	69750000	WT_DM	3.26857	0.492522	0.178149	0.00569824	0.0649032	10k	-1	.	.	.	0	-1	.	.	.	0	N	0.768494	-0.153	0.607765	0.801241	0.997584	5k	-1	.	.	-1	.	.
chr1	69290000	69300000	chr1	69820000	69830000	NA	NA	NA	NA	NA	NA	NA	NA	NA	NA	NA	1	NA	NA	NA	NA	0	N	1.39033	0.0279324	0.26156	0.914954	0.999455	10k	-1	.	.	-1	none	.
chr1	69290000	69300000	chr1	69830000	69840000	N	1.2932	0.085789	0.271805	0.752285	0.881022	10k	-1	.	.	.	1	-1	none	.	.	0	N	1.1632	-0.070197	0.297571	0.81351	0.999455	10k	-1	.	.	-1	none	none
chr1	69830000	69840000	chr1	70310000	70320000	NA	NA	NA	NA	NA	NA	NA	NA	NA	NA	NA	0	NA	NA	NA	NA	0	N	0.636172	-0.0964005	0.288927	0.738644	0.999455	10k	-1	none	none	-1	none	.
chr1	70960000	70970000	chr1	71050000	71060000	WT_GM	3.42296	-0.611084	0.139442	1.17e-05	0.000457878	10k	-1	.	lost	lost	1	-1	.	lost	.	0	NA	NA	NA	NA	NA	NA	NA	NA	NA	NA	NA	NA	NA
chr1	69830000	69840000	chr1	71140000	71150000	N	0.543961	0.140512	0.326788	0.66721	0.831297	10k	-1	none	.	.	0	Bard1	.	none	none	1	NA	NA	NA	NA	NA	NA	NA	NA	NA	NA	NA	NA	NA
chr1	71090000	71100000	chr1	71140000	71150000	NA	NA	NA	NA	NA	NA	NA	NA	NA	NA	NA	0	NA	NA	NA	NA	1	N	6.96412	0.20636	0.127841	0.106484	0.665472	10k	-1	none	.	Bard1	.	none
chr1	70960000	70965000	chr1	71145000	71150000	N	0.626913	-0.32208	0.272166	0.236652	0.689941	5k	-1	.	lost	lost	1	Bard1	.	none	none	1	NA	NA	NA	NA	NA	NA	NA	NA	NA	NA	NA	NA	NA
chr1	71050000	71055000	chr1	71145000	71150000	N	0.948214	-0.408502	0.813282	0.615465	0.836766	5k	-1	.	lost	.	0	Bard1	.	none	none	1	NA	NA	NA	NA	NA	NA	NA	NA	NA	NA	NA	NA	NA
chr1	71335000	71340000	chr1	71550000	71555000	N	1.0975	0.757421	0.242024	0.00175086	0.104708	5k	-1	none	.	.	0	-1	none	.	.	0	N	0.836818	-0.451256	0.257657	0.0798808	0.961999	5k	-1	none	.	-1	none	.
chr1	69830000	69840000	chr1	71550000	71560000	NA	NA	NA	NA	NA	NA	NA	NA	NA	NA	NA	0	NA	NA	NA	NA	0	N	0.611455	0.272365	0.309194	0.378378	0.975647	10k	-1	none	none	-1	none	.
chr1	69830000	69840000	chr1	71570000	71580000	N	0.852636	-0.156993	0.309528	0.612013	0.797293	10k	-1	none	.	.	0	-1	none	.	.	0	NA	NA	NA	NA	NA	NA	NA	NA	NA	NA	NA	NA	NA
chr1	71145000	71150000	chr1	71600000	71605000	N	0.287653	-0.730626	0.419173	0.0813303	NA	5k	Bard1	.	none	none	1	Atic	.	none	.	0	NA	NA	NA	NA	NA	NA	NA	NA	NA	NA	NA	NA	NA
chr1	71695000	71700000	chr1	71930000	71935000	NA	NA	NA	NA	NA	NA	NA	NA	NA	NA	NA	0	NA	NA	NA	NA	1	N	0.890935	0.49757	0.263964	0.0594304	0.936093	5k	Fn1	lost	gained	Gm8883	lost	none
chr1	71810000	71820000	chr1	71930000	71940000	NA	NA	NA	NA	NA	NA	NA	NA	NA	NA	NA	1	NA	NA	NA	NA	1	N	5.05366	0.114081	0.140923	0.418215	0.959485	10k	-1	none	none	Gm8883	lost	none
chr1	71960000	71970000	chr1	72040000	72050000	NA	NA	NA	NA	NA	NA	NA	NA	NA	NA	NA	0	NA	NA	NA	NA	1	N	6.9019	0.229645	0.127613	0.0719318	0.58082	10k	-1	.	gained	4933417E11Rik	.	none
chr1	71620000	71630000	chr1	72160000	72170000	N	5.10903	0.16295	0.137308	0.235326	0.483072	10k	-1	none	.	.	0	-1	.	none	.	0	N	4.01206	-0.319893	0.155786	0.0400324	0.684836	10k	-1	none	.	-1	.	none
chr1	71630000	71640000	chr1	72160000	72170000	N	5.72003	0.0997079	0.138683	0.472163	0.697011	10k	-1	none	.	.	0	-1	.	none	.	0	NA	NA	NA	NA	NA	NA	NA	NA	NA	NA	NA	NA	NA
chr1	71690000	71700000	chr1	72160000	72170000	N	4.99635	0.141545	0.1452	0.329645	0.578988	10k	Fn1	none	none	.	0	-1	.	none	.	0	N	0.932519	0.207614	0.251045	0.408237	0.997584	5k	Fn1	lost	gained	-1	.	none
chr1	71335000	71340000	chr1	72165000	72170000	N	0.491824	0.464105	0.424377	0.274124	NA	5k	-1	none	.	.	0	-1	.	none	.	0	N	0.476686	-0.52896	0.44653	0.236175	0.997584	5k	-1	none	.	-1	.	none
chr1	71550000	71555000	chr1	72165000	72170000	N	0.641965	0.204254	0.30448	0.50233	0.867428	5k	-1	none	.	.	0	-1	.	none	.	0	N	0.537835	-0.292535	0.356128	0.4114	0.997584	5k	-1	none	.	-1	.	none
chr1	71930000	71935000	chr1	72165000	72170000	N	0.852691	0.420962	0.271326	0.120783	0.55077	5k	Gm8883	none	gained	lost	1	-1	.	none	.	0	N	0.726669	0.129577	0.291275	0.65642	0.997584	5k	Gm8883	lost	none	-1	.	none
chr1	71935000	71940000	chr1	72165000	72170000	N	0.870311	0.429793	0.278376	0.122604	0.553843	5k	Gm8883	.	gained	.	0	-1	.	none	.	0	N	0.762962	0.0232222	0.289196	0.935999	0.997584	5k	Gm8883	.	none	-1	.	none
chr1	69830000	69840000	chr1	72180000	72190000	N	0.675794	0.0545206	0.28998	0.850865	0.931781	10k	-1	none	.	.	0	-1	none	.	.	0	N	0.500648	-0.109918	0.330725	0.739622	0.999455	10k	-1	none	none	-1	none	.
chr1	69830000	69840000	chr1	72190000	72200000	N	0.595739	0.214863	0.288611	0.456592	0.684545	10k	-1	none	.	.	0	-1	none	.	.	0	N	0.439023	-0.124115	0.335387	0.711333	0.999455	10k	-1	none	none	-1	none	.
chr1	72230000	72235000	chr1	72265000	72270000	NA	NA	NA	NA	NA	NA	NA	NA	NA	NA	NA	1	NA	NA	NA	NA	0	N	5.33837	0.108473	0.150467	0.470966	0.946533	5k	-1	none	none	-1	lost	.
chr1	72300000	72305000	chr1	72350000	72355000	N	3.59236	-0.0415405	0.16161	0.797147	0.923938	5k	-1	none	none	.	1	Xrcc5	none	gained	.	0	N	3.1347	-0.0125206	0.167316	0.940348	0.995086	5k	-1	none	none	Xrcc5	lost	lost
chr1	72355000	72360000	chr1	72625000	72630000	N	2.12906	-0.165268	0.188799	0.381376	0.79951	5k	Xrcc5	.	gained	lost	1	Smarcal1	.	none	.	0	NA	NA	NA	NA	NA	NA	NA	NA	NA	NA	NA	NA	NA
chr1	72350000	72360000	chr1	72630000	72640000	NA	NA	NA	NA	NA	NA	NA	NA	NA	NA	NA	1	NA	NA	NA	NA	2	N	3.82833	-0.210403	0.16667	0.206807	0.90825	10k	Xrcc5	lost	lost	Smarcal1	.	lost
chr1	72355000	72360000	chr1	72640000	72645000	N	2.10106	0.0727308	0.186094	0.695925	0.931784	5k	Xrcc5	.	gained	lost	1	-1	none	gained	none	1	N	1.38856	0.0618443	0.231475	0.789334	0.997584	5k	Xrcc5	.	lost	-1	none	lost
chr1	72355000	72360000	chr1	72755000	72760000	N	1.26809	-0.144311	0.246797	0.558724	0.891367	5k	Xrcc5	.	gained	lost	1	Rpl37a	none	none	.	0	N	2.11671	-0.431538	0.206007	0.0361906	0.677911	10k	Xrcc5	lost	lost	Rpl37a	none	none
chr1	72635000	72640000	chr1	72755000	72760000	N	2.19205	-0.151326	0.19865	0.446196	0.723866	5k	-1	.	gained	none	2	Rpl37a	none	none	.	0	N	3.70433	-0.140094	0.172242	0.416016	0.959485	10k	Smarcal1	.	lost	Rpl37a	none	none
chr1	72355000	72360000	chr1	72900000	72905000	N	0.869712	0.371429	0.272373	0.17267	0.622696	5k	Xrcc5	.	gained	lost	1	-1	none	.	.	0	N	0.529777	-0.611244	0.35008	0.0808082	0.964673	5k	Xrcc5	.	lost	-1	none	.
chr1	72360000	72365000	chr1	72900000	72905000	N	0.77544	0.538071	0.285709	0.0596616	0.432411	5k	-1	none	.	.	0	-1	none	.	.	0	N	0.479382	-0.573733	0.341039	0.0925087	0.968274	5k	-1	none	.	-1	none	.
chr1	72765000	72770000	chr1	72900000	72905000	N	6.13303	0.043491	0.177741	0.806698	0.927707	5k	-1	none	none	.	0	-1	none	.	.	0	N	4.52409	-0.176238	0.198936	0.375668	0.915512	5k	-1	none	lost	-1	none	.
chr1	72640000	72650000	chr1	72900000	72910000	WT_DM	2.62056	0.557183	0.179032	0.00185701	0.0353073	10k	-1	none	gained	none	3	-1	none	.	.	0	N	1.87985	-0.463091	0.207244	0.025449	0.607793	10k	-1	none	lost	-1	none	.
chr1	72650000	72660000	chr1	72900000	72910000	WT_DM	2.66739	0.553842	0.195674	0.00464854	0.0579447	10k	-1	none	none	lost	2	-1	none	.	.	0	N	2.01829	-0.383083	0.219881	0.0814689	0.773509	10k	-1	none	lost	-1	none	.
chr1	72955000	72960000	chr1	72980000	72985000	N	9.84701	0.154283	0.105481	0.143559	0.405078	5k	-1	.	.	.	0	-1	.	gained	.	0	N	7.30247	-0.161013	0.117168	0.169379	0.78476	5k	-1	.	.	-1	.	lost
chr1	72925000	72930000	chr1	72995000	73000000	N	5.76283	0.141156	0.169734	0.405617	0.692099	5k	-1	none	none	.	0	-1	.	none	lost	2	N	4.12452	-0.0884891	0.176522	0.616167	0.974856	5k	-1	none	lost	-1	.	lost
chr1	72930000	72935000	chr1	72995000	73000000	N	5.5977	-0.0878218	0.167918	0.600972	0.829373	5k	-1	.	none	.	0	-1	.	none	lost	2	N	4.02485	-0.01935	0.177116	0.913004	0.995086	5k	-1	.	lost	-1	.	lost
chr1	72840000	72850000	chr1	73010000	73020000	WT_GM	1.95575	-0.714755	0.258251	0.0056457	0.0645306	10k	-1	.	lost	lost	1	-1	none	none	lost	3	NA	NA	NA	NA	NA	NA	NA	NA	NA	NA	NA	NA	NA
chr1	72920000	72925000	chr1	73080000	73085000	N	2.73501	-0.279979	0.226981	0.217391	0.671517	5k	Igfbp5	none	none	.	0	-1	.	lost	.	0	N	1.82897	-0.0416927	0.265308	0.875128	0.997584	5k	Igfbp5	lost	lost	-1	.	lost
chr1	72995000	73000000	chr1	73080000	73085000	N	3.67911	-0.146838	0.184079	0.425051	0.70773	5k	-1	.	none	lost	2	-1	.	lost	.	0	N	2.57031	0.118147	0.202763	0.560105	0.960243	5k	-1	.	lost	-1	.	lost
chr1	73010000	73020000	chr1	73080000	73090000	WT_GM	17.722	-0.295484	0.0902346	0.00105804	0.0124508	10k	-1	none	none	lost	3	-1	.	lost	lost	2	N	3.01472	0.23092	0.160168	0.149376	0.757778	5k	-1	lost	lost	-1	.	lost
chr1	72925000	72930000	chr1	73085000	73090000	N	3.05305	-0.223513	0.179404	0.212815	0.668706	5k	-1	none	none	.	0	-1	.	lost	lost	2	NA	NA	NA	NA	NA	NA	NA	NA	NA	NA	NA	NA	NA
chr1	72930000	72935000	chr1	73085000	73090000	N	2.80603	-0.214327	0.187736	0.253605	0.704135	5k	-1	.	none	.	0	-1	.	lost	lost	2	N	1.8799	0.157061	0.203956	0.441257	0.997584	5k	-1	.	lost	-1	.	lost
chr1	73145000	73150000	chr1	73195000	73200000	N	4.07633	0.235106	0.186297	0.20695	0.490033	5k	-1	.	.	.	0	-1	.	.	.	0	N	3.1358	-0.335839	0.214926	0.118152	0.706856	5k	-1	.	.	-1	.	none
chr1	72995000	73000000	chr1	73280000	73285000	N	1.78999	-0.411988	0.226521	0.0689482	0.455537	5k	-1	.	none	lost	2	-1	.	none	.	1	N	1.32415	-0.185848	0.2681	0.488182	0.997584	5k	-1	.	lost	-1	.	lost
chr1	73010000	73015000	chr1	73280000	73285000	N	1.61661	-0.219548	0.19457	0.25916	0.709021	5k	-1	none	none	none	1	-1	.	none	.	1	NA	NA	NA	NA	NA	NA	NA	NA	NA	NA	NA	NA	NA
chr1	72920000	72930000	chr1	73280000	73290000	N	4.55711	0.132882	0.165454	0.421897	0.658075	10k	Igfbp5	none	none	.	0	-1	none	none	none	2	N	3.32062	-0.0647075	0.179269	0.718135	0.999455	10k	Igfbp5	lost	lost	-1	.	lost
chr1	73100000	73110000	chr1	73280000	73290000	N	6.09066	-0.216486	0.123704	0.0801134	0.275031	10k	-1	.	lost	gained	1	-1	none	none	none	2	NA	NA	NA	NA	NA	NA	NA	NA	NA	NA	NA	NA	NA
chr1	73010000	73020000	chr1	73290000	73300000	NA	NA	NA	NA	NA	NA	NA	NA	NA	NA	NA	3	NA	NA	NA	NA	0	N	4.02988	-0.115416	0.150786	0.444015	0.981004	10k	-1	lost	lost	-1	none	.
chr1	72910000	72920000	chr1	73310000	73320000	NA	NA	NA	NA	NA	NA	NA	NA	NA	NA	NA	1	NA	NA	NA	NA	2	N	3.64242	0.000293586	0.205792	0.998862	0.9998	10k	Igfbp5	none	lost	-1	.	lost
chr1	73350000	73360000	chr1	73400000	73410000	WT_DM	7.90463	0.312118	0.125505	0.0128864	0.0690616	10k	-1	none	gained	gained	1	-1	gained	gained	.	2	N	6.6166	-0.277549	0.134144	0.038543	0.440011	10k	-1	none	lost	-1	lost	lost
chr1	72920000	72925000	chr1	73405000	73410000	N	1.29775	0.175476	0.251104	0.484665	0.861068	5k	Igfbp5	none	none	.	0	-1	gained	gained	.	1	N	0.95862	-0.478366	0.31118	0.124229	0.997584	5k	Igfbp5	lost	lost	-1	lost	lost
chr1	72995000	73000000	chr1	73405000	73410000	N	0.796256	0.87391	0.320855	0.00645567	0.178029	5k	-1	.	none	lost	2	-1	gained	gained	.	1	N	0.671819	-0.697218	0.344631	0.0430642	0.892472	5k	-1	.	lost	-1	lost	lost
chr1	72910000	72920000	chr1	73500000	73510000	N	2.26537	-0.120068	0.180509	0.505948	0.724074	10k	Igfbp5	none	none	.	1	-1	.	.	.	0	N	1.85393	-0.116681	0.207968	0.574761	0.991425	10k	Igfbp5	none	lost	-1	.	.
chr1	72910000	72915000	chr1	73655000	73660000	N	1.32212	-0.195837	0.2543	0.441241	0.836479	5k	-1	none	.	.	0	-1	.	.	.	0	NA	NA	NA	NA	NA	NA	NA	NA	NA	NA	NA	NA	NA
chr1	72915000	72920000	chr1	73665000	73670000	N	1.68574	-0.0123367	0.23045	0.957307	0.9929	5k	Igfbp5	.	none	.	1	-1	none	.	.	1	N	1.46961	-0.00193204	0.240358	0.993587	0.999505	5k	Igfbp5	.	lost	-1	lost	.
chr1	72915000	72920000	chr1	73670000	73675000	NA	NA	NA	NA	NA	NA	NA	NA	NA	NA	NA	1	NA	NA	NA	NA	0	N	1.36829	0.000776227	0.266103	0.997673	0.999505	5k	Igfbp5	.	lost	-1	.	.
chr1	72910000	72920000	chr1	73720000	73730000	WT_GM	2.23602	-0.612299	0.171704	0.000362455	0.0140191	10k	Igfbp5	none	none	.	1	-1	.	lost	.	0	NA	NA	NA	NA	NA	NA	NA	NA	NA	NA	NA	NA	NA
chr1	73670000	73680000	chr1	73860000	73870000	N	5.14772	0.309163	0.128986	0.0165359	0.118071	10k	-1	.	.	.	0	-1	.	.	.	1	NA	NA	NA	NA	NA	NA	NA	NA	NA	NA	NA	NA	NA
chr1	72765000	72770000	chr1	73870000	73875000	N	1.36142	0.0140188	0.223636	0.950017	0.991897	5k	-1	none	none	.	0	-1	none	none	none	1	N	1.20879	0.158834	0.246514	0.519369	0.997584	5k	-1	none	lost	-1	none	lost
chr1	72915000	72920000	chr1	73870000	73875000	N	3.92416	0.056722	0.179459	0.751948	0.946038	5k	Igfbp5	.	none	.	1	-1	none	none	none	1	N	3.17195	0.117286	0.174646	0.501864	0.997584	5k	Igfbp5	.	lost	-1	none	lost
chr1	72995000	73000000	chr1	73870000	73875000	N	1.08019	0.0783011	0.247369	0.751597	0.946038	5k	-1	.	none	lost	2	-1	none	none	none	1	N	0.94161	-0.118681	0.268361	0.658312	0.997584	5k	-1	.	lost	-1	none	lost
chr1	73280000	73285000	chr1	73870000	73875000	N	1.11161	0.573912	0.242403	0.0179042	0.274304	5k	-1	.	none	.	1	-1	none	none	none	1	N	0.919327	-0.691123	0.278977	0.0132362	0.677911	5k	-1	.	lost	-1	none	lost
chr1	73315000	73320000	chr1	73870000	73875000	N	1.02323	-0.35868	0.291113	0.217911	0.671831	5k	-1	.	none	.	2	-1	none	none	none	1	NA	NA	NA	NA	NA	NA	NA	NA	NA	NA	NA	NA	NA
chr1	73405000	73410000	chr1	73870000	73875000	N	1.03407	0.318585	0.253605	0.209034	0.665131	5k	-1	gained	gained	.	1	-1	none	none	none	1	N	0.792096	-0.369871	0.30684	0.22804	0.997584	5k	-1	lost	lost	-1	none	lost
chr1	73665000	73670000	chr1	73870000	73875000	N	1.71	0.462684	0.221541	0.0367541	0.361008	5k	-1	none	.	.	1	-1	none	none	none	1	N	1.37593	-0.142708	0.249102	0.56672	0.997584	5k	-1	lost	.	-1	none	lost
chr1	73670000	73675000	chr1	73870000	73875000	N	1.69089	0.332904	0.218833	0.128192	0.560075	5k	-1	.	.	.	0	-1	none	none	none	1	N	1.27132	-0.0558413	0.253153	0.825417	0.997584	5k	-1	.	.	-1	none	lost
chr1	73815000	73820000	chr1	73870000	73875000	N	3.12997	0.256647	0.339369	0.449501	0.726213	5k	-1	.	.	gained	1	-1	none	none	none	1	N	2.66868	-0.0348754	0.436074	0.936256	0.995086	5k	-1	.	.	-1	none	lost
chr1	73080000	73090000	chr1	73870000	73880000	N	2.58158	-0.100774	0.160537	0.530182	0.74188	10k	-1	.	lost	lost	2	-1	none	none	none	1	NA	NA	NA	NA	NA	NA	NA	NA	NA	NA	NA	NA	NA
chr1	73320000	73330000	chr1	73870000	73880000	NA	NA	NA	NA	NA	NA	NA	NA	NA	NA	NA	0	NA	NA	NA	NA	1	N	1.98997	0.256422	0.25797	0.320223	0.956102	10k	-1	lost	.	-1	none	lost
chr1	73960000	73965000	chr1	74005000	74010000	N	15.8261	0.249762	0.162943	0.125322	0.377633	5k	-1	.	gained	gained	1	-1	none	gained	.	1	N	12.5853	-0.091274	0.164377	0.578708	0.965612	5k	-1	.	lost	-1	none	lost
chr1	73970000	73975000	chr1	74005000	74010000	N	23.2907	0.109182	0.135112	0.419042	0.703636	5k	-1	none	.	.	0	-1	none	gained	.	1	N	18.885	-0.00349984	0.143789	0.980581	0.998681	5k	-1	none	.	-1	none	lost
chr1	73960000	73965000	chr1	74020000	74025000	NA	NA	NA	NA	NA	NA	NA	NA	NA	NA	NA	1	NA	NA	NA	NA	0	N	13.2215	0.228151	0.191294	0.232999	0.835207	5k	-1	.	lost	-1	.	.
chr1	73950000	73955000	chr1	74025000	74030000	N	6.5739	0.0748193	0.135756	0.581545	0.817152	5k	-1	none	.	.	0	-1	.	.	.	0	NA	NA	NA	NA	NA	NA	NA	NA	NA	NA	NA	NA	NA
chr1	73945000	73950000	chr1	74035000	74040000	N	4.69471	0.272761	0.175251	0.119612	0.36747	5k	-1	none	.	.	0	-1	.	.	.	0	N	3.98427	-0.382623	0.172167	0.0262562	0.408866	5k	-1	none	.	-1	.	.
chr1	73945000	73950000	chr1	74040000	74045000	N	4.00822	0.246817	0.213008	0.246569	0.539185	5k	-1	none	.	.	0	-1	none	none	.	0	N	3.40174	-0.403246	0.206084	0.0503815	0.535595	5k	-1	none	.	-1	none	none
chr1	73960000	73965000	chr1	74040000	74045000	N	9.45013	-0.0425015	0.228304	0.852318	0.94564	5k	-1	.	gained	gained	1	-1	none	none	.	0	N	7.70151	0.160728	0.225079	0.475167	0.946533	5k	-1	.	lost	-1	none	none
chr1	74045000	74050000	chr1	74070000	74075000	WT_GM	21.0991	-0.397775	0.124095	0.00134868	0.0260871	5k	-1	none	none	lost	2	-1	.	lost	.	0	N	16.2729	0.12712	0.120909	0.293089	0.877437	5k	-1	lost	none	-1	.	none
chr1	74045000	74050000	chr1	74080000	74085000	N	16.9986	-0.0143943	0.104788	0.890742	0.961369	5k	-1	none	none	lost	2	-1	none	none	.	0	N	13.5387	-0.125153	0.10027	0.211973	0.82017	5k	-1	lost	none	-1	lost	none
chr1	74045000	74050000	chr1	74110000	74115000	NA	NA	NA	NA	NA	NA	NA	NA	NA	NA	NA	2	NA	NA	NA	NA	0	N	9.8709	-0.272042	0.156765	0.0826795	0.637936	5k	-1	lost	none	-1	.	lost
chr1	74040000	74045000	chr1	74115000	74120000	N	10.4459	-0.00595827	0.118035	0.959741	0.985234	5k	-1	none	none	.	0	-1	.	none	.	0	N	8.34181	-0.273591	0.127615	0.0320431	0.446556	5k	-1	none	none	-1	.	none
chr1	74045000	74050000	chr1	74115000	74120000	N	11.3027	0.00238511	0.134598	0.985862	0.994562	5k	-1	none	none	lost	2	-1	.	none	.	0	NA	NA	NA	NA	NA	NA	NA	NA	NA	NA	NA	NA	NA
chr1	74075000	74080000	chr1	74115000	74120000	N	14.9996	-0.198338	0.0838842	0.0180583	0.126546	5k	-1	.	lost	lost	1	-1	.	none	.	0	NA	NA	NA	NA	NA	NA	NA	NA	NA	NA	NA	NA	NA
chr1	73945000	73950000	chr1	74120000	74125000	N	2.91875	0.208118	0.350307	0.552445	0.888404	5k	-1	none	.	.	0	-1	none	.	.	0	N	2.31419	-0.0472444	0.382832	0.901784	0.997584	5k	-1	none	.	-1	none	.
chr1	74040000	74045000	chr1	74120000	74125000	NA	NA	NA	NA	NA	NA	NA	NA	NA	NA	NA	0	NA	NA	NA	NA	0	N	8.58755	-0.171873	0.103916	0.0981367	0.667472	5k	-1	none	none	-1	none	.
chr1	74045000	74050000	chr1	74120000	74125000	N	11.1822	0.0548495	0.11745	0.640498	0.851523	5k	-1	none	none	lost	2	-1	none	.	.	0	N	8.76888	-0.114148	0.113613	0.315035	0.890865	5k	-1	lost	none	-1	none	.
chr1	73945000	73950000	chr1	74125000	74130000	NA	NA	NA	NA	NA	NA	NA	NA	NA	NA	NA	0	NA	NA	NA	NA	0	N	2.48158	0.0150914	0.427282	0.971825	0.997586	5k	-1	none	.	-1	none	.
chr1	73950000	73955000	chr1	74130000	74135000	N	3.37722	-0.0952471	0.40493	0.814039	0.960213	5k	-1	none	.	.	0	-1	.	.	.	0	NA	NA	NA	NA	NA	NA	NA	NA	NA	NA	NA	NA	NA
chr1	73945000	73950000	chr1	74170000	74175000	N	2.28473	0.319002	0.335275	0.34137	0.775636	5k	-1	none	.	.	0	Tns1	none	.	.	1	NA	NA	NA	NA	NA	NA	NA	NA	NA	NA	NA	NA	NA
chr1	73960000	73965000	chr1	74170000	74175000	N	3.5897	-0.127748	0.173371	0.461216	0.847181	5k	-1	.	gained	gained	1	Tns1	none	.	.	1	NA	NA	NA	NA	NA	NA	NA	NA	NA	NA	NA	NA	NA
chr1	74035000	74040000	chr1	74170000	74175000	NA	NA	NA	NA	NA	NA	NA	NA	NA	NA	NA	0	NA	NA	NA	NA	1	N	3.21362	-0.104176	0.146772	0.477842	0.946533	5k	-1	.	.	Tns1	none	.
chr1	74125000	74130000	chr1	74170000	74175000	N	8.64142	0.076483	0.112866	0.497997	0.764561	5k	-1	none	.	.	0	Tns1	none	.	.	1	NA	NA	NA	NA	NA	NA	NA	NA	NA	NA	NA	NA	NA
chr1	74130000	74135000	chr1	74170000	74175000	NA	NA	NA	NA	NA	NA	NA	NA	NA	NA	NA	0	NA	NA	NA	NA	1	N	8.68168	0.037116	0.109189	0.733914	0.985149	5k	-1	.	none	Tns1	none	.
chr1	74040000	74050000	chr1	74170000	74180000	WT_DM	14.2226	0.310889	0.126206	0.0137643	0.0720981	10k	-1	none	none	lost	2	Tns1	none	.	.	1	N	3.31476	-0.118153	0.143022	0.408738	0.927233	5k	-1	none	none	Tns1	none	.
chr1	73950000	73955000	chr1	74175000	74180000	NA	NA	NA	NA	NA	NA	NA	NA	NA	NA	NA	0	NA	NA	NA	NA	0	N	1.52495	0.0646519	0.440804	0.883394	0.997584	5k	-1	none	.	Rufy4	none	.
chr1	74155000	74160000	chr1	74205000	74210000	N	5.57254	0.109941	0.156627	0.482725	0.753441	5k	-1	.	.	.	0	-1	.	.	.	0	N	4.28264	0.152719	0.167037	0.360568	0.912234	5k	-1	.	.	-1	.	.
chr1	73945000	73950000	chr1	74240000	74245000	N	1.31241	-0.0187496	0.429119	0.965149	0.99431	5k	-1	none	.	.	0	Cxcr1	none	.	.	0	N	0.865722	0.0848271	0.268154	0.751746	0.997584	5k	-1	none	.	Cxcr1	none	.
chr1	74030000	74040000	chr1	74240000	74250000	N	4.97813	-0.159814	0.154977	0.302441	0.552872	10k	-1	none	.	.	0	Cxcr1	none	.	.	0	N	3.68918	0.0582379	0.159551	0.715103	0.999455	10k	-1	none	.	Cxcr1	none	.
chr1	74250000	74255000	chr1	74325000	74330000	N	4.56255	0.211663	0.141725	0.135312	0.392737	5k	Mir1928	none	gained	.	0	Gpbar1	none	none	.	0	N	3.35203	-0.134741	0.161619	0.404454	0.925678	5k	Mir1928	none	lost	Gpbar1	none	none
chr1	74285000	74290000	chr1	74325000	74330000	NA	NA	NA	NA	NA	NA	NA	NA	NA	NA	NA	0	NA	NA	NA	NA	0	N	5.91505	0.28099	0.118227	0.0174684	0.351795	5k	Arpc2	.	none	Gpbar1	none	none
chr1	74250000	74255000	chr1	74330000	74335000	N	4.30707	0.108251	0.14725	0.462249	0.737248	5k	Mir1928	none	gained	.	0	Aamp	none	none	.	0	N	3.14051	-0.0511794	0.172067	0.766132	0.986207	5k	Mir1928	none	lost	Aamp	none	none
chr1	74330000	74335000	chr1	74405000	74410000	NA	NA	NA	NA	NA	NA	NA	NA	NA	NA	NA	0	NA	NA	NA	NA	0	N	5.2875	0.0454924	0.156288	0.77099	0.986207	5k	Aamp	none	none	Catip	none	.
chr1	74250000	74255000	chr1	74410000	74415000	N	2.65854	-0.185896	0.180122	0.302045	0.74504	5k	Mir1928	none	gained	.	0	Catip	.	none	.	1	N	2.10096	0.334088	0.182968	0.0678591	0.951387	5k	Mir1928	none	lost	Catip	.	none
chr1	74355000	74360000	chr1	74410000	74415000	WT_DM	12.3928	0.625268	0.125177	5.88e-07	0.000118666	5k	-1	none	.	.	0	Catip	.	none	.	1	N	9.82167	-0.269836	0.127913	0.0348995	0.462187	5k	-1	none	.	Catip	.	none
chr1	74330000	74335000	chr1	74430000	74435000	NA	NA	NA	NA	NA	NA	NA	NA	NA	NA	NA	0	NA	NA	NA	NA	0	N	4.13503	0.114157	0.148784	0.442924	0.938192	5k	Aamp	none	none	-1	lost	none
chr1	74005000	74010000	chr1	74435000	74440000	N	0.683673	0.23521	0.300155	0.433257	0.831599	5k	-1	none	gained	.	1	Ctdsp1	none	none	.	0	N	0.472294	0.0219032	0.332669	0.947505	0.997584	5k	-1	none	lost	Ctdsp1	none	none
chr1	74250000	74255000	chr1	74435000	74440000	N	2.13278	0.327233	0.177277	0.0649086	0.446012	5k	Mir1928	none	gained	.	0	Ctdsp1	none	none	.	0	N	1.62777	-0.0469603	0.197403	0.811966	0.997584	5k	Mir1928	none	lost	Ctdsp1	none	none
chr1	74280000	74285000	chr1	74435000	74440000	N	2.37043	0.0778786	0.181406	0.667701	0.925972	5k	Arpc2	.	none	.	1	Ctdsp1	none	none	.	0	N	1.71417	0.0797833	0.201248	0.691779	0.997584	5k	Arpc2	.	none	Ctdsp1	none	none
chr1	74330000	74335000	chr1	74435000	74440000	N	4.93881	0.130286	0.132374	0.325006	0.61911	5k	Aamp	none	none	.	0	Ctdsp1	none	none	.	0	N	3.62333	-0.0348904	0.146748	0.812069	0.98777	5k	Aamp	none	none	Ctdsp1	none	none
chr1	74340000	74345000	chr1	74435000	74440000	N	6.27713	-0.0134521	0.107424	0.900346	0.964425	5k	-1	.	gained	none	4	Ctdsp1	none	none	.	0	N	17.8792	-0.0812072	0.114234	0.477155	0.970551	10k	Tmbim1	.	lost	Ctdsp1	lost	none
chr1	74360000	74365000	chr1	74435000	74440000	WT_DM	6.79455	0.434471	0.122191	0.000377004	0.0115418	5k	-1	none	gained	.	0	Ctdsp1	none	none	.	0	N	4.98747	-0.24914	0.136942	0.0688649	0.595363	5k	-1	none	lost	Ctdsp1	none	none
chr1	74445000	74450000	chr1	74480000	74485000	N	9.93636	0.107621	0.139809	0.441434	0.720786	5k	-1	none	.	.	0	-1	.	.	.	0	NA	NA	NA	NA	NA	NA	NA	NA	NA	NA	NA	NA	NA
chr1	74250000	74260000	chr1	74490000	74500000	WT_DM	4.69084	0.422782	0.147402	0.00412779	0.054562	10k	Mir1928	none	gained	.	0	-1	none	.	.	0	N	1.13523	0.0560036	0.238338	0.814228	0.997584	5k	Mir1928	none	lost	-1	lost	.
chr1	74330000	74340000	chr1	74490000	74500000	WT_DM	6.90028	0.393419	0.115899	0.000687554	0.0206112	10k	Aamp	none	none	.	0	-1	none	.	.	0	N	5.3994	-0.189656	0.122578	0.121808	0.84246	10k	Aamp	none	none	-1	lost	.
chr1	74355000	74360000	chr1	74495000	74500000	NA	NA	NA	NA	NA	NA	NA	NA	NA	NA	NA	0	NA	NA	NA	NA	0	N	1.84371	-0.0290739	0.224995	0.897183	0.995086	5k	-1	none	.	-1	lost	.
chr1	74455000	74460000	chr1	74495000	74500000	N	6.80958	0.134662	0.135979	0.32202	0.615864	5k	Vil1	.	.	.	0	-1	none	.	.	0	N	5.46811	-0.0235199	0.148246	0.873941	0.993264	5k	Vil1	.	.	-1	lost	.
chr1	74250000	74255000	chr1	74500000	74505000	N	1.27375	0.716584	0.243385	0.00323751	0.13337	5k	Mir1928	none	gained	.	0	-1	none	.	.	0	N	1.05932	-0.309343	0.264392	0.241994	0.997584	5k	Mir1928	none	lost	-1	none	.
chr1	74330000	74335000	chr1	74550000	74555000	NA	NA	NA	NA	NA	NA	NA	NA	NA	NA	NA	0	NA	NA	NA	NA	0	N	0.658017	-0.0692572	0.348529	0.842487	0.997584	5k	Aamp	none	none	Usp37	.	none
chr1	74520000	74525000	chr1	74610000	74615000	N	2.79949	0.0606621	0.180596	0.736946	0.897769	5k	-1	.	.	.	0	-1	.	.	.	0	N	2.3625	-0.406248	0.208418	0.051271	0.537833	5k	-1	.	.	-1	.	.
chr1	74505000	74510000	chr1	74615000	74620000	N	2.31601	0.377537	0.208698	0.0704486	0.27338	5k	-1	none	.	.	0	-1	gained	.	.	0	N	1.93841	-0.10117	0.214433	0.637069	0.979215	5k	-1	none	.	-1	lost	.
chr1	74550000	74555000	chr1	74630000	74635000	N	3.7584	0.340584	0.158263	0.0313967	0.174684	5k	Usp37	.	lost	.	0	Zfp142	none	none	.	0	N	3.23894	-0.0674469	0.174377	0.698914	0.982912	5k	Usp37	.	none	Zfp142	none	none
chr1	74550000	74555000	chr1	74635000	74640000	N	3.30191	0.0737789	0.169668	0.663677	0.863641	5k	Usp37	.	lost	.	0	Zfp142	.	none	.	0	N	2.82508	0.167895	0.178894	0.347979	0.907891	5k	Usp37	.	none	Zfp142	.	none
chr1	74520000	74530000	chr1	74730000	74740000	N	3.35181	-0.0890033	0.170577	0.601825	0.790728	10k	-1	.	.	.	0	-1	none	.	.	0	NA	NA	NA	NA	NA	NA	NA	NA	NA	NA	NA	NA	NA
chr1	74755000	74760000	chr1	74790000	74795000	NA	NA	NA	NA	NA	NA	NA	NA	NA	NA	NA	0	NA	NA	NA	NA	1	N	8.01942	0.42517	0.13768	0.0020144	0.123504	5k	Cyp27a1	lost	none	Prkag3	lost	lost
chr1	74500000	74510000	chr1	74800000	74810000	N	2.97196	-0.124671	0.194404	0.521329	0.735206	10k	-1	none	.	.	0	-1	none	gained	gained	1	N	2.03431	0.316784	0.21776	0.145742	0.863222	10k	-1	none	.	-1	lost	lost
chr1	74750000	74760000	chr1	74800000	74810000	N	25.0308	-0.0288346	0.0921713	0.754405	0.864532	10k	Cyp27a1	none	none	.	0	-1	none	gained	gained	1	N	20.1835	0.0392961	0.0987976	0.69082	0.994001	10k	Cyp27a1	lost	none	-1	lost	lost
chr1	74630000	74635000	chr1	74805000	74810000	N	2.58765	0.0375547	0.197056	0.848856	0.97022	5k	Zfp142	none	none	.	0	-1	none	.	.	1	N	1.78418	-0.0197535	0.238871	0.934094	0.997584	5k	Zfp142	none	none	-1	none	.
chr1	74645000	74650000	chr1	74805000	74810000	N	2.61274	0.0682347	0.188335	0.717124	0.9374	5k	Rnf25	.	none	.	2	-1	none	.	.	1	N	5.48152	0.0344663	0.124136	0.781281	0.999455	10k	Rnf25	none	none	-1	lost	lost
chr1	74770000	74775000	chr1	74805000	74810000	N	11.3847	-0.0484582	0.130643	0.710695	0.887603	5k	-1	none	.	.	0	-1	none	.	.	1	NA	NA	NA	NA	NA	NA	NA	NA	NA	NA	NA	NA	NA
chr1	74825000	74830000	chr1	74850000	74855000	N	17.6908	-0.0294896	0.0935927	0.752698	0.905364	5k	-1	.	.	.	0	-1	none	none	.	0	N	13.1768	0.0882359	0.107646	0.412394	0.928513	5k	-1	.	.	-1	lost	none
chr1	74830000	74835000	chr1	74855000	74860000	N	17.4995	-0.127421	0.101712	0.210289	0.493838	5k	-1	none	.	.	0	-1	none	.	.	1	N	12.972	0.117758	0.115961	0.309869	0.887503	5k	-1	none	.	-1	lost	none
chr1	74860000	74865000	chr1	74900000	74905000	WT_DM	6.37571	0.361913	0.124784	0.00372771	0.0475088	5k	-1	none	none	.	0	Gm16582	.	.	.	0	N	5.14918	-0.278856	0.141032	0.0480133	0.527002	5k	-1	none	none	Gm16582	.	.
chr1	74995000	75000000	chr1	75060000	75065000	WT_DM	6.06163	0.309922	0.118875	0.00913067	0.0830154	5k	Ihh	none	.	.	0	-1	none	.	.	0	N	5.18989	-0.112644	0.123894	0.363246	0.913205	5k	Ihh	lost	.	-1	none	.
chr1	75135000	75140000	chr1	75165000	75170000	NA	NA	NA	NA	NA	NA	NA	NA	NA	NA	NA	0	NA	NA	NA	NA	0	N	9.83473	0.0232177	0.115981	0.841336	0.990907	5k	Cnppd1	lost	none	Zfand2b	.	none
chr1	75135000	75140000	chr1	75210000	75215000	N	5.19529	0.288775	0.140061	0.0392289	0.198705	5k	Cnppd1	none	none	.	0	Glb1l	.	none	none	1	NA	NA	NA	NA	NA	NA	NA	NA	NA	NA	NA	NA	NA
chr1	75135000	75140000	chr1	75240000	75245000	NA	NA	NA	NA	NA	NA	NA	NA	NA	NA	NA	0	NA	NA	NA	NA	1	N	4.13518	0.254535	0.195006	0.191801	0.805656	5k	Cnppd1	lost	none	-1	.	none
chr1	75120000	75130000	chr1	75240000	75250000	N	11.8552	0.0149854	0.102489	0.883752	0.940178	10k	Slc23a3	none	none	.	1	-1	none	none	.	1	N	9.25557	-0.0896405	0.196995	0.649081	0.994001	10k	Slc23a3	none	none	-1	none	none
chr1	74995000	75000000	chr1	75245000	75250000	NA	NA	NA	NA	NA	NA	NA	NA	NA	NA	NA	0	NA	NA	NA	NA	1	N	1.27909	0.149944	0.239551	0.531354	0.997584	5k	Ihh	lost	.	-1	none	none
chr1	75135000	75140000	chr1	75245000	75250000	N	4.69296	0.189404	0.14554	0.193126	0.4732	5k	Cnppd1	none	none	.	0	-1	none	none	.	1	N	3.61228	-0.0129323	0.159507	0.935381	0.995086	5k	Cnppd1	lost	none	-1	none	none
chr1	75140000	75145000	chr1	75245000	75250000	NA	NA	NA	NA	NA	NA	NA	NA	NA	NA	NA	0	NA	NA	NA	NA	1	N	3.74724	-0.0810142	0.169387	0.632452	0.977353	5k	Cnppd1	.	none	-1	none	none
chr1	75175000	75180000	chr1	75245000	75250000	N	5.83946	-0.0225885	0.120388	0.851166	0.945401	5k	Abcb6	none	gained	.	1	-1	none	none	.	1	NA	NA	NA	NA	NA	NA	NA	NA	NA	NA	NA	NA	NA
chr1	75185000	75190000	chr1	75245000	75250000	N	7.53096	0.107675	0.108224	0.319773	0.613479	5k	Atg9a	none	none	.	0	-1	none	none	.	1	N	5.80912	-0.200978	0.114371	0.0788772	0.62844	5k	Atg9a	none	none	-1	none	none
chr1	75205000	75210000	chr1	75245000	75250000	NA	NA	NA	NA	NA	NA	NA	NA	NA	NA	NA	0	NA	NA	NA	NA	1	N	8.11308	-0.017616	0.119387	0.882695	0.993686	5k	Glb1l	.	none	-1	none	none
chr1	74995000	75000000	chr1	75250000	75255000	N	1.78372	0.28979	0.234407	0.21636	0.670834	5k	Ihh	none	.	.	0	-1	none	none	.	0	N	1.33008	-0.0366404	0.256165	0.886263	0.997584	5k	Ihh	lost	.	-1	none	lost
chr1	75175000	75180000	chr1	75250000	75255000	N	5.29951	-0.07177	0.125367	0.566998	0.808126	5k	Abcb6	none	gained	.	1	-1	none	none	.	0	N	4.09033	-0.181564	0.139094	0.19178	0.805656	5k	Abcb6	none	lost	-1	none	lost
chr1	75185000	75190000	chr1	75250000	75255000	N	6.56814	0.0625702	0.122914	0.610712	0.834256	5k	Atg9a	none	none	.	0	-1	none	none	.	0	N	5.03264	-0.262408	0.131184	0.0454679	0.513757	5k	Atg9a	none	none	-1	none	lost
chr1	74900000	74910000	chr1	75250000	75260000	NA	NA	NA	NA	NA	NA	NA	NA	NA	NA	NA	1	NA	NA	NA	NA	0	N	2.81589	0.222684	0.212024	0.293589	0.946943	10k	Gm16582	none	.	Ptprn	none	lost
chr1	74635000	74640000	chr1	75310000	75315000	N	0.35235	0.59638	0.440636	0.175911	NA	5k	Zfp142	.	none	.	0	Dnpep	none	none	.	0	N	0.289365	-0.475095	0.512291	0.353722	0.997584	5k	Zfp142	.	none	Dnpep	none	none
chr1	74645000	74650000	chr1	75310000	75315000	NA	NA	NA	NA	NA	NA	NA	NA	NA	NA	NA	2	NA	NA	NA	NA	0	N	0.218282	0.642682	0.584919	0.271875	0.997584	5k	Rnf25	.	none	Dnpep	none	none
chr1	75135000	75140000	chr1	75310000	75315000	N	2.24022	0.276645	0.181636	0.127741	0.559756	5k	Cnppd1	none	none	.	0	Dnpep	none	none	.	0	N	1.7066	0.00366099	0.191438	0.984742	0.998428	5k	Cnppd1	lost	none	Dnpep	none	none
chr1	75185000	75190000	chr1	75310000	75315000	N	2.31498	-0.187228	0.17202	0.276417	0.572605	5k	Atg9a	none	none	.	0	Dnpep	none	none	.	0	NA	NA	NA	NA	NA	NA	NA	NA	NA	NA	NA	NA	NA
chr1	75230000	75235000	chr1	75310000	75315000	NA	NA	NA	NA	NA	NA	NA	NA	NA	NA	NA	0	NA	NA	NA	NA	0	N	2.45259	-0.12733	0.181044	0.481862	0.946533	5k	A630095N17Rik	lost	none	Dnpep	none	none
chr1	75340000	75345000	chr1	75365000	75370000	WT_DM	17.7356	0.293484	0.11334	0.00961381	0.0854443	5k	-1	none	gained	none	1	Gm15179	none	gained	.	0	N	13.6897	-0.176317	0.121764	0.147611	0.754049	5k	-1	none	lost	Gm15179	lost	lost
chr1	75365000	75370000	chr1	75415000	75420000	N	12.6315	0.14152	0.106257	0.182903	0.460051	5k	Gm15179	none	gained	.	0	-1	none	.	.	0	N	9.23244	-0.00799798	0.115441	0.944765	0.995894	5k	Gm15179	lost	lost	-1	none	.
chr1	75335000	75340000	chr1	75420000	75425000	N	6.4569	0.063767	0.119523	0.593678	0.824676	5k	-1	none	gained	.	0	-1	none	.	.	0	N	4.79913	-0.0299625	0.142941	0.833968	0.990359	5k	-1	none	lost	-1	none	.
chr1	75340000	75345000	chr1	75440000	75445000	NA	NA	NA	NA	NA	NA	NA	NA	NA	NA	NA	1	NA	NA	NA	NA	0	N	5.54665	0.3179	0.156138	0.0417481	0.498054	5k	-1	none	lost	Asic4	none	none
chr1	75340000	75345000	chr1	75460000	75465000	N	7.58863	-0.0696318	0.155474	0.65425	0.858589	5k	-1	none	gained	none	1	-1	none	.	.	1	N	5.30467	0.272916	0.180759	0.131086	0.729847	5k	-1	none	lost	-1	none	none
chr1	75365000	75370000	chr1	75460000	75465000	WT_DM	7.50956	0.584601	0.128455	5.34e-06	0.00065721	5k	Gm15179	none	gained	.	0	-1	none	.	.	1	N	5.24155	-0.422813	0.150167	0.00486838	0.192867	5k	Gm15179	lost	lost	-1	none	none
chr1	74990000	75000000	chr1	75460000	75470000	N	1.72558	0.319987	0.217336	0.140937	0.370915	10k	Ihh	none	.	.	0	-1	none	.	.	1	N	1.21029	-0.396815	0.257823	0.12378	0.84246	10k	Ihh	lost	.	-1	none	none
chr1	75120000	75130000	chr1	75460000	75470000	N	2.7403	0.173256	0.1571	0.270097	0.521516	10k	Slc23a3	none	none	.	1	-1	none	.	.	1	N	1.91788	-0.138878	0.189178	0.462879	0.981004	10k	Slc23a3	none	none	-1	none	none
chr1	75435000	75440000	chr1	75465000	75470000	N	12.859	-0.0226203	0.115718	0.845019	0.942472	5k	Gmppa	.	.	.	0	-1	.	.	.	0	N	9.33933	0.16703	0.131194	0.202963	0.815119	5k	Gmppa	.	.	-1	.	.
chr1	75255000	75260000	chr1	75475000	75480000	N	1.40424	-0.725586	0.28222	0.0101408	0.218805	5k	Ptprn	.	.	.	0	Chpf	none	none	.	0	NA	NA	NA	NA	NA	NA	NA	NA	NA	NA	NA	NA	NA
chr1	75475000	75480000	chr1	75515000	75520000	NA	NA	NA	NA	NA	NA	NA	NA	NA	NA	NA	0	NA	NA	NA	NA	0	N	7.10644	0.146636	0.15422	0.341693	0.906702	5k	Chpf	none	none	Stk11ip	.	none
chr1	75340000	75345000	chr1	75555000	75560000	N	1.57158	-0.178552	0.231744	0.441022	0.836448	5k	-1	none	gained	none	1	-1	none	gained	.	2	NA	NA	NA	NA	NA	NA	NA	NA	NA	NA	NA	NA	NA
chr1	75470000	75475000	chr1	75555000	75560000	NA	NA	NA	NA	NA	NA	NA	NA	NA	NA	NA	1	NA	NA	NA	NA	2	N	3.45494	0.131577	0.166863	0.430388	0.934225	5k	Chpf	lost	none	-1	none	lost
chr1	75475000	75480000	chr1	75555000	75560000	N	5.64425	-0.0690159	0.124366	0.578935	0.815415	5k	Chpf	none	none	.	0	-1	none	gained	.	2	N	4.03537	0.0987746	0.149827	0.509729	0.951652	5k	Chpf	none	none	-1	none	lost
chr1	75500000	75505000	chr1	75555000	75560000	WT_DM	8.2555	0.331386	0.114712	0.00386656	0.0487854	5k	Obsl1	none	none	lost	1	-1	none	gained	.	2	N	6.1005	-0.203268	0.125472	0.105226	0.683987	5k	Obsl1	lost	lost	-1	none	lost
chr1	75475000	75480000	chr1	75590000	75595000	N	3.251	0.230847	0.15185	0.128452	0.38178	5k	Chpf	none	none	.	0	-1	gained	gained	.	0	N	2.39849	-0.193001	0.164468	0.240601	0.840238	5k	Chpf	none	none	-1	lost	lost
chr1	75500000	75505000	chr1	75590000	75595000	WT_DM	3.42693	0.615419	0.162864	0.000157626	0.00610386	5k	Obsl1	none	none	lost	1	-1	gained	gained	.	0	N	2.47601	-0.600202	0.187419	0.00136257	0.100486	5k	Obsl1	lost	lost	-1	lost	lost
chr1	75555000	75560000	chr1	75590000	75595000	WT_DM	7.43397	0.589054	0.124367	2.18e-06	0.000324931	5k	-1	none	gained	.	2	-1	gained	gained	.	0	WT_DM	5.83696	-0.542142	0.139148	9.77e-05	0.0206666	5k	-1	none	lost	-1	lost	lost
chr1	75340000	75350000	chr1	75590000	75600000	N	3.2008	0.350342	0.195703	0.0734269	0.263376	10k	-1	none	gained	none	1	-1	gained	gained	.	0	N	2.05365	-0.201924	0.222825	0.364831	0.972509	10k	-1	none	lost	-1	lost	lost
chr1	75650000	75660000	chr1	75790000	75800000	NA	NA	NA	NA	NA	NA	NA	NA	NA	NA	NA	1	NA	NA	NA	NA	0	N	4.48661	0.100518	0.133172	0.450369	0.967587	10k	-1	none	lost	-1	.	.
chr1	75650000	75655000	chr1	75915000	75920000	N	1.27009	0.0991236	0.224857	0.659336	0.923927	5k	-1	none	.	.	1	-1	.	.	.	0	N	1.16495	-0.00380604	0.230153	0.986806	0.998604	5k	-1	none	.	-1	.	.
chr1	75645000	75650000	chr1	75920000	75925000	N	1.25319	-0.034556	0.239991	0.885509	0.978091	5k	-1	none	.	.	0	-1	none	.	.	0	N	1.12238	0.203697	0.245102	0.405935	0.997584	5k	-1	none	.	-1	none	.
chr1	75650000	75660000	chr1	75920000	75930000	N	3.07683	0.318338	0.146518	0.0298034	0.161631	10k	-1	none	gained	.	1	-1	none	gained	.	0	NA	NA	NA	NA	NA	NA	NA	NA	NA	NA	NA	NA	NA
chr1	75650000	75660000	chr1	76030000	76040000	N	1.94196	0.307185	0.190617	0.107064	0.321717	10k	-1	none	gained	.	1	-1	gained	.	.	0	N	1.73462	0.149778	0.200129	0.454214	0.981004	10k	-1	none	lost	-1	none	.
chr1	75640000	75650000	chr1	77070000	77080000	N	1.01847	0.494935	0.253734	0.0511037	0.2145	10k	-1	none	.	.	0	-1	gained	.	.	0	N	0.391624	-0.0211819	0.409877	0.958785	0.997584	5k	-1	none	.	-1	lost	.
chr1	75645000	75650000	chr1	77510000	77515000	N	0.649741	-0.119345	0.306288	0.696795	0.932287	5k	-1	none	.	.	0	Epha4	none	.	.	0	N	0.597852	-0.123059	0.303257	0.684895	0.997584	5k	-1	none	.	Epha4	lost	.
chr1	75650000	75655000	chr1	77510000	77515000	N	0.645649	-0.0233889	0.297533	0.937343	0.990612	5k	-1	none	.	.	1	Epha4	none	.	.	0	NA	NA	NA	NA	NA	NA	NA	NA	NA	NA	NA	NA	NA
chr1	75920000	75925000	chr1	77510000	77515000	N	0.68282	-0.0419228	0.296024	0.887381	0.978091	5k	-1	none	.	.	0	Epha4	none	.	.	0	N	0.652483	0.382984	0.300639	0.2027	0.997584	5k	-1	none	.	Epha4	lost	.
chr1	76035000	76040000	chr1	77510000	77515000	N	0.303843	0.324804	0.460253	0.48037	NA	5k	-1	gained	.	.	0	Epha4	none	.	.	0	N	0.307032	-0.160444	0.418338	0.701329	0.997584	5k	-1	none	.	Epha4	lost	.
chr1	77075000	77080000	chr1	77510000	77515000	N	0.720165	0.265187	0.264882	0.316754	0.758638	5k	-1	gained	.	.	0	Epha4	none	.	.	0	N	0.738715	0.0276133	0.259265	0.915181	0.997584	5k	-1	lost	.	Epha4	lost	.
chr1	78055000	78060000	chr1	78085000	78090000	N	3.8824	-0.0577665	0.155581	0.710417	0.887582	5k	-1	.	none	.	0	-1	.	none	.	1	NA	NA	NA	NA	NA	NA	NA	NA	NA	NA	NA	NA	NA
chr1	77975000	77980000	chr1	78185000	78190000	NA	NA	NA	NA	NA	NA	NA	NA	NA	NA	NA	0	NA	NA	NA	NA	0	N	1.04382	-0.0149639	0.262097	0.954471	0.997584	5k	-1	none	.	-1	.	.
chr1	77970000	77975000	chr1	78190000	78195000	NA	NA	NA	NA	NA	NA	NA	NA	NA	NA	NA	0	NA	NA	NA	NA	0	N	0.886048	-0.131368	0.275859	0.633921	0.997584	5k	-1	.	.	Pax3	.	.
chr1	77975000	77980000	chr1	78190000	78195000	N	1.17948	0.0874695	0.22011	0.69108	0.93037	5k	-1	none	.	.	0	Pax3	.	none	.	0	N	0.934439	-0.126256	0.256856	0.623041	0.997584	5k	-1	none	.	Pax3	.	.
chr1	77935000	77940000	chr1	78415000	78420000	N	0.872453	-0.202245	0.280906	0.471542	0.854096	5k	-1	none	.	.	0	-1	none	.	.	0	N	0.680645	-0.156856	0.328883	0.633408	0.997584	5k	-1	none	.	-1	none	.
chr1	77975000	77980000	chr1	78415000	78420000	N	1.71705	0.202821	0.21989	0.356332	0.788111	5k	-1	none	.	.	0	-1	none	.	.	0	N	1.46018	0.271526	0.230955	0.239727	0.997584	5k	-1	none	.	-1	none	.
chr1	78210000	78215000	chr1	78415000	78420000	N	2.98235	-0.0467834	0.170993	0.784394	0.953351	5k	-1	none	.	.	0	-1	none	.	.	0	N	2.40142	0.393023	0.186969	0.0355468	0.853115	5k	-1	lost	.	-1	none	.
chr1	78215000	78220000	chr1	78415000	78420000	N	2.13305	-0.194484	0.406433	0.632285	0.914873	5k	-1	none	.	.	1	-1	none	.	.	0	N	1.69803	0.420622	0.494991	0.39546	0.997584	5k	-1	none	.	-1	none	.
chr1	77975000	77980000	chr1	78450000	78455000	N	1.09557	0.294982	0.256348	0.249852	0.701616	5k	-1	none	.	.	0	-1	none	.	.	0	N	0.925102	-0.12879	0.279388	0.644818	0.997584	5k	-1	none	.	-1	none	.
chr1	78530000	78540000	chr1	78600000	78610000	WT_DM	11.5816	0.408421	0.11231	0.000276321	0.00469861	10k	-1	none	gained	gained	3	-1	.	gained	none	2	WT_DM	9.4512	-0.399599	0.125047	0.00139541	0.0774996	10k	-1	none	lost	-1	.	lost
chr1	78535000	78540000	chr1	78610000	78615000	N	2.72752	0.382434	0.189284	0.0433387	0.210479	5k	-1	.	gained	gained	2	-1	.	gained	.	0	N	2.24348	-0.335795	0.205204	0.101757	0.677606	5k	-1	.	lost	-1	.	lost
chr1	78535000	78540000	chr1	78650000	78655000	N	3.03305	0.0153138	0.190479	0.935922	0.97769	5k	-1	.	gained	gained	2	Acsl3	.	gained	.	0	N	2.66216	0.0255823	0.201978	0.89921	0.995086	5k	-1	.	lost	Acsl3	.	lost
chr1	78520000	78525000	chr1	78655000	78660000	N	2.4187	0.481073	0.207433	0.0203853	0.135833	5k	-1	none	.	.	1	Acsl3	.	gained	.	0	N	2.10503	-0.480591	0.206314	0.0198373	0.366388	5k	-1	none	.	Acsl3	.	lost
chr1	78525000	78530000	chr1	78655000	78660000	NA	NA	NA	NA	NA	NA	NA	NA	NA	NA	NA	1	NA	NA	NA	NA	0	N	2.32758	-0.516429	0.185458	0.00535916	0.200451	5k	-1	lost	lost	Acsl3	.	lost
chr1	78535000	78540000	chr1	78655000	78660000	N	2.93916	0.123525	0.190601	0.516932	0.777894	5k	-1	.	gained	gained	2	Acsl3	.	gained	.	0	NA	NA	NA	NA	NA	NA	NA	NA	NA	NA	NA	NA	NA
chr1	78605000	78610000	chr1	78655000	78660000	WT_DM	5.32096	0.634304	0.14949	2.2e-05	0.0016927	5k	-1	.	gained	none	2	Acsl3	.	gained	.	0	WT_DM	16.4162	-0.475487	0.108144	1.1e-05	0.00369325	10k	-1	.	lost	Acsl3	.	lost
chr1	78610000	78615000	chr1	78655000	78660000	WT_DM	5.43886	0.633917	0.148642	2e-05	0.00160885	5k	-1	.	gained	.	0	Acsl3	.	gained	.	0	N	4.40801	-0.341996	0.157034	0.0294169	0.427494	5k	-1	.	lost	Acsl3	.	lost
chr1	78535000	78540000	chr1	78700000	78705000	N	2.27289	-0.0724139	0.226995	0.749718	0.945507	5k	-1	.	gained	gained	2	-1	none	.	.	0	NA	NA	NA	NA	NA	NA	NA	NA	NA	NA	NA	NA	NA
chr1	78740000	78745000	chr1	78810000	78815000	NA	NA	NA	NA	NA	NA	NA	NA	NA	NA	NA	3	NA	NA	NA	NA	0	N	1.65428	0.0340021	0.338884	0.920078	0.995086	5k	-1	.	lost	Kcne4	.	lost
chr1	78730000	78735000	chr1	78825000	78830000	N	1.86018	0.274771	0.237124	0.246554	0.539185	5k	-1	none	none	.	0	-1	.	.	.	0	N	1.46981	-0.0727073	0.247178	0.768643	0.986207	5k	-1	none	none	-1	.	.
chr1	78740000	78745000	chr1	78855000	78860000	N	1.73076	0.0449027	0.225134	0.841912	0.941082	5k	-1	.	none	none	3	-1	.	.	.	0	N	1.44649	0.0614314	0.239554	0.79761	0.987236	5k	-1	.	lost	-1	.	none
chr1	78720000	78730000	chr1	79390000	79400000	N	1.45052	0.321379	0.254401	0.206489	0.451533	10k	-1	none	none	.	0	-1	.	.	.	1	N	1.11599	-0.0636554	0.28473	0.823097	0.999455	10k	-1	none	none	-1	.	.
chr1	78720000	78730000	chr1	79430000	79440000	N	1.51776	-0.289399	0.22564	0.199643	0.444362	10k	-1	none	none	.	0	Scg2	lost	.	.	0	N	0.441653	0.220021	0.401418	0.583617	0.997584	5k	-1	none	none	Scg2	none	.
chr1	78520000	78530000	chr1	79630000	79640000	N	1.86157	-0.445132	0.224793	0.0476826	0.207333	10k	-1	none	gained	lost	2	-1	none	none	.	0	N	1.41389	0.622221	0.238408	0.00905682	0.459907	10k	-1	lost	lost	-1	none	.
chr1	78720000	78725000	chr1	79635000	79640000	N	1.45777	0.101751	0.218484	0.64142	0.918356	5k	-1	none	none	.	0	-1	none	none	.	0	N	1.22585	-0.0051678	0.229261	0.982016	0.998428	5k	-1	none	none	-1	none	.
chr1	78520000	78530000	chr1	79670000	79680000	NA	NA	NA	NA	NA	NA	NA	NA	NA	NA	NA	2	NA	NA	NA	NA	0	N	1.38173	0.460262	0.209735	0.0282002	0.63247	10k	-1	lost	lost	Ap1s3	none	.
chr1	78720000	78730000	chr1	79670000	79680000	WT_DM	3.09747	0.502515	0.179928	0.00522444	0.0618119	10k	-1	none	none	.	0	Ap1s3	none	.	.	0	N	1.29156	-0.183475	0.256218	0.473937	0.997584	5k	-1	none	none	-1	none	.
chr1	79430000	79440000	chr1	79670000	79680000	N	1.49761	0.500059	0.226231	0.0270779	0.15415	10k	Scg2	lost	.	.	0	Ap1s3	none	.	.	0	N	1.10759	-0.290051	0.25247	0.250617	0.924619	10k	Scg2	none	.	Ap1s3	none	.
chr1	79780000	79790000	chr1	79990000	80000000	NA	NA	NA	NA	NA	NA	NA	NA	NA	NA	NA	0	NA	NA	NA	NA	0	N	3.61256	0.110802	0.154623	0.473623	0.981004	10k	-1	none	.	-1	none	.
chr1	80020000	80025000	chr1	80055000	80060000	NA	NA	NA	NA	NA	NA	NA	NA	NA	NA	NA	0	NA	NA	NA	NA	0	N	3.34232	0.120461	0.410276	0.769056	0.986207	5k	-1	.	.	-1	.	.
chr1	79780000	79790000	chr1	80100000	80110000	WT_DM	4.46416	0.614716	0.158846	0.000108884	0.00659558	10k	-1	none	.	.	0	-1	none	.	.	0	N	1.11158	-0.33456	0.493042	0.497415	0.997584	5k	-1	none	.	-1	lost	.
chr1	79990000	80000000	chr1	80100000	80110000	WT_DM	4.38991	0.374634	0.141289	0.00801226	0.0498687	10k	-1	none	.	.	0	-1	none	.	.	0	N	0.891994	0.348763	0.547545	0.524153	0.952177	5k	-1	.	.	-1	.	.
chr1	79780000	79785000	chr1	80170000	80175000	N	1.37834	0.183172	0.227897	0.421543	0.82363	5k	-1	none	.	.	0	-1	none	.	.	0	NA	NA	NA	NA	NA	NA	NA	NA	NA	NA	NA	NA	NA
chr1	79990000	80000000	chr1	80170000	80180000	N	2.3283	0.0293963	0.198555	0.882302	0.945858	10k	-1	none	.	.	0	-1	none	.	.	0	N	1.90202	0.122096	0.216723	0.573181	0.991425	10k	-1	none	.	-1	none	.
chr1	79780000	79785000	chr1	80175000	80180000	N	1.32949	0.179198	0.254479	0.481322	0.859146	5k	-1	none	.	.	0	-1	none	.	.	0	N	1.1472	0.231009	0.269233	0.390878	0.997584	5k	-1	none	.	-1	none	.
chr1	80175000	80180000	chr1	80235000	80240000	WT_DM	2.64258	0.499413	0.184064	0.00666249	0.0690019	5k	-1	none	.	.	0	-1	gained	.	.	0	N	2.32497	0.161324	0.19313	0.403541	0.925678	5k	-1	none	.	-1	none	.
chr1	80180000	80185000	chr1	80235000	80240000	NA	NA	NA	NA	NA	NA	NA	NA	NA	NA	NA	0	NA	NA	NA	NA	0	N	2.46301	0.0311916	0.168502	0.853142	0.992577	5k	-1	.	.	-1	none	.
chr1	80275000	80280000	chr1	80330000	80335000	N	1.35542	0.759146	0.611192	0.214209	0.49832	5k	-1	.	.	.	0	Cul3	.	none	.	0	N	1.18415	-0.467515	0.592184	0.429833	0.934019	5k	-1	.	.	Cul3	.	none
chr1	80175000	80180000	chr1	80400000	80405000	N	1.88136	0.0460781	0.212282	0.828161	0.964558	5k	-1	none	.	.	0	-1	none	.	.	0	N	1.72953	0.149434	0.222082	0.501026	0.997584	5k	-1	none	.	-1	none	.
chr1	80240000	80250000	chr1	80400000	80410000	N	3.61777	0.0956963	0.144128	0.506712	0.724743	10k	-1	gained	.	.	0	-1	none	.	.	0	N	2.91987	0.0775075	0.158547	0.62494	0.997931	10k	-1	lost	.	-1	none	.
chr1	79780000	79785000	chr1	80405000	80410000	N	0.526018	-0.0337088	0.359517	0.925299	NA	5k	-1	none	.	.	0	-1	none	.	.	0	N	0.434855	0.0629316	0.386965	0.870811	0.997584	5k	-1	none	.	-1	none	.
chr1	80175000	80180000	chr1	80405000	80410000	N	1.81235	-0.0430097	0.21522	0.841605	0.968595	5k	-1	none	.	.	0	-1	none	.	.	0	N	1.60074	0.347846	0.220765	0.115109	0.997584	5k	-1	none	.	-1	none	.
chr1	80110000	80115000	chr1	80500000	80505000	N	0.252408	-0.293295	0.519286	0.572207	NA	5k	-1	.	.	.	0	-1	none	.	.	0	N	0.177852	-0.678622	0.707301	0.337331	0.997584	5k	-1	.	.	-1	none	.
chr1	79780000	79785000	chr1	80505000	80510000	N	0.442701	-0.0494084	0.379231	0.89634	NA	5k	-1	none	.	.	0	-1	none	.	.	0	N	0.350389	-0.0565152	0.427828	0.894907	0.997584	5k	-1	none	.	-1	lost	.
chr1	80175000	80180000	chr1	80505000	80510000	N	1.52872	0.00760716	0.229066	0.973508	0.996567	5k	-1	none	.	.	0	-1	none	.	.	0	N	1.23618	0.0339842	0.265622	0.898195	0.997584	5k	-1	none	.	-1	lost	.
chr1	80650000	80660000	chr1	80700000	80710000	N	8.43677	-0.0516096	0.116836	0.658686	0.802791	10k	Dock10	none	.	.	0	-1	none	.	.	1	N	7.08097	0.170798	0.121147	0.158586	0.765733	10k	Dock10	none	.	-1	none	none
chr1	80630000	80640000	chr1	80750000	80760000	NA	NA	NA	NA	NA	NA	NA	NA	NA	NA	NA	1	NA	NA	NA	NA	1	N	3.98064	-0.083737	0.165584	0.613062	0.99262	10k	-1	.	none	Dock10	lost	none
chr1	80820000	80825000	chr1	81280000	81285000	WT_DM	1.44844	0.750609	0.234877	0.00139464	0.0972572	5k	-1	.	.	.	0	-1	none	.	.	0	N	1.34415	-0.606606	0.248897	0.0148024	0.694669	5k	-1	.	.	-1	none	.
chr1	80825000	80830000	chr1	81280000	81285000	NA	NA	NA	NA	NA	NA	NA	NA	NA	NA	NA	0	NA	NA	NA	NA	0	N	1.55064	-0.258489	0.219001	0.237876	0.997584	5k	-1	lost	.	-1	none	.
chr1	80530000	80540000	chr1	81280000	81290000	NA	NA	NA	NA	NA	NA	NA	NA	NA	NA	NA	0	NA	NA	NA	NA	0	N	1.03546	0.303456	0.287744	0.291607	0.946891	10k	-1	none	.	-1	none	.
chr1	80820000	80825000	chr1	81285000	81290000	NA	NA	NA	NA	NA	NA	NA	NA	NA	NA	NA	0	NA	NA	NA	NA	0	N	1.23749	-0.54816	0.257135	0.0330232	0.840315	5k	-1	.	.	-1	.	.
chr1	80825000	80830000	chr1	81285000	81290000	NA	NA	NA	NA	NA	NA	NA	NA	NA	NA	NA	0	NA	NA	NA	NA	0	N	1.43961	-0.166829	0.236272	0.480132	0.997584	5k	-1	lost	.	-1	.	.
chr1	80170000	80180000	chr1	81290000	81300000	N	0.733393	0.119392	0.333683	0.720493	0.863308	10k	-1	none	.	.	0	-1	none	.	.	0	N	0.484944	0.116671	0.383739	0.761099	0.999455	10k	-1	none	.	-1	lost	.
chr1	80820000	80830000	chr1	81290000	81300000	WT_DM	3.37852	0.609841	0.235431	0.00958861	0.0873106	10k	-1	none	.	.	0	-1	none	.	.	0	NA	NA	NA	NA	NA	NA	NA	NA	NA	NA	NA	NA	NA
chr1	81310000	81320000	chr1	81730000	81740000	N	0.968915	0.0157679	0.263452	0.952274	0.979039	10k	-1	none	.	.	0	-1	none	none	.	2	NA	NA	NA	NA	NA	NA	NA	NA	NA	NA	NA	NA	NA
chr1	81510000	81520000	chr1	81740000	81750000	N	1.30619	-0.29851	0.505555	0.554882	0.760189	10k	-1	none	none	.	0	-1	.	none	lost	1	N	1.13167	0.18567	0.537232	0.72964	0.999455	10k	-1	none	lost	-1	.	none
chr1	81790000	81800000	chr1	81860000	81870000	N	6.19693	0.250768	0.142583	0.0786193	0.226907	10k	-1	.	gained	gained	2	-1	.	.	.	1	N	4.86261	-0.0462248	0.14956	0.757267	0.994251	10k	-1	.	lost	-1	.	.
chr1	81510000	81520000	chr1	81900000	81910000	N	0.834005	-0.242837	0.606553	0.688894	0.84358	10k	-1	none	none	.	0	-1	.	none	.	0	N	0.573426	-0.146856	0.302044	0.62682	0.998857	10k	-1	none	lost	-1	.	none
chr1	81730000	81740000	chr1	81900000	81910000	N	2.48339	-0.16105	0.165261	0.329801	0.578988	10k	-1	none	none	.	2	-1	.	none	.	0	NA	NA	NA	NA	NA	NA	NA	NA	NA	NA	NA	NA	NA
chr1	81740000	81745000	chr1	81910000	81915000	N	0.949089	-0.0794239	0.264192	0.763697	0.948354	5k	-1	.	none	lost	1	-1	.	none	lost	1	N	0.695571	-0.120471	0.304215	0.692101	0.997584	5k	-1	.	none	-1	.	none
chr1	81740000	81750000	chr1	81970000	81980000	N	2.74791	-0.397211	0.167023	0.0173985	0.121334	10k	-1	.	none	lost	1	-1	.	none	lost	1	NA	NA	NA	NA	NA	NA	NA	NA	NA	NA	NA	NA	NA
chr1	81890000	81900000	chr1	82100000	82110000	N	2.97018	0.259415	0.184092	0.158787	0.39492	10k	-1	.	gained	.	0	-1	.	gained	.	1	N	2.14239	0.0951851	0.208769	0.648437	0.999455	10k	-1	.	none	-1	.	lost
chr1	81310000	81320000	chr1	82120000	82130000	N	1.07734	0.666387	0.268598	0.0131022	0.104044	10k	-1	none	.	.	0	Mir6344	.	gained	none	1	N	0.843116	-0.400177	0.320887	0.212362	0.909675	10k	-1	none	.	Mir6344	.	lost
chr1	81750000	81755000	chr1	82150000	82155000	N	0.486715	-0.404412	0.362366	0.264408	NA	5k	-1	.	none	lost	1	-1	.	none	.	0	NA	NA	NA	NA	NA	NA	NA	NA	NA	NA	NA	NA	NA
chr1	82105000	82110000	chr1	82185000	82190000	NA	NA	NA	NA	NA	NA	NA	NA	NA	NA	NA	1	NA	NA	NA	NA	0	N	1.32187	0.0472613	0.443513	0.915137	0.995086	5k	-1	.	lost	-1	.	.
chr1	82100000	82110000	chr1	82190000	82200000	WT_DM	6.82239	0.36152	0.125135	0.00386418	0.0303939	10k	-1	.	gained	.	1	-1	gained	gained	gained	1	N	1.4278	-0.323799	0.239235	0.175903	0.789553	5k	-1	.	lost	-1	lost	lost
chr1	81510000	81515000	chr1	82195000	82200000	N	0.29145	0.164224	0.434488	0.705452	NA	5k	-1	none	.	.	0	-1	gained	gained	gained	1	N	0.2187	-0.124905	0.524244	0.811681	0.997584	5k	-1	none	.	-1	lost	lost
chr1	81735000	81740000	chr1	82195000	82200000	N	0.703835	0.589186	0.307125	0.055061	0.420228	5k	-1	none	none	.	2	-1	gained	gained	gained	1	N	0.550123	-0.137064	0.343737	0.690081	0.997584	5k	-1	none	none	-1	lost	lost
chr1	81980000	81985000	chr1	82195000	82200000	N	1.08206	-0.232015	0.259164	0.370657	0.794947	5k	-1	.	none	.	0	-1	gained	gained	gained	1	NA	NA	NA	NA	NA	NA	NA	NA	NA	NA	NA	NA	NA
chr1	82125000	82130000	chr1	82195000	82200000	WT_DM	2.3435	0.474747	0.184522	0.0100865	0.0882846	5k	Mir6344	.	gained	none	1	-1	gained	gained	gained	1	N	2.01643	-0.187516	0.192797	0.330749	0.902569	5k	Mir6344	.	lost	-1	lost	lost
chr1	82150000	82155000	chr1	82195000	82200000	N	2.82189	-0.13877	0.361586	0.70114	0.882494	5k	-1	.	none	.	0	-1	gained	gained	gained	1	NA	NA	NA	NA	NA	NA	NA	NA	NA	NA	NA	NA	NA
chr1	82105000	82110000	chr1	82275000	82280000	N	1.24595	0.465893	0.217479	0.0321739	0.343267	5k	-1	.	gained	.	1	-1	.	gained	.	0	N	0.98057	0.207502	0.241504	0.390225	0.997584	5k	-1	.	lost	-1	.	lost
chr1	81590000	81595000	chr1	82280000	82285000	NA	NA	NA	NA	NA	NA	NA	NA	NA	NA	NA	0	NA	NA	NA	NA	1	N	0.507104	0.0310458	0.303801	0.918605	0.997584	5k	-1	none	.	-1	none	lost
chr1	81910000	81915000	chr1	82280000	82285000	N	0.869782	-0.574305	0.238753	0.0161531	0.259561	5k	-1	.	none	lost	1	-1	none	gained	.	1	NA	NA	NA	NA	NA	NA	NA	NA	NA	NA	NA	NA	NA
chr1	81975000	81980000	chr1	82280000	82285000	N	1.0689	-0.55034	0.225785	0.0147911	0.25167	5k	-1	.	none	lost	1	-1	none	gained	.	1	NA	NA	NA	NA	NA	NA	NA	NA	NA	NA	NA	NA	NA
chr1	82105000	82110000	chr1	82280000	82285000	WT_DM	1.04841	0.895884	0.224186	6.44e-05	0.0212742	5k	-1	.	gained	.	1	-1	none	gained	.	1	N	0.832568	-0.13511	0.241291	0.575515	0.997584	5k	-1	.	lost	-1	none	lost
chr1	82125000	82130000	chr1	82280000	82285000	NA	NA	NA	NA	NA	NA	NA	NA	NA	NA	NA	1	NA	NA	NA	NA	1	N	0.985158	0.180473	0.242248	0.456276	0.997584	5k	Mir6344	.	lost	-1	none	lost
chr1	82195000	82200000	chr1	82280000	82285000	WT_DM	1.46735	0.536024	0.188482	0.00445649	0.0537892	5k	-1	gained	gained	gained	1	-1	none	gained	.	1	N	1.16109	-0.417025	0.214469	0.0518402	0.539841	5k	-1	lost	lost	-1	none	lost
chr1	81890000	81900000	chr1	82280000	82290000	NA	NA	NA	NA	NA	NA	NA	NA	NA	NA	NA	0	NA	NA	NA	NA	2	N	1.88451	0.228404	0.198808	0.250609	0.924619	10k	-1	.	none	Irs1	lost	lost
chr1	81960000	81970000	chr1	82280000	82290000	N	3.24953	0.131324	0.182012	0.470594	0.695668	10k	-1	.	none	.	0	Irs1	none	gained	.	2	N	0.678168	0.508072	0.284708	0.0743359	0.951387	5k	-1	.	none	Irs1	lost	lost
chr1	81310000	81315000	chr1	82285000	82290000	N	1.84998	0.660649	0.228195	0.00379029	0.144031	5k	-1	none	.	.	0	Irs1	none	gained	.	1	N	1.51502	-0.403518	0.258992	0.119225	0.997584	5k	-1	none	.	Irs1	lost	lost
chr1	81510000	81515000	chr1	82285000	82290000	N	0.546478	-0.212526	0.29711	0.474418	NA	5k	-1	none	.	.	0	Irs1	none	gained	.	1	N	0.412137	0.286074	0.342243	0.403222	0.997584	5k	-1	none	.	Irs1	lost	lost
chr1	81515000	81520000	chr1	82285000	82290000	NA	NA	NA	NA	NA	NA	NA	NA	NA	NA	NA	0	NA	NA	NA	NA	1	N	0.355185	0.0151182	0.327086	0.963134	0.997584	5k	-1	.	lost	Irs1	lost	lost
chr1	81585000	81590000	chr1	82285000	82290000	N	0.649394	-0.321121	0.273379	0.240139	0.693931	5k	-1	none	.	.	0	Irs1	none	gained	.	1	N	0.547928	0.150141	0.308777	0.626794	0.997584	5k	-1	none	.	Irs1	lost	lost
chr1	81665000	81670000	chr1	82285000	82290000	N	0.664309	0.0199	0.263097	0.939708	0.990806	5k	-1	.	gained	.	1	Irs1	none	gained	.	1	N	0.499849	-0.0412222	0.289367	0.88672	0.997584	5k	-1	.	lost	Irs1	lost	lost
chr1	81735000	81740000	chr1	82285000	82290000	N	0.988542	-0.0837675	0.224554	0.70912	0.93583	5k	-1	none	none	.	2	Irs1	none	gained	.	1	N	0.78117	0.0230568	0.249095	0.926251	0.997584	5k	-1	none	none	Irs1	lost	lost
chr1	81740000	81745000	chr1	82285000	82290000	N	0.9969	0.0414064	0.224392	0.8536	0.971305	5k	-1	.	none	lost	1	Irs1	none	gained	.	1	N	0.756045	0.128528	0.24323	0.597206	0.997584	5k	-1	.	none	Irs1	lost	lost
chr1	81790000	81795000	chr1	82285000	82290000	N	0.629688	0.287613	0.291719	0.32417	0.764262	5k	-1	.	gained	gained	2	Irs1	none	gained	.	1	N	0.465903	-0.496753	0.34031	0.144371	0.997584	5k	-1	.	lost	Irs1	lost	lost
chr1	81910000	81915000	chr1	82285000	82290000	N	0.886447	-0.290308	0.24178	0.229864	0.684205	5k	-1	.	none	lost	1	Irs1	none	gained	.	1	N	0.655892	0.366974	0.270422	0.174768	0.997584	5k	-1	.	none	Irs1	lost	lost
chr1	81975000	81980000	chr1	82285000	82290000	NA	NA	NA	NA	NA	NA	NA	NA	NA	NA	NA	1	NA	NA	NA	NA	1	N	0.806425	0.491141	0.266535	0.0653743	0.942736	5k	-1	.	none	Irs1	lost	lost
chr1	81985000	81990000	chr1	82285000	82290000	N	0.970564	-0.201066	0.248907	0.419209	0.822176	5k	-1	.	none	.	0	Irs1	none	gained	.	1	NA	NA	NA	NA	NA	NA	NA	NA	NA	NA	NA	NA	NA
chr1	82195000	82200000	chr1	82285000	82290000	WT_DM	1.3978	0.572616	0.207786	0.00585505	0.0635993	5k	-1	gained	gained	gained	1	Irs1	none	gained	.	1	N	1.11537	-0.306734	0.232646	0.187351	0.803072	5k	-1	lost	lost	Irs1	lost	lost
chr1	81310000	81320000	chr1	82420000	82430000	WT_DM	2.39146	0.493053	0.190362	0.00959529	0.0873106	10k	-1	none	.	.	0	-1	none	gained	.	0	N	1.4233	0.257963	0.231233	0.264594	0.997584	5k	-1	none	.	-1	lost	lost
chr1	81305000	81310000	chr1	82425000	82430000	NA	NA	NA	NA	NA	NA	NA	NA	NA	NA	NA	0	NA	NA	NA	NA	0	N	1.49323	0.45504	0.237967	0.0558506	0.93138	5k	-1	none	.	-1	lost	lost
chr1	82285000	82290000	chr1	82425000	82430000	N	1.92851	0.0862287	0.248531	0.728626	0.893354	5k	Irs1	none	gained	.	1	-1	none	gained	.	0	N	1.92637	0.394075	0.266803	0.139668	0.743275	5k	Irs1	lost	lost	-1	lost	lost
chr1	81310000	81320000	chr1	82430000	82440000	WT_DM	2.55615	0.52261	0.175019	0.00282638	0.0443149	10k	-1	none	.	.	0	-1	none	gained	.	0	NA	NA	NA	NA	NA	NA	NA	NA	NA	NA	NA	NA	NA
chr1	81510000	81520000	chr1	82430000	82440000	N	1.06356	0.00486284	0.671929	0.994226	0.997757	10k	-1	none	none	.	0	-1	none	gained	.	0	N	0.834425	-0.129742	0.710025	0.855011	0.999455	10k	-1	none	lost	-1	lost	lost
chr1	81310000	81315000	chr1	82470000	82475000	NA	NA	NA	NA	NA	NA	NA	NA	NA	NA	NA	0	NA	NA	NA	NA	0	N	0.934896	-0.0161576	0.29237	0.955928	0.997584	5k	-1	none	.	-1	none	.
chr1	82285000	82290000	chr1	82470000	82475000	N	1.2057	0.124036	0.270593	0.646675	0.920566	5k	Irs1	none	gained	.	1	-1	none	.	.	0	N	0.902226	-0.124575	0.303946	0.681911	0.997584	5k	Irs1	lost	lost	-1	none	.
chr1	82550000	82555000	chr1	82630000	82635000	WT_DM	3.31641	0.49419	0.19649	0.0119001	0.0976748	5k	-1	none	.	.	0	-1	.	none	none	1	N	3.04091	-0.106953	0.213423	0.616278	0.974856	5k	-1	none	.	-1	.	none
chr1	82565000	82570000	chr1	82630000	82635000	N	3.81431	-0.0335934	0.490887	0.94544	0.980609	5k	-1	none	.	.	0	-1	.	none	none	1	N	3.3022	-0.148318	0.566513	0.79347	0.986936	5k	-1	none	.	-1	.	none
chr1	81300000	81310000	chr1	82630000	82640000	N	0.816191	0.22323	0.288515	0.439095	0.671328	10k	-1	none	.	.	0	-1	none	none	none	1	N	0.614925	-0.198411	0.338123	0.557337	0.990876	10k	-1	lost	.	-1	none	none
chr1	82550000	82560000	chr1	82750000	82760000	N	2.48283	-0.354168	0.186876	0.058065	0.230312	10k	-1	none	.	.	0	-1	none	.	.	0	NA	NA	NA	NA	NA	NA	NA	NA	NA	NA	NA	NA	NA
chr1	82790000	82795000	chr1	82830000	82835000	N	4.91444	-0.111534	0.117269	0.341555	0.635689	5k	-1	none	.	.	0	Agfg1	.	.	.	0	NA	NA	NA	NA	NA	NA	NA	NA	NA	NA	NA	NA	NA
chr1	82795000	82800000	chr1	82830000	82835000	N	6.39777	-0.135055	0.112798	0.231183	0.519853	5k	-1	.	.	.	0	Agfg1	.	.	.	0	N	5.24889	0.0588089	0.120347	0.625082	0.976055	5k	-1	.	.	Agfg1	.	.
chr1	82795000	82800000	chr1	82835000	82840000	N	6.05877	0.031764	0.122845	0.795968	0.923494	5k	-1	.	.	.	0	Agfg1	none	none	.	0	N	4.93987	0.0516742	0.126719	0.68343	0.982125	5k	-1	.	.	Agfg1	lost	none
chr1	82790000	82800000	chr1	82890000	82900000	N	7.37838	0.133246	0.121741	0.273734	0.489819	10k	-1	none	.	.	0	-1	.	.	.	0	N	6.03892	0.0918779	0.125942	0.465682	0.96975	10k	-1	none	.	-1	.	.
chr1	82780000	82790000	chr1	82900000	82910000	N	5.53114	0.0802893	0.130632	0.538806	0.721809	10k	-1	none	.	.	0	-1	none	.	.	0	NA	NA	NA	NA	NA	NA	NA	NA	NA	NA	NA	NA	NA
chr1	82550000	82560000	chr1	82980000	82990000	N	0.989123	0.358758	0.261958	0.170835	0.410498	10k	-1	none	.	.	0	-1	none	.	none	1	N	0.6785	-0.104337	0.307538	0.73441	0.999455	10k	-1	none	.	-1	none	.
chr1	82780000	82790000	chr1	82980000	82990000	WT_DM	4.17294	0.534523	0.16393	0.00111144	0.0271515	10k	-1	none	.	.	0	-1	none	.	none	1	N	1.56726	-0.234355	0.406515	0.564279	0.997584	5k	-1	none	.	-1	none	.
chr1	82780000	82785000	chr1	83065000	83070000	N	0.920813	-0.0691076	0.273724	0.800677	0.956452	5k	-1	none	.	.	0	-1	.	.	.	0	N	0.772554	0.277163	0.293105	0.344348	0.997584	5k	-1	none	.	-1	.	.
chr1	82550000	82560000	chr1	83070000	83080000	N	0.940453	-0.409012	0.296699	0.168036	0.406784	10k	-1	none	.	.	0	-1	none	.	.	0	N	0.690568	0.454847	0.330591	0.168865	0.887041	10k	-1	none	.	-1	none	.
chr1	83060000	83065000	chr1	83180000	83185000	NA	NA	NA	NA	NA	NA	NA	NA	NA	NA	NA	0	NA	NA	NA	NA	0	N	1.02749	-0.14104	0.2514	0.574787	0.963152	5k	Krtap28-13	none	.	-1	none	.
chr1	83065000	83070000	chr1	83180000	83185000	WT_DM	1.29101	0.707845	0.241843	0.00342385	0.0447095	5k	-1	.	.	.	0	-1	none	.	.	0	N	1.11507	-0.292631	0.263739	0.267194	0.862625	5k	-1	.	.	-1	none	.
chr1	82780000	82790000	chr1	83180000	83190000	N	1.11024	0.0567222	0.291084	0.845498	0.928775	10k	-1	none	.	.	0	-1	none	.	.	0	N	0.872205	0.333092	0.316101	0.291996	0.946943	10k	-1	none	.	-1	none	.
chr1	83055000	83060000	chr1	83185000	83190000	NA	NA	NA	NA	NA	NA	NA	NA	NA	NA	NA	0	NA	NA	NA	NA	0	N	1.01684	-0.0127246	0.288705	0.964845	0.997231	5k	Krtap28-13	.	.	-1	.	.
chr1	83220000	83225000	chr1	83705000	83710000	N	0.761593	-0.0865135	0.290842	0.766116	0.948753	5k	-1	none	.	.	0	-1	.	.	.	0	N	0.816588	0.297316	0.275128	0.279854	0.997584	5k	-1	none	.	-1	.	.
chr1	83060000	83065000	chr1	83710000	83715000	N	0.442643	0.811002	0.367089	0.0271552	NA	5k	Krtap28-13	none	.	.	0	-1	none	.	.	0	N	0.369965	-0.718616	0.395281	0.069066	0.951387	5k	Krtap28-13	none	.	-1	none	.
chr1	83175000	83180000	chr1	83710000	83715000	N	0.818914	0.0654991	0.281116	0.815764	0.960839	5k	-1	none	.	.	0	-1	none	.	.	0	N	0.855818	0.0451985	0.260481	0.862243	0.997584	5k	-1	none	.	-1	none	.
chr1	83220000	83225000	chr1	83710000	83715000	N	0.742014	-0.0476176	0.277243	0.863631	0.973274	5k	-1	none	.	.	0	-1	none	.	.	0	N	0.760857	0.181055	0.267249	0.498102	0.997584	5k	-1	none	.	-1	none	.
chr1	83450000	83455000	chr1	83710000	83715000	NA	NA	NA	NA	NA	NA	NA	NA	NA	NA	NA	0	NA	NA	NA	NA	0	N	0.277289	0.240059	0.466007	0.606455	0.997584	5k	-1	.	.	-1	none	.
chr1	83210000	83220000	chr1	83710000	83720000	WT_DM	1.96221	0.523281	0.201573	0.0094321	0.0865238	10k	-1	gained	.	.	0	-1	none	.	.	0	N	0.94258	0.049353	0.250081	0.843555	0.997584	5k	-1	none	.	-1	none	.
chr1	83220000	83225000	chr1	83715000	83720000	NA	NA	NA	NA	NA	NA	NA	NA	NA	NA	NA	0	NA	NA	NA	NA	0	N	0.768688	0.00782101	0.308509	0.979775	0.998428	5k	-1	none	.	-1	.	.
chr1	83740000	83750000	chr1	84090000	84100000	WT_DM	2.37395	0.600866	0.195675	0.00213536	0.038346	10k	-1	none	.	.	0	-1	none	gained	none	1	N	2.18602	-0.229516	0.196385	0.242522	0.924604	10k	-1	lost	.	-1	none	lost
chr1	83740000	83745000	chr1	84100000	84105000	N	0.499137	0.427153	0.342106	0.211812	NA	5k	-1	none	.	.	0	-1	.	.	.	0	N	0.531096	-0.0572747	0.312191	0.854437	0.997584	5k	-1	lost	.	-1	.	.
chr1	83725000	83730000	chr1	84280000	84285000	N	0.444702	0.31869	0.310538	0.304772	NA	5k	-1	.	.	.	0	Pid1	none	.	.	0	N	0.438591	-0.02552	0.314119	0.935249	0.997584	5k	-1	.	.	Pid1	none	.
chr1	83740000	83745000	chr1	84280000	84285000	N	0.397345	0.356315	0.296833	0.229988	NA	5k	-1	none	.	.	0	Pid1	none	.	.	0	N	0.446952	-0.428898	0.288202	0.136703	0.997584	5k	-1	lost	.	Pid1	none	.
chr1	84350000	84360000	chr1	84400000	84410000	N	10.0941	-0.101672	0.102683	0.322099	0.54037	10k	-1	.	.	.	0	-1	.	none	.	0	NA	NA	NA	NA	NA	NA	NA	NA	NA	NA	NA	NA	NA
chr1	83740000	83750000	chr1	84460000	84470000	N	1.6832	0.0938484	0.258861	0.716946	0.861078	10k	-1	none	.	.	0	-1	none	.	.	0	N	1.47606	-0.0628307	0.269642	0.815749	0.999455	10k	-1	lost	.	-1	none	.
chr1	83720000	83730000	chr1	84480000	84490000	N	1.33014	-0.323091	0.258717	0.211732	0.456887	10k	-1	none	.	.	0	-1	.	.	.	0	NA	NA	NA	NA	NA	NA	NA	NA	NA	NA	NA	NA	NA
chr1	84430000	84440000	chr1	84570000	84580000	NA	NA	NA	NA	NA	NA	NA	NA	NA	NA	NA	0	NA	NA	NA	NA	0	N	2.35657	-0.187377	0.195655	0.338219	0.930909	10k	-1	none	.	-1	none	.
chr1	83720000	83725000	chr1	84575000	84580000	N	0.536309	-0.15651	0.362074	0.665554	NA	5k	-1	none	.	.	0	-1	none	.	.	0	NA	NA	NA	NA	NA	NA	NA	NA	NA	NA	NA	NA	NA
chr1	83740000	83745000	chr1	84580000	84585000	N	0.425721	0.146828	0.411751	0.721395	NA	5k	-1	none	.	.	0	-1	.	.	.	0	N	0.447871	0.0572861	0.392861	0.884065	0.997584	5k	-1	lost	.	-1	.	.
chr1	83720000	83730000	chr1	84580000	84590000	NA	NA	NA	NA	NA	NA	NA	NA	NA	NA	NA	0	NA	NA	NA	NA	0	N	1.39912	0.26959	0.238704	0.258734	0.929257	10k	-1	none	.	-1	.	.
chr1	84280000	84290000	chr1	84580000	84590000	NA	NA	NA	NA	NA	NA	NA	NA	NA	NA	NA	0	NA	NA	NA	NA	0	N	1.59618	0.458764	0.263062	0.08117	0.773509	10k	Pid1	none	.	-1	.	.
chr1	83720000	83730000	chr1	84690000	84700000	N	1.1266	0.289257	0.268553	0.281438	0.533855	10k	-1	none	.	.	0	Mir5126	none	.	none	0	N	0.945144	-0.195872	0.277187	0.47979	0.98135	10k	-1	none	.	Mir5126	lost	.
chr1	84430000	84440000	chr1	84690000	84700000	N	1.36718	0.180647	0.235325	0.442696	0.673812	10k	-1	gained	.	.	0	Mir5126	none	.	none	0	N	1.13148	-0.0719421	0.253393	0.776475	0.999455	10k	-1	none	.	Mir5126	lost	.
chr1	84830000	84840000	chr1	84870000	84880000	WT_GM	17.1996	-0.236265	0.0943396	0.0122656	0.0667776	10k	Trip12	none	none	.	1	-1	none	lost	.	0	NA	NA	NA	NA	NA	NA	NA	NA	NA	NA	NA	NA	NA
chr1	84835000	84840000	chr1	84930000	84935000	N	1.29208	-0.169025	0.221114	0.444614	0.722824	5k	Trip12	none	none	.	1	Slc16a14	none	.	.	0	NA	NA	NA	NA	NA	NA	NA	NA	NA	NA	NA	NA	NA
chr1	84985000	84990000	chr1	85110000	85115000	N	0.081305	0.649135	1.46703	0.658141	0.860754	5k	-1	.	.	.	0	-1	none	.	.	0	NA	NA	NA	NA	NA	NA	NA	NA	NA	NA	NA	NA	NA
chr1	85140000	85145000	chr1	85230000	85235000	N	0.112295	-0.0920013	1.00428	0.927009	0.974687	5k	-1	.	.	.	0	-1	.	.	.	0	N	0.0895776	-0.0315356	1.1361	0.977855	0.998681	5k	-1	.	.	-1	.	.
chr1	85000000	85010000	chr1	85230000	85240000	N	0.474655	-0.421283	0.517605	0.415698	0.653918	10k	-1	.	.	.	0	-1	.	.	.	0	N	0.344105	-0.0491108	0.635667	0.938418	0.999455	10k	-1	.	.	-1	.	.
chr1	84980000	84990000	chr1	85240000	85250000	N	0.514287	-0.169309	0.505781	0.737815	0.873433	10k	-1	.	.	.	0	-1	none	.	.	0	N	0.412024	-0.209403	0.589784	0.722552	0.999455	10k	-1	.	.	-1	none	.
chr1	85095000	85100000	chr1	85255000	85260000	N	1.21244	-0.0827291	0.466131	0.859131	0.972128	5k	-1	.	.	.	0	-1	.	.	.	0	N	1.00677	-0.111417	0.511631	0.827609	0.997584	5k	-1	.	.	-1	.	.
chr1	85080000	85090000	chr1	85270000	85280000	N	0.686409	-0.53951	0.615498	0.380735	0.625818	10k	-1	.	.	.	0	C130026I21Rik	.	.	.	0	N	0.638513	0.0750745	0.372954	0.840466	0.999455	10k	-1	.	.	C130026I21Rik	.	.
chr1	85235000	85240000	chr1	85280000	85285000	N	0.947908	-0.142897	0.352814	0.685462	0.874181	5k	-1	.	.	.	0	-1	none	.	.	0	NA	NA	NA	NA	NA	NA	NA	NA	NA	NA	NA	NA	NA
chr1	85240000	85245000	chr1	85280000	85285000	N	1.16381	-0.124695	0.355925	0.726083	0.892975	5k	-1	none	.	.	0	-1	none	.	.	0	N	0.845304	0.250767	0.385406	0.515268	0.952177	5k	-1	none	.	-1	none	.
chr1	85075000	85080000	chr1	87395000	87400000	N	0.0808322	-0.516433	1.33142	0.698104	NA	5k	-1	.	.	.	0	-1	.	.	.	0	N	0.0480804	0.358893	1.55915	0.817948	0.997584	5k	-1	.	.	-1	.	.
chr1	85080000	85085000	chr1	87395000	87400000	N	0.0438634	-0.745074	1.29018	0.563605	NA	5k	-1	.	.	.	0	-1	.	.	.	0	N	0.036798	0.721389	1.38212	0.601709	0.997584	5k	-1	.	.	-1	.	.
chr1	84985000	84990000	chr1	87480000	87485000	N	0.080606	-1.19122	0.891175	0.181325	NA	5k	-1	.	.	.	0	-1	.	.	.	0	N	0.15045	0.453954	0.87207	0.602682	0.995907	10k	-1	.	.	-1	.	.
chr1	85240000	85245000	chr1	87480000	87485000	N	0.256455	-0.475589	0.349545	0.173642	NA	5k	-1	none	.	.	0	-1	.	.	.	0	NA	NA	NA	NA	NA	NA	NA	NA	NA	NA	NA	NA	NA
chr1	85270000	85275000	chr1	87485000	87490000	N	0.940959	-0.34731	0.397718	0.382523	0.799582	5k	C130026I21Rik	.	.	.	0	-1	.	.	.	0	N	0.73278	0.0440948	0.392045	0.910448	0.997584	5k	C130026I21Rik	.	.	-1	.	.
chr1	85270000	85275000	chr1	87490000	87495000	N	1.0221	-0.332573	0.40231	0.40843	0.814859	5k	C130026I21Rik	.	.	.	0	Sp110	.	.	.	0	N	0.825373	0.149585	0.384292	0.697093	0.997584	5k	C130026I21Rik	.	.	Sp110	.	.
chr1	85105000	85110000	chr1	87495000	87500000	N	0.377697	-0.313824	0.542855	0.563198	NA	5k	A530032D15Rik	.	.	.	0	Sp110	.	.	.	0	N	0.254031	0.0726382	0.547146	0.894384	0.997584	5k	A530032D15Rik	.	.	Sp110	.	.
chr1	85255000	85260000	chr1	87505000	87510000	N	2.08536	0.297144	0.397459	0.454696	0.843878	5k	-1	.	.	.	0	-1	.	.	.	0	N	1.86429	-0.396565	0.407852	0.330888	0.997584	5k	-1	.	.	-1	.	.
chr1	85080000	85085000	chr1	87520000	87525000	N	0.228313	-0.445118	0.53231	0.403042	NA	5k	-1	.	.	.	0	-1	.	.	.	0	N	0.185082	-0.0488994	0.580827	0.932906	0.997584	5k	-1	.	.	-1	.	.
chr1	87395000	87400000	chr1	87520000	87525000	N	0.10313	-0.229434	1.16048	0.843274	0.94181	5k	-1	.	.	.	0	-1	.	.	.	0	N	0.0924654	-0.344988	1.31044	0.79235	0.986786	5k	-1	.	.	-1	.	.
chr1	87390000	87395000	chr1	87525000	87530000	N	0.0586089	-0.2418	1.71546	0.887907	0.960613	5k	-1	.	.	.	0	-1	.	.	.	0	N	0.045929	0.04344	1.59313	0.978247	0.998681	5k	-1	.	.	-1	.	.
chr1	85180000	85190000	chr1	87530000	87540000	N	0.313942	-0.530066	0.64213	0.409099	NA	10k	-1	.	.	.	0	-1	.	.	.	0	NA	NA	NA	NA	NA	NA	NA	NA	NA	NA	NA	NA	NA
chr1	87480000	87485000	chr1	87625000	87630000	N	1.28658	0.0697456	0.379565	0.854209	0.946332	5k	-1	.	.	.	0	-1	.	.	.	0	N	1.40927	-0.300453	0.410743	0.464483	0.944384	5k	-1	.	.	-1	.	.
chr1	87475000	87480000	chr1	87630000	87635000	N	1.71293	0.340416	0.336254	0.311358	0.754072	5k	-1	none	.	.	0	A630001G21Rik	none	.	.	0	N	1.85542	-0.136811	0.394036	0.728438	0.997584	5k	-1	none	.	A630001G21Rik	none	.
chr1	87660000	87665000	chr1	87690000	87695000	WT_DM	7.12611	0.639189	0.128638	6.73e-07	0.000129372	5k	-1	.	gained	gained	1	Cab39	none	none	.	0	WT_DM	6.10639	-0.735205	0.140536	1.68e-07	0.000387273	5k	-1	.	lost	Cab39	lost	none
chr1	87690000	87695000	chr1	87735000	87740000	N	3.6965	0.0732143	0.154315	0.63518	0.849173	5k	Cab39	none	none	.	0	-1	none	.	.	0	N	3.07241	0.13616	0.16532	0.410156	0.927601	5k	Cab39	lost	none	-1	none	.
chr1	87475000	87480000	chr1	87740000	87745000	N	0.46075	0.448925	0.641032	0.48373	NA	5k	-1	none	.	.	0	-1	.	.	.	0	N	0.408742	-0.336085	0.764456	0.660198	0.997584	5k	-1	none	.	-1	.	.
chr1	87750000	87760000	chr1	87790000	87800000	WT_DM	16.2896	0.213402	0.0851121	0.0121654	0.0663705	10k	-1	none	.	.	0	Itm2c	none	none	.	0	N	4.31536	-0.0624428	0.131409	0.634659	0.978127	5k	-1	none	.	Itm2c	none	none
chr1	87750000	87760000	chr1	87830000	87840000	WT_DM	11.4035	0.280823	0.0992934	0.00468077	0.0345968	10k	-1	none	.	.	0	-1	none	.	.	0	N	2.00078	-0.130957	0.184111	0.476902	0.946533	5k	-1	none	.	-1	none	.
chr1	87830000	87835000	chr1	87890000	87895000	N	4.00988	0.0387065	0.151883	0.798843	0.924612	5k	-1	none	.	.	0	-1	.	.	.	0	NA	NA	NA	NA	NA	NA	NA	NA	NA	NA	NA	NA	NA
chr1	87830000	87835000	chr1	87900000	87905000	N	4.31711	0.248035	0.149151	0.0963177	0.324247	5k	-1	none	.	.	0	-1	none	.	.	0	N	3.8477	-0.0102553	0.155639	0.947464	0.995894	5k	-1	none	.	-1	none	.
chr1	87470000	87480000	chr1	87900000	87910000	N	0.68118	-0.0673859	0.389553	0.862665	0.936796	10k	-1	none	.	.	0	-1	none	.	.	0	N	0.371924	-1.01417	0.441643	0.0216551	0.592994	10k	-1	none	.	-1	none	.
chr1	87740000	87750000	chr1	87900000	87910000	WT_DM	6.42186	0.387633	0.137294	0.0047521	0.0586866	10k	-1	none	.	.	0	-1	none	.	.	0	N	2.09759	-0.0682769	0.209399	0.744378	0.997584	5k	-1	none	.	-1	none	.
chr1	87750000	87760000	chr1	87900000	87910000	WT_DM	7.53526	0.493822	0.118182	2.93e-05	0.000890522	10k	-1	none	.	.	0	-1	none	.	.	0	N	2.29287	0.0348145	0.20036	0.862054	0.992798	5k	-1	none	.	-1	none	.
chr1	87970000	87980000	chr1	88020000	88030000	N	14.1236	0.0976042	0.125382	0.436301	0.640013	10k	-1	.	.	.	0	-1	none	.	.	0	N	10.1402	-0.0970361	0.129954	0.455249	0.967917	10k	-1	.	.	-1	none	.
chr1	88075000	88080000	chr1	88195000	88200000	N	5.14208	-0.212406	0.141751	0.134016	0.390212	5k	-1	none	.	.	0	B3gnt7	none	gained	lost	2	NA	NA	NA	NA	NA	NA	NA	NA	NA	NA	NA	NA	NA
chr1	88075000	88080000	chr1	88230000	88235000	N	5.26102	-0.047035	0.133821	0.72523	0.939419	5k	-1	none	.	.	0	-1	none	.	.	0	N	4.07821	-0.0558044	0.14106	0.692395	0.997584	5k	-1	none	.	-1	none	.
chr1	88110000	88115000	chr1	88230000	88235000	N	4.22592	-0.115263	0.148997	0.439174	0.71965	5k	-1	none	.	.	0	-1	none	.	.	0	N	3.63102	-0.0805275	0.151409	0.594827	0.970184	5k	-1	none	.	-1	none	.
chr1	87950000	87960000	chr1	88230000	88240000	N	2.40925	-0.346817	0.216848	0.109742	0.325517	10k	Psmd1	none	.	gained	1	-1	none	.	.	0	N	1.35283	-0.105999	0.265194	0.689373	0.999455	10k	Psmd1	none	.	-1	none	.
chr1	88075000	88080000	chr1	88235000	88240000	N	5.00946	0.0801136	0.165542	0.628423	0.913562	5k	-1	none	.	.	0	-1	none	.	.	0	N	3.82415	-0.238482	0.163029	0.143517	0.997584	5k	-1	none	.	-1	none	.
chr1	88110000	88115000	chr1	88235000	88240000	NA	NA	NA	NA	NA	NA	NA	NA	NA	NA	NA	0	NA	NA	NA	NA	0	N	3.25301	-0.178751	0.191652	0.350982	0.909742	5k	-1	none	.	-1	none	.
chr1	87955000	87960000	chr1	88240000	88245000	N	0.737157	-0.55208	0.322969	0.087379	0.494306	5k	Psmd1	none	.	.	0	Snora75	none	.	.	0	NA	NA	NA	NA	NA	NA	NA	NA	NA	NA	NA	NA	NA
chr1	88285000	88290000	chr1	88320000	88325000	NA	NA	NA	NA	NA	NA	NA	NA	NA	NA	NA	0	NA	NA	NA	NA	0	N	9.97444	-0.0723472	0.131673	0.582699	0.966621	5k	Nmur1	none	.	Tex44	.	.
chr1	88270000	88275000	chr1	88325000	88330000	N	6.79985	-0.0794237	0.132747	0.549635	0.797959	5k	-1	.	.	.	0	Tex44	none	gained	.	0	N	4.80242	-0.156405	0.159965	0.3282	0.900594	5k	-1	.	.	Tex44	none	lost
chr1	88285000	88290000	chr1	88325000	88330000	NA	NA	NA	NA	NA	NA	NA	NA	NA	NA	NA	0	NA	NA	NA	NA	0	N	7.58698	-0.113279	0.149856	0.449698	0.939865	5k	Nmur1	none	.	Tex44	none	lost
chr1	88330000	88335000	chr1	88365000	88370000	N	11.7498	0.221814	0.159583	0.16454	0.43559	5k	-1	.	gained	lost	2	-1	none	gained	.	1	N	8.99292	-0.0645418	0.156386	0.67982	0.982125	5k	-1	.	lost	-1	lost	lost
chr1	88335000	88340000	chr1	88365000	88370000	N	11.6717	0.152977	0.140379	0.275824	0.572093	5k	-1	none	gained	.	1	-1	none	gained	.	1	N	8.97267	-0.0587854	0.140037	0.674642	0.981551	5k	-1	lost	lost	-1	lost	lost
chr1	88335000	88340000	chr1	88395000	88400000	N	8.1587	0.263714	0.129026	0.0409653	0.203867	5k	-1	none	gained	.	1	-1	none	gained	.	0	N	6.24106	0.0184272	0.138159	0.893895	0.995032	5k	-1	lost	lost	-1	lost	lost
chr1	88365000	88370000	chr1	88395000	88400000	WT_DM	14.0539	0.325288	0.123877	0.00864221	0.0804935	5k	-1	none	gained	.	1	-1	none	gained	.	0	N	10.2306	-0.240929	0.134657	0.0735834	0.611415	5k	-1	lost	lost	-1	lost	lost
chr1	88255000	88260000	chr1	88420000	88425000	N	1.63518	-0.679178	0.230719	0.00324258	0.13337	5k	Snord82	.	lost	.	0	Ptma	none	none	.	1	NA	NA	NA	NA	NA	NA	NA	NA	NA	NA	NA	NA	NA
chr1	88335000	88340000	chr1	88420000	88425000	N	6.23034	0.150108	0.139767	0.282828	0.580269	5k	-1	none	gained	.	1	Ptma	none	none	.	1	N	4.44692	-0.00122368	0.153772	0.993651	0.999453	5k	-1	lost	lost	Ptma	lost	none
chr1	88365000	88370000	chr1	88420000	88425000	N	6.53934	0.239535	0.130814	0.067084	0.266526	5k	-1	none	gained	.	1	Ptma	none	none	.	1	NA	NA	NA	NA	NA	NA	NA	NA	NA	NA	NA	NA	NA
chr1	88395000	88400000	chr1	88425000	88430000	N	18.986	0.0772548	0.124531	0.535018	0.789092	5k	-1	none	gained	.	0	Ptma	none	none	.	1	N	14.478	0.0208524	0.128105	0.870695	0.993178	5k	-1	lost	lost	Ptma	lost	none
chr1	88395000	88400000	chr1	88430000	88435000	N	17.45	0.0705795	0.135025	0.601174	0.829416	5k	-1	none	gained	.	0	-1	none	.	.	0	N	13.0785	0.143743	0.134237	0.284254	0.871158	5k	-1	lost	lost	-1	none	.
chr1	88385000	88390000	chr1	88475000	88480000	NA	NA	NA	NA	NA	NA	NA	NA	NA	NA	NA	0	NA	NA	NA	NA	0	N	1.66134	0.0161535	0.211296	0.939061	0.995086	5k	-1	none	none	Pde6d	.	none
chr1	88430000	88435000	chr1	88475000	88480000	N	5.01574	0.230342	0.151686	0.128876	0.382373	5k	-1	none	.	.	0	Pde6d	.	none	.	0	N	3.9412	-0.194303	0.157595	0.217602	0.824996	5k	-1	none	.	Pde6d	.	none
chr1	88330000	88335000	chr1	88480000	88485000	N	1.37775	0.0902938	0.204506	0.658836	0.861093	5k	-1	.	gained	lost	2	Pde6d	.	none	gained	0	NA	NA	NA	NA	NA	NA	NA	NA	NA	NA	NA	NA	NA
chr1	88335000	88340000	chr1	88480000	88485000	NA	NA	NA	NA	NA	NA	NA	NA	NA	NA	NA	1	NA	NA	NA	NA	0	N	0.818436	-0.206927	0.256553	0.419916	0.933087	5k	-1	lost	lost	Pde6d	.	none
chr1	88395000	88400000	chr1	88480000	88485000	N	2.13505	0.0831523	0.165241	0.61481	0.836399	5k	-1	none	gained	.	0	Pde6d	.	none	gained	0	N	1.45002	-0.15934	0.19557	0.415217	0.92992	5k	-1	lost	lost	Pde6d	.	none
chr1	88515000	88520000	chr1	88545000	88550000	N	8.55457	-0.00248379	0.113806	0.982588	0.993167	5k	-1	none	lost	.	0	-1	none	.	.	0	N	6.12673	0.00711033	0.128073	0.955726	0.996185	5k	-1	none	none	-1	none	.
chr1	88565000	88570000	chr1	88650000	88655000	NA	NA	NA	NA	NA	NA	NA	NA	NA	NA	NA	0	NA	NA	NA	NA	2	N	1.49243	0.151345	0.203273	0.456551	0.941778	5k	Nppc	none	none	-1	.	lost
chr1	88600000	88605000	chr1	88650000	88655000	NA	NA	NA	NA	NA	NA	NA	NA	NA	NA	NA	0	NA	NA	NA	NA	2	N	2.37639	0.233771	0.40334	0.562193	0.960243	5k	Dis3l2	lost	none	-1	.	lost
chr1	88565000	88570000	chr1	88755000	88760000	N	1.91678	0.303466	0.190657	0.111455	0.534673	5k	Nppc	none	.	.	0	-1	none	.	.	1	N	1.59412	-0.130662	0.195019	0.50286	0.997584	5k	Nppc	none	none	-1	none	.
chr1	88565000	88570000	chr1	88860000	88865000	N	1.90254	0.444026	0.18392	0.0157682	0.25952	5k	Nppc	none	.	.	0	-1	gained	.	.	0	N	1.53833	-0.411572	0.194692	0.0345184	0.850012	5k	Nppc	none	none	-1	lost	.
chr1	88895000	88900000	chr1	88930000	88935000	NA	NA	NA	NA	NA	NA	NA	NA	NA	NA	NA	1	NA	NA	NA	NA	0	N	6.62794	0.0727397	0.120564	0.546292	0.957525	5k	-1	.	none	-1	none	none
chr1	88900000	88905000	chr1	88930000	88935000	NA	NA	NA	NA	NA	NA	NA	NA	NA	NA	NA	0	NA	NA	NA	NA	0	N	7.47376	0.19543	0.117937	0.0975051	0.666213	5k	-1	.	.	-1	none	none
chr1	88760000	88770000	chr1	88930000	88940000	N	5.01597	0.155975	0.123309	0.205904	0.451129	10k	-1	.	.	.	0	-1	none	gained	.	0	N	4.23312	0.188611	0.12341	0.12643	0.847756	10k	-1	.	.	-1	none	none
chr1	88510000	88515000	chr1	88935000	88940000	N	3.18605	-0.166731	0.148421	0.261283	0.710109	5k	-1	none	.	.	0	-1	none	.	.	0	N	2.46303	0.205198	0.178846	0.251241	0.997584	5k	-1	none	.	-1	none	.
chr1	88515000	88520000	chr1	88935000	88940000	N	3.94127	-0.0209519	0.143355	0.8838	0.97808	5k	-1	none	lost	.	0	-1	none	.	.	0	N	3.15512	-0.0193943	0.16621	0.907109	0.997584	5k	-1	none	none	-1	none	.
chr1	88565000	88570000	chr1	88935000	88940000	N	4.94302	0.0182729	0.150446	0.903328	0.982479	5k	Nppc	none	.	.	0	-1	none	.	.	0	N	3.93922	0.0615637	0.163557	0.706616	0.997584	5k	Nppc	none	none	-1	none	.
chr1	88755000	88760000	chr1	88935000	88940000	NA	NA	NA	NA	NA	NA	NA	NA	NA	NA	NA	1	NA	NA	NA	NA	0	N	1.59743	0.133969	0.194692	0.491383	0.997584	5k	-1	none	.	-1	none	.
chr1	88860000	88865000	chr1	88935000	88940000	NA	NA	NA	NA	NA	NA	NA	NA	NA	NA	NA	0	NA	NA	NA	NA	0	N	2.62522	0.390657	0.159215	0.0141418	0.325271	5k	-1	lost	.	-1	none	.
chr1	88865000	88870000	chr1	88935000	88940000	N	3.59029	-0.0714532	0.151168	0.636444	0.849617	5k	-1	gained	.	.	0	-1	none	.	.	0	N	2.89134	0.374702	0.155552	0.0160028	0.339781	5k	-1	lost	.	-1	none	.
chr1	88510000	88515000	chr1	89080000	89085000	NA	NA	NA	NA	NA	NA	NA	NA	NA	NA	NA	0	NA	NA	NA	NA	0	N	1.37481	-0.481365	0.201544	0.0169223	0.725716	5k	-1	none	.	Chrnd	none	none
chr1	88515000	88520000	chr1	89080000	89085000	N	2.08349	-0.120261	0.174222	0.490022	0.863083	5k	-1	none	lost	.	0	Chrnd	none	none	.	0	N	1.68216	-0.252935	0.19964	0.205172	0.997584	5k	-1	none	none	Chrnd	none	none
chr1	88545000	88550000	chr1	89080000	89085000	N	2.21881	0.12798	0.193716	0.508831	0.86897	5k	-1	none	.	.	0	Chrnd	none	none	.	0	N	1.7177	-0.311223	0.212423	0.142892	0.997584	5k	-1	none	.	Chrnd	none	none
chr1	88560000	88565000	chr1	89080000	89085000	N	1.71497	0.134731	0.199933	0.500386	0.867062	5k	Nppc	.	.	.	0	Chrnd	none	none	.	0	N	1.40355	0.0649479	0.195022	0.739112	0.997584	5k	Nppc	.	.	Chrnd	none	none
chr1	88940000	88945000	chr1	89080000	89085000	N	3.6364	0.0158225	0.151129	0.916618	0.971004	5k	-1	none	.	.	0	Chrnd	none	none	.	0	N	2.47652	-0.15356	0.174625	0.379202	0.916357	5k	-1	none	.	Chrnd	none	none
chr1	88945000	88950000	chr1	89080000	89085000	N	4.48617	0.0911825	0.143727	0.525811	0.784053	5k	-1	none	none	none	2	Chrnd	none	none	.	0	N	3.1401	-0.21569	0.166142	0.194209	0.807828	5k	-1	lost	lost	Chrnd	none	none
chr1	88990000	89000000	chr1	89080000	89090000	WT_DM	18.1874	0.289671	0.107658	0.007131	0.0460228	10k	Alpi	none	.	.	0	Chrnd	none	none	lost	1	N	4.10187	-0.124682	0.149617	0.404655	0.925678	5k	Alpi	none	.	Chrnd	none	none
chr1	89070000	89075000	chr1	89110000	89115000	N	9.58595	-0.177916	0.173038	0.303861	0.598671	5k	-1	none	none	.	0	Eif4e2	none	gained	.	0	N	7.21717	0.0297939	0.17787	0.866974	0.992798	5k	-1	none	none	Eif4e2	lost	lost
chr1	89075000	89080000	chr1	89110000	89115000	N	11.0123	-0.0138751	0.162832	0.932093	0.976511	5k	Prss56	.	lost	.	0	Eif4e2	none	gained	.	0	NA	NA	NA	NA	NA	NA	NA	NA	NA	NA	NA	NA	NA
chr1	89070000	89075000	chr1	89185000	89190000	N	2.21197	0.426345	0.203275	0.03596	0.187982	5k	-1	none	none	.	0	-1	none	.	.	0	N	1.83698	0.19478	0.215691	0.3665	0.913998	5k	-1	none	none	-1	none	.
chr1	89140000	89145000	chr1	89185000	89190000	N	9.44944	0.111121	0.115213	0.334802	0.629274	5k	-1	none	.	.	0	-1	none	.	.	0	N	7.91459	0.0971977	0.127664	0.446446	0.938805	5k	-1	none	.	-1	none	.
chr1	89145000	89150000	chr1	89185000	89190000	N	11.1478	0.175275	0.103151	0.0892813	0.309732	5k	-1	.	.	.	0	-1	none	.	.	0	N	9.60194	0.00255444	0.116195	0.982461	0.998949	5k	-1	.	.	-1	none	.
chr1	89070000	89075000	chr1	89190000	89195000	NA	NA	NA	NA	NA	NA	NA	NA	NA	NA	NA	0	NA	NA	NA	NA	0	N	1.70422	0.13454	0.219833	0.540531	0.95608	5k	-1	none	none	-1	none	.
chr1	89140000	89145000	chr1	89190000	89195000	N	8.31912	0.244435	0.114338	0.032531	0.177987	5k	-1	none	.	.	0	-1	.	.	.	0	NA	NA	NA	NA	NA	NA	NA	NA	NA	NA	NA	NA	NA
chr1	89170000	89175000	chr1	89220000	89225000	N	6.75046	0.214256	0.134156	0.11025	0.349787	5k	-1	.	.	.	0	Gigyf2	none	none	.	1	N	5.30358	-0.120872	0.142384	0.395927	0.923235	5k	-1	.	.	Gigyf2	lost	none
chr1	89140000	89145000	chr1	89260000	89265000	NA	NA	NA	NA	NA	NA	NA	NA	NA	NA	NA	0	NA	NA	NA	NA	0	N	2.04575	0.248576	0.310175	0.422897	0.933087	5k	-1	none	.	-1	none	.
chr1	89380000	89385000	chr1	89445000	89450000	N	3.69519	-0.313086	0.258871	0.226498	0.514363	5k	-1	none	none	lost	1	-1	.	none	.	0	NA	NA	NA	NA	NA	NA	NA	NA	NA	NA	NA	NA	NA
chr1	89445000	89450000	chr1	89500000	89505000	N	4.87357	-0.306848	0.1387	0.0269442	0.158623	5k	-1	.	none	.	0	-1	none	none	none	1	NA	NA	NA	NA	NA	NA	NA	NA	NA	NA	NA	NA	NA
chr1	89365000	89370000	chr1	89505000	89510000	N	3.44003	-0.0404526	0.153801	0.792537	0.92231	5k	Snorc	none	.	.	0	-1	none	none	.	0	N	2.77746	0.0524476	0.172811	0.761511	0.986003	5k	Snorc	none	.	-1	none	lost
chr1	89430000	89440000	chr1	89560000	89570000	WT_GM	12.1528	-0.279314	0.116349	0.0163657	0.0806683	10k	-1	none	.	.	0	-1	none	.	.	0	NA	NA	NA	NA	NA	NA	NA	NA	NA	NA	NA	NA	NA
chr1	89365000	89370000	chr1	89615000	89620000	N	3.57098	-0.0226242	0.160047	0.887586	0.978091	5k	Snorc	none	.	.	0	-1	none	.	.	0	N	3.59259	0.494849	0.331933	0.136011	0.997584	5k	Snorc	none	.	-1	none	.
chr1	89435000	89440000	chr1	89615000	89620000	NA	NA	NA	NA	NA	NA	NA	NA	NA	NA	NA	0	NA	NA	NA	NA	0	N	1.79157	0.10289	0.202428	0.611256	0.997584	5k	-1	none	.	-1	none	.
chr1	89505000	89510000	chr1	89615000	89620000	NA	NA	NA	NA	NA	NA	NA	NA	NA	NA	NA	0	NA	NA	NA	NA	0	N	2.33526	0.0327374	0.1796	0.855364	0.992798	5k	-1	none	lost	-1	none	.
chr1	89750000	89755000	chr1	89795000	89800000	WT_DM	5.97463	0.33192	0.130138	0.010756	0.0918136	5k	Dgkd	none	gained	.	1	-1	none	none	.	2	N	5.18546	-0.0102275	0.148244	0.944997	0.995894	5k	Dgkd	none	lost	-1	none	none
chr1	89750000	89755000	chr1	89805000	89810000	NA	NA	NA	NA	NA	NA	NA	NA	NA	NA	NA	1	NA	NA	NA	NA	0	N	4.32923	0.0461615	0.15004	0.758341	0.986003	5k	Dgkd	none	lost	-1	.	.
chr1	89680000	89685000	chr1	89820000	89825000	NA	NA	NA	NA	NA	NA	NA	NA	NA	NA	NA	0	NA	NA	NA	NA	0	N	4.76265	-0.0863411	0.141144	0.540721	0.956186	5k	Scarna6	.	.	-1	.	.
chr1	89685000	89690000	chr1	89820000	89825000	WT_DM	5.06061	0.376335	0.141151	0.00767168	0.075207	5k	-1	.	none	.	0	-1	.	.	.	0	N	4.54251	-0.130104	0.15009	0.386031	0.918248	5k	-1	.	.	-1	.	.
chr1	89745000	89750000	chr1	89820000	89825000	WT_DM	4.15555	0.518689	0.134863	0.000120036	0.00506377	5k	Dgkd	none	gained	.	0	-1	.	.	.	0	N	3.4994	-0.161142	0.149716	0.281786	0.870924	5k	Dgkd	none	lost	-1	.	.
chr1	89675000	89680000	chr1	89830000	89835000	NA	NA	NA	NA	NA	NA	NA	NA	NA	NA	NA	0	NA	NA	NA	NA	0	N	4.17982	-0.0696646	0.149988	0.642313	0.997584	5k	Scarna6	.	.	-1	none	lost
chr1	89905000	89910000	chr1	90015000	90020000	N	1.14629	0.068791	0.248882	0.782241	0.917808	5k	Usp40	.	none	.	0	-1	none	.	.	0	NA	NA	NA	NA	NA	NA	NA	NA	NA	NA	NA	NA	NA
chr1	89990000	89995000	chr1	90030000	90035000	N	2.11144	0.0373596	0.216352	0.862903	0.950432	5k	Ugt1a7c	none	.	.	0	Ugt1a6a	.	none	.	0	N	1.625	0.0902611	0.231683	0.696841	0.982912	5k	Ugt1a7c	none	.	Ugt1a6a	.	none
chr1	89900000	89910000	chr1	90030000	90040000	NA	NA	NA	NA	NA	NA	NA	NA	NA	NA	NA	0	NA	NA	NA	NA	0	N	2.07574	-0.238772	0.190551	0.210184	0.830344	10k	Usp40	.	none	Ugt1a6a	.	none
chr1	89905000	89910000	chr1	90170000	90175000	N	0.814122	0.10251	0.290466	0.724151	0.939029	5k	Usp40	.	none	.	0	A730008H23Rik	none	none	.	0	N	0.760531	-0.208469	0.32522	0.521517	0.997584	5k	Usp40	.	none	A730008H23Rik	none	gained
chr1	90030000	90035000	chr1	90175000	90180000	N	2.04338	0.19594	0.211063	0.353228	0.645241	5k	Ugt1a6a	.	none	.	0	A730008H23Rik	.	.	.	0	NA	NA	NA	NA	NA	NA	NA	NA	NA	NA	NA	NA	NA
chr1	89905000	89910000	chr1	90180000	90185000	N	0.736931	0.361934	0.268861	0.178246	0.629425	5k	Usp40	.	none	.	0	-1	none	.	.	0	N	0.563656	-0.3773	0.305932	0.217471	0.997584	5k	Usp40	.	none	-1	none	.
chr1	89660000	89670000	chr1	90180000	90190000	N	1.50103	-0.154476	0.328713	0.638397	0.813813	10k	-1	none	.	.	1	-1	none	.	.	0	NA	NA	NA	NA	NA	NA	NA	NA	NA	NA	NA	NA	NA
chr1	90040000	90050000	chr1	90180000	90190000	WT_DM	6.11828	0.442055	0.145218	0.00233398	0.0214158	10k	-1	none	.	.	0	-1	none	.	.	0	N	1.76858	-0.136205	0.231615	0.556488	0.959534	5k	-1	none	.	-1	none	.
chr1	90120000	90125000	chr1	90195000	90200000	NA	NA	NA	NA	NA	NA	NA	NA	NA	NA	NA	0	NA	NA	NA	NA	0	N	4.41862	-0.0589467	0.124252	0.635205	0.97847	5k	Mroh2a	.	.	-1	none	.
chr1	90250000	90255000	chr1	90315000	90320000	N	2.86823	-0.147482	0.152175	0.332466	0.626899	5k	-1	none	.	.	0	-1	.	.	.	0	N	2.07448	-0.0748341	0.177983	0.674152	0.981551	5k	-1	lost	.	-1	.	.
chr1	90250000	90255000	chr1	90320000	90325000	N	2.94681	-0.238119	0.158003	0.131796	0.386761	5k	-1	none	.	.	0	-1	none	.	.	0	NA	NA	NA	NA	NA	NA	NA	NA	NA	NA	NA	NA	NA
chr1	90370000	90380000	chr1	90420000	90430000	WT_GM	24.4701	-0.313203	0.0987086	0.00150869	0.0158942	10k	-1	lost	lost	lost	3	-1	none	lost	.	0	NA	NA	NA	NA	NA	NA	NA	NA	NA	NA	NA	NA	NA
chr1	90370000	90375000	chr1	90430000	90435000	WT_GM	5.528	-0.454526	0.145151	0.00173972	0.0303037	5k	-1	lost	lost	lost	3	-1	none	lost	.	0	NA	NA	NA	NA	NA	NA	NA	NA	NA	NA	NA	NA	NA
chr1	90370000	90375000	chr1	90435000	90440000	NA	NA	NA	NA	NA	NA	NA	NA	NA	NA	NA	3	NA	NA	NA	NA	0	N	3.93111	0.102636	0.176044	0.559882	0.960243	5k	-1	none	none	-1	.	.
chr1	90320000	90325000	chr1	90455000	90460000	N	1.7513	0.244324	0.215418	0.256717	0.550517	5k	-1	none	.	.	0	-1	none	lost	.	0	N	1.35499	-0.756342	0.249739	0.00245747	0.132816	5k	-1	none	.	-1	none	.
chr1	90370000	90375000	chr1	90455000	90460000	WT_GM	3.7005	-0.490292	0.155054	0.00156647	0.0282612	5k	-1	lost	lost	lost	3	-1	none	lost	.	0	NA	NA	NA	NA	NA	NA	NA	NA	NA	NA	NA	NA	NA
chr1	90370000	90375000	chr1	90500000	90505000	WT_GM	2.29555	-0.880509	0.207262	2.15e-05	0.00167145	5k	-1	lost	lost	lost	3	-1	none	.	.	0	NA	NA	NA	NA	NA	NA	NA	NA	NA	NA	NA	NA	NA
chr1	90370000	90375000	chr1	90595000	90600000	WT_GM	4.01952	-0.68303	0.18351	0.000197623	0.0371582	5k	-1	lost	lost	lost	3	Arl4c	none	lost	.	0	N	2.91406	0.22561	0.185569	0.224072	0.997584	5k	-1	none	none	Arl4c	lost	none
chr1	90430000	90435000	chr1	90595000	90600000	N	2.74815	-0.316772	0.178282	0.0756006	0.469897	5k	-1	none	lost	.	0	Arl4c	none	lost	.	0	NA	NA	NA	NA	NA	NA	NA	NA	NA	NA	NA	NA	NA
chr1	90250000	90255000	chr1	90600000	90605000	N	2.13831	0.289344	0.257455	0.261072	0.710109	5k	-1	none	.	.	0	Arl4c	none	none	.	0	N	1.5088	-0.19239	0.243885	0.430198	0.997584	5k	-1	lost	.	Arl4c	none	.
chr1	90320000	90325000	chr1	90600000	90605000	N	4.069	-0.25061	0.201506	0.213615	0.669564	5k	-1	none	.	.	0	Arl4c	none	none	.	0	N	2.96174	0.119162	0.203916	0.558973	0.997584	5k	-1	none	.	Arl4c	none	.
chr1	90360000	90365000	chr1	90600000	90605000	N	4.74471	-0.0763934	0.168155	0.649611	0.921762	5k	-1	none	lost	lost	0	Arl4c	none	none	.	0	N	3.51964	0.146489	0.15507	0.344829	0.997584	5k	-1	none	.	Arl4c	none	.
chr1	90370000	90375000	chr1	90600000	90605000	N	3.78421	-0.366115	0.193567	0.0585697	0.430378	5k	-1	lost	lost	lost	3	Arl4c	none	none	.	0	N	2.88349	0.256706	0.170492	0.13215	0.997584	5k	-1	none	none	Arl4c	none	.
chr1	90455000	90460000	chr1	90600000	90605000	N	3.12421	0.404871	0.163854	0.0134763	0.105309	5k	-1	none	lost	.	0	Arl4c	none	none	.	0	N	2.29218	-0.0151359	0.169036	0.928651	0.995086	5k	-1	none	.	Arl4c	none	.
chr1	90460000	90465000	chr1	90600000	90605000	N	3.09198	0.353313	0.168983	0.0365442	0.190055	5k	-1	.	.	.	0	Arl4c	none	none	.	0	N	2.26273	0.0783361	0.173332	0.651311	0.980819	5k	-1	.	.	Arl4c	none	.
chr1	90350000	90360000	chr1	90600000	90610000	NA	NA	NA	NA	NA	NA	NA	NA	NA	NA	NA	0	NA	NA	NA	NA	0	N	10.4615	-0.033007	0.207732	0.873754	0.999455	10k	-1	none	.	Arl4c	none	.
chr1	90320000	90325000	chr1	90635000	90640000	N	3.11592	0.283506	0.205032	0.166745	0.614358	5k	-1	none	.	.	0	-1	none	.	.	0	N	2.36846	-0.185459	0.22671	0.41333	0.997584	5k	-1	none	.	-1	none	.
chr1	90250000	90255000	chr1	90640000	90645000	N	2.23768	0.1618	0.219933	0.461925	0.847734	5k	-1	none	.	.	0	-1	none	.	.	0	N	1.44016	0.00793043	0.271675	0.976712	0.998428	5k	-1	lost	.	-1	none	.
chr1	90315000	90320000	chr1	90640000	90645000	NA	NA	NA	NA	NA	NA	NA	NA	NA	NA	NA	0	NA	NA	NA	NA	0	N	2.1451	-0.0876389	0.282805	0.756644	0.997584	5k	-1	.	.	-1	none	.
chr1	90320000	90325000	chr1	90640000	90645000	N	3.01654	0.266248	0.243394	0.273999	0.721133	5k	-1	none	.	.	0	-1	none	.	.	0	N	2.32924	-0.269137	0.266633	0.312787	0.997584	5k	-1	none	.	-1	none	.
chr1	90770000	90775000	chr1	90860000	90865000	N	2.11879	0.308229	0.199725	0.122767	0.372734	5k	-1	.	.	.	0	-1	none	gained	.	0	N	1.72922	-0.678548	0.233324	0.00363538	0.162456	5k	-1	.	.	-1	lost	lost
chr1	90820000	90825000	chr1	90890000	90895000	WT_DM	3.17617	0.681446	0.160472	2.17e-05	0.00167847	5k	-1	none	gained	.	1	-1	none	gained	.	2	WT_DM	2.57293	-0.796176	0.184971	1.67e-05	0.00749628	5k	-1	none	lost	-1	lost	lost
chr1	90660000	90670000	chr1	90890000	90900000	WT_DM	7.90391	0.452589	0.116783	0.000106416	0.00651357	10k	-1	.	gained	lost	1	-1	none	gained	.	2	WT_DM	5.98727	-0.547851	0.132151	3.39e-05	0.0273827	10k	-1	.	lost	-1	lost	lost
chr1	90645000	90650000	chr1	90965000	90970000	WT_DM	2.84216	0.73001	0.190272	0.000124719	0.0310026	5k	Platr5	none	.	.	0	Sh3bp4	gained	gained	.	0	N	2.18216	-0.508864	0.209908	0.0153409	0.694669	5k	Platr5	lost	.	Sh3bp4	lost	lost
chr1	90660000	90665000	chr1	90965000	90970000	N	3.15442	0.167057	0.173942	0.336845	0.772753	5k	-1	.	gained	lost	1	Sh3bp4	gained	gained	.	0	NA	NA	NA	NA	NA	NA	NA	NA	NA	NA	NA	NA	NA
chr1	90820000	90825000	chr1	90965000	90970000	N	2.2178	0.364146	0.186301	0.0506299	0.22877	5k	-1	none	gained	.	1	Sh3bp4	gained	gained	.	0	N	1.8176	-0.256259	0.208783	0.219674	0.826016	5k	-1	none	lost	Sh3bp4	lost	lost
chr1	90890000	90895000	chr1	90965000	90970000	WT_DM	3.50449	0.540726	0.154816	0.000478168	0.0134456	5k	-1	none	gained	.	2	Sh3bp4	gained	gained	.	0	WT_DM	14.0035	-0.56979	0.097224	4.61e-09	1.96e-05	10k	-1	lost	lost	Sh3bp4	lost	lost
chr1	90965000	90970000	chr1	91000000	91005000	WT_DM	9.63766	0.316921	0.105703	0.00271549	0.0393602	5k	Sh3bp4	gained	gained	.	0	-1	.	gained	.	1	N	7.63379	-0.314729	0.111868	0.00490229	0.193137	5k	Sh3bp4	lost	lost	-1	.	lost
chr1	90660000	90665000	chr1	91015000	91020000	N	2.7648	0.0834031	0.181103	0.645136	0.920465	5k	-1	.	gained	lost	1	-1	.	gained	.	1	NA	NA	NA	NA	NA	NA	NA	NA	NA	NA	NA	NA	NA
chr1	90890000	90895000	chr1	91015000	91020000	WT_DM	2.47303	0.44438	0.174406	0.0108352	0.0921909	5k	-1	none	gained	.	2	-1	.	gained	.	1	WT_DM	7.56231	-0.562875	0.12941	1.36e-05	0.00425021	10k	-1	lost	lost	-1	lost	lost
chr1	90320000	90330000	chr1	91080000	91090000	N	2.64205	-0.251998	0.255078	0.323189	0.573335	10k	-1	none	.	.	0	-1	none	.	.	0	N	2.01792	0.431507	0.214383	0.0441372	0.694346	10k	-1	none	.	-1	none	.
chr1	90890000	90900000	chr1	91080000	91090000	WT_DM	5.80425	0.332107	0.124017	0.00740812	0.0751527	10k	-1	none	gained	.	2	-1	none	.	.	0	N	1.34024	-0.380615	0.213911	0.0751877	0.951387	5k	-1	lost	lost	-1	none	.
chr1	90640000	90645000	chr1	91085000	91090000	N	3.90114	0.0488232	0.17346	0.778352	0.951333	5k	-1	none	.	.	0	-1	none	.	.	0	N	6.70369	0.046549	0.174796	0.790004	0.999455	10k	Platr5	lost	.	-1	none	.
chr1	90655000	90660000	chr1	91085000	91090000	NA	NA	NA	NA	NA	NA	NA	NA	NA	NA	NA	0	NA	NA	NA	NA	0	N	3.77241	0.139397	0.223278	0.532417	0.997584	5k	-1	.	lost	-1	none	.
chr1	90965000	90970000	chr1	91085000	91090000	N	2.9214	-0.0494965	0.14161	0.726694	0.893096	5k	Sh3bp4	gained	gained	.	0	-1	none	.	.	0	N	2.26949	-0.0053163	0.161974	0.973817	0.998082	5k	Sh3bp4	lost	lost	-1	none	.
chr1	91015000	91020000	chr1	91085000	91090000	N	3.52687	0.11517	0.133705	0.389031	0.678159	5k	-1	.	gained	.	1	-1	none	.	.	0	N	2.79721	-0.23388	0.144284	0.105024	0.683826	5k	-1	.	lost	-1	none	.
chr1	90640000	90645000	chr1	91090000	91095000	N	4.17429	-0.0646131	0.156656	0.680009	0.927218	5k	-1	none	.	.	0	-1	none	.	.	0	N	3.49815	-0.0212756	0.165959	0.897992	0.997584	5k	-1	none	.	-1	none	.
chr1	90650000	90655000	chr1	91090000	91095000	N	4.38921	-0.29285	0.193514	0.130196	0.562843	5k	Platr5	none	.	.	0	-1	none	.	.	0	N	3.62031	0.241883	0.18847	0.199352	0.997584	5k	Platr5	none	.	-1	none	.
chr1	90250000	90260000	chr1	91090000	91100000	N	2.04636	0.265967	0.250049	0.287483	0.539731	10k	-1	none	.	.	0	-1	none	.	.	0	N	1.48974	-0.0392078	0.27937	0.888388	0.999455	10k	-1	lost	.	-1	none	.
chr1	90310000	90320000	chr1	91100000	91110000	N	2.80723	0.406294	0.253096	0.108429	0.323417	10k	-1	.	.	.	0	-1	none	none	.	0	N	2.09648	-0.00671995	0.218658	0.975483	0.999455	10k	-1	.	.	-1	lost	.
chr1	91130000	91140000	chr1	91350000	91360000	WT_DM	4.80968	0.520438	0.129126	5.57e-05	0.00422817	10k	-1	none	.	.	0	Agap1	gained	gained	.	0	N	0.972073	-0.0668579	0.219482	0.760658	0.997584	5k	-1	lost	.	Agap1	lost	lost
chr1	91365000	91370000	chr1	91405000	91410000	WT_DM	11.2154	0.398127	0.153824	0.00964791	0.0856342	5k	-1	.	gained	gained	1	-1	gained	gained	none	3	N	9.58799	-0.300076	0.162826	0.0653402	0.585154	5k	-1	.	lost	-1	lost	lost
chr1	91130000	91140000	chr1	91410000	91420000	WT_DM	5.71753	0.365713	0.134458	0.0065302	0.0701805	10k	-1	none	.	.	0	-1	none	gained	gained	5	NA	NA	NA	NA	NA	NA	NA	NA	NA	NA	NA	NA	NA
chr1	91350000	91360000	chr1	91410000	91420000	WT_DM	24.6034	0.426966	0.1256	0.000675326	0.00907997	10k	Agap1	gained	gained	.	0	-1	none	gained	gained	5	N	5.80005	0.0862915	0.173196	0.618323	0.974856	5k	Agap1	lost	lost	-1	.	lost
chr1	90640000	90645000	chr1	91415000	91420000	N	0.75048	-0.0406782	0.289316	0.888185	0.978091	5k	-1	none	.	.	0	-1	.	gained	gained	3	N	0.569465	0.0808494	0.335411	0.809519	0.997584	5k	-1	none	.	-1	.	lost
chr1	91215000	91220000	chr1	91415000	91420000	N	3.00298	0.295196	0.165108	0.0737932	0.466041	5k	-1	none	.	.	0	-1	.	gained	gained	3	N	2.32127	0.148848	0.184272	0.41923	0.997584	5k	-1	none	.	-1	.	lost
chr1	91090000	91095000	chr1	91420000	91425000	N	1.15576	-0.147799	0.252698	0.558626	0.891367	5k	-1	none	.	.	0	-1	none	gained	.	0	NA	NA	NA	NA	NA	NA	NA	NA	NA	NA	NA	NA	NA
chr1	91135000	91140000	chr1	91420000	91425000	N	1.77196	0.0620445	0.183115	0.734739	0.941574	5k	-1	none	.	.	0	-1	none	gained	.	0	N	1.50069	-0.159081	0.20448	0.436583	0.997584	5k	-1	lost	.	-1	none	lost
chr1	91215000	91220000	chr1	91420000	91425000	N	2.9817	0.352597	0.164861	0.0324561	0.343996	5k	-1	none	.	.	0	-1	none	gained	.	0	N	2.34204	0.170115	0.176906	0.336245	0.997584	5k	-1	none	.	-1	none	lost
chr1	91240000	91245000	chr1	91420000	91425000	N	2.81614	-0.0506343	0.162995	0.756067	0.946858	5k	-1	none	.	.	0	-1	none	gained	.	0	N	2.14143	-0.265602	0.188936	0.159791	0.997584	5k	-1	none	.	-1	none	lost
chr1	91420000	91425000	chr1	91475000	91480000	N	9.76301	0.391422	0.160042	0.0144553	0.10935	5k	-1	none	gained	.	0	-1	none	none	.	0	N	8.02079	0.0546677	0.165619	0.741339	0.985181	5k	-1	none	lost	-1	lost	none
chr1	91425000	91430000	chr1	91475000	91480000	WT_DM	11.3905	0.551284	0.129675	2.13e-05	0.00165559	5k	-1	.	none	.	0	-1	none	none	.	0	N	9.45252	-0.021733	0.134133	0.871285	0.993264	5k	-1	.	none	-1	lost	none
chr1	91435000	91440000	chr1	91475000	91480000	WT_DM	15.6466	0.366211	0.115956	0.00158745	0.0283955	5k	-1	.	gained	lost	2	-1	none	none	.	0	NA	NA	NA	NA	NA	NA	NA	NA	NA	NA	NA	NA	NA
chr1	91210000	91220000	chr1	91490000	91500000	N	7.77768	0.16351	0.123628	0.18597	0.428098	10k	-1	none	.	.	1	-1	.	none	lost	3	N	5.91904	0.0921352	0.133272	0.489358	0.982561	10k	-1	none	.	-1	.	lost
chr1	91435000	91440000	chr1	91495000	91500000	N	9.47833	-0.216679	0.161088	0.178593	0.45425	5k	-1	.	gained	lost	2	-1	.	none	lost	2	NA	NA	NA	NA	NA	NA	NA	NA	NA	NA	NA	NA	NA
chr1	91420000	91425000	chr1	91500000	91505000	NA	NA	NA	NA	NA	NA	NA	NA	NA	NA	NA	0	NA	NA	NA	NA	0	N	5.41262	0.23561	0.149499	0.115025	0.702527	5k	-1	none	lost	-1	none	lost
chr1	91475000	91480000	chr1	91500000	91505000	N	13.7403	0.105837	0.0955002	0.267759	0.563241	5k	-1	none	none	.	0	-1	none	none	.	0	N	11.5362	-0.0904343	0.0988572	0.360298	0.912234	5k	-1	lost	none	-1	none	lost
chr1	91130000	91140000	chr1	91520000	91530000	N	4.27693	0.168679	0.133897	0.207754	0.452992	10k	-1	none	.	.	0	-1	none	.	.	0	N	3.2097	-0.0931533	0.152496	0.541293	0.990876	10k	-1	lost	.	-1	lost	.
chr1	90640000	90645000	chr1	91525000	91530000	N	0.633362	-0.587178	0.343598	0.0874683	0.494481	5k	-1	none	.	.	0	-1	none	.	.	0	N	1.17096	-0.138158	0.228731	0.545831	0.990876	10k	Platr5	lost	.	-1	lost	.
chr1	91140000	91145000	chr1	91525000	91530000	NA	NA	NA	NA	NA	NA	NA	NA	NA	NA	NA	0	NA	NA	NA	NA	0	N	1.55434	0.385606	0.215106	0.073032	0.951387	5k	-1	.	.	-1	none	.
chr1	91215000	91220000	chr1	91525000	91530000	N	1.67264	0.195561	0.212681	0.357831	0.788656	5k	-1	none	.	.	0	-1	none	.	.	0	N	1.3249	-0.0552434	0.233592	0.813049	0.997584	5k	-1	none	.	-1	none	.
chr1	91350000	91355000	chr1	91525000	91530000	NA	NA	NA	NA	NA	NA	NA	NA	NA	NA	NA	0	NA	NA	NA	NA	0	N	1.50382	0.167557	0.232497	0.471102	0.997584	5k	Agap1	lost	lost	-1	none	.
chr1	91420000	91425000	chr1	91525000	91530000	N	4.52895	0.126043	0.15945	0.429244	0.710768	5k	-1	none	gained	.	0	-1	none	.	.	0	N	3.73865	-0.0370138	0.171252	0.828882	0.990122	5k	-1	none	lost	-1	none	.
chr1	91425000	91430000	chr1	91525000	91530000	N	4.85948	0.257424	0.137213	0.0606433	0.252315	5k	-1	.	none	.	0	-1	none	.	.	0	N	3.89229	-0.0201785	0.143093	0.887857	0.994309	5k	-1	.	none	-1	none	.
chr1	91475000	91480000	chr1	91525000	91530000	N	5.51582	0.228545	0.135915	0.092659	0.316578	5k	-1	none	none	.	0	-1	none	.	.	0	N	4.66236	-0.0667407	0.148232	0.652533	0.980819	5k	-1	lost	none	-1	none	.
chr1	91435000	91440000	chr1	91530000	91535000	N	4.62062	-0.138034	0.20769	0.506295	0.770674	5k	-1	.	gained	lost	2	-1	none	gained	gained	1	NA	NA	NA	NA	NA	NA	NA	NA	NA	NA	NA	NA	NA
chr1	91540000	91545000	chr1	91630000	91635000	N	2.66345	-0.208507	0.222991	0.349764	0.64214	5k	-1	none	none	.	1	-1	.	.	.	1	NA	NA	NA	NA	NA	NA	NA	NA	NA	NA	NA	NA	NA
chr1	91570000	91580000	chr1	91740000	91750000	NA	NA	NA	NA	NA	NA	NA	NA	NA	NA	NA	0	NA	NA	NA	NA	0	N	7.76949	-0.0192297	0.129972	0.88238	0.999455	10k	4933400F21Rik	none	.	-1	none	.
chr1	91420000	91430000	chr1	91830000	91840000	N	1.75705	0.452753	0.194047	0.0196366	0.129256	10k	-1	none	none	.	0	Gbx2	none	.	.	0	N	1.22424	-0.336111	0.227496	0.139558	0.858044	10k	-1	none	none	Gbx2	none	.
chr1	91540000	91545000	chr1	91835000	91840000	N	4.44047	0.049264	0.1647	0.764853	0.948709	5k	-1	none	none	.	1	-1	none	.	.	0	N	3.66208	-0.11355	0.188871	0.547705	0.997584	5k	-1	none	none	-1	none	.
chr1	91560000	91565000	chr1	91835000	91840000	NA	NA	NA	NA	NA	NA	NA	NA	NA	NA	NA	0	NA	NA	NA	NA	0	N	3.05956	0.0541796	0.173433	0.754741	0.997584	5k	-1	lost	.	-1	none	.
chr1	91665000	91670000	chr1	91835000	91840000	N	2.26948	-0.0660319	0.182776	0.717896	0.9374	5k	-1	none	.	.	0	-1	none	.	.	0	N	5.89412	0.0182419	0.123257	0.882344	0.999455	10k	-1	none	.	Gbx2	none	.
chr1	91755000	91760000	chr1	91835000	91840000	NA	NA	NA	NA	NA	NA	NA	NA	NA	NA	NA	0	NA	NA	NA	NA	0	N	3.72341	0.0643723	0.159738	0.686958	0.982125	5k	-1	none	.	-1	none	.
chr1	91540000	91550000	chr1	91940000	91950000	NA	NA	NA	NA	NA	NA	NA	NA	NA	NA	NA	1	NA	NA	NA	NA	0	N	2.09813	-0.139404	0.210787	0.508387	0.985066	10k	-1	none	none	-1	none	none
chr1	91955000	91960000	chr1	92050000	92055000	NA	NA	NA	NA	NA	NA	NA	NA	NA	NA	NA	0	NA	NA	NA	NA	1	N	2.96633	-0.0864439	0.1624	0.594525	0.970184	5k	-1	none	.	Iqca	none	lost
chr1	91955000	91960000	chr1	92055000	92060000	N	3.7881	-0.28332	0.141262	0.0448956	0.214816	5k	-1	none	.	.	0	-1	none	none	lost	4	N	2.83303	-0.157352	0.168677	0.350891	0.909621	5k	-1	none	.	-1	none	lost
chr1	91955000	91960000	chr1	92095000	92100000	N	3.9052	0.137544	0.139035	0.322528	0.616194	5k	-1	none	.	.	0	Ackr3	none	.	.	0	N	3.03122	0.0283486	0.158633	0.858169	0.992798	5k	-1	none	.	Ackr3	none	.
chr1	92060000	92065000	chr1	92095000	92100000	N	8.8834	0.0852987	0.11156	0.444508	0.722824	5k	-1	.	none	lost	2	Ackr3	none	.	.	0	N	6.60028	-0.173625	0.125075	0.165084	0.778624	5k	-1	.	lost	Ackr3	none	.
chr1	92055000	92060000	chr1	92120000	92125000	N	3.69054	-0.12952	0.144699	0.370732	0.661203	5k	-1	none	none	lost	4	-1	.	none	.	1	NA	NA	NA	NA	NA	NA	NA	NA	NA	NA	NA	NA	NA
chr1	92100000	92105000	chr1	92130000	92135000	NA	NA	NA	NA	NA	NA	NA	NA	NA	NA	NA	0	NA	NA	NA	NA	1	N	9.05402	-0.0113484	0.130114	0.930498	0.995086	5k	Ackr3	none	lost	-1	none	lost
chr1	92100000	92105000	chr1	92135000	92140000	N	11.2448	0.0673925	0.122334	0.581709	0.817325	5k	Ackr3	none	none	.	0	-1	.	gained	.	0	N	8.39401	0.0151624	0.131769	0.908392	0.995086	5k	Ackr3	none	lost	-1	.	lost
chr1	91955000	91960000	chr1	92140000	92145000	NA	NA	NA	NA	NA	NA	NA	NA	NA	NA	NA	0	NA	NA	NA	NA	0	N	2.4221	-0.241335	0.175026	0.167939	0.997584	5k	-1	none	.	-1	lost	.
chr1	92130000	92135000	chr1	92160000	92165000	NA	NA	NA	NA	NA	NA	NA	NA	NA	NA	NA	1	NA	NA	NA	NA	1	N	12.5499	0.174079	0.101517	0.0863869	0.64628	5k	-1	none	lost	-1	.	lost
chr1	91955000	91960000	chr1	92170000	92175000	N	2.30967	0.161174	0.170122	0.343435	0.777155	5k	-1	none	.	.	0	-1	none	gained	.	2	NA	NA	NA	NA	NA	NA	NA	NA	NA	NA	NA	NA	NA
chr1	92055000	92060000	chr1	92170000	92175000	N	2.05403	-0.0468605	0.175638	0.789622	0.921565	5k	-1	none	none	lost	4	-1	none	gained	.	2	N	1.49842	-0.581833	0.214592	0.00670114	0.222188	5k	-1	none	lost	-1	lost	lost
chr1	92100000	92105000	chr1	92170000	92175000	WT_DM	4.48559	0.434741	0.132807	0.00106232	0.0221867	5k	Ackr3	none	none	.	0	-1	none	gained	.	2	N	3.42263	-0.307978	0.154127	0.0456937	0.515186	5k	Ackr3	none	lost	-1	lost	lost
chr1	92105000	92110000	chr1	92170000	92175000	N	5.68752	0.226248	0.124285	0.0686981	0.269601	5k	-1	.	none	.	1	-1	none	gained	.	2	N	4.45503	-0.0196969	0.132308	0.881655	0.993686	5k	-1	.	lost	-1	lost	lost
chr1	92105000	92110000	chr1	92175000	92180000	NA	NA	NA	NA	NA	NA	NA	NA	NA	NA	NA	1	NA	NA	NA	NA	1	N	3.95335	0.107965	0.144266	0.454234	0.941077	5k	-1	.	lost	-1	none	lost
chr1	92055000	92060000	chr1	92230000	92235000	N	1.31594	-0.187683	0.240036	0.434277	0.832114	5k	-1	none	none	lost	4	-1	.	gained	none	3	N	1.04725	0.156393	0.276569	0.57175	0.997584	5k	-1	none	lost	-1	.	lost
chr1	92100000	92105000	chr1	92230000	92235000	N	2.2967	0.281084	0.179501	0.117367	0.363394	5k	Ackr3	none	none	.	0	-1	.	gained	none	3	N	1.90595	-0.424911	0.199423	0.0331138	0.452475	5k	Ackr3	none	lost	-1	.	lost
chr1	92175000	92180000	chr1	92230000	92235000	NA	NA	NA	NA	NA	NA	NA	NA	NA	NA	NA	1	NA	NA	NA	NA	3	N	4.18336	-0.0217095	0.139789	0.876583	0.993407	5k	-1	none	lost	-1	.	lost
chr1	92180000	92190000	chr1	92230000	92240000	WT_DM	23.9644	0.205759	0.0865042	0.0173784	0.0842808	10k	-1	none	gained	.	0	-1	.	gained	none	3	N	5.16728	-0.0299155	0.137166	0.827354	0.990122	5k	-1	none	lost	-1	.	lost
chr1	92100000	92110000	chr1	92360000	92370000	N	9.09601	0.167962	0.121997	0.168583	0.407394	10k	Ackr3	none	none	.	1	-1	none	lost	none	1	N	6.35913	-0.101734	0.126178	0.420084	0.980619	10k	Ackr3	none	lost	-1	none	.
chr1	92055000	92060000	chr1	92380000	92385000	N	1.63976	-0.608924	0.220129	0.00567117	0.170347	5k	-1	none	none	lost	4	-1	.	lost	lost	1	NA	NA	NA	NA	NA	NA	NA	NA	NA	NA	NA	NA	NA
chr1	92100000	92105000	chr1	92380000	92385000	N	2.7189	-0.284368	0.196025	0.146871	0.58743	5k	Ackr3	none	none	.	0	-1	.	lost	lost	1	NA	NA	NA	NA	NA	NA	NA	NA	NA	NA	NA	NA	NA
chr1	92120000	92125000	chr1	92380000	92385000	N	3.48331	-0.465777	0.175414	0.00792358	0.192986	5k	-1	.	none	.	1	-1	.	lost	lost	1	NA	NA	NA	NA	NA	NA	NA	NA	NA	NA	NA	NA	NA
chr1	92170000	92175000	chr1	92380000	92385000	WT_GM	3.2518	-0.56038	0.166993	0.000791614	0.0742978	5k	-1	none	gained	.	2	-1	.	lost	lost	1	NA	NA	NA	NA	NA	NA	NA	NA	NA	NA	NA	NA	NA
chr1	92170000	92175000	chr1	92400000	92405000	N	2.45591	0.316617	0.169621	0.0619552	0.437128	5k	-1	none	gained	.	2	-1	.	none	none	1	N	1.85252	-0.252239	0.196402	0.199038	0.997584	5k	-1	lost	lost	-1	.	lost
chr1	92230000	92235000	chr1	92400000	92405000	N	2.07684	0.216397	0.184715	0.241392	0.694909	5k	-1	.	gained	none	3	-1	.	none	none	1	N	1.7041	-0.532585	0.213967	0.0128067	0.673157	5k	-1	.	lost	-1	.	lost
chr1	91540000	91545000	chr1	92480000	92485000	N	0.552472	-0.054177	0.370053	0.883603	NA	5k	-1	none	none	.	1	-1	none	.	.	0	N	0.432575	0.156873	0.396578	0.692426	0.997584	5k	-1	none	none	-1	none	.
chr1	92100000	92105000	chr1	92480000	92485000	N	3.04337	-0.0676869	0.175074	0.699039	0.932696	5k	Ackr3	none	none	.	0	-1	none	.	.	0	N	2.49239	0.23321	0.195578	0.233098	0.997584	5k	Ackr3	none	lost	-1	none	.
chr1	92165000	92170000	chr1	92480000	92485000	N	3.07128	0.0867729	0.155956	0.577942	0.89762	5k	-1	none	gained	.	1	-1	none	.	.	0	N	2.40948	-0.105564	0.165569	0.523744	0.997584	5k	-1	lost	lost	-1	none	.
chr1	92170000	92175000	chr1	92480000	92485000	N	2.67894	0.0915474	0.156123	0.55762	0.891367	5k	-1	none	gained	.	2	-1	none	.	.	0	NA	NA	NA	NA	NA	NA	NA	NA	NA	NA	NA	NA	NA
chr1	92350000	92355000	chr1	92480000	92485000	N	2.02171	-0.103395	0.198203	0.601906	0.829753	5k	-1	.	.	.	1	-1	none	.	.	0	N	1.61068	0.275673	0.20746	0.183914	0.799409	5k	-1	.	.	-1	none	.
chr1	92400000	92405000	chr1	92480000	92485000	N	2.99468	0.0373184	0.1662	0.822338	0.932905	5k	-1	.	none	none	1	-1	none	.	.	0	N	2.13654	-0.19517	0.191628	0.308449	0.886101	5k	-1	.	lost	-1	none	.
chr1	91540000	91545000	chr1	92485000	92490000	N	0.578916	-0.127203	0.370413	0.731291	0.941337	5k	-1	none	none	.	1	-1	none	.	.	0	N	0.482154	0.130252	0.392819	0.740204	0.997584	5k	-1	none	none	-1	none	.
chr1	91955000	91960000	chr1	92485000	92490000	N	3.78711	0.115123	0.172135	0.503628	0.867686	5k	-1	none	.	.	0	-1	none	.	.	0	N	3.01677	-0.07493	0.187265	0.689061	0.997584	5k	-1	none	.	-1	none	.
chr1	92055000	92060000	chr1	92485000	92490000	N	1.58346	-0.100687	0.200999	0.616418	0.910005	5k	-1	none	none	lost	4	-1	none	.	.	0	NA	NA	NA	NA	NA	NA	NA	NA	NA	NA	NA	NA	NA
chr1	92060000	92065000	chr1	92485000	92490000	N	1.64856	-0.356289	0.202988	0.0792224	0.475335	5k	-1	.	none	lost	2	-1	none	.	.	0	N	1.34055	0.0301325	0.233122	0.897155	0.997584	5k	-1	.	lost	-1	none	.
chr1	92095000	92100000	chr1	92485000	92490000	NA	NA	NA	NA	NA	NA	NA	NA	NA	NA	NA	0	NA	NA	NA	NA	0	N	2.23513	0.221558	0.211001	0.293702	0.997584	5k	Ackr3	none	.	-1	none	.
chr1	92100000	92105000	chr1	92485000	92490000	N	2.93903	0.14662	0.17419	0.399943	0.81087	5k	Ackr3	none	none	.	0	-1	none	.	.	0	N	2.32289	0.155668	0.195934	0.426908	0.997584	5k	Ackr3	none	lost	-1	none	.
chr1	92170000	92175000	chr1	92485000	92490000	N	2.45596	0.216662	0.169271	0.200557	0.657532	5k	-1	none	gained	.	2	-1	none	.	.	0	N	1.89923	-0.123844	0.18458	0.502251	0.997584	5k	-1	lost	lost	-1	none	.
chr1	92175000	92180000	chr1	92485000	92490000	N	2.3363	0.152279	0.184525	0.40923	0.814859	5k	-1	none	gained	.	1	-1	none	.	.	0	N	1.80951	-0.211453	0.196607	0.282147	0.997584	5k	-1	none	lost	-1	none	.
chr1	92230000	92235000	chr1	92485000	92490000	NA	NA	NA	NA	NA	NA	NA	NA	NA	NA	NA	3	NA	NA	NA	NA	0	N	1.43355	0.0695743	0.218131	0.749759	0.997584	5k	-1	.	lost	-1	none	.
chr1	92380000	92385000	chr1	92485000	92490000	N	2.99859	-0.350136	0.212167	0.0988856	0.327975	5k	-1	.	lost	lost	1	-1	none	.	.	0	NA	NA	NA	NA	NA	NA	NA	NA	NA	NA	NA	NA	NA
chr1	92565000	92570000	chr1	92635000	92640000	NA	NA	NA	NA	NA	NA	NA	NA	NA	NA	NA	1	NA	NA	NA	NA	1	N	4.56551	0.177594	0.168818	0.292806	0.877364	5k	-1	none	gained	-1	.	gained
chr1	92565000	92570000	chr1	92645000	92650000	N	5.49292	0.00179492	0.14716	0.990268	0.996492	5k	-1	none	none	.	1	-1	none	none	.	2	NA	NA	NA	NA	NA	NA	NA	NA	NA	NA	NA	NA	NA
chr1	92545000	92550000	chr1	92730000	92735000	N	5.36755	0.0142016	0.154527	0.926775	0.988059	5k	-1	none	none	.	2	-1	none	lost	.	1	N	4.14461	-0.213244	0.162028	0.188143	0.997584	5k	-1	none	gained	-1	none	gained
chr1	92565000	92570000	chr1	92730000	92735000	N	5.27781	-0.274164	0.183525	0.135208	0.571711	5k	-1	none	none	.	1	-1	none	lost	.	1	N	3.94281	0.0621083	0.215534	0.773224	0.997584	5k	-1	none	gained	-1	none	gained
chr1	92635000	92640000	chr1	92730000	92735000	N	2.97398	0.00551953	0.146434	0.969933	0.988662	5k	-1	.	none	.	1	-1	none	lost	.	1	N	2.18341	-0.164153	0.169644	0.333229	0.904783	5k	-1	.	gained	-1	none	gained
chr1	92545000	92550000	chr1	92735000	92740000	N	5.4161	-0.0312946	0.140762	0.824063	0.963247	5k	-1	none	none	.	2	Col6a3	none	none	.	1	N	4.13677	0.0502106	0.150772	0.739117	0.997584	5k	-1	none	gained	Col6a3	none	gained
chr1	92545000	92550000	chr1	92800000	92805000	N	3.1179	-0.0558947	0.150568	0.71047	0.93583	5k	-1	none	none	.	2	-1	none	.	.	0	N	2.3933	0.031639	0.171963	0.854023	0.997584	5k	-1	none	gained	-1	none	.
chr1	91955000	91960000	chr1	92850000	92855000	N	0.608329	0.175627	0.345924	0.611661	0.908195	5k	-1	none	.	.	0	Prlh	none	.	.	0	N	0.469761	0.0355201	0.357704	0.9209	0.997584	5k	-1	none	.	Prlh	none	.
chr1	92495000	92500000	chr1	92850000	92855000	N	1.55195	0.037997	0.276544	0.890715	0.978592	5k	Cops8	none	none	.	0	Prlh	none	.	.	0	NA	NA	NA	NA	NA	NA	NA	NA	NA	NA	NA	NA	NA
chr1	92500000	92505000	chr1	92850000	92855000	NA	NA	NA	NA	NA	NA	NA	NA	NA	NA	NA	0	NA	NA	NA	NA	0	N	0.928869	0.171161	0.536642	0.749766	0.997584	5k	Cops8	.	none	Prlh	none	.
chr1	92545000	92550000	chr1	92850000	92855000	N	2.89945	0.163185	0.206679	0.429787	0.830268	5k	-1	none	none	.	2	Prlh	none	.	.	0	N	2.27828	-0.0665895	0.207065	0.747765	0.997584	5k	-1	none	gained	Prlh	none	.
chr1	92740000	92745000	chr1	92850000	92855000	N	1.85281	-0.191612	0.227582	0.399817	0.687665	5k	Col6a3	.	.	.	0	Prlh	none	.	.	0	NA	NA	NA	NA	NA	NA	NA	NA	NA	NA	NA	NA	NA
chr1	92800000	92805000	chr1	92850000	92855000	N	4.98456	0.195494	0.133525	0.143169	0.404315	5k	-1	none	.	.	0	Prlh	none	.	.	0	N	3.98416	-0.0507276	0.151551	0.737834	0.985181	5k	-1	none	.	Prlh	none	.
chr1	92820000	92825000	chr1	92850000	92855000	N	13.7817	-0.0286511	0.107431	0.789705	0.921565	5k	-1	none	.	.	0	Prlh	none	.	.	0	N	10.5895	0.0975245	0.118562	0.410759	0.927601	5k	-1	none	.	Prlh	none	.
chr1	92825000	92830000	chr1	92850000	92855000	N	12.8988	-0.0166506	0.113293	0.883156	0.959033	5k	-1	none	.	.	0	Prlh	none	.	.	0	NA	NA	NA	NA	NA	NA	NA	NA	NA	NA	NA	NA	NA
chr1	92870000	92875000	chr1	92915000	92920000	N	3.66397	0.223297	0.295529	0.4499	0.726429	5k	-1	none	gained	lost	2	-1	none	gained	none	2	N	3.06729	-0.122843	0.320202	0.701243	0.982912	5k	-1	lost	lost	-1	none	lost
chr1	92865000	92870000	chr1	92920000	92925000	N	2.35468	0.432323	0.192596	0.0247865	0.151858	5k	Rab17	none	gained	.	0	-1	.	gained	none	1	N	1.90869	-0.309684	0.323387	0.338251	0.905863	5k	Rab17	none	lost	-1	.	lost
chr1	92870000	92875000	chr1	92920000	92925000	N	2.89059	0.26666	0.285625	0.35051	0.642612	5k	-1	none	gained	lost	2	-1	.	gained	none	1	N	2.33752	-0.185049	0.285279	0.516558	0.952177	5k	-1	lost	lost	-1	.	lost
chr1	92870000	92875000	chr1	92945000	92950000	N	2.85779	0.300103	0.324568	0.355162	0.647163	5k	-1	none	gained	lost	2	Lrrfip1	.	gained	none	1	N	2.23692	0.0698073	0.273378	0.798452	0.987236	5k	-1	lost	lost	Lrrfip1	.	lost
chr1	92865000	92870000	chr1	92950000	92955000	N	2.27531	0.210068	0.190551	0.270277	0.565182	5k	Rab17	none	gained	.	0	Lrrfip1	none	gained	.	0	N	1.785	0.0858062	0.332497	0.796356	0.987236	5k	Rab17	none	lost	Lrrfip1	none	lost
chr1	92870000	92875000	chr1	92950000	92955000	N	2.67879	0.120799	0.281002	0.667278	0.865577	5k	-1	none	gained	lost	2	Lrrfip1	none	gained	.	0	N	2.16959	0.286648	0.304225	0.346079	0.907327	5k	-1	lost	lost	Lrrfip1	none	lost
chr1	92920000	92925000	chr1	92950000	92955000	N	13.4969	-0.07834	0.0934118	0.401665	0.688846	5k	-1	.	gained	none	1	Lrrfip1	none	gained	.	0	N	10.6404	0.0072956	0.103711	0.943918	0.995894	5k	-1	.	lost	Lrrfip1	none	lost
chr1	92865000	92870000	chr1	92995000	93000000	N	2.52222	0.208116	0.174381	0.23269	0.522078	5k	Rab17	none	gained	.	0	-1	none	gained	.	1	N	2.129	0.166933	0.188609	0.376118	0.915512	5k	Rab17	none	lost	-1	none	lost
chr1	92870000	92875000	chr1	92995000	93000000	N	2.82825	0.0584339	0.163422	0.720669	0.891328	5k	-1	none	gained	lost	2	-1	none	gained	.	1	N	2.23512	0.289588	0.175399	0.0987337	0.667902	5k	-1	lost	lost	-1	none	lost
chr1	92915000	92920000	chr1	92995000	93000000	NA	NA	NA	NA	NA	NA	NA	NA	NA	NA	NA	2	NA	NA	NA	NA	1	N	4.16229	-0.0130332	0.139771	0.925707	0.995086	5k	-1	none	lost	-1	none	lost
chr1	92920000	92925000	chr1	92995000	93000000	N	4.66001	-0.00886653	0.129421	0.94538	0.980609	5k	-1	.	gained	none	1	-1	none	gained	.	1	N	3.82403	-0.0108152	0.139505	0.938206	0.995086	5k	-1	.	lost	-1	none	lost
chr1	92950000	92955000	chr1	92995000	93000000	N	8.09756	0.139903	0.0980953	0.153811	0.420479	5k	Lrrfip1	none	gained	.	0	-1	none	gained	.	1	N	6.69985	-0.0586845	0.107148	0.583902	0.966855	5k	Lrrfip1	none	lost	-1	none	lost
chr1	92865000	92870000	chr1	93075000	93080000	N	0.814939	-0.218268	0.212554	0.304474	0.747149	5k	Rab17	none	gained	.	0	Ramp1	none	gained	.	1	N	0.664533	0.000889911	0.244594	0.997097	0.999505	5k	Rab17	none	lost	Ramp1	lost	lost
chr1	93075000	93080000	chr1	93105000	93110000	WT_DM	11.7462	0.458011	0.102279	7.53e-06	0.000806534	5k	Ramp1	none	gained	.	1	-1	none	gained	.	0	WT_DM	9.62089	-0.352348	0.106761	0.000965684	0.0786221	5k	Ramp1	lost	lost	-1	lost	lost
chr1	93075000	93080000	chr1	93110000	93115000	WT_DM	10.5007	0.459428	0.10691	1.73e-05	0.00143534	5k	Ramp1	none	gained	.	1	-1	none	none	none	1	N	8.57981	-0.242844	0.111041	0.0287438	0.423654	5k	Ramp1	lost	lost	-1	none	lost
chr1	92865000	92870000	chr1	93135000	93140000	NA	NA	NA	NA	NA	NA	NA	NA	NA	NA	NA	0	NA	NA	NA	NA	0	N	0.621368	0.207665	0.304564	0.495339	0.997584	5k	Rab17	none	lost	-1	none	.
chr1	93075000	93080000	chr1	93135000	93140000	N	5.66311	0.218565	0.139537	0.117264	0.363338	5k	Ramp1	none	gained	.	1	-1	none	none	.	0	N	4.40218	-0.0495578	0.152922	0.745884	0.985335	5k	Ramp1	lost	lost	-1	none	.
chr1	92870000	92880000	chr1	93140000	93150000	NA	NA	NA	NA	NA	NA	NA	NA	NA	NA	NA	2	NA	NA	NA	NA	1	N	3.64044	0.148416	0.158081	0.347802	0.968846	10k	-1	lost	lost	Ube2f	none	lost
chr1	93070000	93080000	chr1	93140000	93150000	WT_DM	21.5337	0.299876	0.0880396	0.000658856	0.00891764	10k	Ramp1	none	gained	none	2	Ube2f	none	none	.	1	N	3.15778	-0.00575058	0.146641	0.968719	0.99768	5k	Ramp1	lost	lost	Ube2f	none	lost
chr1	92865000	92870000	chr1	93145000	93150000	N	0.588081	-0.536265	0.248164	0.030701	0.338529	5k	Rab17	none	gained	.	0	Ube2f	none	none	.	1	N	0.485719	0.0975525	0.302165	0.746812	0.997584	5k	Rab17	none	lost	Ube2f	none	lost
chr1	93105000	93110000	chr1	93145000	93150000	NA	NA	NA	NA	NA	NA	NA	NA	NA	NA	NA	0	NA	NA	NA	NA	1	N	5.81602	-0.0748507	0.125101	0.549624	0.95832	5k	-1	lost	lost	Ube2f	none	lost
chr1	93075000	93080000	chr1	93190000	93195000	N	2.61893	0.212187	0.167236	0.204517	0.487377	5k	Ramp1	none	gained	.	1	Scly	.	none	.	0	NA	NA	NA	NA	NA	NA	NA	NA	NA	NA	NA	NA	NA
chr1	93145000	93150000	chr1	93190000	93195000	NA	NA	NA	NA	NA	NA	NA	NA	NA	NA	NA	1	NA	NA	NA	NA	0	N	3.47709	0.05397	0.139597	0.699043	0.982912	5k	Ube2f	none	lost	Scly	.	none
chr1	93150000	93155000	chr1	93235000	93240000	N	3.69824	0.0254016	0.141489	0.857521	0.947311	5k	Ube2f	none	.	.	0	-1	none	.	.	0	N	2.63592	0.12366	0.157811	0.433278	0.93491	5k	Ube2f	none	.	-1	none	.
chr1	93075000	93080000	chr1	93240000	93245000	N	2.96051	0.0294172	0.156624	0.851017	0.97092	5k	Ramp1	none	gained	.	1	Klhl30	none	none	.	0	N	1.961	-0.135477	0.18991	0.475616	0.997584	5k	Ramp1	lost	lost	Klhl30	none	lost
chr1	93075000	93080000	chr1	93260000	93265000	N	2.35464	-0.0614403	0.169317	0.7167	0.937379	5k	Ramp1	none	gained	.	1	Erfe	none	none	.	0	NA	NA	NA	NA	NA	NA	NA	NA	NA	NA	NA	NA	NA
chr1	92825000	92830000	chr1	93265000	93270000	N	1.08601	0.216912	0.237412	0.3609	0.790367	5k	-1	none	.	.	0	Erfe	.	gained	.	2	N	0.78096	-0.599768	0.287251	0.0368014	0.858	5k	-1	none	.	Erfe	.	lost
chr1	93245000	93250000	chr1	93310000	93315000	N	5.77033	0.0409549	0.125528	0.744227	0.901475	5k	Klhl30	.	gained	lost	2	Hes6	none	none	none	3	N	4.1621	0.00874283	0.141934	0.950883	0.995978	5k	Klhl30	.	lost	Hes6	none	lost
chr1	93325000	93330000	chr1	93375000	93380000	N	8.1852	0.329398	0.143382	0.0215993	0.140242	5k	-1	none	.	.	0	-1	none	gained	.	0	N	6.96695	0.429452	0.148098	0.00373414	0.165354	5k	-1	lost	.	-1	none	lost
chr1	93325000	93330000	chr1	93380000	93385000	N	4.98417	0.291959	0.121203	0.0160031	0.116767	5k	-1	none	.	.	0	-1	none	gained	gained	2	N	4.35829	0.404412	0.133846	0.00251546	0.133661	5k	-1	lost	.	-1	none	lost
chr1	93140000	93150000	chr1	93380000	93390000	N	3.06255	0.141981	0.17488	0.416862	0.655312	10k	Ube2f	none	none	.	1	Traf3ip1	none	gained	gained	2	NA	NA	NA	NA	NA	NA	NA	NA	NA	NA	NA	NA	NA
chr1	93325000	93330000	chr1	93385000	93390000	N	4.46419	0.172858	0.130894	0.186638	0.463982	5k	-1	none	.	.	0	Traf3ip1	none	none	.	0	N	3.78239	0.196909	0.152701	0.197223	0.80984	5k	-1	lost	.	Traf3ip1	lost	lost
chr1	93325000	93330000	chr1	93460000	93465000	N	1.76127	0.128258	0.229297	0.575921	0.813568	5k	-1	none	.	.	0	-1	none	.	.	0	N	1.12403	-0.184755	0.27737	0.505349	0.951279	5k	-1	lost	.	-1	none	.
chr1	93415000	93420000	chr1	93460000	93465000	NA	NA	NA	NA	NA	NA	NA	NA	NA	NA	NA	0	NA	NA	NA	NA	0	N	3.42308	-0.218343	0.161182	0.175533	0.789553	5k	-1	.	.	-1	none	.
chr1	93310000	93315000	chr1	93565000	93570000	N	0.609205	-0.459688	0.360622	0.202412	0.658496	5k	Hes6	none	none	none	3	-1	.	none	none	1	NA	NA	NA	NA	NA	NA	NA	NA	NA	NA	NA	NA	NA
chr1	93475000	93480000	chr1	93645000	93650000	NA	NA	NA	NA	NA	NA	NA	NA	NA	NA	NA	0	NA	NA	NA	NA	0	N	3.14374	-0.084866	0.173356	0.624453	0.997584	5k	-1	.	.	-1	.	.
chr1	93465000	93470000	chr1	93650000	93655000	N	3.37985	0.207187	0.169121	0.220546	0.675067	5k	-1	.	.	.	0	-1	none	.	.	0	NA	NA	NA	NA	NA	NA	NA	NA	NA	NA	NA	NA	NA
chr1	93470000	93475000	chr1	93650000	93655000	N	3.5744	0.186569	0.149316	0.211487	0.667677	5k	-1	none	.	.	0	-1	none	.	.	0	N	2.93046	-0.152909	0.161197	0.342833	0.997584	5k	-1	none	.	-1	none	.
chr1	93475000	93480000	chr1	93650000	93655000	N	3.83362	0.203572	0.147269	0.166875	0.614358	5k	-1	.	.	.	0	-1	none	.	.	0	N	3.20752	-0.140826	0.158809	0.375204	0.997584	5k	-1	.	.	-1	none	.
chr1	93325000	93330000	chr1	93770000	93775000	N	0.754629	-0.78361	0.31798	0.0137267	0.245249	5k	-1	none	.	.	0	-1	none	.	.	0	NA	NA	NA	NA	NA	NA	NA	NA	NA	NA	NA	NA	NA
chr1	93420000	93425000	chr1	93770000	93775000	N	1.77445	-0.0589676	0.196808	0.764468	0.948569	5k	-1	none	.	.	0	-1	none	.	.	0	N	1.35626	-0.468521	0.210477	0.0260142	0.809574	5k	-1	none	.	-1	none	.
chr1	93465000	93470000	chr1	93770000	93775000	N	2.40718	0.387708	0.172387	0.0245094	0.309729	5k	-1	.	.	.	0	-1	none	.	.	0	N	1.94114	-0.195491	0.190688	0.305273	0.997584	5k	-1	.	.	-1	none	.
chr1	93470000	93475000	chr1	93770000	93775000	N	2.43461	0.256362	0.181546	0.15792	0.601629	5k	-1	none	.	.	0	-1	none	.	.	0	N	2.00741	-0.078697	0.19651	0.688807	0.997584	5k	-1	none	.	-1	none	.
chr1	93475000	93480000	chr1	93770000	93775000	N	2.48887	0.0944956	0.197113	0.631655	0.914419	5k	-1	.	.	.	0	-1	none	.	.	0	N	2.11491	-0.0564062	0.204336	0.782512	0.997584	5k	-1	.	.	-1	none	.
chr1	93810000	93815000	chr1	93860000	93865000	N	8.06579	0.041185	0.103442	0.690522	0.87624	5k	-1	none	.	.	0	-1	.	.	.	0	NA	NA	NA	NA	NA	NA	NA	NA	NA	NA	NA	NA	NA
chr1	93650000	93660000	chr1	93860000	93870000	WT_DM	3.78689	0.558898	0.147388	0.000149429	0.00785119	10k	-1	none	.	.	0	-1	none	.	.	0	N	0.907897	0.335581	0.270726	0.215138	0.997584	5k	-1	none	.	-1	lost	.
chr1	93420000	93425000	chr1	93865000	93870000	N	1.1715	0.403247	0.229845	0.0793565	0.475745	5k	-1	none	.	.	0	-1	none	.	.	0	N	1.0888	-0.105964	0.243452	0.663377	0.997584	5k	-1	none	.	-1	lost	.
chr1	93465000	93470000	chr1	93865000	93870000	NA	NA	NA	NA	NA	NA	NA	NA	NA	NA	NA	0	NA	NA	NA	NA	0	N	1.15411	0.0987806	0.245113	0.686948	0.997584	5k	-1	.	.	-1	lost	.
chr1	93470000	93475000	chr1	93865000	93870000	N	1.27723	0.389752	0.236954	0.100001	0.518415	5k	-1	none	.	.	0	-1	none	.	.	0	N	1.09464	0.267832	0.247215	0.278632	0.997584	5k	-1	none	.	-1	lost	.
chr1	93475000	93480000	chr1	93865000	93870000	N	1.28743	0.27904	0.248889	0.262226	0.711261	5k	-1	.	.	.	0	-1	none	.	.	0	N	1.10372	0.262078	0.2632	0.319376	0.997584	5k	-1	.	.	-1	lost	.
chr1	93810000	93815000	chr1	93865000	93870000	N	6.66769	-0.00379633	0.120323	0.97483	0.990456	5k	-1	none	.	.	0	-1	none	.	.	0	N	5.49577	-0.131768	0.131326	0.315687	0.891724	5k	-1	lost	.	-1	lost	.
chr1	93995000	94000000	chr1	94025000	94030000	WT_DM	10.7232	0.361101	0.113902	0.00152286	0.0278044	5k	-1	gained	gained	none	2	-1	gained	gained	none	1	N	9.05742	-0.148243	0.117965	0.208873	0.818291	5k	-1	lost	lost	-1	lost	lost
chr1	93990000	94000000	chr1	94070000	94080000	WT_DM	16.6279	0.298931	0.0944481	0.00155068	0.0161824	10k	-1	gained	gained	none	2	Hdac4	none	gained	.	1	N	2.88313	0.0354657	0.159615	0.824162	0.989955	5k	-1	lost	lost	Hdac4	lost	none
chr1	94020000	94030000	chr1	94070000	94080000	WT_DM	23.8274	0.230193	0.0877229	0.0086881	0.052832	10k	-1	gained	gained	none	2	Hdac4	none	gained	.	1	N	4.60253	-0.132447	0.127383	0.298453	0.879778	5k	-1	lost	lost	Hdac4	lost	none
chr1	93810000	93815000	chr1	94075000	94080000	N	1.47859	0.12373	0.219504	0.572973	0.895649	5k	-1	none	.	.	0	Hdac4	none	gained	.	0	NA	NA	NA	NA	NA	NA	NA	NA	NA	NA	NA	NA	NA
chr1	93855000	93860000	chr1	94075000	94080000	N	2.94535	0.0440012	0.161766	0.785618	0.953569	5k	-1	none	.	.	1	Hdac4	none	gained	.	0	N	2.25186	-0.198651	0.195182	0.308786	0.997584	5k	-1	none	.	Hdac4	lost	none
chr1	93860000	93865000	chr1	94075000	94080000	N	3.07391	0.0412386	0.162025	0.799094	0.956211	5k	-1	.	.	.	0	Hdac4	none	gained	.	0	NA	NA	NA	NA	NA	NA	NA	NA	NA	NA	NA	NA	NA
chr1	93865000	93870000	chr1	94075000	94080000	NA	NA	NA	NA	NA	NA	NA	NA	NA	NA	NA	0	NA	NA	NA	NA	0	N	2.5632	-0.136551	0.180505	0.449354	0.997584	5k	-1	lost	.	Hdac4	lost	none
chr1	93910000	93915000	chr1	94075000	94080000	NA	NA	NA	NA	NA	NA	NA	NA	NA	NA	NA	1	NA	NA	NA	NA	0	N	2.71921	0.105066	0.181766	0.563244	0.997584	5k	-1	none	.	Hdac4	lost	none
chr1	94025000	94030000	chr1	94110000	94115000	N	2.32589	0.0124338	0.195786	0.949363	0.982175	5k	-1	gained	gained	none	1	-1	none	gained	.	0	N	1.89123	0.2593	0.211423	0.220028	0.826704	5k	-1	lost	lost	-1	lost	none
chr1	94075000	94080000	chr1	94110000	94115000	WT_DM	7.99427	0.280372	0.111982	0.012289	0.0995705	5k	Hdac4	none	gained	.	0	-1	none	gained	.	0	N	6.212	-0.235144	0.13151	0.07377	0.612229	5k	Hdac4	lost	none	-1	lost	none
chr1	94075000	94080000	chr1	94235000	94240000	NA	NA	NA	NA	NA	NA	NA	NA	NA	NA	NA	0	NA	NA	NA	NA	2	N	2.64601	-0.185482	0.189684	0.328151	0.997584	5k	Hdac4	lost	none	-1	.	lost
chr1	94075000	94080000	chr1	94240000	94245000	N	3.08436	0.100691	0.159989	0.529114	0.878322	5k	Hdac4	none	gained	.	0	-1	.	none	none	3	N	2.66157	-0.212002	0.179676	0.238035	0.997584	5k	Hdac4	lost	none	-1	.	none
chr1	94090000	94095000	chr1	94240000	94245000	N	3.8529	-0.0171114	0.195152	0.930129	0.975736	5k	-1	none	none	.	0	-1	.	none	none	3	NA	NA	NA	NA	NA	NA	NA	NA	NA	NA	NA	NA	NA
chr1	94110000	94115000	chr1	94240000	94245000	NA	NA	NA	NA	NA	NA	NA	NA	NA	NA	NA	0	NA	NA	NA	NA	3	N	2.87873	0.278318	0.168455	0.0984982	0.667749	5k	-1	lost	none	-1	.	none
chr1	93860000	93870000	chr1	94250000	94260000	NA	NA	NA	NA	NA	NA	NA	NA	NA	NA	NA	0	NA	NA	NA	NA	0	N	5.12956	0.00429729	0.141428	0.97576	0.999455	10k	-1	lost	.	-1	none	.
chr1	93855000	93860000	chr1	94255000	94260000	N	2.37573	-0.0674429	0.202708	0.739353	0.942983	5k	-1	none	.	.	1	-1	none	.	.	0	N	5.22588	0.0232245	0.139542	0.867816	0.999455	10k	-1	none	none	-1	none	.
chr1	94075000	94080000	chr1	94255000	94260000	N	3.79084	0.0375933	0.158326	0.812314	0.960076	5k	Hdac4	none	gained	.	0	-1	none	.	.	0	N	3.07921	0.252085	0.168816	0.13537	0.997584	5k	Hdac4	lost	none	-1	none	.
chr1	94110000	94115000	chr1	94255000	94260000	NA	NA	NA	NA	NA	NA	NA	NA	NA	NA	NA	0	NA	NA	NA	NA	0	MKO_DM	2.89831	0.652841	0.186969	0.000479936	0.0520718	5k	-1	lost	none	-1	none	.
chr1	94075000	94080000	chr1	94265000	94270000	N	2.69784	-0.178311	0.161999	0.271032	0.718154	5k	Hdac4	none	gained	.	0	-1	lost	lost	lost	2	NA	NA	NA	NA	NA	NA	NA	NA	NA	NA	NA	NA	NA
chr1	94075000	94080000	chr1	94275000	94280000	N	2.62892	-0.0293259	0.17322	0.865562	0.97393	5k	Hdac4	none	gained	.	0	-1	none	none	.	2	N	2.13694	-0.146209	0.190304	0.442313	0.997584	5k	Hdac4	lost	none	-1	none	none
chr1	94075000	94080000	chr1	94335000	94340000	WT_DM	2.46435	0.742997	0.175247	2.24e-05	0.0140879	5k	Hdac4	none	gained	.	0	-1	.	.	.	1	N	1.88574	-0.418668	0.188705	0.0265114	0.809574	5k	Hdac4	lost	none	-1	.	none
chr1	94070000	94075000	chr1	94340000	94345000	N	2.39741	0.447231	0.162475	0.00591229	0.174334	5k	Hdac4	none	gained	.	1	-1	.	.	.	0	N	1.85897	-0.35757	0.185137	0.0534359	0.919098	5k	Hdac4	lost	none	-1	.	.
chr1	94075000	94080000	chr1	94340000	94345000	NA	NA	NA	NA	NA	NA	NA	NA	NA	NA	NA	0	NA	NA	NA	NA	0	N	2.13276	-0.421757	0.184076	0.0219512	0.776653	5k	Hdac4	lost	none	-1	.	.
chr1	94265000	94270000	chr1	94340000	94345000	NA	NA	NA	NA	NA	NA	NA	NA	NA	NA	NA	2	NA	NA	NA	NA	0	N	2.44607	-0.0622406	0.177183	0.72538	0.984272	5k	-1	.	none	-1	.	.
chr1	93420000	93430000	chr1	94340000	94350000	NA	NA	NA	NA	NA	NA	NA	NA	NA	NA	NA	0	NA	NA	NA	NA	0	N	1.20649	0.486436	0.242869	0.0451907	0.694346	10k	-1	none	.	-1	.	.
chr1	93810000	93815000	chr1	94345000	94350000	N	2.06469	-0.107593	0.192754	0.576717	0.897047	5k	-1	none	.	.	0	-1	.	.	.	0	NA	NA	NA	NA	NA	NA	NA	NA	NA	NA	NA	NA	NA
chr1	93860000	93865000	chr1	94345000	94350000	N	3.49317	0.0517833	0.159887	0.746034	0.94415	5k	-1	.	.	.	0	-1	.	.	.	0	NA	NA	NA	NA	NA	NA	NA	NA	NA	NA	NA	NA	NA
chr1	94075000	94080000	chr1	94345000	94350000	N	2.75014	0.280856	0.165425	0.0895494	0.49786	5k	Hdac4	none	gained	.	0	-1	.	.	.	0	NA	NA	NA	NA	NA	NA	NA	NA	NA	NA	NA	NA	NA
chr1	93855000	93860000	chr1	94350000	94355000	N	3.46094	0.22144	0.172198	0.198456	0.654646	5k	-1	none	.	.	1	-1	none	.	.	0	N	2.71906	-0.108822	0.196894	0.580474	0.997584	5k	-1	none	.	-1	none	.
chr1	93875000	93880000	chr1	94350000	94355000	NA	NA	NA	NA	NA	NA	NA	NA	NA	NA	NA	0	NA	NA	NA	NA	0	N	2.83292	0.161047	0.197842	0.415635	0.997584	5k	-1	none	.	-1	none	.
chr1	94415000	94420000	chr1	94500000	94505000	N	2.26733	0.0125301	0.182581	0.945286	0.980609	5k	Olfr1414	none	.	.	0	Olfr1410	.	.	.	0	N	1.82087	0.302487	0.191762	0.1147	0.701953	5k	Olfr1414	none	.	Olfr1410	.	.
chr1	93860000	93870000	chr1	94500000	94510000	N	2.20063	0.143799	0.193714	0.45789	0.685885	10k	-1	none	.	.	0	Olfr1410	none	.	.	0	N	1.49467	-0.0973594	0.232641	0.675584	0.999455	10k	-1	lost	.	Olfr1410	none	.
chr1	94415000	94420000	chr1	94505000	94510000	N	2.08435	0.110545	0.182541	0.544785	0.79461	5k	Olfr1414	none	.	.	0	Olfr1410	none	.	.	0	N	1.63506	0.401913	0.189036	0.0334933	0.454662	5k	Olfr1414	none	.	Olfr1410	none	.
chr1	94415000	94420000	chr1	94540000	94545000	N	1.49024	-0.192763	0.206197	0.349865	0.642268	5k	Olfr1414	none	.	.	0	Otos	none	gained	.	0	N	1.14646	0.441353	0.22683	0.051685	0.539309	5k	Olfr1414	none	.	Otos	none	lost
chr1	94510000	94515000	chr1	94540000	94545000	N	5.8438	0.20418	0.145428	0.160322	0.429735	5k	Olfr12	none	.	.	0	Otos	none	gained	.	0	N	4.69483	0.0229565	0.163553	0.888375	0.994309	5k	Olfr12	none	none	Otos	none	lost
chr1	94515000	94520000	chr1	94540000	94545000	NA	NA	NA	NA	NA	NA	NA	NA	NA	NA	NA	0	NA	NA	NA	NA	0	N	5.99982	-0.0678904	0.158695	0.668793	0.980922	5k	Olfr12	.	.	Otos	none	lost
chr1	94545000	94550000	chr1	94570000	94575000	N	12.4395	0.21076	0.124586	0.0907058	0.312178	5k	Otos	none	gained	.	1	-1	.	none	lost	1	N	9.36724	-0.229848	0.138189	0.0962533	0.66605	5k	Otos	none	lost	-1	.	lost
chr1	94545000	94550000	chr1	94590000	94595000	N	7.84687	0.0712381	0.118983	0.549356	0.797844	5k	Otos	none	gained	.	1	-1	none	gained	.	0	N	5.99668	-0.131236	0.124626	0.292325	0.877094	5k	Otos	none	lost	-1	none	lost
chr1	94545000	94550000	chr1	94595000	94600000	N	6.99343	0.0863016	0.114563	0.451263	0.727747	5k	Otos	none	gained	.	1	-1	none	gained	none	2	N	5.38058	-0.0538993	0.120676	0.655133	0.980819	5k	Otos	none	lost	-1	lost	lost
chr1	94545000	94550000	chr1	94600000	94605000	NA	NA	NA	NA	NA	NA	NA	NA	NA	NA	NA	1	NA	NA	NA	NA	2	N	4.33247	0.119765	0.135118	0.375415	0.915512	5k	Otos	none	lost	-1	none	lost
chr1	94605000	94610000	chr1	94640000	94645000	N	14.7435	-0.00328793	0.09414	0.972139	0.989458	5k	-1	lost	gained	lost	1	-1	none	none	.	0	N	11.5219	0.00934112	0.104631	0.928862	0.995086	5k	-1	none	lost	-1	.	none
chr1	94545000	94550000	chr1	94645000	94650000	N	3.52663	-0.0348093	0.150939	0.817612	0.931484	5k	Otos	none	gained	.	1	-1	.	gained	.	1	NA	NA	NA	NA	NA	NA	NA	NA	NA	NA	NA	NA	NA
chr1	94545000	94550000	chr1	94680000	94685000	N	3.16067	0.214123	0.148492	0.149307	0.413726	5k	Otos	none	gained	.	1	-1	.	gained	lost	2	N	2.42507	-0.282534	0.173495	0.103421	0.680465	5k	Otos	none	lost	-1	.	lost
chr1	94595000	94600000	chr1	94680000	94685000	WT_DM	7.4904	0.398504	0.124926	0.00142315	0.0268463	5k	-1	none	gained	none	2	-1	.	gained	lost	2	N	5.37147	-0.0622063	0.137344	0.650604	0.980819	5k	-1	lost	lost	-1	.	lost
chr1	94600000	94605000	chr1	94680000	94685000	N	7.06679	0.0739169	0.111349	0.506798	0.771206	5k	-1	lost	gained	none	2	-1	.	gained	lost	2	N	5.16286	0.102476	0.122074	0.401213	0.924982	5k	-1	none	lost	-1	.	lost
chr1	94605000	94610000	chr1	94680000	94685000	N	7.49633	-0.149438	0.130494	0.252138	0.545861	5k	-1	lost	gained	lost	1	-1	.	gained	lost	2	N	5.46709	0.312924	0.144608	0.030469	0.433938	5k	-1	none	lost	-1	.	lost
chr1	94640000	94645000	chr1	94680000	94685000	N	10.435	0.0148484	0.1076	0.890244	0.961051	5k	-1	none	none	.	0	-1	.	gained	lost	2	NA	NA	NA	NA	NA	NA	NA	NA	NA	NA	NA	NA	NA
chr1	94545000	94550000	chr1	94725000	94730000	N	4.26788	-0.00806386	0.170724	0.962327	0.993906	5k	Otos	none	gained	.	1	Gpc1	none	gained	.	1	N	3.14421	0.456017	0.18437	0.0133839	0.680075	5k	Otos	none	lost	Gpc1	none	lost
chr1	94590000	94595000	chr1	94725000	94730000	N	7.04812	0.124044	0.145706	0.394584	0.682675	5k	-1	none	gained	.	0	Gpc1	none	gained	.	1	N	4.9864	-0.0707556	0.166376	0.670635	0.980922	5k	-1	none	lost	Gpc1	none	lost
chr1	94640000	94645000	chr1	94725000	94730000	N	6.61946	0.0251256	0.120039	0.834205	0.937929	5k	-1	none	none	.	0	Gpc1	none	gained	.	1	N	5.0187	0.174619	0.130453	0.180715	0.793729	5k	-1	.	none	Gpc1	none	lost
chr1	94680000	94685000	chr1	94725000	94730000	WT_DM	11.0069	0.410223	0.115647	0.000389342	0.0117873	5k	-1	.	gained	lost	2	Gpc1	none	gained	.	1	N	8.55067	-0.162492	0.125403	0.195059	0.809189	5k	-1	.	lost	Gpc1	none	lost
chr1	94695000	94700000	chr1	94725000	94730000	N	14.9261	-0.156558	0.129184	0.225553	0.513256	5k	-1	none	none	.	0	Gpc1	none	gained	.	1	NA	NA	NA	NA	NA	NA	NA	NA	NA	NA	NA	NA	NA
chr1	94415000	94420000	chr1	94730000	94735000	N	0.795514	-0.241624	0.281803	0.391212	0.805915	5k	Olfr1414	none	.	.	0	Gpc1	none	none	.	0	N	0.637142	0.624771	0.293015	0.0329894	0.840315	5k	Olfr1414	none	.	Gpc1	none	lost
chr1	94545000	94550000	chr1	94730000	94735000	N	4.78513	-0.0293472	0.140509	0.834554	0.965224	5k	Otos	none	gained	.	1	Gpc1	none	none	.	0	N	3.60866	0.503229	0.15251	0.000968104	0.30726	5k	Otos	none	lost	Gpc1	none	lost
chr1	94595000	94600000	chr1	94730000	94735000	N	8.30623	0.049198	0.111576	0.659258	0.861322	5k	-1	none	gained	none	2	Gpc1	none	none	.	0	N	5.95269	-0.0364681	0.118444	0.758163	0.986003	5k	-1	lost	lost	Gpc1	none	lost
chr1	94605000	94610000	chr1	94730000	94735000	N	8.289	-0.215796	0.124783	0.0837411	0.298921	5k	-1	lost	gained	lost	1	Gpc1	none	none	.	0	N	5.85245	0.242828	0.138288	0.0790954	0.628556	5k	-1	none	lost	Gpc1	none	lost
chr1	94415000	94420000	chr1	94735000	94740000	NA	NA	NA	NA	NA	NA	NA	NA	NA	NA	NA	0	NA	NA	NA	NA	2	N	0.632505	0.0323194	0.300818	0.914441	0.997584	5k	Olfr1414	none	.	-1	lost	lost
chr1	94415000	94420000	chr1	94750000	94755000	N	0.825239	0.185963	0.281533	0.50891	0.86897	5k	Olfr1414	none	.	.	0	-1	.	.	.	0	N	0.643223	-0.187118	0.307072	0.542284	0.997584	5k	Olfr1414	none	.	-1	.	.
chr1	94415000	94420000	chr1	94790000	94795000	N	0.762962	0.487333	0.275129	0.0765128	0.471384	5k	Olfr1414	none	.	.	0	-1	none	gained	.	1	N	0.549084	-0.0878662	0.336302	0.793883	0.997584	5k	Olfr1414	none	.	-1	none	lost
chr1	94545000	94550000	chr1	94790000	94795000	N	3.52887	-0.0231824	0.167218	0.889738	0.978256	5k	Otos	none	gained	.	1	-1	none	gained	.	1	N	2.42423	0.162554	0.18887	0.389422	0.997584	5k	Otos	none	lost	-1	none	lost
chr1	94590000	94595000	chr1	94790000	94795000	N	4.43948	-0.441607	0.193232	0.0222908	0.299657	5k	-1	none	gained	.	0	-1	none	gained	.	1	N	3.08551	0.432824	0.191845	0.0240635	0.794766	5k	-1	none	lost	-1	none	lost
chr1	94730000	94735000	chr1	94790000	94795000	N	6.81353	-0.0433371	0.149044	0.771229	0.913441	5k	Gpc1	none	none	.	0	-1	none	gained	.	1	NA	NA	NA	NA	NA	NA	NA	NA	NA	NA	NA	NA	NA
chr1	94735000	94740000	chr1	94790000	94795000	NA	NA	NA	NA	NA	NA	NA	NA	NA	NA	NA	2	NA	NA	NA	NA	1	N	6.30562	0.119197	0.148419	0.421913	0.933087	5k	-1	lost	lost	-1	none	lost
chr1	94740000	94745000	chr1	94790000	94795000	NA	NA	NA	NA	NA	NA	NA	NA	NA	NA	NA	0	NA	NA	NA	NA	1	N	7.88442	0.117048	0.149143	0.432568	0.934511	5k	Mir149	.	.	-1	none	lost
chr1	94765000	94770000	chr1	94790000	94795000	WT_DM	17.6643	0.467607	0.107572	1.38e-05	0.001239	5k	-1	none	.	.	0	-1	none	gained	.	1	N	14.5463	-0.30118	0.122616	0.0140378	0.325271	5k	-1	lost	.	-1	none	lost
chr1	94590000	94595000	chr1	94800000	94805000	N	3.09389	0.0409709	0.188551	0.827979	0.964558	5k	-1	none	gained	.	0	Dusp28	none	gained	.	1	N	2.12238	-0.0355689	0.199007	0.858148	0.997584	5k	-1	none	lost	Dusp28	lost	lost
chr1	94680000	94685000	chr1	94800000	94805000	N	1.77845	0.38506	0.201259	0.0557152	0.240751	5k	-1	.	gained	lost	2	Dusp28	none	gained	.	1	N	1.39332	-0.220086	0.226783	0.331812	0.902973	5k	-1	.	lost	Dusp28	lost	lost
chr1	94760000	94765000	chr1	94800000	94805000	WT_DM	10.7161	0.620376	0.118071	1.49e-07	4.69e-05	5k	-1	none	.	.	0	Dusp28	none	gained	.	1	N	8.61166	-0.327585	0.133101	0.0138484	0.323906	5k	-1	none	.	Dusp28	lost	lost
chr1	94850000	94855000	chr1	94880000	94885000	NA	NA	NA	NA	NA	NA	NA	NA	NA	NA	NA	0	NA	NA	NA	NA	0	N	9.20779	-4.45e-05	0.124105	0.999714	0.999813	5k	9430060I03Rik	none	.	-1	lost	.
chr1	94850000	94855000	chr1	94905000	94910000	N	6.17134	0.178151	0.118799	0.133716	0.389732	5k	9430060I03Rik	none	.	.	0	Aqp12	none	.	.	0	N	5.05074	0.107709	0.128051	0.400268	0.924864	5k	9430060I03Rik	none	.	Aqp12	none	.
chr1	94850000	94855000	chr1	94975000	94980000	N	2.6069	0.0295544	0.182331	0.871234	0.953792	5k	9430060I03Rik	none	.	.	0	Kif1a	none	.	.	0	NA	NA	NA	NA	NA	NA	NA	NA	NA	NA	NA	NA	NA
chr1	94910000	94915000	chr1	94975000	94980000	N	4.92583	0.0698145	0.125114	0.576839	0.813969	5k	-1	none	.	.	0	Kif1a	none	.	.	0	N	4.15326	0.225162	0.130235	0.0838284	0.638668	5k	-1	none	.	Kif1a	none	.
chr1	95080000	95085000	chr1	95125000	95130000	NA	NA	NA	NA	NA	NA	NA	NA	NA	NA	NA	0	NA	NA	NA	NA	1	N	9.92673	0.0262912	0.0870528	0.762641	0.986003	5k	-1	.	.	Sned1	.	none
chr1	95070000	95075000	chr1	95130000	95135000	NA	NA	NA	NA	NA	NA	NA	NA	NA	NA	NA	0	NA	NA	NA	NA	0	N	6.81386	0.186626	0.114805	0.104037	0.682582	5k	-1	none	.	Sned1	lost	none
chr1	95080000	95085000	chr1	95165000	95170000	N	5.38901	-0.0907416	0.152292	0.551283	0.79905	5k	-1	.	.	gained	0	Mir6901	.	gained	none	1	N	4.5938	0.170674	0.163741	0.297254	0.878993	5k	-1	.	.	Mir6901	.	lost
chr1	95070000	95080000	chr1	95200000	95210000	WT_DM	17.4269	0.214518	0.0896562	0.0167261	0.0819995	10k	-1	none	.	.	0	Mterf4	.	none	.	1	N	4.1977	-0.141142	0.140327	0.314507	0.890495	5k	-1	none	.	Mterf4	.	lost
chr1	95025000	95030000	chr1	95235000	95240000	N	1.84245	-0.0433785	0.390082	0.911455	0.984891	5k	Agxt	none	.	.	0	Pask	.	none	.	0	N	1.42144	0.0286226	0.449769	0.949258	0.997584	5k	Agxt	none	.	Pask	.	none
chr1	95070000	95075000	chr1	95235000	95240000	N	4.7893	0.189876	0.132103	0.150623	0.593558	5k	-1	none	.	.	0	Pask	.	none	.	0	N	4.22165	0.149689	0.13035	0.25082	0.997584	5k	-1	none	.	Pask	.	none
chr1	95130000	95135000	chr1	95235000	95240000	N	3.85784	0.00743056	0.133529	0.955622	0.984404	5k	Sned1	none	none	.	0	Pask	.	none	.	0	N	3.21448	-0.238893	0.152917	0.118231	0.706896	5k	Sned1	lost	none	Pask	.	none
chr1	95200000	95205000	chr1	95235000	95240000	N	7.78337	0.126142	0.102147	0.216868	0.501929	5k	Mterf4	.	none	.	1	Pask	.	none	.	0	N	6.4545	-0.226831	0.111626	0.0421477	0.499681	5k	Mterf4	.	lost	Pask	.	none
chr1	95070000	95075000	chr1	95240000	95245000	N	4.82295	0.112613	0.132497	0.395365	0.809517	5k	-1	none	.	.	0	Pask	none	none	.	0	N	4.41495	0.100731	0.131734	0.444476	0.997584	5k	-1	none	.	Pask	none	none
chr1	95070000	95075000	chr1	95310000	95315000	N	2.75312	0.359806	0.191474	0.0602259	0.432994	5k	-1	none	.	.	0	-1	.	.	.	0	N	2.00889	0.118833	0.218265	0.586137	0.997584	5k	-1	none	.	-1	.	.
chr1	95235000	95240000	chr1	95370000	95375000	N	1.10148	-0.159718	0.251134	0.524785	0.783398	5k	Pask	.	none	.	0	Hdlbp	none	none	.	0	N	0.819563	-0.071518	0.295611	0.808832	0.987727	5k	Pask	.	none	Hdlbp	lost	none
chr1	95340000	95345000	chr1	95370000	95375000	N	6.63523	0.0940843	0.107105	0.379709	0.669401	5k	Hdlbp	gained	none	.	0	Hdlbp	none	none	.	0	N	5.74954	0.0757873	0.125836	0.546996	0.957525	5k	Hdlbp	lost	none	Hdlbp	lost	none
chr1	94800000	94810000	chr1	95370000	95380000	NA	NA	NA	NA	NA	NA	NA	NA	NA	NA	NA	2	NA	NA	NA	NA	0	N	0.794369	0.11541	0.331433	0.727678	0.999455	10k	Dusp28	lost	lost	Hdlbp	lost	none
chr1	95340000	95345000	chr1	95375000	95380000	N	6.18701	-0.0510844	0.116509	0.661055	0.862527	5k	Hdlbp	gained	none	.	0	Hdlbp	none	none	.	0	N	5.40396	0.218934	0.131381	0.0956329	0.665391	5k	Hdlbp	lost	none	Hdlbp	lost	none
chr1	95320000	95325000	chr1	95395000	95400000	NA	NA	NA	NA	NA	NA	NA	NA	NA	NA	NA	0	NA	NA	NA	NA	0	N	3.41329	-0.217818	0.183882	0.236193	0.837252	5k	-1	.	.	-1	.	.
chr1	95070000	95080000	chr1	95400000	95410000	N	3.69481	-0.0367777	0.159069	0.817154	0.91538	10k	-1	none	.	.	0	Farp2	none	none	.	1	N	2.28811	-0.074479	0.194171	0.701293	0.999455	10k	-1	none	.	Farp2	none	none
chr1	95240000	95250000	chr1	95400000	95410000	N	4.65912	0.230726	0.137268	0.0927934	0.297357	10k	Mir6345	none	none	.	0	Farp2	none	none	.	1	N	3.45835	0.0397134	0.153798	0.796239	0.999455	10k	Mir6345	none	none	Farp2	none	none
chr1	95340000	95350000	chr1	95400000	95410000	WT_DM	14.3783	0.33714	0.11317	0.00289125	0.0247259	10k	Hdlbp	gained	none	.	0	Farp2	none	none	.	1	N	2.57748	0.0563338	0.198453	0.776514	0.986207	5k	Hdlbp	lost	none	Farp2	.	none
chr1	95335000	95340000	chr1	95405000	95410000	NA	NA	NA	NA	NA	NA	NA	NA	NA	NA	NA	0	NA	NA	NA	NA	1	N	2.40431	-0.0208354	0.193409	0.914212	0.995086	5k	Hdlbp	none	none	Farp2	.	none
chr1	95370000	95375000	chr1	95405000	95410000	NA	NA	NA	NA	NA	NA	NA	NA	NA	NA	NA	0	NA	NA	NA	NA	1	N	2.91374	0.247847	0.181165	0.171289	0.786929	5k	Hdlbp	lost	none	Farp2	.	none
chr1	95380000	95385000	chr1	95405000	95410000	N	4.32539	-0.126625	0.153321	0.408871	0.694824	5k	-1	none	.	.	0	Farp2	.	none	.	1	NA	NA	NA	NA	NA	NA	NA	NA	NA	NA	NA	NA	NA
chr1	95235000	95240000	chr1	95530000	95535000	NA	NA	NA	NA	NA	NA	NA	NA	NA	NA	NA	0	NA	NA	NA	NA	1	N	0.421743	0.337059	0.357279	0.345474	0.997584	5k	Pask	.	none	Stk25	none	lost
chr1	95370000	95375000	chr1	95530000	95535000	N	0.857665	-0.111949	0.288052	0.697541	0.932377	5k	Hdlbp	none	none	.	0	Stk25	none	none	none	1	N	0.642937	-0.267864	0.312058	0.390684	0.997584	5k	Hdlbp	lost	none	Stk25	none	lost
chr1	95405000	95410000	chr1	95530000	95535000	N	1.45447	0.0110745	0.20896	0.957733	0.984842	5k	Farp2	.	none	.	1	Stk25	none	none	none	1	N	1.19724	-0.206765	0.221082	0.349665	0.908956	5k	Farp2	.	none	Stk25	none	lost
chr1	95530000	95535000	chr1	95560000	95565000	N	6.25377	-0.0130709	0.119016	0.912549	0.969127	5k	Stk25	none	none	none	1	-1	.	.	.	0	NA	NA	NA	NA	NA	NA	NA	NA	NA	NA	NA	NA	NA
chr1	95530000	95535000	chr1	95565000	95570000	N	6.19428	0.0298875	0.122026	0.806513	0.927673	5k	Stk25	none	none	none	1	-1	none	none	.	0	N	4.56406	-0.0158739	0.133411	0.905287	0.995086	5k	Stk25	none	lost	-1	none	none
chr1	95530000	95535000	chr1	95580000	95585000	N	4.79838	-0.0985145	0.124025	0.427013	0.708953	5k	Stk25	none	none	none	1	Bok	none	none	.	1	N	3.55499	0.0343936	0.144286	0.811593	0.98777	5k	Stk25	none	lost	Bok	lost	none
chr1	95560000	95570000	chr1	95610000	95620000	WT_DM	28.8174	0.298723	0.0947399	0.00161556	0.0165891	10k	-1	none	none	.	0	-1	none	.	.	0	N	4.30663	-0.226874	0.148528	0.126642	0.725458	5k	-1	none	none	-1	none	.
chr1	95405000	95410000	chr1	95620000	95625000	N	1.21641	0.499567	0.23739	0.035342	0.353204	5k	Farp2	.	none	.	1	-1	none	.	.	0	N	0.852631	-0.212926	0.267769	0.426505	0.997584	5k	Farp2	.	none	-1	none	.
chr1	95560000	95570000	chr1	95620000	95630000	WT_DM	26.9982	0.34976	0.0876488	6.59e-05	0.00164423	10k	-1	none	none	.	0	Thap4	none	.	.	0	N	3.84635	-0.142685	0.142862	0.317913	0.892378	5k	-1	none	none	-1	none	.
chr1	95405000	95410000	chr1	95625000	95630000	N	1.33905	0.286637	0.235688	0.223919	0.678504	5k	Farp2	.	none	.	1	Thap4	.	.	.	0	N	0.937119	0.204024	0.273064	0.454963	0.997584	5k	Farp2	.	none	Thap4	.	.
chr1	95370000	95375000	chr1	95695000	95700000	N	0.800076	-0.193328	0.297378	0.515623	0.87149	5k	Hdlbp	none	none	.	0	Dtymk	none	none	.	0	NA	NA	NA	NA	NA	NA	NA	NA	NA	NA	NA	NA	NA
chr1	95530000	95535000	chr1	95695000	95700000	N	1.71718	0.236168	0.197099	0.230832	0.684625	5k	Stk25	none	none	none	1	Dtymk	none	none	.	0	N	1.315	-0.0292749	0.216415	0.892397	0.997584	5k	Stk25	none	lost	Dtymk	lost	none
chr1	95650000	95655000	chr1	95695000	95700000	N	4.961	-0.122323	0.129427	0.344602	0.63797	5k	Thap4	none	none	.	0	Dtymk	none	none	.	0	N	3.98374	0.0861755	0.138432	0.533605	0.954061	5k	Thap4	lost	none	Dtymk	lost	none
chr1	95370000	95375000	chr1	95700000	95705000	NA	NA	NA	NA	NA	NA	NA	NA	NA	NA	NA	0	NA	NA	NA	NA	0	N	0.479226	0.80645	0.355838	0.0234307	0.789516	5k	Hdlbp	lost	none	Dtymk	none	none
chr1	95405000	95410000	chr1	95700000	95705000	N	1.12272	0.476817	0.259651	0.0663022	0.449192	5k	Farp2	.	none	.	1	Dtymk	none	none	.	0	N	0.692314	-0.00543704	0.324983	0.986652	0.998604	5k	Farp2	.	none	Dtymk	none	none
chr1	95530000	95535000	chr1	95700000	95705000	N	1.74117	0.0768726	0.209057	0.713088	0.936051	5k	Stk25	none	none	none	1	Dtymk	none	none	.	0	N	1.38565	-0.15655	0.225128	0.486815	0.997584	5k	Stk25	none	lost	Dtymk	none	none
chr1	95565000	95570000	chr1	95700000	95705000	N	2.18372	0.09233	0.196882	0.639098	0.851075	5k	-1	none	none	.	0	Dtymk	none	none	.	0	N	1.65347	-0.0191406	0.217588	0.929903	0.995086	5k	-1	none	none	Dtymk	none	none
chr1	95730000	95735000	chr1	95815000	95820000	N	0.0932272	-0.279804	0.977302	0.774646	0.914909	5k	-1	.	.	.	0	Gal3st2b	.	.	.	0	N	0.1082	0.0772845	0.961168	0.935914	0.995086	5k	-1	.	.	Gal3st2b	.	.
chr1	95720000	95730000	chr1	95870000	95880000	N	1.28698	-0.701106	0.532441	0.187913	0.388469	10k	D2hgdh	none	none	.	1	-1	.	.	.	0	N	0.979189	0.577977	0.663233	0.383507	0.948996	10k	D2hgdh	none	none	-1	.	.
chr1	95930000	95935000	chr1	95970000	95975000	NA	NA	NA	NA	NA	NA	NA	NA	NA	NA	NA	1	NA	NA	NA	NA	0	N	4.27857	0.336766	0.411938	0.413633	0.929082	5k	-1	none	none	-1	.	.
chr1	95720000	95730000	chr1	95970000	95980000	N	1.10466	-0.412217	0.597034	0.489917	0.711552	10k	D2hgdh	none	none	.	1	-1	none	.	.	0	N	0.706557	0.201849	0.401677	0.615304	0.997062	10k	D2hgdh	none	none	-1	none	.
chr1	95910000	95920000	chr1	95970000	95980000	N	9.25685	0.23467	0.411222	0.568226	0.741944	10k	Neu4	none	.	.	0	-1	none	.	.	0	NA	NA	NA	NA	NA	NA	NA	NA	NA	NA	NA	NA	NA
chr1	95730000	95735000	chr1	95975000	95980000	NA	NA	NA	NA	NA	NA	NA	NA	NA	NA	NA	0	NA	NA	NA	NA	0	N	0.104968	-0.505491	0.841495	0.548036	0.997584	5k	-1	.	.	-1	none	.
chr1	95880000	95885000	chr1	95975000	95980000	N	0.468173	-0.0132679	0.326468	0.967582	0.98779	5k	Gal3st2c	.	.	.	0	-1	none	.	.	0	NA	NA	NA	NA	NA	NA	NA	NA	NA	NA	NA	NA	NA
chr1	95885000	95890000	chr1	95975000	95980000	N	0.413838	-0.0114053	0.285248	0.968106	0.987819	5k	Gal3st2c	none	.	.	0	-1	none	.	.	0	N	0.425928	-0.3	0.373222	0.421505	0.933087	5k	Gal3st2c	none	.	-1	none	.
chr1	97165000	97170000	chr1	97210000	97215000	N	1.42732	-0.0171356	0.465304	0.970623	0.988901	5k	-1	.	gained	gained	1	Fam174a	none	gained	.	0	N	1.4494	-0.478682	0.528656	0.365217	0.913941	5k	-1	.	lost	Fam174a	lost	lost
chr1	97210000	97215000	chr1	97500000	97505000	N	0.351891	0.460572	0.437538	0.292504	NA	5k	Fam174a	none	gained	.	0	-1	.	none	none	1	N	0.264068	-1.34078	0.577092	0.0201612	0.759017	5k	Fam174a	lost	lost	-1	.	lost
chr1	97215000	97220000	chr1	97500000	97505000	N	0.412228	0.478517	0.37608	0.203237	NA	5k	-1	.	gained	.	0	-1	.	none	none	1	N	0.309588	-1.20328	0.461457	0.00911867	0.618762	5k	-1	.	lost	-1	.	lost
chr1	97500000	97505000	chr1	97550000	97555000	N	1.44637	-0.0401804	0.502499	0.936268	0.977749	5k	-1	.	none	none	1	-1	.	gained	.	1	N	1.10808	-0.203463	0.460663	0.658725	0.980819	5k	-1	.	lost	-1	.	lost
chr1	97210000	97215000	chr1	97560000	97565000	N	0.628234	0.260614	0.448931	0.561564	0.891482	5k	Fam174a	none	gained	.	0	St8sia4	none	none	.	0	N	0.333924	-0.41339	0.488913	0.397816	0.997584	5k	Fam174a	lost	lost	St8sia4	lost	.
chr1	96030000	96040000	chr1	98690000	98700000	N	0.247793	0.521421	0.577554	0.366627	NA	10k	-1	none	.	.	0	-1	none	.	.	0	N	0.21245	-0.526838	0.63763	0.408666	0.977202	10k	-1	none	.	-1	none	.
chr1	98740000	98745000	chr1	98910000	98915000	NA	NA	NA	NA	NA	NA	NA	NA	NA	NA	NA	0	NA	NA	NA	NA	0	N	0.181374	0.0537608	0.693572	0.938215	0.997584	5k	-1	none	.	-1	.	.
chr1	98745000	98750000	chr1	98910000	98915000	N	0.219289	-0.178004	0.609052	0.770085	NA	5k	-1	.	.	.	0	-1	.	.	.	0	N	0.223368	-0.00866955	0.592044	0.988317	0.998699	5k	-1	.	.	-1	.	.
chr1	98740000	98745000	chr1	98915000	98920000	NA	NA	NA	NA	NA	NA	NA	NA	NA	NA	NA	0	NA	NA	NA	NA	0	N	0.319161	0.158476	0.592542	0.789122	0.997584	5k	-1	none	.	-1	none	.
chr1	98740000	98750000	chr1	99580000	99590000	N	0.416386	-0.243995	0.435234	0.575066	NA	10k	-1	none	.	.	0	-1	none	.	.	0	N	0.332809	0.0974474	0.484492	0.840594	0.999455	10k	-1	none	.	-1	none	.
chr1	99555000	99560000	chr1	99665000	99670000	N	0.570155	-0.473494	0.283788	0.0952217	0.3219	5k	D1Ertd622e	gained	none	gained	1	Ppip5k2	none	none	.	1	NA	NA	NA	NA	NA	NA	NA	NA	NA	NA	NA	NA	NA
chr1	99870000	99875000	chr1	99990000	99995000	N	1.42427	-0.237259	0.605543	0.695197	0.878577	5k	-1	none	none	.	1	Pam	.	none	.	0	N	1.23313	0.302866	0.683726	0.657792	0.980819	5k	-1	lost	none	Pam	.	none
chr1	99705000	99710000	chr1	100070000	100075000	N	1.36413	0.0542434	0.214595	0.800445	0.956452	5k	-1	none	.	.	0	Gm29461	.	.	.	0	N	1.14689	0.317607	0.238019	0.182081	0.997584	5k	-1	lost	.	Gm29461	.	.
chr1	99710000	99715000	chr1	100070000	100075000	NA	NA	NA	NA	NA	NA	NA	NA	NA	NA	NA	0	NA	NA	NA	NA	0	N	1.09271	0.276278	0.244619	0.258719	0.997584	5k	-1	.	.	Gm29461	.	.
chr1	99870000	99875000	chr1	100070000	100075000	N	1.16729	0.743253	0.234542	0.00152989	0.101579	5k	-1	none	none	.	1	Gm29461	.	.	.	0	N	1.05561	-0.130431	0.236181	0.580775	0.997584	5k	-1	lost	none	Gm29461	.	.
chr1	99705000	99710000	chr1	100245000	100250000	N	0.616785	0.408743	0.295766	0.166977	0.614358	5k	-1	none	.	.	0	-1	none	.	.	0	N	0.595702	-0.263219	0.299082	0.37881	0.997584	5k	-1	lost	.	-1	none	.
chr1	106300000	106305000	chr1	106495000	106500000	N	0.370771	0.559121	0.582674	0.337267	NA	5k	-1	.	.	.	0	-1	.	.	.	0	N	0.315247	-1.07414	0.635623	0.0910461	0.968274	5k	-1	.	.	-1	.	.
chr1	106520000	106530000	chr1	106830000	106840000	WT_DM	3.22462	0.486484	0.161751	0.00263301	0.0428384	10k	-1	none	.	.	0	-1	.	.	.	0	N	0.831786	-0.0223503	0.333485	0.946565	0.997584	5k	-1	.	.	-1	.	.
chr1	106515000	106520000	chr1	106840000	106845000	N	0.678025	0.461538	0.31169	0.138671	0.57655	5k	-1	.	.	.	0	-1	none	.	.	0	N	0.632885	-0.58487	0.349161	0.0939202	0.968274	5k	-1	.	.	-1	lost	.
chr1	106520000	106530000	chr1	106840000	106850000	NA	NA	NA	NA	NA	NA	NA	NA	NA	NA	NA	0	NA	NA	NA	NA	0	N	2.75964	-0.125938	0.18974	0.506857	0.984608	10k	-1	lost	.	-1	lost	.
chr1	106640000	106650000	chr1	106840000	106850000	NA	NA	NA	NA	NA	NA	NA	NA	NA	NA	NA	1	NA	NA	NA	NA	0	N	2.44334	-0.0343087	0.201194	0.864597	0.999455	10k	-1	.	.	-1	lost	.
chr1	105690000	105700000	chr1	106870000	106880000	N	0.570691	0.0921135	0.299388	0.758331	0.883714	10k	-1	none	.	.	0	-1	none	.	.	0	N	0.548677	-0.207415	0.308517	0.501396	0.984368	10k	-1	lost	.	-1	none	.
chr1	106890000	106895000	chr1	107250000	107255000	N	0.592143	-0.017935	0.300743	0.952446	0.992006	5k	-1	.	.	lost	1	Rnf152	none	none	.	0	N	0.576396	0.254426	0.319494	0.425834	0.997584	5k	-1	.	.	Rnf152	lost	none
chr1	106880000	106890000	chr1	107250000	107260000	N	1.49532	-0.0107805	0.358646	0.97602	0.990341	10k	-1	none	.	.	0	Rnf152	none	none	.	0	N	0.749518	0.259837	0.299306	0.385323	0.997584	5k	-1	.	.	Rnf152	lost	none
chr1	106980000	106990000	chr1	107250000	107260000	NA	NA	NA	NA	NA	NA	NA	NA	NA	NA	NA	0	NA	NA	NA	NA	0	N	2.27829	0.293377	0.169005	0.0825807	0.77453	10k	-1	none	.	Rnf152	lost	none
chr1	106890000	106895000	chr1	107340000	107345000	N	0.484085	0.835701	0.369277	0.0236311	NA	5k	-1	.	.	lost	1	-1	none	.	.	0	N	0.38051	-0.737835	0.40532	0.0687017	0.951387	5k	-1	.	.	-1	lost	.
chr1	106890000	106895000	chr1	107520000	107525000	N	0.729006	0.172982	0.313376	0.580951	0.898717	5k	-1	.	.	lost	1	-1	.	.	.	0	N	0.696698	-0.254099	0.325585	0.435132	0.997584	5k	-1	.	.	-1	.	.
chr1	105690000	105700000	chr1	107520000	107530000	N	0.290794	0.498125	0.581482	0.391639	NA	10k	-1	none	.	.	0	-1	none	.	.	0	N	0.234692	-0.711251	0.670742	0.288965	0.945821	10k	-1	lost	.	-1	none	.
chr1	106885000	106890000	chr1	107525000	107530000	N	0.979226	0.56849	0.257811	0.0274493	0.323078	5k	-1	.	.	.	0	-1	none	.	.	0	N	0.979965	-0.53173	0.278657	0.0563671	0.93138	5k	-1	.	.	-1	none	.
chr1	106890000	106895000	chr1	107525000	107530000	NA	NA	NA	NA	NA	NA	NA	NA	NA	NA	NA	1	NA	NA	NA	NA	0	N	0.599	-0.511734	0.30544	0.093856	0.968274	5k	-1	.	.	-1	none	.
chr1	106985000	106990000	chr1	107525000	107530000	N	0.483509	0.381979	0.38458	0.320594	NA	5k	-1	none	.	.	0	-1	none	.	.	0	N	0.42142	-0.38966	0.393814	0.322442	0.997584	5k	-1	none	.	-1	none	.
chr1	106890000	106895000	chr1	107530000	107535000	N	0.592792	0.209505	0.313126	0.503449	0.867686	5k	-1	.	.	lost	1	-1	.	.	.	0	NA	NA	NA	NA	NA	NA	NA	NA	NA	NA	NA	NA	NA
chr1	107550000	107560000	chr1	107600000	107610000	N	7.11272	0.258503	0.14063	0.0660364	0.201891	10k	Pign	none	none	.	0	-1	none	.	.	0	N	5.81173	-0.0764673	0.145301	0.598701	0.991962	10k	Pign	none	none	-1	none	.
chr1	107710000	107715000	chr1	107755000	107760000	N	2.55126	-0.251654	0.184645	0.172912	0.447529	5k	-1	.	.	.	1	-1	.	.	.	0	NA	NA	NA	NA	NA	NA	NA	NA	NA	NA	NA	NA	NA
chr1	107560000	107570000	chr1	107880000	107890000	N	1.44834	-0.149385	0.222175	0.501344	0.72049	10k	Pign	none	none	.	0	Gm7160	none	none	.	0	N	0.947329	-0.141552	0.285195	0.619659	0.99774	10k	Pign	none	none	Gm7160	none	none
chr1	107800000	107805000	chr1	107885000	107890000	N	3.2386	-0.151008	0.143488	0.292614	0.588969	5k	-1	none	gained	.	1	Gm7160	none	none	.	0	N	2.64654	0.162792	0.154447	0.29187	0.876889	5k	-1	none	none	Gm7160	none	none
chr1	107560000	107565000	chr1	107890000	107895000	N	0.473906	-0.296896	0.328603	0.366256	NA	5k	Pign	none	none	.	0	-1	none	none	.	1	NA	NA	NA	NA	NA	NA	NA	NA	NA	NA	NA	NA	NA
chr1	107785000	107790000	chr1	107890000	107895000	N	3.24797	-0.0594977	0.154215	0.699637	0.881356	5k	-1	none	.	.	1	-1	none	none	.	1	N	2.67332	0.259445	0.170138	0.127282	0.725465	5k	-1	none	.	-1	none	none
chr1	107800000	107805000	chr1	107890000	107895000	N	3.48261	-0.258094	0.150883	0.0871623	0.306195	5k	-1	none	gained	.	1	-1	none	none	.	1	NA	NA	NA	NA	NA	NA	NA	NA	NA	NA	NA	NA	NA
chr1	107785000	107790000	chr1	107930000	107935000	N	2.95152	-0.0259835	0.165469	0.875222	0.955705	5k	-1	none	.	.	1	-1	none	.	.	0	N	2.33352	0.213225	0.187189	0.254667	0.852367	5k	-1	none	.	-1	none	.
chr1	107890000	107895000	chr1	107930000	107935000	N	3.65091	0.109521	0.128854	0.395343	0.683332	5k	-1	none	none	.	1	-1	none	.	.	0	N	2.91115	-0.155847	0.14933	0.296653	0.878869	5k	-1	none	none	-1	none	.
chr1	107560000	107570000	chr1	107930000	107940000	N	1.4287	0.136979	0.221028	0.53543	0.74576	10k	Pign	none	none	.	0	-1	gained	gained	.	1	NA	NA	NA	NA	NA	NA	NA	NA	NA	NA	NA	NA	NA
chr1	107620000	107630000	chr1	107930000	107940000	N	2.24263	0.351302	0.199843	0.0787657	0.272636	10k	-1	none	.	.	0	-1	gained	gained	.	1	N	1.75256	0.090731	0.216447	0.675081	0.999455	10k	-1	none	.	-1	lost	none
chr1	107630000	107640000	chr1	107930000	107940000	NA	NA	NA	NA	NA	NA	NA	NA	NA	NA	NA	0	NA	NA	NA	NA	1	N	1.83067	-0.0441731	0.246285	0.857657	0.999455	10k	-1	none	.	-1	lost	none
chr1	107890000	107895000	chr1	108065000	108070000	N	0.604855	-0.0998887	0.287525	0.728284	0.940268	5k	-1	none	none	.	1	Gm20753	none	none	.	0	NA	NA	NA	NA	NA	NA	NA	NA	NA	NA	NA	NA	NA
chr1	107965000	107970000	chr1	108065000	108070000	N	1.9859	0.248121	0.179606	0.167132	0.439621	5k	-1	none	.	.	0	Gm20753	none	none	.	0	N	1.64146	-0.185294	0.201408	0.357575	0.912234	5k	-1	none	.	Gm20753	none	lost
chr1	108070000	108075000	chr1	108100000	108105000	N	4.70744	0.233401	0.140879	0.0975694	0.326231	5k	Gm20753	.	none	.	0	-1	.	gained	.	0	N	3.69631	-0.227184	0.164491	0.167238	0.781435	5k	Gm20753	.	lost	-1	.	lost
chr1	108070000	108075000	chr1	108185000	108190000	NA	NA	NA	NA	NA	NA	NA	NA	NA	NA	NA	0	NA	NA	NA	NA	1	N	1.18585	0.115373	0.272287	0.671771	0.981551	5k	Gm20753	.	lost	-1	none	none
chr1	108165000	108170000	chr1	108210000	108215000	N	1.47738	0.198492	0.217304	0.361016	0.652527	5k	-1	.	.	.	0	-1	.	none	.	2	NA	NA	NA	NA	NA	NA	NA	NA	NA	NA	NA	NA	NA
chr1	107785000	107790000	chr1	108290000	108295000	N	0.848664	0.224183	0.301422	0.457028	0.844136	5k	-1	none	.	.	1	-1	none	.	.	1	N	0.69811	-0.139552	0.320219	0.66298	0.997584	5k	-1	none	.	-1	none	.
chr1	107800000	107805000	chr1	108290000	108295000	NA	NA	NA	NA	NA	NA	NA	NA	NA	NA	NA	1	NA	NA	NA	NA	1	N	0.520047	-0.111532	0.301298	0.711255	0.997584	5k	-1	none	none	-1	none	.
chr1	107935000	107940000	chr1	108290000	108295000	NA	NA	NA	NA	NA	NA	NA	NA	NA	NA	NA	1	NA	NA	NA	NA	1	N	1.34349	-0.0391321	0.197065	0.842596	0.997584	5k	-1	lost	none	-1	none	.
chr1	107955000	107960000	chr1	108290000	108295000	NA	NA	NA	NA	NA	NA	NA	NA	NA	NA	NA	1	NA	NA	NA	NA	1	N	1.77421	0.362263	0.219246	0.0984706	0.970058	5k	-1	lost	lost	-1	none	.
chr1	107965000	107970000	chr1	108290000	108295000	N	2.34646	-0.0297664	0.17904	0.867956	0.973958	5k	-1	none	.	.	0	-1	none	.	.	1	N	2.04568	0.0134822	0.175751	0.938853	0.997584	5k	-1	none	.	-1	none	.
chr1	108065000	108070000	chr1	108290000	108295000	N	2.38197	-0.182581	0.185595	0.325233	0.764776	5k	Gm20753	none	none	.	0	-1	none	.	.	1	N	1.86621	0.0792274	0.207928	0.703178	0.997584	5k	Gm20753	none	lost	-1	none	.
chr1	107560000	107570000	chr1	108290000	108300000	N	0.686465	-0.128301	0.290392	0.658621	0.826098	10k	Pign	none	none	.	0	-1	none	none	lost	3	N	0.430325	-0.669735	0.376906	0.0755801	0.758665	10k	Pign	none	none	-1	none	lost
chr1	107785000	107790000	chr1	108295000	108300000	NA	NA	NA	NA	NA	NA	NA	NA	NA	NA	NA	1	NA	NA	NA	NA	2	N	0.627139	-0.00360676	0.324427	0.99113	0.998835	5k	-1	none	.	-1	none	lost
chr1	108320000	108330000	chr1	108400000	108410000	N	8.06172	-0.132634	0.131008	0.311339	0.52962	10k	-1	none	.	.	0	-1	none	.	.	0	N	6.5473	0.203273	0.138282	0.141563	0.739004	10k	-1	none	.	-1	none	.
chr1	108320000	108325000	chr1	108435000	108440000	N	1.68947	0.125725	0.214434	0.557668	0.802951	5k	-1	none	.	.	0	-1	none	.	.	0	N	1.38408	-0.218782	0.242523	0.367	0.914044	5k	-1	none	.	-1	none	.
chr1	108440000	108450000	chr1	108520000	108530000	WT_DM	12.5978	0.371808	0.0876192	2.2e-05	0.00072748	10k	Mir3473f	none	.	.	0	-1	none	none	none	2	N	2.90607	-0.0953976	0.176171	0.58816	0.968285	5k	Mir3473f	none	.	-1	none	none
chr1	108435000	108440000	chr1	108525000	108530000	NA	NA	NA	NA	NA	NA	NA	NA	NA	NA	NA	0	NA	NA	NA	NA	1	N	2.74749	0.108958	0.202682	0.590868	0.969396	5k	-1	none	.	-1	none	none
chr1	108450000	108455000	chr1	108525000	108530000	N	3.34262	0.226207	0.161064	0.160184	0.429703	5k	-1	.	.	.	1	-1	none	none	none	1	N	2.89134	-0.229255	0.177098	0.195489	0.80984	5k	-1	.	.	-1	none	none
chr1	108525000	108530000	chr1	108595000	108600000	N	3.79777	-0.1902	0.152368	0.211922	0.495423	5k	-1	none	none	none	1	-1	.	.	.	0	N	3.30001	0.36365	0.163053	0.0257304	0.405484	5k	-1	none	none	-1	.	none
chr1	108555000	108560000	chr1	108595000	108600000	WT_DM	5.29912	0.331528	0.131685	0.0118161	0.0971436	5k	-1	.	.	.	0	-1	.	.	.	0	N	4.48208	-0.155367	0.129945	0.231839	0.835207	5k	-1	.	.	-1	.	none
chr1	108320000	108325000	chr1	108610000	108615000	N	2.35724	0.299221	0.205583	0.145538	0.584734	5k	-1	none	.	.	0	Bcl2	none	none	.	0	N	1.84763	-0.00399084	0.24055	0.986763	0.998604	5k	-1	none	.	Bcl2	lost	none
chr1	108405000	108410000	chr1	108610000	108615000	N	3.8987	0.201724	0.175876	0.251394	0.702857	5k	-1	none	.	.	0	Bcl2	none	none	.	0	N	3.22019	0.130801	0.188768	0.48836	0.997584	5k	-1	none	.	Bcl2	lost	none
chr1	108410000	108415000	chr1	108610000	108615000	N	4.35814	0.204248	0.174724	0.242415	0.695604	5k	-1	.	.	.	0	Bcl2	none	none	.	0	N	3.66174	0.202079	0.180393	0.262623	0.997584	5k	-1	.	.	Bcl2	lost	none
chr1	108435000	108440000	chr1	108610000	108615000	N	5.49837	0.223561	0.135937	0.100054	0.518415	5k	-1	none	.	.	0	Bcl2	none	none	.	0	N	4.57881	0.148742	0.149797	0.320731	0.997584	5k	-1	none	.	Bcl2	lost	none
chr1	108525000	108530000	chr1	108610000	108615000	N	3.36606	-0.0217711	0.160627	0.892186	0.961954	5k	-1	none	none	none	1	Bcl2	none	none	.	0	N	2.7598	0.207854	0.174439	0.233435	0.83551	5k	-1	none	none	Bcl2	lost	none
chr1	107950000	107960000	chr1	108610000	108620000	N	2.00338	-0.274839	0.204309	0.178557	0.419197	10k	-1	none	gained	.	1	Bcl2	none	none	.	0	NA	NA	NA	NA	NA	NA	NA	NA	NA	NA	NA	NA	NA
chr1	107960000	107970000	chr1	108610000	108620000	N	2.07871	-0.0337753	0.20007	0.86594	0.938107	10k	-1	none	gained	gained	2	Bcl2	none	none	.	0	N	1.58921	0.0248685	0.224948	0.911971	0.999455	10k	-1	none	lost	Bcl2	lost	none
chr1	108320000	108325000	chr1	108630000	108635000	N	2.12591	0.0875253	0.198088	0.658597	0.923554	5k	-1	none	.	.	0	-1	none	.	.	0	N	1.77032	0.166123	0.220362	0.450931	0.997584	5k	-1	none	.	-1	none	.
chr1	108325000	108330000	chr1	108630000	108635000	N	1.85472	0.118483	0.204984	0.563254	0.892064	5k	-1	.	.	.	0	-1	none	.	.	0	NA	NA	NA	NA	NA	NA	NA	NA	NA	NA	NA	NA	NA
chr1	108405000	108410000	chr1	108630000	108635000	N	3.21447	-0.313537	0.177451	0.0772459	0.472429	5k	-1	none	.	.	0	-1	none	.	.	0	N	2.72631	0.128637	0.198701	0.517378	0.997584	5k	-1	none	.	-1	none	.
chr1	108435000	108440000	chr1	108630000	108635000	N	3.84825	0.0178804	0.195299	0.927053	0.988083	5k	-1	none	.	.	0	-1	none	.	.	0	NA	NA	NA	NA	NA	NA	NA	NA	NA	NA	NA	NA	NA
chr1	108655000	108660000	chr1	108690000	108695000	N	3.56501	-0.233162	0.153928	0.129835	0.383997	5k	Kdsr	.	none	.	0	Vps4b	.	none	.	0	N	2.90619	-0.0319694	0.173134	0.853503	0.992577	5k	Kdsr	.	none	Vps4b	.	none
chr1	108400000	108410000	chr1	108710000	108720000	N	2.41903	-0.0154754	0.184015	0.932978	0.970351	10k	-1	none	.	.	0	-1	none	.	.	0	N	2.04627	-0.167031	0.202058	0.408435	0.977202	10k	-1	none	.	-1	none	.
chr1	108320000	108325000	chr1	108715000	108720000	N	0.705384	-0.43266	0.315256	0.169937	0.618177	5k	-1	none	.	.	0	-1	none	.	.	0	N	0.559112	0.105729	0.33271	0.750651	0.997584	5k	-1	none	.	-1	none	.
chr1	108320000	108325000	chr1	108775000	108780000	NA	NA	NA	NA	NA	NA	NA	NA	NA	NA	NA	0	NA	NA	NA	NA	0	N	0.378799	0.325225	0.426104	0.445312	0.997584	5k	-1	none	.	-1	.	.
chr1	109030000	109035000	chr1	109145000	109150000	NA	NA	NA	NA	NA	NA	NA	NA	NA	NA	NA	0	NA	NA	NA	NA	0	N	0.283831	1.03408	0.957321	0.280062	0.869732	5k	-1	.	.	-1	.	.
chr1	109145000	109150000	chr1	109370000	109375000	N	0.942606	0.282206	0.350355	0.42054	0.822698	5k	-1	.	.	.	0	-1	.	.	.	0	NA	NA	NA	NA	NA	NA	NA	NA	NA	NA	NA	NA	NA
chr1	109130000	109140000	chr1	109370000	109380000	WT_DM	1.28262	0.706359	0.231324	0.00226148	0.0394186	10k	-1	none	.	.	0	-1	none	.	.	0	N	0.657716	-0.734708	0.340623	0.0310094	0.82565	5k	-1	lost	.	-1	none	.
chr1	109135000	109140000	chr1	109455000	109460000	NA	NA	NA	NA	NA	NA	NA	NA	NA	NA	NA	0	NA	NA	NA	NA	0	N	0.461882	0.319278	0.422009	0.449308	0.997584	5k	-1	lost	.	-1	none	.
chr1	109140000	109145000	chr1	109455000	109460000	N	0.555056	-0.352934	0.442102	0.424691	NA	5k	-1	none	.	.	0	-1	none	.	.	0	N	0.550015	0.401135	0.453907	0.376838	0.997584	5k	-1	lost	.	-1	none	.
chr1	109380000	109385000	chr1	109455000	109460000	NA	NA	NA	NA	NA	NA	NA	NA	NA	NA	NA	0	NA	NA	NA	NA	0	N	0.77863	0.411762	0.264385	0.119368	0.710171	5k	-1	.	.	-1	none	.
chr1	109455000	109460000	chr1	109490000	109495000	WT_DM	3.50916	0.452378	0.151848	0.00289053	0.0410026	5k	-1	none	.	.	0	-1	none	.	.	0	NA	NA	NA	NA	NA	NA	NA	NA	NA	NA	NA	NA	NA
chr1	109465000	109470000	chr1	109490000	109495000	WT_DM	4.81906	0.409881	0.142994	0.00415136	0.0512255	5k	-1	.	.	.	0	-1	none	.	.	0	N	4.181	0.0682362	0.147101	0.642739	0.979643	5k	-1	.	.	-1	none	.
chr1	109140000	109150000	chr1	109490000	109500000	N	0.837784	0.210033	0.279152	0.451812	0.681391	10k	-1	none	.	.	0	-1	none	.	.	0	N	0.723437	-0.201628	0.291483	0.489105	0.982561	10k	-1	lost	.	-1	none	.
chr1	109460000	109465000	chr1	109495000	109500000	N	3.88301	0.263819	0.144592	0.0680658	0.268517	5k	-1	none	.	.	0	-1	none	.	.	0	N	3.32278	0.0384616	0.14603	0.792257	0.986786	5k	-1	none	.	-1	lost	.
chr1	113550000	113560000	chr1	114270000	114280000	N	0.544873	0.5438	0.333239	0.102709	0.314849	10k	-1	none	.	.	0	-1	none	.	.	0	N	0.612531	-0.331612	0.301316	0.271095	0.936918	10k	-1	none	.	-1	none	.
chr1	113760000	113770000	chr1	114270000	114280000	N	0.958728	-0.117071	0.289317	0.685739	0.842249	10k	Dsel	none	none	.	0	-1	none	.	.	0	N	0.92693	0.368514	0.296969	0.214636	0.910694	10k	Dsel	lost	none	-1	none	.
chr1	113550000	113560000	chr1	114340000	114350000	N	0.568947	-0.051853	0.331626	0.87575	0.942834	10k	-1	none	.	.	0	-1	none	.	.	0	N	0.516697	-0.464713	0.357538	0.193684	0.902973	10k	-1	none	.	-1	none	.
chr1	113760000	113770000	chr1	114340000	114350000	N	0.781081	0.52277	0.295673	0.0770494	0.27017	10k	Dsel	none	none	.	0	-1	none	.	.	0	N	0.668424	-0.752902	0.32549	0.0207151	0.590034	10k	Dsel	lost	none	-1	none	.
chr1	114285000	114290000	chr1	114345000	114350000	NA	NA	NA	NA	NA	NA	NA	NA	NA	NA	NA	0	NA	NA	NA	NA	0	N	0.74566	-0.0508998	0.307279	0.868435	0.992798	5k	-1	gained	.	-1	none	.
chr1	119635000	119640000	chr1	119855000	119860000	NA	NA	NA	NA	NA	NA	NA	NA	NA	NA	NA	0	NA	NA	NA	NA	0	N	0.173092	-0.0489827	1.14238	0.965799	0.997584	5k	-1	.	.	-1	.	.
chr1	120215000	120220000	chr1	120285000	120290000	N	2.0997	-0.398744	0.204798	0.0515338	0.231095	5k	Nifk	none	none	.	0	Clasp1	.	none	.	0	N	1.57057	0.221755	0.234189	0.343686	0.906739	5k	Nifk	none	none	Clasp1	.	none
chr1	120305000	120310000	chr1	120340000	120345000	N	13.3055	0.311866	0.159214	0.0501374	0.227666	5k	-1	none	gained	none	2	-1	.	gained	.	2	N	11.375	-0.175373	0.169241	0.300093	0.88129	5k	-1	lost	lost	-1	.	lost
chr1	120215000	120220000	chr1	120355000	120360000	WT_GM	2.79451	-0.772112	0.211049	0.000253739	0.00867018	5k	Nifk	none	none	.	0	2900060B14Rik	none	none	.	1	NA	NA	NA	NA	NA	NA	NA	NA	NA	NA	NA	NA	NA
chr1	120285000	120290000	chr1	120355000	120360000	N	6.56667	0.0517302	0.137295	0.706337	0.885452	5k	Clasp1	.	none	.	0	2900060B14Rik	none	none	.	1	N	5.41432	0.280869	0.14972	0.0606611	0.571251	5k	Clasp1	.	none	2900060B14Rik	lost	lost
chr1	120235000	120240000	chr1	120370000	120375000	WT_DM	3.87492	0.739443	0.179311	3.73e-05	0.00239115	5k	-1	.	.	.	0	-1	none	.	.	0	N	3.40682	-0.169403	0.300431	0.572846	0.96239	5k	-1	.	.	-1	none	.
chr1	120215000	120220000	chr1	120390000	120395000	N	2.55753	-0.251017	0.197065	0.202742	0.658496	5k	Nifk	none	none	.	0	-1	none	.	.	0	N	2.09567	0.0404366	0.227891	0.859164	0.997584	5k	Nifk	none	none	-1	none	.
chr1	120235000	120240000	chr1	120390000	120395000	NA	NA	NA	NA	NA	NA	NA	NA	NA	NA	NA	0	NA	NA	NA	NA	0	N	3.02955	0.327829	0.201776	0.104223	0.981335	5k	-1	.	.	-1	none	.
chr1	120230000	120235000	chr1	120395000	120400000	NA	NA	NA	NA	NA	NA	NA	NA	NA	NA	NA	1	NA	NA	NA	NA	0	N	2.73697	0.0474133	0.188462	0.801365	0.997584	5k	-1	none	.	-1	none	.
chr1	120230000	120240000	chr1	120650000	120660000	NA	NA	NA	NA	NA	NA	NA	NA	NA	NA	NA	1	NA	NA	NA	NA	0	N	1.329	-0.0696423	0.244708	0.775956	0.999455	10k	-1	none	.	-1	none	.
chr1	120500000	120510000	chr1	120650000	120660000	NA	NA	NA	NA	NA	NA	NA	NA	NA	NA	NA	0	NA	NA	NA	NA	0	WT_DM	5.93955	-0.472335	0.140968	0.00080621	0.0547794	10k	-1	none	.	-1	none	.
chr1	120510000	120520000	chr1	120650000	120660000	WT_DM	7.43263	0.497208	0.124673	6.66e-05	0.0016562	10k	-1	.	.	.	0	-1	none	.	.	0	N	2.05522	-0.578247	0.207743	0.00537811	0.200451	5k	-1	.	.	-1	.	.
chr1	120215000	120220000	chr1	120655000	120660000	N	0.534213	-0.0353692	0.33138	0.915001	NA	5k	Nifk	none	none	.	0	-1	none	.	.	0	NA	NA	NA	NA	NA	NA	NA	NA	NA	NA	NA	NA	NA
chr1	120220000	120225000	chr1	120655000	120660000	N	0.517558	-0.357183	0.346273	0.302304	NA	5k	Nifk	.	.	.	0	-1	none	.	.	0	N	0.355572	-0.0892963	0.432468	0.836415	0.997584	5k	Nifk	.	.	-1	none	.
chr1	120460000	120465000	chr1	120655000	120660000	N	1.00525	0.296632	0.251778	0.238736	0.692443	5k	-1	none	.	.	0	-1	none	.	.	0	N	0.898928	-0.0747881	0.251749	0.76641	0.997584	5k	-1	none	.	-1	none	.
chr1	120670000	120675000	chr1	120790000	120795000	N	1.81431	-0.108282	0.238193	0.649399	0.856557	5k	-1	.	.	.	0	-1	.	.	.	0	NA	NA	NA	NA	NA	NA	NA	NA	NA	NA	NA	NA	NA
chr1	120875000	120880000	chr1	120930000	120935000	N	6.56658	-0.0939816	0.116596	0.420217	0.704787	5k	-1	.	.	.	1	-1	.	none	none	1	N	5.32666	-0.0504731	0.123356	0.682417	0.982125	5k	-1	.	none	-1	.	gained
chr1	120810000	120815000	chr1	120945000	120950000	NA	NA	NA	NA	NA	NA	NA	NA	NA	NA	NA	0	NA	NA	NA	NA	0	N	2.60889	0.139176	0.177144	0.432062	0.934225	5k	-1	none	.	Gli2	lost	none
chr1	120875000	120880000	chr1	120945000	120950000	N	4.39998	-0.0865235	0.127487	0.497339	0.763965	5k	-1	.	.	.	1	Gli2	none	none	.	0	N	3.58685	0.316788	0.135562	0.0194472	0.364379	5k	-1	.	none	Gli2	lost	none
chr1	120460000	120470000	chr1	120970000	120980000	NA	NA	NA	NA	NA	NA	NA	NA	NA	NA	NA	0	NA	NA	NA	NA	0	N	1.46386	0.124215	0.23053	0.590009	0.993774	10k	-1	none	.	-1	none	.
chr1	120740000	120750000	chr1	120970000	120980000	N	8.65673	-0.0342269	0.187808	0.855391	0.933287	10k	-1	none	.	.	0	-1	none	.	.	0	NA	NA	NA	NA	NA	NA	NA	NA	NA	NA	NA	NA	NA
chr1	120660000	120665000	chr1	120975000	120980000	N	3.81849	0.0395923	0.221181	0.857935	0.972108	5k	-1	.	.	.	0	-1	none	.	.	0	N	3.22186	0.154117	0.244389	0.528288	0.997584	5k	-1	none	.	-1	none	.
chr1	120665000	120670000	chr1	120975000	120980000	N	4.18512	0.035751	0.190046	0.850785	0.97092	5k	-1	none	.	.	0	-1	none	.	.	0	NA	NA	NA	NA	NA	NA	NA	NA	NA	NA	NA	NA	NA
chr1	120665000	120670000	chr1	120980000	120985000	N	3.88518	0.17524	0.235294	0.456412	0.843895	5k	-1	none	.	.	0	-1	none	.	.	0	N	3.27752	-0.184837	0.246812	0.453918	0.997584	5k	-1	none	.	-1	none	.
chr1	120990000	120995000	chr1	121045000	121050000	N	3.99486	-0.138912	0.173718	0.423918	0.707113	5k	-1	none	.	.	0	-1	.	none	.	0	N	3.18128	0.204734	0.180378	0.256363	0.85476	5k	-1	none	.	-1	.	none
chr1	120990000	120995000	chr1	121060000	121065000	N	2.96494	0.0405956	0.170206	0.811486	0.928772	5k	-1	none	.	.	0	-1	.	gained	.	0	N	2.33342	-0.0634991	0.192053	0.740921	0.985181	5k	-1	none	.	-1	.	none
chr1	120990000	120995000	chr1	121150000	121155000	N	2.38278	0.10994	0.190761	0.564396	0.892706	5k	-1	none	.	.	0	-1	none	.	.	1	N	1.99462	0.374944	0.195342	0.0549305	0.92716	5k	-1	none	.	-1	none	.
chr1	120985000	120990000	chr1	121200000	121205000	N	1.89889	0.228305	0.189988	0.229489	0.683725	5k	-1	.	.	.	0	-1	.	.	.	0	N	1.58791	-0.0518207	0.205392	0.800808	0.997584	5k	-1	.	.	-1	.	.
chr1	120985000	120990000	chr1	121315000	121320000	N	4.04055	-0.226537	0.15856	0.153085	0.596401	5k	-1	.	.	.	0	Inhbb	none	none	.	0	NA	NA	NA	NA	NA	NA	NA	NA	NA	NA	NA	NA	NA
chr1	120990000	120995000	chr1	121315000	121320000	N	4.22537	-0.00181267	0.155513	0.9907	0.998954	5k	-1	none	.	.	0	Inhbb	none	none	.	0	N	3.46213	-0.108513	0.174253	0.533459	0.997584	5k	-1	none	.	Inhbb	none	none
chr1	121045000	121050000	chr1	121315000	121320000	N	2.79109	-0.0950221	0.17861	0.59472	0.904735	5k	-1	.	none	.	0	Inhbb	none	none	.	0	NA	NA	NA	NA	NA	NA	NA	NA	NA	NA	NA	NA	NA
chr1	121150000	121155000	chr1	121315000	121320000	N	2.85566	0.185071	0.169993	0.276288	0.723496	5k	-1	none	.	.	1	Inhbb	none	none	.	0	N	2.5258	-0.20858	0.177647	0.240344	0.997584	5k	-1	none	.	Inhbb	none	none
chr1	121155000	121160000	chr1	121315000	121320000	NA	NA	NA	NA	NA	NA	NA	NA	NA	NA	NA	0	NA	NA	NA	NA	0	N	2.56585	-0.0872907	0.164549	0.595777	0.997584	5k	-1	none	.	Inhbb	none	none
chr1	121200000	121205000	chr1	121315000	121320000	NA	NA	NA	NA	NA	NA	NA	NA	NA	NA	NA	0	NA	NA	NA	NA	0	N	2.9568	0.065597	0.151054	0.664099	0.980922	5k	-1	.	.	Inhbb	none	none
chr1	120660000	120670000	chr1	121340000	121350000	NA	NA	NA	NA	NA	NA	NA	NA	NA	NA	NA	0	NA	NA	NA	NA	0	N	2.2294	0.167091	0.182164	0.359008	0.971622	10k	-1	none	.	-1	none	.
chr1	120985000	120990000	chr1	121350000	121355000	N	3.52659	-0.0495868	0.146116	0.734333	0.941574	5k	-1	.	.	.	0	-1	none	.	.	0	N	2.88097	0.16732	0.153668	0.276223	0.997584	5k	-1	.	.	-1	none	none
chr1	120660000	120670000	chr1	121350000	121360000	N	2.6537	0.0953139	0.178907	0.594202	0.786635	10k	-1	none	.	.	0	-1	none	.	.	0	N	2.12124	0.0383522	0.200618	0.848392	0.999455	10k	-1	none	.	-1	none	none
chr1	120985000	120990000	chr1	121360000	121365000	N	3.22994	-0.0260972	0.160867	0.871126	0.974474	5k	-1	.	.	.	0	-1	none	.	.	0	NA	NA	NA	NA	NA	NA	NA	NA	NA	NA	NA	NA	NA
chr1	120985000	120990000	chr1	121375000	121380000	N	2.42149	0.334661	0.182035	0.0659973	0.448701	5k	-1	.	.	.	0	-1	none	.	.	0	N	1.76778	-0.104147	0.204316	0.610238	0.997584	5k	-1	.	.	-1	none	.
chr1	120980000	120985000	chr1	121435000	121440000	N	1.14228	0.407121	0.27592	0.140077	0.576643	5k	-1	none	.	.	0	3830432H09Rik	gained	gained	lost	2	N	0.847019	0.13236	0.308092	0.667479	0.997584	5k	-1	none	.	3830432H09Rik	lost	none
chr1	120980000	120990000	chr1	121440000	121450000	NA	NA	NA	NA	NA	NA	NA	NA	NA	NA	NA	0	NA	NA	NA	NA	0	N	2.38903	-0.225215	0.19337	0.244146	0.924604	10k	-1	none	.	-1	none	none
chr1	121355000	121360000	chr1	121565000	121570000	NA	NA	NA	NA	NA	NA	NA	NA	NA	NA	NA	0	NA	NA	NA	NA	0	N	1.22042	0.156353	0.557061	0.77896	0.997584	5k	-1	none	.	-1	.	.
chr1	121445000	121450000	chr1	121565000	121570000	N	2.20826	0.19257	0.363236	0.596008	0.826082	5k	-1	none	.	.	0	-1	.	.	.	0	NA	NA	NA	NA	NA	NA	NA	NA	NA	NA	NA	NA	NA
chr1	120980000	120985000	chr1	121570000	121575000	NA	NA	NA	NA	NA	NA	NA	NA	NA	NA	NA	0	NA	NA	NA	NA	0	N	0.377489	-0.301257	0.352684	0.393004	0.997584	5k	-1	none	.	-1	none	.
chr1	120985000	120990000	chr1	121570000	121575000	N	0.473071	-0.0407738	0.296941	0.890784	NA	5k	-1	.	.	.	0	-1	none	.	.	0	N	0.382531	-0.419839	0.316891	0.185215	0.997584	5k	-1	.	.	-1	none	.
chr1	121355000	121360000	chr1	121570000	121575000	N	1.3129	0.0822534	0.42281	0.845753	0.969355	5k	-1	none	.	.	0	-1	none	.	.	0	N	1.113	0.0515465	0.529178	0.922402	0.997584	5k	-1	none	.	-1	none	.
chr1	121440000	121450000	chr1	121570000	121580000	WT_DM	7.29635	0.41525	0.120737	0.000583204	0.00826127	10k	-1	none	.	.	0	-1	none	.	.	1	N	1.68181	-0.358532	0.42031	0.39365	0.921363	5k	-1	.	none	-1	none	.
chr1	121510000	121520000	chr1	121570000	121580000	WT_DM	10.3296	0.31596	0.107732	0.00335871	0.027337	10k	-1	none	.	.	0	-1	none	.	.	1	N	1.97998	-0.392739	0.537073	0.464622	0.944384	5k	-1	none	.	-1	none	.
chr1	121665000	121670000	chr1	121730000	121735000	N	1.6239	-0.0921497	0.249449	0.71182	0.887603	5k	-1	none	.	.	0	Ptpn4	.	none	.	0	N	1.28917	0.0182983	0.277393	0.947406	0.995894	5k	-1	none	.	Ptpn4	.	none
chr1	121735000	121740000	chr1	121775000	121780000	N	7.56454	-0.0615333	0.147174	0.675874	0.869134	5k	Ptpn4	none	.	.	0	-1	.	.	.	0	N	6.9095	-0.121732	0.17309	0.481876	0.946533	5k	Ptpn4	none	.	-1	.	.
chr1	121440000	121450000	chr1	121790000	121800000	N	4.44766	-0.0733921	0.138755	0.596853	0.78876	10k	-1	none	.	.	0	-1	none	gained	none	2	NA	NA	NA	NA	NA	NA	NA	NA	NA	NA	NA	NA	NA
chr1	121730000	121735000	chr1	121795000	121800000	N	4.40723	0.301167	0.148229	0.0421775	0.20714	5k	Ptpn4	.	none	.	0	-1	.	gained	none	2	N	3.98611	-0.200518	0.164206	0.222032	0.82705	5k	Ptpn4	.	none	-1	.	lost
chr1	121360000	121370000	chr1	121800000	121810000	NA	NA	NA	NA	NA	NA	NA	NA	NA	NA	NA	0	NA	NA	NA	NA	1	N	2.24729	0.107343	0.197963	0.587654	0.993049	10k	-1	none	.	Tmem177	.	lost
chr1	121730000	121735000	chr1	121805000	121810000	N	4.5959	-0.189167	0.175133	0.280082	0.576892	5k	Ptpn4	.	none	.	0	Tmem177	.	none	.	0	N	4.39109	0.0224838	0.188761	0.905186	0.995086	5k	Ptpn4	.	none	Tmem177	.	lost
chr1	121735000	121740000	chr1	121810000	121815000	NA	NA	NA	NA	NA	NA	NA	NA	NA	NA	NA	0	NA	NA	NA	NA	0	N	3.95924	0.332432	0.204875	0.104673	0.683826	5k	Ptpn4	none	.	Tmem177	.	lost
chr1	121350000	121360000	chr1	121820000	121830000	WT_DM	2.65808	0.600239	0.181457	0.000940054	0.0248769	10k	-1	none	.	.	0	-1	none	.	.	0	N	2.01807	-0.418185	0.201415	0.0378725	0.683477	10k	-1	none	none	-1	none	.
chr1	121440000	121450000	chr1	121820000	121830000	WT_DM	4.04798	0.525071	0.153869	0.000643814	0.0196618	10k	-1	none	.	.	0	-1	none	.	.	0	N	0.883305	0.212824	0.254713	0.403411	0.997584	5k	-1	.	none	-1	none	.
chr1	121570000	121580000	chr1	121820000	121830000	WT_DM	3.64884	0.667036	0.159357	2.84e-05	0.00293183	10k	-1	none	.	.	1	-1	none	.	.	0	N	0.750022	-0.10952	0.281062	0.696783	0.997584	5k	-1	none	.	-1	none	.
chr1	120980000	120985000	chr1	121825000	121830000	N	0.361253	-0.181216	0.400076	0.650582	NA	5k	-1	none	.	.	0	-1	none	.	.	0	N	0.281498	0.0640983	0.43673	0.883315	0.997584	5k	-1	none	.	-1	none	.
chr1	120985000	120990000	chr1	121825000	121830000	N	0.429724	-0.369995	0.337715	0.273261	NA	5k	-1	.	.	.	0	-1	none	.	.	0	NA	NA	NA	NA	NA	NA	NA	NA	NA	NA	NA	NA	NA
chr1	121720000	121725000	chr1	121825000	121830000	WT_DM	1.03508	0.84353	0.208686	5.3e-05	0.00298516	5k	-1	.	.	.	0	-1	none	.	.	0	WT_DM	0.980704	-0.871905	0.210698	3.5e-05	0.0113625	5k	-1	.	.	-1	none	.
chr1	121710000	121720000	chr1	121900000	121910000	N	3.47512	0.211488	0.170004	0.213495	0.459023	10k	-1	none	.	.	0	Sctr	none	.	.	0	N	2.67933	-0.189615	0.188529	0.31453	0.953796	10k	-1	none	.	Sctr	none	.
chr1	120985000	120990000	chr1	121905000	121910000	N	0.369228	-0.0425493	0.420817	0.919462	NA	5k	-1	.	.	.	0	Sctr	none	.	.	0	N	0.928867	-0.0827715	0.284397	0.771019	0.999455	10k	-1	none	.	Sctr	none	.
chr1	121440000	121445000	chr1	121905000	121910000	N	0.855955	-0.351642	0.281923	0.212287	0.668297	5k	-1	.	.	.	0	Sctr	none	.	.	0	N	1.7841	-0.407865	0.221609	0.0656996	0.739465	10k	-1	none	none	Sctr	none	.
chr1	121445000	121450000	chr1	121905000	121910000	N	0.842695	-0.464093	0.28057	0.098106	0.515574	5k	-1	none	.	.	0	Sctr	none	.	.	0	N	1.7841	-0.407865	0.221609	0.0656996	0.739465	10k	-1	none	none	Sctr	none	.
chr1	121440000	121450000	chr1	121910000	121920000	N	2.718	-0.353199	0.186435	0.0581604	0.230363	10k	-1	none	.	.	0	-1	none	.	.	0	N	1.77427	-0.209961	0.211951	0.321875	0.956618	10k	-1	none	none	-1	none	.
chr1	121930000	121935000	chr1	121965000	121970000	N	12.4441	0.128079	0.136928	0.349594	0.641984	5k	-1	none	none	lost	2	Tmem37	.	gained	.	1	N	9.94296	-0.296466	0.149132	0.046818	0.521338	5k	-1	none	lost	Tmem37	.	lost
chr1	121925000	121930000	chr1	121985000	121990000	NA	NA	NA	NA	NA	NA	NA	NA	NA	NA	NA	0	NA	NA	NA	NA	0	N	6.33809	0.0136594	0.132596	0.917951	0.995086	5k	-1	none	lost	-1	none	.
chr1	121930000	121935000	chr1	121985000	121990000	N	8.83139	0.0934777	0.135504	0.490286	0.758782	5k	-1	none	none	lost	2	-1	.	.	.	0	N	6.82271	0.0254052	0.143124	0.859112	0.992798	5k	-1	none	lost	-1	none	.
chr1	121925000	121930000	chr1	121990000	121995000	N	7.41611	0.231075	0.128096	0.0712431	0.274788	5k	-1	none	none	.	0	-1	none	.	.	0	N	5.64209	-0.099975	0.137753	0.467988	0.946017	5k	-1	none	lost	-1	none	.
chr1	121930000	121935000	chr1	121990000	121995000	N	7.92853	0.0969925	0.141034	0.491626	0.759984	5k	-1	none	none	lost	2	-1	none	.	.	0	N	6.00205	-0.000101932	0.155473	0.999477	0.999766	5k	-1	none	lost	-1	none	.
chr1	121920000	121925000	chr1	122050000	122055000	N	2.46376	0.328079	0.17145	0.0556779	0.240742	5k	-1	gained	.	.	0	-1	none	.	.	0	N	1.84171	-0.320096	0.195839	0.102157	0.677875	5k	-1	lost	.	-1	none	.
chr1	121925000	121930000	chr1	122050000	122055000	N	2.41257	0.339005	0.186564	0.069202	0.270397	5k	-1	none	none	.	0	-1	none	.	.	0	N	1.80266	-0.183416	0.207734	0.377269	0.916226	5k	-1	none	lost	-1	none	.
chr1	121930000	121935000	chr1	122050000	122055000	N	2.40408	0.210143	0.217349	0.333621	0.627918	5k	-1	none	none	lost	2	-1	none	.	.	0	N	1.83535	-0.0684996	0.238844	0.774268	0.986207	5k	-1	none	lost	-1	none	.
chr1	121995000	122000000	chr1	122050000	122055000	N	4.09721	0.217525	0.151801	0.151869	0.418029	5k	-1	none	.	.	0	-1	none	.	.	0	N	3.33255	0.15109	0.166773	0.364955	0.913941	5k	-1	none	.	-1	none	.
chr1	122090000	122095000	chr1	122185000	122190000	N	2.99977	0.333031	0.172201	0.0531175	0.234907	5k	-1	none	.	.	2	-1	none	.	.	0	N	2.46845	-0.0269725	0.180675	0.881327	0.993686	5k	-1	none	.	-1	none	.
chr1	122125000	122130000	chr1	122185000	122190000	N	5.16726	0.0116942	0.120681	0.922804	0.973175	5k	-1	none	.	.	0	-1	none	.	.	0	N	4.2991	0.0353863	0.134227	0.792065	0.986786	5k	-1	lost	.	-1	none	.
chr1	122230000	122235000	chr1	122355000	122360000	N	2.10723	0.460717	0.216518	0.0333503	0.180558	5k	C1ql2	none	.	.	0	-1	.	.	.	0	N	1.85465	-0.120233	0.230937	0.602625	0.972375	5k	C1ql2	none	.	-1	.	.
chr1	122050000	122055000	chr1	122360000	122365000	N	1.02715	-0.331366	0.288593	0.250882	0.702431	5k	-1	none	.	.	0	-1	.	.	.	0	NA	NA	NA	NA	NA	NA	NA	NA	NA	NA	NA	NA	NA
chr1	122090000	122100000	chr1	122360000	122370000	N	4.44936	0.191314	0.149933	0.201958	0.447408	10k	-1	none	.	.	2	-1	none	.	.	0	N	1.04082	0.124425	0.302619	0.680955	0.997584	5k	-1	none	.	-1	none	.
chr1	122230000	122240000	chr1	122360000	122370000	WT_DM	6.42268	0.312589	0.118263	0.00821314	0.0506976	10k	C1ql2	none	.	.	0	-1	none	.	.	0	N	1.64451	-0.115545	0.220646	0.60051	0.971534	5k	C1ql2	none	.	-1	none	.
chr1	122065000	122070000	chr1	122365000	122370000	NA	NA	NA	NA	NA	NA	NA	NA	NA	NA	NA	0	NA	NA	NA	NA	0	N	1.06841	0.36585	0.277372	0.187174	0.997584	5k	-1	lost	.	-1	none	.
chr1	122095000	122100000	chr1	122440000	122445000	N	1.94519	-0.099509	0.215261	0.643887	0.919621	5k	-1	.	.	.	0	-1	.	.	.	0	NA	NA	NA	NA	NA	NA	NA	NA	NA	NA	NA	NA	NA
chr1	122220000	122225000	chr1	122440000	122445000	N	1.94036	0.232578	0.201654	0.248765	0.700842	5k	-1	none	.	.	0	-1	.	.	.	0	N	1.55502	-0.208785	0.223594	0.350424	0.997584	5k	-1	none	.	-1	.	.
chr1	121920000	121930000	chr1	122440000	122450000	N	1.30358	0.188005	0.229516	0.412709	0.652139	10k	-1	gained	none	.	0	-1	none	.	.	1	N	0.964494	-0.000153134	0.248503	0.999508	0.9998	10k	-1	lost	lost	-1	none	.
chr1	122290000	122300000	chr1	122440000	122450000	N	4.62788	0.236332	0.169548	0.163348	0.358544	10k	-1	gained	.	.	0	-1	none	.	.	1	N	3.62649	-0.106052	0.179128	0.553818	0.988968	10k	-1	lost	.	-1	none	.
chr1	122050000	122055000	chr1	122445000	122450000	N	1.58175	-0.0764666	0.214244	0.721157	0.937925	5k	-1	none	.	.	0	-1	none	.	.	1	N	1.38021	0.0169742	0.225385	0.939966	0.997584	5k	-1	none	.	-1	none	.
chr1	122065000	122070000	chr1	122445000	122450000	N	1.99212	0.430686	0.211616	0.041828	0.379678	5k	-1	none	.	.	0	-1	none	.	.	1	N	1.71233	0.369513	0.223048	0.0975896	0.970058	5k	-1	lost	.	-1	none	.
chr1	122090000	122095000	chr1	122445000	122450000	N	1.77342	-0.225441	0.203025	0.266822	0.714776	5k	-1	none	.	.	2	-1	none	.	.	1	N	1.51199	-0.092368	0.224424	0.680648	0.997584	5k	-1	none	.	-1	none	.
chr1	122220000	122225000	chr1	122445000	122450000	N	1.75358	0.380344	0.204083	0.0623679	0.439184	5k	-1	none	.	.	0	-1	none	.	.	1	N	1.42333	-0.26234	0.217707	0.228199	0.997584	5k	-1	none	.	-1	none	.
chr1	122500000	122505000	chr1	122650000	122655000	N	2.15129	0.152526	0.175351	0.384392	0.673947	5k	En1	none	none	.	0	-1	.	gained	.	1	N	1.69486	-0.0327617	0.198978	0.86922	0.993154	5k	En1	lost	gained	-1	.	lost
chr1	122650000	122655000	chr1	122855000	122860000	NA	NA	NA	NA	NA	NA	NA	NA	NA	NA	NA	1	NA	NA	NA	NA	1	N	0.959078	0.145682	0.283187	0.606946	0.997584	5k	-1	.	lost	-1	.	none
chr1	122500000	122505000	chr1	122860000	122865000	N	1.35168	-0.0803704	0.21945	0.714189	0.936512	5k	En1	none	none	.	0	-1	.	none	none	1	N	1.07899	0.1642	0.235886	0.486366	0.997584	5k	En1	lost	gained	-1	.	none
chr1	122650000	122655000	chr1	122860000	122865000	N	1.17236	-0.436052	0.238872	0.0679319	0.452609	5k	-1	.	gained	.	1	-1	.	none	none	1	NA	NA	NA	NA	NA	NA	NA	NA	NA	NA	NA	NA	NA
chr1	122500000	122505000	chr1	122910000	122915000	N	0.78935	-0.159567	0.247175	0.518562	0.872311	5k	En1	none	none	.	0	-1	none	gained	.	0	N	0.657832	-0.592121	0.284049	0.0371082	0.858668	5k	En1	lost	gained	-1	none	none
chr1	122650000	122655000	chr1	122910000	122915000	NA	NA	NA	NA	NA	NA	NA	NA	NA	NA	NA	1	NA	NA	NA	NA	0	N	0.546601	0.00343252	0.304435	0.991004	0.998835	5k	-1	.	lost	-1	none	none
chr1	122500000	122505000	chr1	122950000	122955000	N	1.40723	0.34352	0.405172	0.396529	0.809691	5k	En1	none	none	.	0	-1	none	.	.	0	N	1.15708	-0.0337973	0.440264	0.93881	0.997584	5k	En1	lost	gained	-1	none	.
chr1	122490000	122500000	chr1	122950000	122960000	WT_DM	3.71043	0.408599	0.143009	0.0042745	0.0557213	10k	En1	none	none	.	0	-1	none	.	.	0	N	0.817385	-0.305681	0.244017	0.210314	0.997584	5k	-1	none	gained	-1	none	.
chr1	122495000	122500000	chr1	123070000	123075000	N	3.51959	0.0136504	0.210133	0.948205	0.991812	5k	En1	none	none	.	0	-1	.	none	.	0	NA	NA	NA	NA	NA	NA	NA	NA	NA	NA	NA	NA	NA
chr1	122500000	122505000	chr1	123070000	123075000	N	3.3078	-0.0836573	0.200727	0.676846	0.927146	5k	En1	none	none	.	0	-1	.	none	.	0	N	2.62664	0.319828	0.20962	0.127072	0.997584	5k	En1	lost	gained	-1	.	gained
chr1	122560000	122570000	chr1	123070000	123080000	N	3.62878	0.15483	0.334259	0.643219	0.816927	10k	-1	none	.	.	1	-1	none	none	.	0	N	2.94406	-0.0473428	0.327551	0.885078	0.999455	10k	-1	none	.	-1	none	gained
chr1	122870000	122880000	chr1	123070000	123080000	NA	NA	NA	NA	NA	NA	NA	NA	NA	NA	NA	0	NA	NA	NA	NA	0	N	1.64744	0.529716	0.392534	0.177184	0.892646	10k	-1	.	gained	-1	none	gained
chr1	122950000	122960000	chr1	123070000	123080000	N	3.49131	0.261579	0.315298	0.406751	0.614609	10k	-1	none	.	.	0	-1	none	none	.	0	N	3.06779	0.100589	0.407064	0.804824	0.994251	10k	-1	none	.	-1	none	gained
chr1	123150000	123155000	chr1	123220000	123225000	NA	NA	NA	NA	NA	NA	NA	NA	NA	NA	NA	1	NA	NA	NA	NA	2	N	1.45579	0.531198	0.22358	0.0175077	0.351903	5k	-1	.	gained	Insig2	none	none
chr1	123150000	123155000	chr1	123290000	123295000	N	2.27613	-0.255429	0.206198	0.215435	0.499702	5k	-1	.	.	lost	1	-1	.	none	.	0	N	1.74604	0.136092	0.222652	0.541046	0.956277	5k	-1	.	gained	-1	.	gained
chr1	123220000	123225000	chr1	123290000	123295000	N	2.28073	0.0782653	0.161323	0.627573	0.844416	5k	Insig2	none	none	.	2	-1	.	none	.	0	N	1.96219	0.00451113	0.173249	0.979227	0.998681	5k	Insig2	none	none	-1	.	gained
chr1	123225000	123230000	chr1	123290000	123295000	NA	NA	NA	NA	NA	NA	NA	NA	NA	NA	NA	0	NA	NA	NA	NA	0	N	1.96882	-0.0779009	0.19752	0.69329	0.98216	5k	Insig2	.	none	-1	.	gained
chr1	123070000	123080000	chr1	123290000	123300000	N	3.44387	0.282753	0.346841	0.414944	0.653347	10k	-1	none	none	.	0	-1	none	none	.	0	N	2.79259	-0.287331	0.381293	0.451107	0.981004	10k	-1	none	gained	-1	none	gained
chr1	122490000	122495000	chr1	123295000	123300000	NA	NA	NA	NA	NA	NA	NA	NA	NA	NA	NA	0	NA	NA	NA	NA	0	N	1.63388	-0.650667	0.639743	0.309118	0.997584	5k	-1	none	gained	-1	none	none
chr1	122495000	122500000	chr1	123295000	123300000	N	1.77413	-0.42794	0.260068	0.0998685	0.518415	5k	En1	none	none	.	0	-1	none	none	.	0	NA	NA	NA	NA	NA	NA	NA	NA	NA	NA	NA	NA	NA
chr1	123085000	123090000	chr1	123295000	123300000	NA	NA	NA	NA	NA	NA	NA	NA	NA	NA	NA	0	NA	NA	NA	NA	0	N	0.631301	0.338101	0.323376	0.295776	0.997584	5k	-1	none	.	-1	none	none
chr1	123220000	123225000	chr1	123295000	123300000	N	2.24161	0.105411	0.165878	0.525119	0.783596	5k	Insig2	none	none	.	2	-1	none	none	.	0	NA	NA	NA	NA	NA	NA	NA	NA	NA	NA	NA	NA	NA
chr1	123145000	123150000	chr1	123300000	123305000	N	2.49307	0.133807	0.180245	0.457869	0.844677	5k	-1	none	.	.	0	-1	.	.	.	0	N	1.97735	-0.0911859	0.204174	0.655157	0.997584	5k	-1	none	.	-1	.	.
chr1	122480000	122490000	chr1	123310000	123320000	WT_DM	3.6534	0.431738	0.171783	0.0119616	0.0990496	10k	-1	none	.	.	0	-1	none	.	.	0	N	1.30614	-0.301352	0.567379	0.595329	0.997584	5k	-1	none	.	-1	none	.
chr1	123335000	123340000	chr1	123385000	123390000	N	4.83536	0.1817	0.136585	0.183417	0.460615	5k	-1	none	.	.	0	-1	none	gained	.	1	N	3.5315	-0.140032	0.158698	0.377571	0.916357	5k	-1	none	.	-1	lost	lost
chr1	122480000	122490000	chr1	123440000	123450000	N	1.15695	0.257393	0.259998	0.322184	0.572055	10k	-1	none	.	.	0	-1	none	.	.	0	NA	NA	NA	NA	NA	NA	NA	NA	NA	NA	NA	NA	NA
chr1	123335000	123340000	chr1	123445000	123450000	N	2.02485	0.42329	0.197009	0.0316673	0.175423	5k	-1	none	.	.	0	-1	none	.	.	0	WT_DM	3.3707	-0.576005	0.174004	0.000931944	0.0598224	10k	Ccdc93	none	.	-1	none	.
chr1	123330000	123335000	chr1	123455000	123460000	NA	NA	NA	NA	NA	NA	NA	NA	NA	NA	NA	0	NA	NA	NA	NA	0	N	0.854884	-0.147618	0.267494	0.581047	0.96661	5k	Ccdc93	.	.	-1	.	.
chr1	123490000	123500000	chr1	124080000	124090000	N	0.772806	0.79624	0.346697	0.0216392	0.135791	10k	-1	gained	.	.	0	-1	.	.	.	0	N	0.597941	-0.049151	0.361779	0.891933	0.999455	10k	-1	lost	.	-1	.	.
chr1	127265000	127270000	chr1	127455000	127460000	N	1.13434	-0.0758716	0.640393	0.90569	0.983837	5k	-1	none	.	.	0	Slc35f5	none	gained	.	1	NA	NA	NA	NA	NA	NA	NA	NA	NA	NA	NA	NA	NA
chr1	127330000	127335000	chr1	127455000	127460000	N	2.2314	0.0233527	0.182522	0.898193	0.9638	5k	Actr3	.	gained	.	1	Slc35f5	none	gained	.	1	N	2.01445	-0.0520938	0.206765	0.801082	0.987236	5k	Actr3	.	none	Slc35f5	none	none
chr1	127405000	127410000	chr1	127455000	127460000	NA	NA	NA	NA	NA	NA	NA	NA	NA	NA	NA	0	NA	NA	NA	NA	1	N	2.99929	0.179554	0.19001	0.344674	0.906892	5k	-1	none	.	Slc35f5	none	none
chr1	127265000	127270000	chr1	127465000	127470000	N	1.04859	-0.170004	0.450789	0.70608	0.935259	5k	-1	none	.	.	0	-1	.	.	.	0	N	0.828017	0.126209	0.260727	0.628339	0.997584	5k	-1	none	.	-1	.	.
chr1	127405000	127410000	chr1	127470000	127475000	N	2.05875	0.260402	0.228158	0.253735	0.547918	5k	-1	none	.	.	0	-1	none	gained	.	2	N	2.0688	0.370324	0.215028	0.0850317	0.642872	5k	-1	none	.	-1	none	lost
chr1	127410000	127420000	chr1	127470000	127480000	WT_DM	9.35826	0.353623	0.142509	0.0130862	0.0696555	10k	-1	gained	.	.	0	-1	none	gained	.	2	N	8.37501	0.443117	0.149025	0.00294479	0.114121	10k	-1	none	.	-1	none	lost
chr1	127505000	127510000	chr1	127565000	127570000	NA	NA	NA	NA	NA	NA	NA	NA	NA	NA	NA	0	NA	NA	NA	NA	0	N	1.60076	0.236646	0.233398	0.310624	0.887503	5k	-1	.	.	-1	none	.
chr1	127500000	127510000	chr1	127680000	127690000	WT_DM	4.13341	0.438265	0.155406	0.00480042	0.0589852	10k	-1	none	.	.	0	-1	none	.	.	0	N	1.10171	-0.0230191	0.25084	0.926882	0.997584	5k	-1	none	.	-1	none	.
chr1	127500000	127510000	chr1	127800000	127810000	N	2.00668	-0.0177995	0.198304	0.928479	0.968931	10k	-1	none	.	.	0	Lypd1	none	.	.	0	N	1.61715	0.338151	0.219425	0.123299	0.84246	10k	-1	none	.	Lypd1	lost	.
chr1	127680000	127690000	chr1	128180000	128190000	N	1.98708	0.115662	0.218227	0.596105	0.7883	10k	-1	none	.	.	0	-1	none	.	.	0	N	1.77244	0.203212	0.235886	0.388973	0.976046	10k	-1	none	.	-1	none	.
chr1	127500000	127505000	chr1	128315000	128320000	N	0.762482	-0.738389	0.308879	0.0168234	0.266581	5k	-1	none	.	.	0	-1	.	.	.	0	NA	NA	NA	NA	NA	NA	NA	NA	NA	NA	NA	NA	NA
chr1	127500000	127505000	chr1	128325000	128330000	N	0.830139	0.250788	0.306867	0.413783	0.81824	5k	-1	none	.	.	0	-1	none	.	.	0	N	0.818297	0.291788	0.29655	0.325143	0.997584	5k	-1	none	.	-1	lost	.
chr1	127505000	127510000	chr1	128325000	128330000	N	0.956888	0.0793873	0.311971	0.799133	0.956211	5k	-1	.	.	.	0	-1	none	.	.	0	N	0.857657	0.222773	0.312487	0.475906	0.997584	5k	-1	.	.	-1	lost	.
chr1	127685000	127690000	chr1	128325000	128330000	N	0.944892	0.280427	0.291947	0.336782	0.772753	5k	-1	none	.	.	0	-1	none	.	.	0	N	0.949941	-0.0936426	0.298964	0.75411	0.997584	5k	-1	none	.	-1	lost	.
chr1	127805000	127810000	chr1	128325000	128330000	N	0.399789	0.275294	0.37908	0.467706	NA	5k	Lypd1	none	.	.	0	-1	none	.	.	0	N	0.603563	-0.281856	0.424818	0.507027	0.997584	5k	Lypd1	lost	.	-1	lost	.
chr1	128380000	128390000	chr1	128550000	128560000	N	4.70938	0.297431	0.13481	0.0273628	0.154827	10k	Nckap5	gained	gained	gained	1	-1	none	gained	none	2	N	3.94813	-0.189809	0.147686	0.198715	0.906901	10k	Nckap5	lost	lost	-1	lost	lost
chr1	128385000	128390000	chr1	128620000	128625000	N	1.35915	0.361222	0.25431	0.15549	0.600088	5k	Nckap5	gained	.	.	0	-1	none	.	.	0	N	1.07985	-0.453132	0.288539	0.116313	0.997584	5k	Nckap5	lost	.	-1	lost	.
chr1	128590000	128595000	chr1	128620000	128625000	NA	NA	NA	NA	NA	NA	NA	NA	NA	NA	NA	0	NA	NA	NA	NA	0	N	3.6381	-0.18404	0.191247	0.335891	0.905729	5k	-1	none	.	-1	lost	.
chr1	128550000	128560000	chr1	128710000	128720000	N	2.07618	0.165146	0.435524	0.704547	0.853339	10k	-1	none	gained	none	2	-1	.	none	.	1	NA	NA	NA	NA	NA	NA	NA	NA	NA	NA	NA	NA	NA
chr1	128725000	128730000	chr1	128820000	128825000	N	1.33059	-0.103152	0.240331	0.66777	0.865882	5k	Nckap5	.	gained	.	0	-1	none	.	.	0	N	1.20697	-0.372161	0.480517	0.438634	0.937868	5k	Nckap5	.	none	-1	none	.
chr1	127490000	127500000	chr1	128820000	128830000	NA	NA	NA	NA	NA	NA	NA	NA	NA	NA	NA	0	NA	NA	NA	NA	0	N	1.04425	0.347552	0.279977	0.214473	0.910611	10k	-1	.	.	-1	none	.
chr1	127500000	127510000	chr1	128820000	128830000	N	1.2837	0.0507481	0.258725	0.844495	0.928381	10k	-1	none	.	.	0	-1	none	.	.	0	N	1.19954	0.253082	0.26683	0.342886	0.96841	10k	-1	none	.	-1	none	.
[truncated: 49,173 more rows]
