# Supplementary material for: MyoD is a 3D genome structure organizer for muscle cell identity
Source: Nat Commun. 2022 Jan 11;13:205. doi: 10.1038/s41467-021-27865-6 (PMC8752600; doi:10.1038/s41467-021-27865-6)
Supplement: Supplementary file 7 — Supplementary Dataset 5 [file 41467_2021_27865_MOESM7_ESM.xls]

## Sheet: Supplementary Data 5
# Supplementary Data 5. Sequences of all primers, probes or sgRNAs.
Primers for RT-qPCR
Gene	Sequence（5'→3'）
mGAPDH-F	AATGTGTCCGTCGTGGATCTG
mGAPDH-R	TAGCCCAAGATGCCCTTCAGT
mMyoG-F	CCATTCACATAAGGCTAACAC
mMyoG-R	CCCTTCCCTGCCTGTTCC
mMyoD-F	CAACGCCATCCGCTACAT
mMyoD-R	GGTCTGGGTTCCCTGTTCT
mMybph-F	TGGATTGTCGGCTGGAGGTT
mMybph-R	CCTTCTGCGTCCTGGTATGTG
pri-GAPDH-F1	TAAGAGGGATGCTGCCCTTA
pri-GAPDH-R1	CCTGCCACTGCATCATCGAA
pri-mybph-F1	GAGAGGTGGCAGCATCAGAG
pri-mybph-R1	CAAGGTGAGTGGAAGAGCCC
pri-Myog-F1	CAGCCACACTGAGGGAGAAG
pri-Myog-R1	GACAAGGAAAGGGGTCCAGG
Primers for ChIP-qPCR
MyoG promoter with H3K27ac modification	Sequence（5'→3'）
forward	GCCCATGGTAAGTGGCTAGT
reverse	GGACAGTCTAGCCGACAAGG
Primers for Tn5-FISH probes
Gene	Sequence（5'→3'）
MyoG-Primer 1F	GCTACTGCCCTCAACTGTAGC
MyoG-Primer 1R	CTGTGTCCTGTGCATTGGGTAC
MyoG-Primer 2F	TCTGCCACCTCATTGGCTACAAC
MyoG-Primer 2R	GCTCTTAATCATCTCTTCTGTGCT
MyoG-Primer 3F	ATCTGGAGTGGTCCTGATGTGG
MyoG-Primer 3R	GTGGCTATCCCTAGGTGAAGCC
MyoG-Primer 4F	CACTCCTGAGTCTTCCTTACCCA
MyoG-Primer 4R	TGAATCCCTGTCTGCAATGGTTTG
Mybph-Primer 1F	CCTACTGCTGACCCTTAAACACTCC
Mybph-Primer 1R	CCAGCCTCCATCCATCACCTCAAG
Mybph-Primer 2F	CTAGTCAAGGCCTCTAGGAGGAG
Mybph-Primer 2R	GATGCACGGTGAGCTCATAGCG
Mybph-Primer 3F	GAAGCCATACTCTTTAACATCAGCCAG
Mybph-Primer 3R	GGGTAGCACATTGTGAATCAGAAAGC
Mybph-Primer 4F	GACACACCATCTCTGGGACTTTCC
Mybph-Primer 4R	AGTTCGAGAAGGTTATCAGCATGGAG
Primer-N504	AATGATACGGCGACCACCGAGATCTACACAGAGTAGATCGTCGGCAGCGTC
Primer-N702	CAAGCAGAAGACGGCATACGAGATCGTACTAGGTCTCGTGGGCTCGG
N504-AF647	AATGATACGGCGACCACCGAGATCTACACAGAGTAGATCGTCGGCAGCGTC
N702-AF647	CAAGCAGAAGACGGCATACGAGATCGTACTAGGTCTCGTGGGCTCGG
N504-AF555	AATGATACGGCGACCACCGAGATCTACACAGAGTAGATCGTCGGCAGCGTC
N702-AF555	CAAGCAGAAGACGGCATACGAGATCGTACTAGGTCTCGTGGGCTCGG
sgRNA name	Sequence（5'→3'）
sgRNA-L-MyoG-promotor	GCTGGTGGACAGGGCAGGAAGGG
sgRNA-R-MyoG-promotor	GAGGGGCTGCGGGAGCTTGGGGG
Primers for genotyping	Sequence（5'→3'）
PCR-MyoG-p-F1	CTGGAGTGGTCCTGATGTGG
PCR-MyoG-p-R1	CTTCTCCCTCAGTGTGGCTG
PCR-MyoG-p-F2	TCCATTTGCCCTTCTGGGTT
PCR-MyoG-p-R2	CCACCGACACAGACTTCCTC
PCR-MyoG-p-F3	TGGAGTGGTCCTGATGTGGT
PCR-MyoG-p-R3	CTTTCTTGAGCCTGCGCTTC
PCR-MyoG-p-F4	ACCCCCAACATCATGAGACC
PCR-MyoG-p-R4	CCCCATCATAGAAGTGGGGC
CRISPR-mediated DNA imaging
RNA name	Sequence（5'→3'）
crRNA-Mybph-1	GGUUUGCGUAGUCCAGCGAAGUUUAAGAGCUAUGCUGUUUUG
crRNA-Mybph-2	UAUCCGGGACCCCUACUACCGUUUAAGAGCUAUGCUGUUUUG
crRNA-Mybph-3	CGAAGGAAGUCUUAUGACCGGUUUAAGAGCUAUGCUGUUUUG
crRNA-Mybph-4	UCUUGAGCACGUACCAGACAGUUUAAGAGCUAUGCUGUUUUG
crRNA-Mybph-5	AUAUGACUGUCGGGCCAUAAGUUUAAGAGCUAUGCUGUUUUG
crRNA-Mybph-6	UGACAUCGCAGUCAUCUCACGUUUAAGAGCUAUGCUGUUUUG
crRNA-Mybph-7	GUGGGCUACCAGACCCAAUAGUUUAAGAGCUAUGCUGUUUUG
crRNA-Mybph-8	GAAUCUCCAAAUACGCUAUGGUUUAAGAGCUAUGCUGUUUUG
crRNA-Mybph-9	CCCUCGAGUUCUAAGGUGUUGUUUAAGAGCUAUGCUGUUUUG
crRNA-Mybph-10	AGAAGACGUUGCGGUCGUUGGUUUAAGAGCUAUGCUGUUUUG
crRNA-Mybph-11	ACCACUGGGUCAUCCCCACAGUUUAAGAGCUAUGCUGUUUUG
crRNA-Mybph-12	UAACGGAAUAACUCUGACAGGUUUAAGAGCUAUGCUGUUUUG
crRNA-Mybph-13	CACAACAUCAUUGCUCCUCGGUUUAAGAGCUAUGCUGUUUUG
crRNA-Mybph-14	GAAGACAGACCCGUUUAAGCGUUUAAGAGCUAUGCUGUUUUG
crRNA-Mybph-15	GCGGUUAUUCUCUUCAGGGAGUUUAAGAGCUAUGCUGUUUUG
crRNA-Myog-1	CGGCGCAGAGCUCUAUGCUGGUUUAAGAGCUAUGCUGUUUUG
crRNA-Myog-2	UCGAUAGCAUCCGAGACCACGUUUAAGAGCUAUGCUGUUUUG
crRNA-Myog-3	AAGCCUUCCGGAAGCCUCAAGUUUAAGAGCUAUGCUGUUUUG
crRNA-Myog-4	UUGAACAUCGAGAGCGAGAUGUUUAAGAGCUAUGCUGUUUUG
crRNA-Myog-5	UCAAGACACGGUUGCCAACUGUUUAAGAGCUAUGCUGUUUUG
crRNA-Myog-6	AAGCGGGUUCACCUAGUAGAGUUUAAGAGCUAUGCUGUUUUG
crRNA-Myog-7	UGGCUGUUCUCACAAACCGAGUUUAAGAGCUAUGCUGUUUUG
crRNA-Myog-8	CGAGGCAGAGUUCACCUUCGGUUUAAGAGCUAUGCUGUUUUG
crRNA-Myog-9	CGUCAAUAGCAGUGCGAACCGUUUAAGAGCUAUGCUGUUUUG
crRNA-Myog-10	ACCGUGGAGAGCGUCUUCGUGUUUAAGAGCUAUGCUGUUUUG
crRNA-Myog-11	CUCCGGGCCCUACCGACGCGGUUUAAGAGCUAUGCUGUUUUG
crRNA-Myog-12	CACGCGCCAGUAGCAGAUCAGUUUAAGAGCUAUGCUGUUUUG
crRNA-Myog-13	GGCGUUCCUGGCGGGUUUGCGUUUAAGAGCUAUGCUGUUUUG
crRNA-Myog-14	UUGCACAGGCCGUCGCCGAAGUUUAAGAGCUAUGCUGUUUUG
crRNA-Myog-15	GAACUGCGGCCACUCAGAAUGUUUAAGAGCUAUGCUGUUUUG
tracrRNA	GGAACCAUUCAAAACAGCAUAGCAAGUUUAAAUAAGGCUAGUCCGUUAUCAACUUGAAAAAGUGGCACCGAGUCGGUGCUUUUUUU
