# Supplementary material for: MyoD is a 3D genome structure organizer for muscle cell identity
Source: Nat Commun. 2022 Jan 11;13:205. doi: 10.1038/s41467-021-27865-6 (PMC8752600; doi:10.1038/s41467-021-27865-6)
Supplement: Supplementary file 9 — Source Data [file 41467_2021_27865_MOESM9_ESM.xlsx]

## Sheet: Figure 3d
Figure 3d Distances of MyoG-Mybph loop anchors from 3D-DNA fluorescent in situ hybridization (3D-DNA FISH) in WT and E-box deleted cells.
	Distance (μm)
	WT cells（n=15）	E-box deletion cells（n=16）
	0.13	0.51
	0.02	0.4
	0.03	0.2
	0.04	0.42
	0.06	0.36
	0.03	0.35
	0.02	0.13
	0.07	0.15
	0.06	0.13
	0.05	0.21
	0.08	0.18
	0.05	0.14
	0.05	0.17
	0.03	0.15
	0.06	0.18
		0.14
	unpaired two-tailed Student’s t-tests	p-value
	WT cells vs. E-box deletion cells	<0.0001

## Sheet: Figure 3e
Figure 3e Distances of MyoG-Mybph loop anchors from dCas9-mediated DNA imaging
	Distance (μm)
	WT (n=15)	MKO-DM (n=24)	MKO-DM MyoD+ (n=20)		Tukey's multiple comparisons test	Summary	Adjusted P Value
	0.01	0.17	0.09		WT-DM vs. MKO-DM	****	<0.0001
	0.11	0.16	0.09		WT-DM vs. MKO-DM MyoD+	ns	0.8144
	0.09	0.21	0.1		MKO-DM vs. MKO-DM MyoD+	****	<0.0001
	0.1	0.15	0.01
	0.19	0.16	0.09
	0.14	0.12	0.14
	0.12	0.16	0.14
	0.01	0.22	0.01
	0.04	0.12	0.09
	0.04	0.11	0.01
	0.05	0.12	0.1
	0.1	0.23	0.01
	0.14	0.24	0.07
	0.11	0.21	0.12
	0.01	0.16	0.11
		0.24	0.05
		0.15	0.07
		0.17	0.08
		0.12	0.07
		0.23	0.04
		0.23
		0.19
		0.18
		0.19

## Sheet: Figure 4b
Figure 4b Expression Z-score in WT-DM cells for genes associated with each class of loops.
gene	class	WT-DM_Z-score
Pkhd1	MyoD-MyoD(noCTCF)	1.72694
Fhl2	MyoD-MyoD(noCTCF)	1.67253
Arhgap18	MyoD-MyoD(noCTCF)	0.375546
Tmcc3	MyoD-MyoD(noCTCF)	1.1127
Tcn2	MyoD-MyoD(noCTCF)	0.542351
Stc2	MyoD-MyoD(noCTCF)	1.15573
Pdlim4	MyoD-MyoD(noCTCF)	1.31909
Ttyh2	MyoD-MyoD(noCTCF)	1.28222
Gm527	MyoD-MyoD(noCTCF)	0.932662
Daam1	MyoD-MyoD(noCTCF)	0.320581
Lmo7	MyoD-MyoD(noCTCF)	1.6974
Ankrd33b	MyoD-MyoD(noCTCF)	0.191693
Baalc	MyoD-MyoD(noCTCF)	1.59288
Nup50	MyoD-MyoD(noCTCF)	-1.29031
Pfkm	MyoD-MyoD(noCTCF)	1.71302
Trp63	MyoD-MyoD(noCTCF)	1.94606
Tulp4	MyoD-MyoD(noCTCF)	1.25491
Ppp1r11	MyoD-MyoD(noCTCF)	-0.679298
Plcl2	MyoD-MyoD(noCTCF)	-0.637462
Fbxo38	MyoD-MyoD(noCTCF)	-0.489794
Patl1	MyoD-MyoD(noCTCF)	0.636394
Celf2	MyoD-MyoD(noCTCF)	0.713816
Abca2	MyoD-MyoD(noCTCF)	-0.597583
Ttn	MyoD-MyoD(noCTCF)	1.96761
Actc1	MyoD-MyoD(noCTCF)	2.38723
Sulf2	MyoD-MyoD(noCTCF)	0.332956
Ppm1l	MyoD-MyoD(noCTCF)	1.16106
Kcnn3	MyoD-MyoD(noCTCF)	1.26444
Abca4	MyoD-MyoD(noCTCF)	0.241403
Prkacb	MyoD-MyoD(noCTCF)	0.0346642
Pde4b	MyoD-MyoD(noCTCF)	-0.262639
11-Sep	MyoD-MyoD(noCTCF)	NA
Gbp8	MyoD-MyoD(noCTCF)	0.981898
Chchd3	MyoD-MyoD(noCTCF)	0.629818
Creb5	MyoD-MyoD(noCTCF)	0.763221
A430078I02Rik	MyoD-MyoD(noCTCF)	1.34657
Slc6a13	MyoD-MyoD(noCTCF)	1.12307
2310022A10Rik	MyoD-MyoD(noCTCF)	0.661671
Csrp3	MyoD-MyoD(noCTCF)	2.09796
Mef2a	MyoD-MyoD(noCTCF)	1.93303
Stard10	MyoD-MyoD(noCTCF)	-0.330613
Taf10	MyoD-MyoD(noCTCF)	-0.9824
Asb5	MyoD-MyoD(noCTCF)	2.17503
Dnm2	MyoD-MyoD(noCTCF)	-0.374474
Ncam1	MyoD-MyoD(noCTCF)	1.21858
Rab3gap1	MyoD-MyoD(noCTCF)	0.180643
Hsd11b1	MyoD-MyoD(noCTCF)	0.144473
10-Sep	MyoD-MyoD(noCTCF)	NA
Pes1	MyoD-MyoD(noCTCF)	-0.456273
C030013C21Rik	MyoD-MyoD(noCTCF)	0.179615
Klhl28	MyoD-MyoD(noCTCF)	-0.373361
Ston2	MyoD-MyoD(noCTCF)	-0.206292
Jarid2	MyoD-MyoD(noCTCF)	-1.63867
Ninj1	MyoD-MyoD(noCTCF)	0.0635121
Mef2c	MyoD-MyoD(noCTCF)	0.884502
Tmem171	MyoD-MyoD(noCTCF)	0.830561
Plau	MyoD-MyoD(noCTCF)	2.04296
Sgcg	MyoD-MyoD(noCTCF)	2.10961
Slc25a32	MyoD-MyoD(noCTCF)	-0.132503
Oxr1	MyoD-MyoD(noCTCF)	0.101358
Lgals1	MyoD-MyoD(noCTCF)	1.30413
5031439G07Rik	MyoD-MyoD(noCTCF)	-0.706696
Asb8	MyoD-MyoD(noCTCF)	1.24916
A230028O05Rik	MyoD-MyoD(noCTCF)	1.17091
Zbtb20	MyoD-MyoD(noCTCF)	1.85741
Filip1l	MyoD-MyoD(noCTCF)	0.490447
Btbd9	MyoD-MyoD(noCTCF)	-1.22667
Bin1	MyoD-MyoD(noCTCF)	1.34198
A930012L18Rik	MyoD-MyoD(noCTCF)	-0.279116
Ctxn3	MyoD-MyoD(noCTCF)	1.87608
Napg	MyoD-MyoD(noCTCF)	0.291773
Spire1	MyoD-MyoD(noCTCF)	1.00484
Osbp	MyoD-MyoD(noCTCF)	0.717082
Nt5c2	MyoD-MyoD(noCTCF)	1.26998
Ccdc141	MyoD-MyoD(noCTCF)	1.95319
Cd82	MyoD-MyoD(noCTCF)	0.931605
Car3	MyoD-MyoD(noCTCF)	1.06108
Phc3	MyoD-MyoD(noCTCF)	0.46251
Ttll7	MyoD-MyoD(noCTCF)	1.37045
Insig1	MyoD-MyoD(noCTCF)	-0.0559687
Gbp9	MyoD-MyoD(noCTCF)	0.628353
Gtf2ird1	MyoD-MyoD(noCTCF)	0.860479
Stard13	MyoD-MyoD(noCTCF)	2.10209
Lmod2	MyoD-MyoD(noCTCF)	2.39948
Exoc4	MyoD-MyoD(noCTCF)	0.719243
Osbpl3	MyoD-MyoD(noCTCF)	0.932514
Akt2	MyoD-MyoD(noCTCF)	1.09899
St5	MyoD-MyoD(noCTCF)	1.26505
Arhgef7	MyoD-MyoD(noCTCF)	-0.0724383
Sorbs2	MyoD-MyoD(noCTCF)	1.48498
Klf2	MyoD-MyoD(noCTCF)	-0.371117
Cyld	MyoD-MyoD(noCTCF)	0.506893
Smad3	MyoD-MyoD(noCTCF)	1.0791
Rpl7	MyoD-MyoD(CTCF)	0.413501
Pkhd1	MyoD-MyoD(CTCF)	1.72694
Dst	MyoD-MyoD(CTCF)	1.06956
Hs6st1	MyoD-MyoD(CTCF)	0.549823
Map4k4	MyoD-MyoD(CTCF)	0.95424
Slc9a4	MyoD-MyoD(CTCF)	1.46724
Tmem182	MyoD-MyoD(CTCF)	2.47352
Raph1	MyoD-MyoD(CTCF)	0.493869
Ndufs1	MyoD-MyoD(CTCF)	1.66405
Myl1	MyoD-MyoD(CTCF)	2.4531
Xrcc5	MyoD-MyoD(CTCF)	-0.235532
Igfbp5	MyoD-MyoD(CTCF)	1.77142
Slc23a3	MyoD-MyoD(CTCF)	-0.527588
Obsl1	MyoD-MyoD(CTCF)	1.29632
Dgkd	MyoD-MyoD(CTCF)	-0.362312
Ramp1	MyoD-MyoD(CTCF)	0.785408
Klhl30	MyoD-MyoD(CTCF)	2.41829
Otos	MyoD-MyoD(CTCF)	0.995577
Farp2	MyoD-MyoD(CTCF)	0.87078
Stk25	MyoD-MyoD(CTCF)	0.686041
Actr3	MyoD-MyoD(CTCF)	-0.396873
Nckap5	MyoD-MyoD(CTCF)	0.327688
Dars	MyoD-MyoD(CTCF)	0.612496
Mybph	MyoD-MyoD(CTCF)	2.37917
Tnni1	MyoD-MyoD(CTCF)	2.19475
Lhx9	MyoD-MyoD(CTCF)	0.253384
Rgs8	MyoD-MyoD(CTCF)	0.00245509
Tor3a	MyoD-MyoD(CTCF)	0.851778
2810442N19Rik	MyoD-MyoD(CTCF)	0.938725
Atp1b1	MyoD-MyoD(CTCF)	0.532948
Nuf2	MyoD-MyoD(CTCF)	0.152707
Enah	MyoD-MyoD(CTCF)	0.878309
D730003I15Rik	MyoD-MyoD(CTCF)	NA
Diexf	MyoD-MyoD(CTCF)	-0.107883
Traf3ip3	MyoD-MyoD(CTCF)	0.548752
Plxna2	MyoD-MyoD(CTCF)	0.824555
Plagl1	MyoD-MyoD(CTCF)	1.10968
Aig1	MyoD-MyoD(CTCF)	0.699038
Hivep2	MyoD-MyoD(CTCF)	0.448927
Ccdc28a	MyoD-MyoD(CTCF)	-0.0609957
Eya4	MyoD-MyoD(CTCF)	1.75624
Rnf217	MyoD-MyoD(CTCF)	1.14361
Fyn	MyoD-MyoD(CTCF)	0.998711
Cdc40	MyoD-MyoD(CTCF)	-0.844353
Cd164	MyoD-MyoD(CTCF)	1.24546
Lims1	MyoD-MyoD(CTCF)	1.17376
10-Sep	MyoD-MyoD(CTCF)	NA
Adamts14	MyoD-MyoD(CTCF)	1.73122
Arid5b	MyoD-MyoD(CTCF)	1.10564
Tfam	MyoD-MyoD(CTCF)	-0.705794
Col6a2	MyoD-MyoD(CTCF)	2.05891
Pttg1ip	MyoD-MyoD(CTCF)	0.497421
Ptbp1	MyoD-MyoD(CTCF)	-0.685091
Cdc34	MyoD-MyoD(CTCF)	0.264833
Cirbp	MyoD-MyoD(CTCF)	-1.09667
Gadd45b	MyoD-MyoD(CTCF)	0.512755
Hsp90b1	MyoD-MyoD(CTCF)	-0.265082
Vezt	MyoD-MyoD(CTCF)	-0.333931
Kitl	MyoD-MyoD(CTCF)	0.827555
Rap1b	MyoD-MyoD(CTCF)	-0.395413
Dyrk2	MyoD-MyoD(CTCF)	0.798993
Smtn	MyoD-MyoD(CTCF)	1.00239
Pgam2	MyoD-MyoD(CTCF)	2.11975
Igfbp3	MyoD-MyoD(CTCF)	1.17343
Ddc	MyoD-MyoD(CTCF)	1.39054
Meis1	MyoD-MyoD(CTCF)	0.0933429
Spred2	MyoD-MyoD(CTCF)	0.267609
Cep68	MyoD-MyoD(CTCF)	-1.23731
B3gnt2	MyoD-MyoD(CTCF)	-1.50852
Rtn4	MyoD-MyoD(CTCF)	0.993566
Stc2	MyoD-MyoD(CTCF)	1.15573
D930048N14Rik	MyoD-MyoD(CTCF)	0.760432
Sowaha	MyoD-MyoD(CTCF)	-0.177927
Wnt9a	MyoD-MyoD(CTCF)	2.03274
Snap47	MyoD-MyoD(CTCF)	0.211921
Mprip	MyoD-MyoD(CTCF)	0.28632
Tmem11	MyoD-MyoD(CTCF)	0.202208
Usp22	MyoD-MyoD(CTCF)	-0.987746
Myocd	MyoD-MyoD(CTCF)	1.27059
Chrne	MyoD-MyoD(CTCF)	-1.04102
Rph3al	MyoD-MyoD(CTCF)	-0.486703
Abr	MyoD-MyoD(CTCF)	0.963342
Ankrd13b	MyoD-MyoD(CTCF)	0.638472
Phf12	MyoD-MyoD(CTCF)	-0.958644
Gm11201	MyoD-MyoD(CTCF)	-1.22762
2210416O15Rik	MyoD-MyoD(CTCF)	0.0406126
Srsf1	MyoD-MyoD(CTCF)	-0.629097
Trim25	MyoD-MyoD(CTCF)	0.19974
Ppp1r9b	MyoD-MyoD(CTCF)	-0.819362
Itga3	MyoD-MyoD(CTCF)	1.18058
Tac4	MyoD-MyoD(CTCF)	-0.208864
Npepps	MyoD-MyoD(CTCF)	0.533888
Krt10	MyoD-MyoD(CTCF)	0.311592
Cnp	MyoD-MyoD(CTCF)	-0.471311
Mlx	MyoD-MyoD(CTCF)	-0.834281
Arl4d	MyoD-MyoD(CTCF)	-0.434747
Dusp3	MyoD-MyoD(CTCF)	1.19351
Fmnl1	MyoD-MyoD(CTCF)	0.180225
Mapt	MyoD-MyoD(CTCF)	0.548861
Limd2	MyoD-MyoD(CTCF)	-1.45076
Cacng1	MyoD-MyoD(CTCF)	2.39099
Wipi1	MyoD-MyoD(CTCF)	0.829554
Fam20a	MyoD-MyoD(CTCF)	1.28206
Kcnj2	MyoD-MyoD(CTCF)	1.88027
Sox9	MyoD-MyoD(CTCF)	1.23262
Cpsf4l	MyoD-MyoD(CTCF)	0.0388855
Wbp2	MyoD-MyoD(CTCF)	-0.332471
Mrpl38	MyoD-MyoD(CTCF)	0.168796
Cygb	MyoD-MyoD(CTCF)	0.80675
C1qtnf1	MyoD-MyoD(CTCF)	0.497655
Chmp6	MyoD-MyoD(CTCF)	-0.874772
Slc38a10	MyoD-MyoD(CTCF)	-0.945288
2810410L24Rik	MyoD-MyoD(CTCF)	0.544357
Fasn	MyoD-MyoD(CTCF)	-0.580336
Dnmt3a	MyoD-MyoD(CTCF)	-1.24089
Mycn	MyoD-MyoD(CTCF)	-0.488454
Trib2	MyoD-MyoD(CTCF)	-0.7126
Greb1	MyoD-MyoD(CTCF)	1.50627
E2f6	MyoD-MyoD(CTCF)	2.21146
Kcnf1	MyoD-MyoD(CTCF)	1.53122
Lamb1	MyoD-MyoD(CTCF)	1.01485
Etv1	MyoD-MyoD(CTCF)	0.778847
Egln3	MyoD-MyoD(CTCF)	0.787567
Gm3086	MyoD-MyoD(CTCF)	-0.353552
Daam1	MyoD-MyoD(CTCF)	0.320581
Dhrs7	MyoD-MyoD(CTCF)	0.255091
Six1	MyoD-MyoD(CTCF)	1.63181
Trmt5	MyoD-MyoD(CTCF)	0.23852
D830013O20Rik	MyoD-MyoD(CTCF)	2.4482
Fut8	MyoD-MyoD(CTCF)	-0.934575
Plekhh1	MyoD-MyoD(CTCF)	1.11524
Ttc9	MyoD-MyoD(CTCF)	1.11743
Dio2	MyoD-MyoD(CTCF)	1.54624
Kcnk13	MyoD-MyoD(CTCF)	1.79797
Calm1	MyoD-MyoD(CTCF)	-0.803925
Xrcc3	MyoD-MyoD(CTCF)	0.0153402
Adssl1	MyoD-MyoD(CTCF)	1.06083
Akt1	MyoD-MyoD(CTCF)	0.305523
Pacs2	MyoD-MyoD(CTCF)	1.60622
Actn2	MyoD-MyoD(CTCF)	2.08237
Abt1	MyoD-MyoD(CTCF)	-1.38876
E2f3	MyoD-MyoD(CTCF)	-0.215858
Tubb2a	MyoD-MyoD(CTCF)	1.20327
Lyrm4	MyoD-MyoD(CTCF)	-0.902892
Kif13a	MyoD-MyoD(CTCF)	0.959047
Bicd2	MyoD-MyoD(CTCF)	1.43641
Gadd45g	MyoD-MyoD(CTCF)	0.671364
Secisbp2	MyoD-MyoD(CTCF)	-0.535771
Cplx2	MyoD-MyoD(CTCF)	-0.109113
Zfp346	MyoD-MyoD(CTCF)	0.854091
Habp4	MyoD-MyoD(CTCF)	1.2
Zfp738	MyoD-MyoD(CTCF)	-0.409771
Rasa1	MyoD-MyoD(CTCF)	-0.490922
Vcan	MyoD-MyoD(CTCF)	0.607125
Wdr41	MyoD-MyoD(CTCF)	0.059553
Tnpo1	MyoD-MyoD(CTCF)	0.61008
Flnb	MyoD-MyoD(CTCF)	0.329094
Abhd6	MyoD-MyoD(CTCF)	-0.582687
Oxsm	MyoD-MyoD(CTCF)	0.526101
Nid2	MyoD-MyoD(CTCF)	1.34058
Plau	MyoD-MyoD(CTCF)	2.04296
Mettl6	MyoD-MyoD(CTCF)	0.280543
Arhgap22	MyoD-MyoD(CTCF)	1.01771
Cgrrf1	MyoD-MyoD(CTCF)	0.74452
Samd4	MyoD-MyoD(CTCF)	1.79411
Dlgap5	MyoD-MyoD(CTCF)	-0.357982
Tep1	MyoD-MyoD(CTCF)	0.289074
Ipo4	MyoD-MyoD(CTCF)	1.4756
Shisa2	MyoD-MyoD(CTCF)	1.17643
Elp3	MyoD-MyoD(CTCF)	-1.13865
Fndc3a	MyoD-MyoD(CTCF)	-0.359863
Rb1	MyoD-MyoD(CTCF)	0.992377
Tsc22d1	MyoD-MyoD(CTCF)	0.0510284
Klf5	MyoD-MyoD(CTCF)	1.39756
Lmo7	MyoD-MyoD(CTCF)	1.6974
Mbnl2	MyoD-MyoD(CTCF)	0.920706
Ghr	MyoD-MyoD(CTCF)	1.74035
AW549877	MyoD-MyoD(CTCF)	0.115593
Rpl37	MyoD-MyoD(CTCF)	0.067043
Myo10	MyoD-MyoD(CTCF)	1.16585
Trio	MyoD-MyoD(CTCF)	1.28325
Tspyl5	MyoD-MyoD(CTCF)	0.417208
Matn2	MyoD-MyoD(CTCF)	1.1671
Ncald	MyoD-MyoD(CTCF)	0.615183
Klf10	MyoD-MyoD(CTCF)	1.3014
Azin1	MyoD-MyoD(CTCF)	1.15042
Baalc	MyoD-MyoD(CTCF)	1.59288
Deptor	MyoD-MyoD(CTCF)	2.08808
Tmem65	MyoD-MyoD(CTCF)	1.63507
Mtss1	MyoD-MyoD(CTCF)	-0.95209
Trib1	MyoD-MyoD(CTCF)	0.215424
Myc	MyoD-MyoD(CTCF)	0.215918
Adcy8	MyoD-MyoD(CTCF)	0.0513006
Ndrg1	MyoD-MyoD(CTCF)	-0.540641
St3gal1	MyoD-MyoD(CTCF)	0.407972
Ptk2	MyoD-MyoD(CTCF)	0.472312
Zc3h3	MyoD-MyoD(CTCF)	-0.522563
Zfp623	MyoD-MyoD(CTCF)	0.331968
Plec	MyoD-MyoD(CTCF)	1.22705
Arhgap39	MyoD-MyoD(CTCF)	0.363134
Rbfox2	MyoD-MyoD(CTCF)	1.06196
Txn2	MyoD-MyoD(CTCF)	0.0230815
Ift27	MyoD-MyoD(CTCF)	-0.903848
Tmem184b	MyoD-MyoD(CTCF)	0.522864
Cbx6	MyoD-MyoD(CTCF)	-1.40767
Srebf2	MyoD-MyoD(CTCF)	-0.000437594
Ccdc134	MyoD-MyoD(CTCF)	1.14824
Gramd4	MyoD-MyoD(CTCF)	-1.06791
Prickle1	MyoD-MyoD(CTCF)	0.573809
Twf1	MyoD-MyoD(CTCF)	-1.41426
Ano6	MyoD-MyoD(CTCF)	0.235358
Slc38a2	MyoD-MyoD(CTCF)	0.820015
Slc48a1	MyoD-MyoD(CTCF)	-0.689656
Ccdc65	MyoD-MyoD(CTCF)	0.0615647
4930578M01Rik	MyoD-MyoD(CTCF)	1.12242
Pcbp2	MyoD-MyoD(CTCF)	-0.584539
Nfe2	MyoD-MyoD(CTCF)	-0.773739
Tfap4	MyoD-MyoD(CTCF)	-1.42779
Ercc4	MyoD-MyoD(CTCF)	-1.40079
Snai2	MyoD-MyoD(CTCF)	1.23006
Rimbp3	MyoD-MyoD(CTCF)	-0.382023
Klhl22	MyoD-MyoD(CTCF)	1.37093
Dgcr8	MyoD-MyoD(CTCF)	-0.216254
Ephb3	MyoD-MyoD(CTCF)	1.31109
Bcl6	MyoD-MyoD(CTCF)	1.16736
Lpp	MyoD-MyoD(CTCF)	0.747146
4632428C04Rik	MyoD-MyoD(CTCF)	-0.988952
Atp13a3	MyoD-MyoD(CTCF)	1.92357
Hes1	MyoD-MyoD(CTCF)	0.035602
Pcyt1a	MyoD-MyoD(CTCF)	0.573845
Zbtb20	MyoD-MyoD(CTCF)	1.85741
Phldb2	MyoD-MyoD(CTCF)	1.43632
Cblb	MyoD-MyoD(CTCF)	0.315038
Vgll3	MyoD-MyoD(CTCF)	2.10215
Runx1	MyoD-MyoD(CTCF)	0.806481
Hlcs	MyoD-MyoD(CTCF)	-0.5817
Dyrk1a	MyoD-MyoD(CTCF)	1.13022
Tfb1m	MyoD-MyoD(CTCF)	-0.0632703
Arid1b	MyoD-MyoD(CTCF)	-0.552161
Synj2	MyoD-MyoD(CTCF)	1.22103
Ezr	MyoD-MyoD(CTCF)	-1.74128
Qk	MyoD-MyoD(CTCF)	-2.38767
Pacrg	MyoD-MyoD(CTCF)	1.10124
Agpat4	MyoD-MyoD(CTCF)	-0.150308
Rgmb	MyoD-MyoD(CTCF)	1.16477
Dusp1	MyoD-MyoD(CTCF)	0.773119
BC004004	MyoD-MyoD(CTCF)	0.181574
Sik1	MyoD-MyoD(CTCF)	0.765337
Zfp870	MyoD-MyoD(CTCF)	-0.627812
Col11a2	MyoD-MyoD(CTCF)	-0.660102
H2-DMa	MyoD-MyoD(CTCF)	-0.598157
Tubb5	MyoD-MyoD(CTCF)	-0.778811
Pisd-ps2	MyoD-MyoD(CTCF)	-1.30357
Rab40c	MyoD-MyoD(CTCF)	-0.805949
B3galt4	MyoD-MyoD(CTCF)	-1.34433
Ddx39b	MyoD-MyoD(CTCF)	-0.16903
Hsp90ab1	MyoD-MyoD(CTCF)	1.37395
Vegfa	MyoD-MyoD(CTCF)	0.403826
Plcl2	MyoD-MyoD(CTCF)	-0.637462
Alkbh7	MyoD-MyoD(CTCF)	-0.453431
Pja2	MyoD-MyoD(CTCF)	1.27171
AU016765	MyoD-MyoD(CTCF)	2.47487
Arhgap28	MyoD-MyoD(CTCF)	1.73327
Tgif1	MyoD-MyoD(CTCF)	0.577963
Myl12a	MyoD-MyoD(CTCF)	0.98383
Lbh	MyoD-MyoD(CTCF)	0.172108
Cdc42ep3	MyoD-MyoD(CTCF)	1.05982
Plekhh2	MyoD-MyoD(CTCF)	1.50294
Prkce	MyoD-MyoD(CTCF)	-0.714719
Kif5b	MyoD-MyoD(CTCF)	1.59952
Cables1	MyoD-MyoD(CTCF)	0.411749
Riok3	MyoD-MyoD(CTCF)	0.594392
Dtna	MyoD-MyoD(CTCF)	1.47214
Nol4	MyoD-MyoD(CTCF)	0.521708
Spry4	MyoD-MyoD(CTCF)	1.10961
Prelid2	MyoD-MyoD(CTCF)	1.02915
Sema6a	MyoD-MyoD(CTCF)	1.05938
Cep120	MyoD-MyoD(CTCF)	-0.834242
Slc26a2	MyoD-MyoD(CTCF)	0.831777
Afap1l1	MyoD-MyoD(CTCF)	1.66622
Arhgef37	MyoD-MyoD(CTCF)	1.89895
Mc4r	MyoD-MyoD(CTCF)	1.0048
Tcf4	MyoD-MyoD(CTCF)	0.0997789
Poli	MyoD-MyoD(CTCF)	-1.39424
Mbd2	MyoD-MyoD(CTCF)	-0.124677
Elac1	MyoD-MyoD(CTCF)	0.0843407
Zbtb7c	MyoD-MyoD(CTCF)	1.10834
Pstpip2	MyoD-MyoD(CTCF)	1.16797
Socs6	MyoD-MyoD(CTCF)	1.48942
Pitpnm1	MyoD-MyoD(CTCF)	-0.391765
Aip	MyoD-MyoD(CTCF)	-0.505931
A930001C03Rik	MyoD-MyoD(CTCF)	1.58439
Ehbp1l1	MyoD-MyoD(CTCF)	0.957783
Mrpl49	MyoD-MyoD(CTCF)	-0.554591
Men1	MyoD-MyoD(CTCF)	-1.35463
Macrod1	MyoD-MyoD(CTCF)	1.30384
Ahnak	MyoD-MyoD(CTCF)	1.0783
Fads3	MyoD-MyoD(CTCF)	1.54576
Osbp	MyoD-MyoD(CTCF)	0.717082
Patl1	MyoD-MyoD(CTCF)	0.636394
Tmem2	MyoD-MyoD(CTCF)	0.873606
Mamdc2	MyoD-MyoD(CTCF)	2.25093
Smarca2	MyoD-MyoD(CTCF)	-0.665134
Rfx3	MyoD-MyoD(CTCF)	0.178135
Sgms1	MyoD-MyoD(CTCF)	0.184017
Ankrd1	MyoD-MyoD(CTCF)	2.42863
Got1	MyoD-MyoD(CTCF)	0.431303
Actr1a	MyoD-MyoD(CTCF)	-0.626752
Emx2os	MyoD-MyoD(CTCF)	0.590923
Celf2	MyoD-MyoD(CTCF)	0.713816
Plxdc2	MyoD-MyoD(CTCF)	0.721375
Dnajc1	MyoD-MyoD(CTCF)	-0.701539
Ubac1	MyoD-MyoD(CTCF)	1.63477
Rxra	MyoD-MyoD(CTCF)	1.16598
Ntng2	MyoD-MyoD(CTCF)	-0.522977
Rapgef1	MyoD-MyoD(CTCF)	0.322489
Asb6	MyoD-MyoD(CTCF)	-0.711214
Prrc2b	MyoD-MyoD(CTCF)	1.21367
St6galnac4	MyoD-MyoD(CTCF)	0.756564
Ak1	MyoD-MyoD(CTCF)	1.13558
Angptl2	MyoD-MyoD(CTCF)	1.71202
Dennd1a	MyoD-MyoD(CTCF)	-0.316463
Neb	MyoD-MyoD(CTCF)	2.22555
Itgb6	MyoD-MyoD(CTCF)	1.99003
Ttn	MyoD-MyoD(CTCF)	1.96761
Sestd1	MyoD-MyoD(CTCF)	0.774375
Timm10	MyoD-MyoD(CTCF)	1.0834
Celf1	MyoD-MyoD(CTCF)	1.00346
Cd44	MyoD-MyoD(CTCF)	0.696117
Abtb2	MyoD-MyoD(CTCF)	1.53606
Hipk3	MyoD-MyoD(CTCF)	1.49414
Spg11	MyoD-MyoD(CTCF)	-0.639875
Sema6d	MyoD-MyoD(CTCF)	0.313851
Gm14005	MyoD-MyoD(CTCF)	0.616213
Mertk	MyoD-MyoD(CTCF)	0.782503
Gzf1	MyoD-MyoD(CTCF)	1.31382
Psmf1	MyoD-MyoD(CTCF)	-0.974837
Plagl2	MyoD-MyoD(CTCF)	-0.201959
Mylk2	MyoD-MyoD(CTCF)	1.89064
Raly	MyoD-MyoD(CTCF)	0.00358675
Cep250	MyoD-MyoD(CTCF)	-1.85445
Rbm39	MyoD-MyoD(CTCF)	-0.620703
4930405A21Rik	MyoD-MyoD(CTCF)	-0.0790746
Dlgap4	MyoD-MyoD(CTCF)	1.25616
Ndrg3	MyoD-MyoD(CTCF)	-0.435699
Plcg1	MyoD-MyoD(CTCF)	-0.0490423
Lpin3	MyoD-MyoD(CTCF)	1.42
Hnf4a	MyoD-MyoD(CTCF)	-0.249072
Zmynd8	MyoD-MyoD(CTCF)	-1.08071
Snai1	MyoD-MyoD(CTCF)	1.43008
Cebpb	MyoD-MyoD(CTCF)	-0.427691
Rbm38	MyoD-MyoD(CTCF)	0.0257155
Stx16	MyoD-MyoD(CTCF)	0.346623
Npepl1	MyoD-MyoD(CTCF)	0.379221
Mir296	MyoD-MyoD(CTCF)	2.18899
Rps21	MyoD-MyoD(CTCF)	-1.16096
Zbtb46	MyoD-MyoD(CTCF)	1.69884
Fndc3b	MyoD-MyoD(CTCF)	1.14715
Phc3	MyoD-MyoD(CTCF)	0.46251
Prkci	MyoD-MyoD(CTCF)	0.478788
Fgf2	MyoD-MyoD(CTCF)	1.84516
Spry1	MyoD-MyoD(CTCF)	1.21738
Mfsd8	MyoD-MyoD(CTCF)	-0.253358
Maml3	MyoD-MyoD(CTCF)	0.194944
Lekr1	MyoD-MyoD(CTCF)	0.0585458
Fam198b	MyoD-MyoD(CTCF)	1.25367
Trim2	MyoD-MyoD(CTCF)	0.235237
Pmf1	MyoD-MyoD(CTCF)	-0.394393
Lmna	MyoD-MyoD(CTCF)	1.16471
Mef2d	MyoD-MyoD(CTCF)	0.806684
Rusc1	MyoD-MyoD(CTCF)	-0.677926
Hax1	MyoD-MyoD(CTCF)	-0.211507
Cdc42se1	MyoD-MyoD(CTCF)	-0.544699
Setdb1	MyoD-MyoD(CTCF)	-1.72568
Pde4dip	MyoD-MyoD(CTCF)	1.55926
Tbx15	MyoD-MyoD(CTCF)	2.33734
Atp1a1	MyoD-MyoD(CTCF)	0.977057
Lrig2	MyoD-MyoD(CTCF)	-0.113474
Rhoc	MyoD-MyoD(CTCF)	0.837027
Capza1	MyoD-MyoD(CTCF)	-0.59008
Slc25a24	MyoD-MyoD(CTCF)	1.93558
Vcam1	MyoD-MyoD(CTCF)	0.709968
Cnn3	MyoD-MyoD(CTCF)	1.20635
Abca4	MyoD-MyoD(CTCF)	0.241403
Synpo2	MyoD-MyoD(CTCF)	2.12972
Sec24d	MyoD-MyoD(CTCF)	0.926186
Col25a1	MyoD-MyoD(CTCF)	1.56035
Npnt	MyoD-MyoD(CTCF)	2.17768
Ube2d3	MyoD-MyoD(CTCF)	1.20009
Manba	MyoD-MyoD(CTCF)	-0.0936441
Ppp3ca	MyoD-MyoD(CTCF)	-0.227551
Tspan5	MyoD-MyoD(CTCF)	-0.927441
Cyr61	MyoD-MyoD(CTCF)	1.3155
Tpm2	MyoD-MyoD(CTCF)	1.98274
Gne	MyoD-MyoD(CTCF)	-1.23068
Polr1e	MyoD-MyoD(CTCF)	-0.585571
Tmod1	MyoD-MyoD(CTCF)	1.86255
Tgfbr1	MyoD-MyoD(CTCF)	0.112343
Tmeff1	MyoD-MyoD(CTCF)	0.43896
Gm12596	MyoD-MyoD(CTCF)	0.544343
Snx30	MyoD-MyoD(CTCF)	-0.526074
Col27a1	MyoD-MyoD(CTCF)	0.683156
Ttc39b	MyoD-MyoD(CTCF)	0.545146
Adamtsl1	MyoD-MyoD(CTCF)	1.15844
Jun	MyoD-MyoD(CTCF)	0.0641252
Ssbp3	MyoD-MyoD(CTCF)	0.0253491
Rnf220	MyoD-MyoD(CTCF)	-1.36036
Akirin1	MyoD-MyoD(CTCF)	-0.120503
Fhl3	MyoD-MyoD(CTCF)	0.783715
Fndc5	MyoD-MyoD(CTCF)	1.85972
Zbtb8a	MyoD-MyoD(CTCF)	-0.668271
Tmem39b	MyoD-MyoD(CTCF)	-0.623669
Sdc3	MyoD-MyoD(CTCF)	0.447065
Ahdc1	MyoD-MyoD(CTCF)	0.170995
Gpr3	MyoD-MyoD(CTCF)	0.863266
Clic4	MyoD-MyoD(CTCF)	0.308003
Cnr2	MyoD-MyoD(CTCF)	-1.60873
1700013G24Rik	MyoD-MyoD(CTCF)	2.4722
Pink1	MyoD-MyoD(CTCF)	-0.353371
Padi3	MyoD-MyoD(CTCF)	0.593223
Padi2	MyoD-MyoD(CTCF)	0.318407
Gm13056	MyoD-MyoD(CTCF)	NA
Epha2	MyoD-MyoD(CTCF)	0.666972
Dhrs3	MyoD-MyoD(CTCF)	0.269696
Dffb	MyoD-MyoD(CTCF)	-1.13615
Gm16023	MyoD-MyoD(CTCF)	-0.243505
Aurkaip1	MyoD-MyoD(CTCF)	-0.446618
Atg9b	MyoD-MyoD(CTCF)	0.477769
Cdk5	MyoD-MyoD(CTCF)	-1.28494
4831440E17Rik	MyoD-MyoD(CTCF)	-1.90344
Dpp6	MyoD-MyoD(CTCF)	1.37774
Paxip1	MyoD-MyoD(CTCF)	-0.965139
Mapre3	MyoD-MyoD(CTCF)	1.64344
Preb	MyoD-MyoD(CTCF)	-0.131599
Ctbp1	MyoD-MyoD(CTCF)	-0.416846
Afap1	MyoD-MyoD(CTCF)	1.23589
Htra3	MyoD-MyoD(CTCF)	1.90907
Tbc1d1	MyoD-MyoD(CTCF)	0.990796
Rhoh	MyoD-MyoD(CTCF)	-0.296166
Rchy1	MyoD-MyoD(CTCF)	-0.553005
Ccni	MyoD-MyoD(CTCF)	-0.675722
Cnot6l	MyoD-MyoD(CTCF)	0.931341
Arhgap24	MyoD-MyoD(CTCF)	1.38565
Crlf2	MyoD-MyoD(CTCF)	-0.547158
Tpst2	MyoD-MyoD(CTCF)	-0.0840674
Coro1c	MyoD-MyoD(CTCF)	-0.511226
Pxn	MyoD-MyoD(CTCF)	1.02684
Cux2	MyoD-MyoD(CTCF)	-0.200078
Atp2a2	MyoD-MyoD(CTCF)	2.1558
Orai1	MyoD-MyoD(CTCF)	0.769608
Tmem120b	MyoD-MyoD(CTCF)	1.6545
Setd1b	MyoD-MyoD(CTCF)	-0.246354
Rsrc2	MyoD-MyoD(CTCF)	0.274671
Gusb	MyoD-MyoD(CTCF)	-0.00509223
Wbscr17	MyoD-MyoD(CTCF)	1.34943
Pdgfa	MyoD-MyoD(CTCF)	1.04558
Sun1	MyoD-MyoD(CTCF)	1.35729
Foxk1	MyoD-MyoD(CTCF)	-0.100812
Tnrc18	MyoD-MyoD(CTCF)	-0.544866
Fscn1	MyoD-MyoD(CTCF)	0.639823
Slc7a1	MyoD-MyoD(CTCF)	0.0618505
Stard13	MyoD-MyoD(CTCF)	2.10209
Bet1	MyoD-MyoD(CTCF)	0.0645775
C1galt1	MyoD-MyoD(CTCF)	-0.098946
Tspan12	MyoD-MyoD(CTCF)	1.20636
Ube2h	MyoD-MyoD(CTCF)	0.264958
Zfp786	MyoD-MyoD(CTCF)	-0.110634
Chn2	MyoD-MyoD(CTCF)	0.472567
E230016M11Rik	MyoD-MyoD(CTCF)	1.04391
D6Ertd527e	MyoD-MyoD(CTCF)	0.0390833
Plxna1	MyoD-MyoD(CTCF)	0.781511
Tmf1	MyoD-MyoD(CTCF)	0.388082
Arl6ip5	MyoD-MyoD(CTCF)	2.03263
Lmod3	MyoD-MyoD(CTCF)	2.44518
Arl8b	MyoD-MyoD(CTCF)	1.08894
Gt(ROSA)26Sor	MyoD-MyoD(CTCF)	-0.549561
Brpf1	MyoD-MyoD(CTCF)	-1.14474
Mbd4	MyoD-MyoD(CTCF)	-1.77511
Cxcl12	MyoD-MyoD(CTCF)	1.72528
Wnk1	MyoD-MyoD(CTCF)	1.3504
Bcl2l13	MyoD-MyoD(CTCF)	-0.0289467
Bid	MyoD-MyoD(CTCF)	-0.8762
Clec2d	MyoD-MyoD(CTCF)	0.112237
2310001H17Rik	MyoD-MyoD(CTCF)	0.216207
Etv6	MyoD-MyoD(CTCF)	-0.125522
Bhlhe41	MyoD-MyoD(CTCF)	0.758038
Sspn	MyoD-MyoD(CTCF)	1.43401
Ccdc91	MyoD-MyoD(CTCF)	1.27817
Tnnt1	MyoD-MyoD(CTCF)	1.85456
Peg3	MyoD-MyoD(CTCF)	1.37704
Cic	MyoD-MyoD(CTCF)	-0.457932
Snrpa	MyoD-MyoD(CTCF)	-0.482588
Ltbp4	MyoD-MyoD(CTCF)	0.741677
Akt2	MyoD-MyoD(CTCF)	1.09899
Plekhg2	MyoD-MyoD(CTCF)	0.123584
Hnrnpl	MyoD-MyoD(CTCF)	-0.305913
Zfp790	MyoD-MyoD(CTCF)	0.0627617
Zfp568	MyoD-MyoD(CTCF)	1.624
AI987944	MyoD-MyoD(CTCF)	0.21988
Prmt1	MyoD-MyoD(CTCF)	1.25435
Hsd17b14	MyoD-MyoD(CTCF)	-0.455906
Bcl2l12	MyoD-MyoD(CTCF)	-0.569453
Tulp2	MyoD-MyoD(CTCF)	0.00540975
Kcnj11	MyoD-MyoD(CTCF)	0.861708
Kcnc1	MyoD-MyoD(CTCF)	0.799591
Hps5	MyoD-MyoD(CTCF)	-0.413279
Mef2a	MyoD-MyoD(CTCF)	1.93303
Igf1r	MyoD-MyoD(CTCF)	0.0703612
Rgma	MyoD-MyoD(CTCF)	1.23345
Mfge8	MyoD-MyoD(CTCF)	0.543553
Zfp710	MyoD-MyoD(CTCF)	-1.26653
Furin	MyoD-MyoD(CTCF)	0.613145
Zscan2	MyoD-MyoD(CTCF)	-0.389621
3110040N11Rik	MyoD-MyoD(CTCF)	-0.314039
Mex3b	MyoD-MyoD(CTCF)	-0.145663
Sytl2	MyoD-MyoD(CTCF)	1.92968
Ccdc90b	MyoD-MyoD(CTCF)	0.419501
Thrsp	MyoD-MyoD(CTCF)	0.138447
Dgat2	MyoD-MyoD(CTCF)	1.13578
Gdpd5	MyoD-MyoD(CTCF)	0.342702
Atg16l2	MyoD-MyoD(CTCF)	-0.735564
Ppfibp2	MyoD-MyoD(CTCF)	1.04982
Mical2	MyoD-MyoD(CTCF)	2.09819
Rras2	MyoD-MyoD(CTCF)	1.63477
Syt17	MyoD-MyoD(CTCF)	1.33827
Arl6ip1	MyoD-MyoD(CTCF)	-1.33863
Thumpd1	MyoD-MyoD(CTCF)	-0.350543
Uqcrc2	MyoD-MyoD(CTCF)	0.929869
Xpo6	MyoD-MyoD(CTCF)	-0.568028
Atp2a1	MyoD-MyoD(CTCF)	2.01328
Aldoa	MyoD-MyoD(CTCF)	0.903224
Trim72	MyoD-MyoD(CTCF)	2.25795
Armc5	MyoD-MyoD(CTCF)	-0.423176
Tial1	MyoD-MyoD(CTCF)	-0.412779
Fam53b	MyoD-MyoD(CTCF)	-0.298137
Ctbp2	MyoD-MyoD(CTCF)	-0.102455
Lrrc27	MyoD-MyoD(CTCF)	0.381635
Mtg1	MyoD-MyoD(CTCF)	-0.792986
Odf3	MyoD-MyoD(CTCF)	0.0233181
Bet1l	MyoD-MyoD(CTCF)	-0.7573
Ifitm3	MyoD-MyoD(CTCF)	0.370788
Syt8	MyoD-MyoD(CTCF)	1.84975
Tspan32	MyoD-MyoD(CTCF)	-0.392785
Osbpl5	MyoD-MyoD(CTCF)	0.98278
Ccnd1	MyoD-MyoD(CTCF)	0.219443
Col4a2	MyoD-MyoD(CTCF)	1.67439
Ap3m2	MyoD-MyoD(CTCF)	-0.984462
Mfap3l	MyoD-MyoD(CTCF)	1.14912
1700125H03Rik	MyoD-MyoD(CTCF)	-0.0147578
Zfp964	MyoD-MyoD(CTCF)	0.285113
Ell	MyoD-MyoD(CTCF)	-0.411121
Gdf15	MyoD-MyoD(CTCF)	0.922543
Lsm4	MyoD-MyoD(CTCF)	-0.689139
Myo9b	MyoD-MyoD(CTCF)	-0.76357
Zfp882	MyoD-MyoD(CTCF)	-1.60968
Zfp827	MyoD-MyoD(CTCF)	0.62485
Rnf150	MyoD-MyoD(CTCF)	0.760418
Elmod2	MyoD-MyoD(CTCF)	0.0481524
Mir23a	MyoD-MyoD(CTCF)	1.66809
Ier2	MyoD-MyoD(CTCF)	-0.661598
Adcy7	MyoD-MyoD(CTCF)	-0.0928169
Brd7	MyoD-MyoD(CTCF)	-0.156742
Cpne2	MyoD-MyoD(CTCF)	1.19081
Kifc3	MyoD-MyoD(CTCF)	0.730533
Ranbp10	MyoD-MyoD(CTCF)	0.383255
Psmd7	MyoD-MyoD(CTCF)	1.12175
Dhx38	MyoD-MyoD(CTCF)	-1.00338
Dhodh	MyoD-MyoD(CTCF)	-0.897969
Cdh13	MyoD-MyoD(CTCF)	1.31387
6430548M08Rik	MyoD-MyoD(CTCF)	0.457939
Zfpm1	MyoD-MyoD(CTCF)	-0.343256
Cdt1	MyoD-MyoD(CTCF)	-0.751112
Cpne7	MyoD-MyoD(CTCF)	1.01037
Sult5a1	MyoD-MyoD(CTCF)	0.609099
Ttc13	MyoD-MyoD(CTCF)	0.107985
Irf2bp2	MyoD-MyoD(CTCF)	-0.619666
Pard3	MyoD-MyoD(CTCF)	0.955764
Scn3b	MyoD-MyoD(CTCF)	1.08747
Pafah1b2	MyoD-MyoD(CTCF)	0.195669
Ncam1	MyoD-MyoD(CTCF)	1.21858
Pou2af1	MyoD-MyoD(CTCF)	-0.063602
Acat1	MyoD-MyoD(CTCF)	1.13646
Ube2q2	MyoD-MyoD(CTCF)	-0.0488793
2700012I20Rik	MyoD-MyoD(CTCF)	NA
Islr	MyoD-MyoD(CTCF)	1.81829
Stoml1	MyoD-MyoD(CTCF)	-0.963353
Cd276	MyoD-MyoD(CTCF)	0.955219
Mir5133	MyoD-MyoD(CTCF)	-0.825238
Smad3	MyoD-MyoD(CTCF)	1.0791
Fbxl22	MyoD-MyoD(CTCF)	1.12392
Tpm1	MyoD-MyoD(CTCF)	1.83349
Tln2	MyoD-MyoD(CTCF)	1.14707
Myo1e	MyoD-MyoD(CTCF)	0.276868
Adam10	MyoD-MyoD(CTCF)	0.150871
Mapk6	MyoD-MyoD(CTCF)	0.697951
Syncrip	MyoD-MyoD(CTCF)	-0.295898
Atp1b3	MyoD-MyoD(CTCF)	0.621663
Nck1	MyoD-MyoD(CTCF)	0.886154
Stag1	MyoD-MyoD(CTCF)	-0.220933
Ppp2r3a	MyoD-MyoD(CTCF)	1.27758
Nudt16	MyoD-MyoD(CTCF)	-0.740861
Ptpn23	MyoD-MyoD(CTCF)	0.331557
2900079G21Rik	MyoD-MyoD(CTCF)	0.291215
Fbxl2	MyoD-MyoD(CTCF)	1.24667
Dlec1	MyoD-MyoD(CTCF)	-0.0884809
Scn5a	MyoD-MyoD(CTCF)	1.73426
Xirp1	MyoD-MyoD(CTCF)	2.34044
Trak1	MyoD-MyoD(CTCF)	0.166548
Rpl14	MyoD-MyoD(CTCF)	0.281489
1810030O07Rik	MyoD-MyoD(CTCF)	-1.11293
Armcx3	MyoD-MyoD(CTCF)	0.94381
Armcx6	MyoD-MyoD(CTCF)	0.720743
Tro	MyoD-MyoD(CTCF)	0.450449
Gm1720	MyoD-MyoD(CTCF)	2.25994
Tmem70	MyoD-MyoD(CTCF)	1.40949
Tram2	MyoD-MyoD(CTCF)	0.987914
Cnnm4	MyoD-MyoD(CTCF)	0.67216
Tmem131	MyoD-MyoD(CTCF)	-0.662197
Tsga10	MyoD-MyoD(CTCF)	0.583412
Ankrd44	MyoD-MyoD(CTCF)	0.306863
Ikzf2	MyoD-MyoD(CTCF)	0.314668
Tns1	MyoD-MyoD(CTCF)	1.39576
Irs1	MyoD-MyoD(CTCF)	0.501869
Ptma	MyoD-MyoD(CTCF)	-1.10823
Col6a3	MyoD-MyoD(CTCF)	2.1196
Lrrfip1	MyoD-MyoD(CTCF)	1.27045
Ube2f	MyoD-MyoD(CTCF)	1.68062
Hes6	MyoD-MyoD(CTCF)	1.41551
Hdac4	MyoD-MyoD(CTCF)	-0.656833
Gpc1	MyoD-MyoD(CTCF)	1.31863
Dusp28	MyoD-MyoD(CTCF)	-0.220404
Bok	MyoD-MyoD(CTCF)	0.887261
Tmem37	MyoD-MyoD(CTCF)	1.3656
Slc35f5	MyoD-MyoD(CTCF)	1.60204
Cxcr4	MyoD-MyoD(CTCF)	-0.0896938
Chit1	MyoD-MyoD(CTCF)	1.35481
Myog	MyoD-MyoD(CTCF)	2.43892
Ppfia4	MyoD-MyoD(CTCF)	1.81724
Ppp1r12b	MyoD-MyoD(CTCF)	1.61925
Tnnt2	MyoD-MyoD(CTCF)	2.19178
Dennd1b	MyoD-MyoD(CTCF)	-0.281725
Rgs16	MyoD-MyoD(CTCF)	1.08477
Fam20b	MyoD-MyoD(CTCF)	-0.151863
Dnm3os	MyoD-MyoD(CTCF)	1.67583
Adss	MyoD-MyoD(CTCF)	-1.49579
Capn2	MyoD-MyoD(CTCF)	0.843825
Tgfb2	MyoD-MyoD(CTCF)	1.61116
Sertad4	MyoD-MyoD(CTCF)	0.989861
A130010J15Rik	MyoD-MyoD(CTCF)	-1.27735
Syne1	MyoD-MyoD(CTCF)	1.45081
Fbxo30	MyoD-MyoD(CTCF)	1.4631
Cited2	MyoD-MyoD(CTCF)	0.245233
Ctgf	MyoD-MyoD(CTCF)	1.62737
9330159F19Rik	MyoD-MyoD(CTCF)	0.626727
Nkain2	MyoD-MyoD(CTCF)	-0.186395
Foxo3	MyoD-MyoD(CTCF)	0.743596
Ddit4	MyoD-MyoD(CTCF)	-0.98066
Gm17455	MyoD-MyoD(CTCF)	1.76049
Slc29a3	MyoD-MyoD(CTCF)	-0.923836
Jmjd1c	MyoD-MyoD(CTCF)	0.118066
Rhobtb1	MyoD-MyoD(CTCF)	0.784716
Ccdc6	MyoD-MyoD(CTCF)	-0.23709
Ube2g2	MyoD-MyoD(CTCF)	0.862903
Midn	MyoD-MyoD(CTCF)	0.422125
Mbd3	MyoD-MyoD(CTCF)	-0.35981
Lmnb2	MyoD-MyoD(CTCF)	1.23101
Pias4	MyoD-MyoD(CTCF)	-0.0792956
Nuak1	MyoD-MyoD(CTCF)	1.02777
Gm4925	MyoD-MyoD(CTCF)	0.500339
Rasl10a	MyoD-MyoD(CTCF)	0.235315
Polm	MyoD-MyoD(CTCF)	-0.7981
Rps15a-ps6	MyoD-MyoD(CTCF)	-1.24293
1700042O10Rik	MyoD-MyoD(CTCF)	1.2177
Cobl	MyoD-MyoD(CTCF)	1.55518
Slc1a4	MyoD-MyoD(CTCF)	-0.298285
Eml6	MyoD-MyoD(CTCF)	-0.231516
Adam19	MyoD-MyoD(CTCF)	0.629506
Cdkn2aipnl	MyoD-MyoD(CTCF)	-2.05827
8-Sep	MyoD-MyoD(CTCF)	NA
Cdc42se2	MyoD-MyoD(CTCF)	-0.0629465
Anxa6	MyoD-MyoD(CTCF)	1.10699
Hist3h2ba	MyoD-MyoD(CTCF)	-2.00884
Mfap4	MyoD-MyoD(CTCF)	1.25972
Mapk7	MyoD-MyoD(CTCF)	-0.670331
Pmp22	MyoD-MyoD(CTCF)	1.22335
Hs3st3b1	MyoD-MyoD(CTCF)	-0.123259
Cntrob	MyoD-MyoD(CTCF)	-1.90618
Zfp3	MyoD-MyoD(CTCF)	0.200511
P2rx1	MyoD-MyoD(CTCF)	0.112915
Rilp	MyoD-MyoD(CTCF)	0.648813
Nxn	MyoD-MyoD(CTCF)	0.733551
Timm22	MyoD-MyoD(CTCF)	0.625633
Traf4	MyoD-MyoD(CTCF)	1.28025
Mrps23	MyoD-MyoD(CTCF)	-0.0771111
Rsad1	MyoD-MyoD(CTCF)	-0.903043
Pdk2	MyoD-MyoD(CTCF)	0.249469
Mrpl45	MyoD-MyoD(CTCF)	0.100438
Pip4k2b	MyoD-MyoD(CTCF)	-0.222447
Nkiras2	MyoD-MyoD(CTCF)	0.108741
Naglu	MyoD-MyoD(CTCF)	-0.442469
Becn1	MyoD-MyoD(CTCF)	-1.27644
Taco1	MyoD-MyoD(CTCF)	0.348894
Amz2	MyoD-MyoD(CTCF)	-1.22882
Prkar1a	MyoD-MyoD(CTCF)	1.09208
Sdk2	MyoD-MyoD(CTCF)	1.09107
Nat9	MyoD-MyoD(CTCF)	-0.911775
Trim65	MyoD-MyoD(CTCF)	-0.882332
Cdk3-ps	MyoD-MyoD(CTCF)	-0.578334
Rhbdf2	MyoD-MyoD(CTCF)	-0.0658543
Srsf2	MyoD-MyoD(CTCF)	-1.80852
Sec14l1	MyoD-MyoD(CTCF)	0.858201
2900052L18Rik	MyoD-MyoD(CTCF)	NA
P4hb	MyoD-MyoD(CTCF)	0.0150328
Odc1	MyoD-MyoD(CTCF)	-0.408777
Arl4a	MyoD-MyoD(CTCF)	0.560708
Cfl2	MyoD-MyoD(CTCF)	2.13089
Ppm1a	MyoD-MyoD(CTCF)	-0.245269
Tmem229b	MyoD-MyoD(CTCF)	-1.35808
Zfp36l1	MyoD-MyoD(CTCF)	-0.478532
Slc8a3	MyoD-MyoD(CTCF)	0.93521
Acyp1	MyoD-MyoD(CTCF)	-1.60357
Jdp2	MyoD-MyoD(CTCF)	1.38845
Ston2	MyoD-MyoD(CTCF)	-0.206292
Ccdc85c	MyoD-MyoD(CTCF)	-0.548931
Rcor1	MyoD-MyoD(CTCF)	1.13727
Zmynd11	MyoD-MyoD(CTCF)	-0.0439229
Hist1h1c	MyoD-MyoD(CTCF)	-0.40176
Wrnip1	MyoD-MyoD(CTCF)	-1.02227
Tubb2b	MyoD-MyoD(CTCF)	0.6168
Jarid2	MyoD-MyoD(CTCF)	-1.63867
Nhlrc1	MyoD-MyoD(CTCF)	0.829784
Phf2	MyoD-MyoD(CTCF)	-0.0806669
Cenpp	MyoD-MyoD(CTCF)	-0.330136
4833439L19Rik	MyoD-MyoD(CTCF)	1.76597
Cdk20	MyoD-MyoD(CTCF)	0.218183
Adcy2	MyoD-MyoD(CTCF)	1.10843
Xrcc4	MyoD-MyoD(CTCF)	0.292764
Ssbp2	MyoD-MyoD(CTCF)	-0.188313
Dnase1l3	MyoD-MyoD(CTCF)	-0.198779
Top2b	MyoD-MyoD(CTCF)	-0.163567
Dusp13	MyoD-MyoD(CTCF)	2.10031
Capn7	MyoD-MyoD(CTCF)	-0.147868
Dph3	MyoD-MyoD(CTCF)	-2.13539
Dhrs1	MyoD-MyoD(CTCF)	0.520877
Rnaseh2b	MyoD-MyoD(CTCF)	-1.18358
Fdft1	MyoD-MyoD(CTCF)	0.181474
Hmbox1	MyoD-MyoD(CTCF)	1.09092
Clu	MyoD-MyoD(CTCF)	-0.19595
Card6	MyoD-MyoD(CTCF)	0.0471604
Ttc33	MyoD-MyoD(CTCF)	-0.86785
Zfp706	MyoD-MyoD(CTCF)	-0.538771
Cthrc1	MyoD-MyoD(CTCF)	1.63972
Oxr1	MyoD-MyoD(CTCF)	0.101358
Trmt12	MyoD-MyoD(CTCF)	-1.0432
Wisp1	MyoD-MyoD(CTCF)	1.93502
Zfp707	MyoD-MyoD(CTCF)	-1.32869
Fam83h	MyoD-MyoD(CTCF)	0.4643
Exosc4	MyoD-MyoD(CTCF)	-1.15284
Scx	MyoD-MyoD(CTCF)	2.17065
Eif3d	MyoD-MyoD(CTCF)	-1.79539
Ncf4	MyoD-MyoD(CTCF)	-0.30348
Gga1	MyoD-MyoD(CTCF)	-0.414672
Snord83b	MyoD-MyoD(CTCF)	-0.963364
Atf4	MyoD-MyoD(CTCF)	-0.0801808
Mkl1	MyoD-MyoD(CTCF)	-0.163569
Tob2	MyoD-MyoD(CTCF)	-0.339068
Naga	MyoD-MyoD(CTCF)	-0.542295
Wnt7b	MyoD-MyoD(CTCF)	-0.112734
1810021B22Rik	MyoD-MyoD(CTCF)	-0.468237
Fam186b	MyoD-MyoD(CTCF)	1.25567
Fmnl3	MyoD-MyoD(CTCF)	-0.190556
Atp5g2	MyoD-MyoD(CTCF)	-0.297091
Gpr84	MyoD-MyoD(CTCF)	0.0170085
Socs1	MyoD-MyoD(CTCF)	-0.445554
Tmem191c	MyoD-MyoD(CTCF)	-1.09932
Arvcf	MyoD-MyoD(CTCF)	-0.841869
Gm16863	MyoD-MyoD(CTCF)	2.0756
Rfc4	MyoD-MyoD(CTCF)	-1.31096
A230028O05Rik	MyoD-MyoD(CTCF)	1.17091
Heg1	MyoD-MyoD(CTCF)	0.716895
Filip1l	MyoD-MyoD(CTCF)	0.490447
4932438H23Rik	MyoD-MyoD(CTCF)	1.58446
Gart	MyoD-MyoD(CTCF)	-0.831503
Pigp	MyoD-MyoD(CTCF)	0.608337
Mas1	MyoD-MyoD(CTCF)	1.8522
Lnpep	MyoD-MyoD(CTCF)	0.571528
D17Wsu92e	MyoD-MyoD(CTCF)	-0.0668002
Cyp4f13	MyoD-MyoD(CTCF)	-0.211426
Ehmt2	MyoD-MyoD(CTCF)	-1.35091
Atat1	MyoD-MyoD(CTCF)	-0.524427
Mad2l1bp	MyoD-MyoD(CTCF)	-0.245043
Gtpbp2	MyoD-MyoD(CTCF)	-0.676139
Tjap1	MyoD-MyoD(CTCF)	0.680349
Tbcc	MyoD-MyoD(CTCF)	-0.351209
Ccnd3	MyoD-MyoD(CTCF)	0.463582
Rftn1	MyoD-MyoD(CTCF)	-0.0304107
Satb1	MyoD-MyoD(CTCF)	-0.676847
Ptprs	MyoD-MyoD(CTCF)	-0.281392
Vav1	MyoD-MyoD(CTCF)	-1.25071
Man2a1	MyoD-MyoD(CTCF)	-0.234276
Rab31	MyoD-MyoD(CTCF)	1.30693
Memo1	MyoD-MyoD(CTCF)	1.04664
Pkdcc	MyoD-MyoD(CTCF)	0.392054
Npc1	MyoD-MyoD(CTCF)	1.01096
Sft2d3	MyoD-MyoD(CTCF)	-1.07914
Apc	MyoD-MyoD(CTCF)	0.136721
Pcdh12	MyoD-MyoD(CTCF)	1.21524
A930012L18Rik	MyoD-MyoD(CTCF)	-0.279116
Csnk1g3	MyoD-MyoD(CTCF)	-0.807754
Slc12a2	MyoD-MyoD(CTCF)	1.55795
Ndst1	MyoD-MyoD(CTCF)	0.565895
Ppargc1b	MyoD-MyoD(CTCF)	1.28269
Adrb2	MyoD-MyoD(CTCF)	0.566337
Napg	MyoD-MyoD(CTCF)	0.291773
Malt1	MyoD-MyoD(CTCF)	-0.776003
Mro	MyoD-MyoD(CTCF)	-0.226977
Ctif	MyoD-MyoD(CTCF)	1.08738
A330094K24Rik	MyoD-MyoD(CTCF)	NA
Slc14a1	MyoD-MyoD(CTCF)	-1.05841
Rttn	MyoD-MyoD(CTCF)	-0.962124
Lrp5	MyoD-MyoD(CTCF)	0.891857
Pold4	MyoD-MyoD(CTCF)	0.909347
Pcx	MyoD-MyoD(CTCF)	1.09116
Mus81	MyoD-MyoD(CTCF)	-0.609261
Neat1	MyoD-MyoD(CTCF)	0.677119
Sf1	MyoD-MyoD(CTCF)	-0.28967
Mark2	MyoD-MyoD(CTCF)	-0.457482
Dagla	MyoD-MyoD(CTCF)	0.872808
Dtx4	MyoD-MyoD(CTCF)	0.90056
Fam122a	MyoD-MyoD(CTCF)	-0.277045
Vldlr	MyoD-MyoD(CTCF)	0.388121
Scd2	MyoD-MyoD(CTCF)	1.04714
Lzts2	MyoD-MyoD(CTCF)	0.585378
Fbxw4	MyoD-MyoD(CTCF)	-0.878763
Itprip	MyoD-MyoD(CTCF)	0.262293
Pdcd4	MyoD-MyoD(CTCF)	-1.64835
Tcf7l2	MyoD-MyoD(CTCF)	1.20355
Afap1l2	MyoD-MyoD(CTCF)	1.55168
Trub1	MyoD-MyoD(CTCF)	-0.639541
Atrnl1	MyoD-MyoD(CTCF)	0.153456
Commd3	MyoD-MyoD(CTCF)	0.15836
D330023K18Rik	MyoD-MyoD(CTCF)	-0.217565
Fam78a	MyoD-MyoD(CTCF)	0.375647
Tor2a	MyoD-MyoD(CTCF)	-1.23296
Gsn	MyoD-MyoD(CTCF)	0.604568
Nek6	MyoD-MyoD(CTCF)	0.409566
Ccdc148	MyoD-MyoD(CTCF)	-0.0784807
Fign	MyoD-MyoD(CTCF)	1.14109
Stk39	MyoD-MyoD(CTCF)	0.344748
Itga6	MyoD-MyoD(CTCF)	0.928607
Atp5g3	MyoD-MyoD(CTCF)	0.638784
Itga4	MyoD-MyoD(CTCF)	-0.871282
Rtn4rl2	MyoD-MyoD(CTCF)	-0.26894
Psmc3	MyoD-MyoD(CTCF)	1.50927
Cry2	MyoD-MyoD(CTCF)	-0.448195
Ldlrad3	MyoD-MyoD(CTCF)	1.30702
Gm13986	MyoD-MyoD(CTCF)	0.684182
Bmf	MyoD-MyoD(CTCF)	-0.861469
Zfp106	MyoD-MyoD(CTCF)	1.53861
Trim69	MyoD-MyoD(CTCF)	0.0598739
Gatm	MyoD-MyoD(CTCF)	2.16082
Fbn1	MyoD-MyoD(CTCF)	1.30953
Tmem87b	MyoD-MyoD(CTCF)	-0.329586
Napb	MyoD-MyoD(CTCF)	1.1274
Slc52a3	MyoD-MyoD(CTCF)	-0.659464
Tgif2	MyoD-MyoD(CTCF)	-0.283361
Ralgapb	MyoD-MyoD(CTCF)	-0.565186
Ttpal	MyoD-MyoD(CTCF)	-0.779624
Pcif1	MyoD-MyoD(CTCF)	-1.02456
Zfp335	MyoD-MyoD(CTCF)	-1.14027
Prex1	MyoD-MyoD(CTCF)	-1.18099
Nfatc2	MyoD-MyoD(CTCF)	0.689517
Osbpl2	MyoD-MyoD(CTCF)	-0.784135
Dido1	MyoD-MyoD(CTCF)	-1.14976
Abhd16b	MyoD-MyoD(CTCF)	0.374932
Zfhx4	MyoD-MyoD(CTCF)	1.15691
Mrps28	MyoD-MyoD(CTCF)	-0.122596
Zfp704	MyoD-MyoD(CTCF)	0.118242
Pld1	MyoD-MyoD(CTCF)	1.09772
Skil	MyoD-MyoD(CTCF)	0.240346
Hspa4l	MyoD-MyoD(CTCF)	1.3349
Larp1b	MyoD-MyoD(CTCF)	-1.39061
Sohlh2	MyoD-MyoD(CTCF)	1.11128
Mex3a	MyoD-MyoD(CTCF)	0.141426
Arhgef2	MyoD-MyoD(CTCF)	0.684257
Mtx1	MyoD-MyoD(CTCF)	-0.544631
Tpm3	MyoD-MyoD(CTCF)	-0.95969
Pogz	MyoD-MyoD(CTCF)	0.117748
Arnt	MyoD-MyoD(CTCF)	0.00626987
Vps45	MyoD-MyoD(CTCF)	-0.00764849
Trim45	MyoD-MyoD(CTCF)	-0.90778
Gstcd	MyoD-MyoD(CTCF)	0.257448
Mttp	MyoD-MyoD(CTCF)	2.01305
Ssx2ip	MyoD-MyoD(CTCF)	0.911542
Fbxl4	MyoD-MyoD(CTCF)	-0.521449
Cnr1	MyoD-MyoD(CTCF)	0.803404
Tln1	MyoD-MyoD(CTCF)	0.149691
Fbxo10	MyoD-MyoD(CTCF)	0.904253
Nr4a3	MyoD-MyoD(CTCF)	1.06006
Akna	MyoD-MyoD(CTCF)	-1.44266
Snapc3	MyoD-MyoD(CTCF)	0.812947
Pde4b	MyoD-MyoD(CTCF)	-0.262639
Acot11	MyoD-MyoD(CTCF)	-0.637265
Cdkn2c	MyoD-MyoD(CTCF)	0.649912
Kcnq4	MyoD-MyoD(CTCF)	1.84204
Rhbdl2	MyoD-MyoD(CTCF)	0.98887
Sync	MyoD-MyoD(CTCF)	2.17049
Wasf2	MyoD-MyoD(CTCF)	0.224528
Man1c1	MyoD-MyoD(CTCF)	0.791142
Myom3	MyoD-MyoD(CTCF)	2.25344
Gale	MyoD-MyoD(CTCF)	-0.0036068
Id3	MyoD-MyoD(CTCF)	0.910544
Ephb2	MyoD-MyoD(CTCF)	0.715532
Eif4g3	MyoD-MyoD(CTCF)	0.200144
Fam131c	MyoD-MyoD(CTCF)	0.449622
Casp9	MyoD-MyoD(CTCF)	-1.12177
Ctnnbip1	MyoD-MyoD(CTCF)	-0.263167
Tmem201	MyoD-MyoD(CTCF)	0.225054
Klhl21	MyoD-MyoD(CTCF)	0.9378
Tas1r1	MyoD-MyoD(CTCF)	1.92444
Lrrc47	MyoD-MyoD(CTCF)	-0.401328
Ski	MyoD-MyoD(CTCF)	0.0952249
Ssu72	MyoD-MyoD(CTCF)	-0.492868
Pusl1	MyoD-MyoD(CTCF)	-0.264405
Sema3e	MyoD-MyoD(CTCF)	1.44141
5031425E22Rik	MyoD-MyoD(CTCF)	-0.908469
Agap3	MyoD-MyoD(CTCF)	-0.522818
Insig1	MyoD-MyoD(CTCF)	-0.0559687
Tmem214	MyoD-MyoD(CTCF)	0.134408
Emilin1	MyoD-MyoD(CTCF)	0.358571
Fosl2	MyoD-MyoD(CTCF)	1.29526
Fam53a	MyoD-MyoD(CTCF)	-0.224069
Sorcs2	MyoD-MyoD(CTCF)	0.809263
Tlr6	MyoD-MyoD(CTCF)	1.01273
Igfbp7	MyoD-MyoD(CTCF)	1.88773
Cdkl2	MyoD-MyoD(CTCF)	0.357375
Ccng2	MyoD-MyoD(CTCF)	-0.603051
Mrpl1	MyoD-MyoD(CTCF)	0.517944
Wdfy3	MyoD-MyoD(CTCF)	0.617942
Gtpbp6	MyoD-MyoD(CTCF)	-0.748432
Tfip11	MyoD-MyoD(CTCF)	-0.505934
2900026A02Rik	MyoD-MyoD(CTCF)	0.965288
Kctd10	MyoD-MyoD(CTCF)	-0.113414
Tpcn1	MyoD-MyoD(CTCF)	-0.0676525
Sh2b3	MyoD-MyoD(CTCF)	-0.341607
Bcl7a	MyoD-MyoD(CTCF)	-0.72155
Denr	MyoD-MyoD(CTCF)	0.157697
Sfswap	MyoD-MyoD(CTCF)	-0.496917
Hip1	MyoD-MyoD(CTCF)	1.36747
Sh2b2	MyoD-MyoD(CTCF)	0.122503
Prkar1b	MyoD-MyoD(CTCF)	0.456101
Get4	MyoD-MyoD(CTCF)	-0.279517
Snx8	MyoD-MyoD(CTCF)	-0.137433
1700028E10Rik	MyoD-MyoD(CTCF)	-1.29003
Col1a2	MyoD-MyoD(CTCF)	1.98546
Pdk4	MyoD-MyoD(CTCF)	1.53159
Met	MyoD-MyoD(CTCF)	1.63088
Ing3	MyoD-MyoD(CTCF)	-0.423152
Gpr37	MyoD-MyoD(CTCF)	1.37653
Flnc	MyoD-MyoD(CTCF)	1.73424
Zfp282	MyoD-MyoD(CTCF)	-0.370183
Ccdc126	MyoD-MyoD(CTCF)	-0.417486
Hoxa6	MyoD-MyoD(CTCF)	2.18202
Chst13	MyoD-MyoD(CTCF)	1.89924
Iqsec1	MyoD-MyoD(CTCF)	0.0209003
Foxp1	MyoD-MyoD(CTCF)	-1.05349
Ppp4r2	MyoD-MyoD(CTCF)	-0.235321
Bhlhe40	MyoD-MyoD(CTCF)	1.40024
Edem1	MyoD-MyoD(CTCF)	-0.625876
Oxtr	MyoD-MyoD(CTCF)	1.0318
Srgap3	MyoD-MyoD(CTCF)	0.632925
Tatdn2	MyoD-MyoD(CTCF)	-1.40084
Tmem40	MyoD-MyoD(CTCF)	0.395655
Plxnd1	MyoD-MyoD(CTCF)	0.914453
Ninj2	MyoD-MyoD(CTCF)	1.59185
Tspan9	MyoD-MyoD(CTCF)	0.717866
Tead4	MyoD-MyoD(CTCF)	1.85496
Magohb	MyoD-MyoD(CTCF)	0.232864
Aebp2	MyoD-MyoD(CTCF)	0.249697
Tnni3	MyoD-MyoD(CTCF)	-0.43812
Zfp787	MyoD-MyoD(CTCF)	-0.113002
Irf2bp1	MyoD-MyoD(CTCF)	-0.662218
Vasp	MyoD-MyoD(CTCF)	0.276898
Mark4	MyoD-MyoD(CTCF)	-0.022053
Megf8	MyoD-MyoD(CTCF)	0.532856
Itpkc	MyoD-MyoD(CTCF)	-0.904122
Tmem147	MyoD-MyoD(CTCF)	-0.454356
AW146154	MyoD-MyoD(CTCF)	-0.489571
Dbp	MyoD-MyoD(CTCF)	-0.167942
Emp3	MyoD-MyoD(CTCF)	0.275435
Spty2d1	MyoD-MyoD(CTCF)	0.865539
E2f8	MyoD-MyoD(CTCF)	0.883692
Htatip2	MyoD-MyoD(CTCF)	-0.0725689
Ube3a	MyoD-MyoD(CTCF)	0.608083
Mtmr10	MyoD-MyoD(CTCF)	1.005
Lrrk1	MyoD-MyoD(CTCF)	0.285999
Pgpep1l	MyoD-MyoD(CTCF)	0.962191
Akap13	MyoD-MyoD(CTCF)	0.240766
Abhd2	MyoD-MyoD(CTCF)	0.627526
Polg	MyoD-MyoD(CTCF)	-1.31482
Crtc3	MyoD-MyoD(CTCF)	0.0594704
Rps17	MyoD-MyoD(CTCF)	0.0190654
Tm6sf1	MyoD-MyoD(CTCF)	1.60406
Crebzf	MyoD-MyoD(CTCF)	-1.18861
Ankrd42	MyoD-MyoD(CTCF)	0.335672
Mrpl48	MyoD-MyoD(CTCF)	0.677105
Arap1	MyoD-MyoD(CTCF)	-0.394233
St5	MyoD-MyoD(CTCF)	1.26505
Zfp143	MyoD-MyoD(CTCF)	-0.00295557
Adm	MyoD-MyoD(CTCF)	1.2656
Sox6	MyoD-MyoD(CTCF)	1.0121
Gde1	MyoD-MyoD(CTCF)	-0.317293
Tmem159	MyoD-MyoD(CTCF)	0.446454
Tbc1d10b	MyoD-MyoD(CTCF)	-0.46424
Bag3	MyoD-MyoD(CTCF)	1.07853
Ptpre	MyoD-MyoD(CTCF)	-0.504187
Cox8b	MyoD-MyoD(CTCF)	2.27175
Rnh1	MyoD-MyoD(CTCF)	1.32407
Tnnt3	MyoD-MyoD(CTCF)	1.97982
Cd81	MyoD-MyoD(CTCF)	0.424199
Tssc4	MyoD-MyoD(CTCF)	-0.363955
Mrgpre	MyoD-MyoD(CTCF)	-0.123122
Fadd	MyoD-MyoD(CTCF)	-0.978825
Gm16159	MyoD-MyoD(CTCF)	1.40152
Zfp703	MyoD-MyoD(CTCF)	0.365564
Erlin2	MyoD-MyoD(CTCF)	0.829062
Eif4ebp1	MyoD-MyoD(CTCF)	0.217954
Dusp4	MyoD-MyoD(CTCF)	-0.0110533
Sap30	MyoD-MyoD(CTCF)	0.507947
Clcn3	MyoD-MyoD(CTCF)	-1.02056
Zfp869	MyoD-MyoD(CTCF)	-0.842998
Jund	MyoD-MyoD(CTCF)	-1.09981
Rab3a	MyoD-MyoD(CTCF)	-0.424753
Pgls	MyoD-MyoD(CTCF)	-0.648054
Mmaa	MyoD-MyoD(CTCF)	-0.0685728
Junb	MyoD-MyoD(CTCF)	0.0690838
Cyld	MyoD-MyoD(CTCF)	0.506893
Ap1g1	MyoD-MyoD(CTCF)	-0.987494
Mtss1l	MyoD-MyoD(CTCF)	0.920024
Bcar1	MyoD-MyoD(CTCF)	1.02592
Gse1	MyoD-MyoD(CTCF)	-0.824221
Gins2	MyoD-MyoD(CTCF)	-0.480391
Slc7a5	MyoD-MyoD(CTCF)	0.472532
Mvd	MyoD-MyoD(CTCF)	0.115458
Galns	MyoD-MyoD(CTCF)	0.0880874
Dpep1	MyoD-MyoD(CTCF)	2.44683
Itgb1	MyoD-MyoD(CTCF)	1.44822
Med17	MyoD-MyoD(CTCF)	-0.0853392
Kank2	MyoD-MyoD(CTCF)	1.28144
Zfp202	MyoD-MyoD(CTCF)	0.15405
Gramd1b	MyoD-MyoD(CTCF)	1.34887
Atp5l	MyoD-MyoD(CTCF)	0.424934
Pts	MyoD-MyoD(CTCF)	-0.688034
Fdx1	MyoD-MyoD(CTCF)	-0.158876
Man2c1	MyoD-MyoD(CTCF)	-1.03896
Ppcdc	MyoD-MyoD(CTCF)	-0.860664
Islr2	MyoD-MyoD(CTCF)	-0.151518
Tbc1d21	MyoD-MyoD(CTCF)	2.35055
Coro2b	MyoD-MyoD(CTCF)	0.284693
Iqch	MyoD-MyoD(CTCF)	1.97214
Usp3	MyoD-MyoD(CTCF)	-0.997941
Car12	MyoD-MyoD(CTCF)	-0.279765
Filip1	MyoD-MyoD(CTCF)	1.78303
Snhg5	MyoD-MyoD(CTCF)	0.181417
Plod2	MyoD-MyoD(CTCF)	1.28109
Slc9a9	MyoD-MyoD(CTCF)	1.51652
Prss46	MyoD-MyoD(CTCF)	2.37549
Tmie	MyoD-MyoD(CTCF)	-0.00519988
Rbms3	MyoD-MyoD(CTCF)	1.47566
Xylb	MyoD-MyoD(CTCF)	-0.950238
Cx3cr1	MyoD-MyoD(CTCF)	-1.11809
Ano10	MyoD-MyoD(CTCF)	0.744423
Armcx2	MyoD-MyoD(CTCF)	1.49871
Tmsb4x	MyoD-MyoD(CTCF)	0.779709
Mybl1	MyoD-CTCF	-0.115008
Ncoa2	MyoD-CTCF	-0.705121
Eya1	MyoD-CTCF	0.589326
Terf1	MyoD-CTCF	-1.34121
Rpl7	MyoD-CTCF	0.413501
Efhc1	MyoD-CTCF	-0.813263
Smap1	MyoD-CTCF	-0.860472
Dst	MyoD-CTCF	1.06956
Arhgef4	MyoD-CTCF	-1.06895
Sema4c	MyoD-CTCF	0.948446
Ankrd39	MyoD-CTCF	0.183588
Tmem131	MyoD-CTCF	-0.662197
Npas2	MyoD-CTCF	0.623445
Tbc1d8	MyoD-CTCF	1.57388
Map4k4	MyoD-CTCF	0.95424
Slc9a4	MyoD-CTCF	1.46724
Slc9a2	MyoD-CTCF	2.38574
Tmem182	MyoD-CTCF	2.47352
Nck2	MyoD-CTCF	-0.479828
Gulp1	MyoD-CTCF	1.23918
Stk17b	MyoD-CTCF	0.785354
Ccdc150	MyoD-CTCF	1.55138
Sf3b1	MyoD-CTCF	-0.168946
Hspd1	MyoD-CTCF	0.692564
Mob4	MyoD-CTCF	1.44246
Plcl1	MyoD-CTCF	0.546847
Mars2	MyoD-CTCF	0.0548116
Kctd18	MyoD-CTCF	-0.819332
Abi2	MyoD-CTCF	-0.309924
Ndufs1	MyoD-CTCF	1.66405
Klf7	MyoD-CTCF	0.224064
Creb1	MyoD-CTCF	-0.506213
Mettl21a	MyoD-CTCF	0.718576
Fzd5	MyoD-CTCF	0.733487
Acadl	MyoD-CTCF	1.16962
Xrcc5	MyoD-CTCF	-0.235532
Smarcal1	MyoD-CTCF	-0.950748
Igfbp5	MyoD-CTCF	1.77142
Tmbim1	MyoD-CTCF	1.23268
Arpc2	MyoD-CTCF	-0.172213
Zfp142	MyoD-CTCF	-1.10594
Atg9a	MyoD-CTCF	0.0767042
Ihh	MyoD-CTCF	0.213987
Gm15179	MyoD-CTCF	2.40753
Chpf	MyoD-CTCF	-0.00533697
Obsl1	MyoD-CTCF	1.29632
Dock10	MyoD-CTCF	-0.27743
Irs1	MyoD-CTCF	0.501869
Psmd1	MyoD-CTCF	1.37966
Nppc	MyoD-CTCF	1.09402
Sh3bp4	MyoD-CTCF	1.14405
Agap1	MyoD-CTCF	0.644968
Lrrfip1	MyoD-CTCF	1.27045
Ramp1	MyoD-CTCF	0.785408
Hdac4	MyoD-CTCF	-0.656833
Otos	MyoD-CTCF	0.995577
Hdlbp	MyoD-CTCF	0.493976
Stk25	MyoD-CTCF	0.686041
Farp2	MyoD-CTCF	0.87078
D2hgdh	MyoD-CTCF	-1.15639
Fam174a	MyoD-CTCF	-0.232153
Pign	MyoD-CTCF	-1.07062
Clasp1	MyoD-CTCF	0.815656
En1	MyoD-CTCF	2.11243
Insig2	MyoD-CTCF	0.952269
Nckap5	MyoD-CTCF	0.327688
Mgat5	MyoD-CTCF	-0.844103
Actr3	MyoD-CTCF	-0.396873
Zranb3	MyoD-CTCF	-1.02824
Cxcr4	MyoD-CTCF	-0.0896938
Pfkfb2	MyoD-CTCF	-1.07185
Nuak2	MyoD-CTCF	-0.975914
Tmcc2	MyoD-CTCF	0.159295
Pik3c2b	MyoD-CTCF	0.313052
Mdm4	MyoD-CTCF	-0.698706
Optc	MyoD-CTCF	-0.26559
Ppp1r15b	MyoD-CTCF	-0.870463
Tmem183a	MyoD-CTCF	0.820599
Timm17a	MyoD-CTCF	1.37015
Csrp1	MyoD-CTCF	0.397903
Igfn1	MyoD-CTCF	1.46568
Lhx9	MyoD-CTCF	0.253384
2310009B15Rik	MyoD-CTCF	-0.55974
Cdc73	MyoD-CTCF	1.31087
Rnf2	MyoD-CTCF	-0.407095
Smg7	MyoD-CTCF	-0.106806
Dhx9	MyoD-CTCF	-0.203735
Rnasel	MyoD-CTCF	-1.70367
Ier5	MyoD-CTCF	-0.951756
Xpr1	MyoD-CTCF	-0.326828
Tor1aip2	MyoD-CTCF	-0.557063
Abl2	MyoD-CTCF	1.01794
Ralgps2	MyoD-CTCF	-0.377537
Cacybp	MyoD-CTCF	0.478733
2810442N19Rik	MyoD-CTCF	0.938725
Prrx1	MyoD-CTCF	1.73594
Atp1b1	MyoD-CTCF	0.532948
Tiprl	MyoD-CTCF	0.449801
Dcaf6	MyoD-CTCF	0.846862
Gm16701	MyoD-CTCF	0.484761
Hsd17b7	MyoD-CTCF	2.01108
Olfml2b	MyoD-CTCF	1.62844
Apoa2	MyoD-CTCF	-0.94355
Usp21	MyoD-CTCF	-1.26392
Usf1	MyoD-CTCF	-2.14406
Alyref2	MyoD-CTCF	-2.02305
Vangl2	MyoD-CTCF	-0.0529519
Adss	MyoD-CTCF	-1.49579
Kif26b	MyoD-CTCF	0.871535
Tfb2m	MyoD-CTCF	0.0559251
Ahctf1	MyoD-CTCF	-0.561276
Acbd3	MyoD-CTCF	0.619527
H3f3a	MyoD-CTCF	-1.39055
Enah	MyoD-CTCF	0.878309
Lbr	MyoD-CTCF	-1.19615
1700056E22Rik	MyoD-CTCF	0.109743
Ptpn14	MyoD-CTCF	1.40304
Prox1	MyoD-CTCF	1.84169
Atf3	MyoD-CTCF	1.25576
D730003I15Rik	MyoD-CTCF	NA
Ppp2r5a	MyoD-CTCF	-0.399194
Gm10516	MyoD-CTCF	0.436541
Kcnh1	MyoD-CTCF	0.597236
Syt14	MyoD-CTCF	-0.384385
Traf3ip3	MyoD-CTCF	0.548752
Diexf	MyoD-CTCF	-0.107883
G0s2	MyoD-CTCF	1.18493
Hsd11b1	MyoD-CTCF	0.144473
Plxna2	MyoD-CTCF	0.824555
Gm16897	MyoD-CTCF	0.258464
Cnksr3	MyoD-CTCF	0.543094
Ppp1r14c	MyoD-CTCF	1.27761
Tab2	MyoD-CTCF	0.1993
B230208H11Rik	MyoD-CTCF	0.148885
Sf3b5	MyoD-CTCF	-0.661125
Hivep2	MyoD-CTCF	0.448927
Aig1	MyoD-CTCF	0.699038
Plagl1	MyoD-CTCF	1.10968
Reps1	MyoD-CTCF	-1.50859
Ccdc28a	MyoD-CTCF	-0.0609957
Tnfaip3	MyoD-CTCF	0.210907
Eya4	MyoD-CTCF	1.75624
Ptprk	MyoD-CTCF	0.800809
9330159F19Rik	MyoD-CTCF	0.626727
Hddc2	MyoD-CTCF	-0.323243
Trdn	MyoD-CTCF	2.43256
Marcks	MyoD-CTCF	-0.44058
Traf3ip2	MyoD-CTCF	-0.721618
Gtf3c6	MyoD-CTCF	-0.612345
Amd2	MyoD-CTCF	2.47487
Cdk19	MyoD-CTCF	-1.2027
Fig4	MyoD-CTCF	-1.1012
Cd24a	MyoD-CTCF	-1.28832
Prdm1	MyoD-CTCF	-0.252476
Vgll2	MyoD-CTCF	2.4696
Lims1	MyoD-CTCF	1.17376
Sh3rf3	MyoD-CTCF	0.323184
Ddit4	MyoD-CTCF	-0.98066
Unc5b	MyoD-CTCF	1.22765
Lrrc20	MyoD-CTCF	0.155378
Tysnd1	MyoD-CTCF	-0.578142
Col13a1	MyoD-CTCF	1.91164
Srgn	MyoD-CTCF	-0.314568
Hnrnph3	MyoD-CTCF	-1.41106
Mypn	MyoD-CTCF	2.13195
Jmjd1c	MyoD-CTCF	0.118066
Ado	MyoD-CTCF	-1.01539
Zfp365	MyoD-CTCF	1.30265
Egr2	MyoD-CTCF	0.742225
Ccdc6	MyoD-CTCF	-0.23709
Tfam	MyoD-CTCF	-0.705794
Adora2a	MyoD-CTCF	-0.285034
Ggt5	MyoD-CTCF	-0.669135
Susd2	MyoD-CTCF	0.674685
Ube2g2	MyoD-CTCF	0.862903
Icosl	MyoD-CTCF	-0.777489
Gzmm	MyoD-CTCF	-0.079584
Cfd	MyoD-CTCF	0.273149
Arid3a	MyoD-CTCF	-1.178
Cnn2	MyoD-CTCF	0.227374
Gpx4	MyoD-CTCF	-0.0507291
Sbno2	MyoD-CTCF	-0.404272
Wdr18	MyoD-CTCF	-0.65959
Abca7	MyoD-CTCF	-0.608722
Cirbp	MyoD-CTCF	-1.09667
Klf16	MyoD-CTCF	-0.499898
Csnk1g2	MyoD-CTCF	-0.490848
Dot1l	MyoD-CTCF	0.4614
Gadd45b	MyoD-CTCF	0.512755
Ap3d1	MyoD-CTCF	-1.10495
Amh	MyoD-CTCF	-0.526173
Tmprss9	MyoD-CTCF	-0.465518
Gng7	MyoD-CTCF	0.119751
Sgta	MyoD-CTCF	-0.050771
Zbtb7a	MyoD-CTCF	-0.0898947
Mbd3	MyoD-CTCF	-0.35981
Tjp3	MyoD-CTCF	-2.201
Dohh	MyoD-CTCF	-0.474378
S1pr4	MyoD-CTCF	-1.42066
Aes	MyoD-CTCF	-0.647561
Gm10778	MyoD-CTCF	-0.876896
1500009L16Rik	MyoD-CTCF	0.181618
Nuak1	MyoD-CTCF	1.02777
Ckap4	MyoD-CTCF	0.765643
Btbd11	MyoD-CTCF	0.774164
Timp3	MyoD-CTCF	0.652839
Tdg	MyoD-CTCF	2.12342
Hsp90b1	MyoD-CTCF	-0.265082
Nt5dc3	MyoD-CTCF	1.23133
Gnptab	MyoD-CTCF	-1.16192
Mybpc1	MyoD-CTCF	2.14885
Anks1b	MyoD-CTCF	-0.380686
Tmpo	MyoD-CTCF	-0.654897
Cdk17	MyoD-CTCF	-0.510635
Metap2	MyoD-CTCF	0.180322
Vezt	MyoD-CTCF	-0.333931
Cradd	MyoD-CTCF	-0.990017
Socs2	MyoD-CTCF	0.228748
Nudt4	MyoD-CTCF	0.218923
Btg1	MyoD-CTCF	-0.470071
Atp2b1	MyoD-CTCF	1.27818
Myf5	MyoD-CTCF	2.44582
Ppp1r12a	MyoD-CTCF	0.806903
Phlda1	MyoD-CTCF	0.780336
Rab21	MyoD-CTCF	-0.174058
Ptprr	MyoD-CTCF	-0.00341161
Cnot2	MyoD-CTCF	-0.299013
Rab3ip	MyoD-CTCF	-0.0688711
Rap1b	MyoD-CTCF	-0.395413
Dyrk2	MyoD-CTCF	0.798993
Grip1	MyoD-CTCF	0.112692
Hmga2	MyoD-CTCF	1.07584
Wif1	MyoD-CTCF	1.9521
Rassf3	MyoD-CTCF	0.918751
Tmem5	MyoD-CTCF	0.327031
Fam19a2	MyoD-CTCF	0.110374
Os9	MyoD-CTCF	-0.735866
Dctn2	MyoD-CTCF	-0.221683
Ndufa4l2	MyoD-CTCF	0.793465
9-Mar	MyoD-CTCF	NA
Mbd6	MyoD-CTCF	-0.114958
Timeless	MyoD-CTCF	-1.10563
Spryd4	MyoD-CTCF	0.843728
Myl6	MyoD-CTCF	0.572311
Zc3h10	MyoD-CTCF	-1.11675
Pmel	MyoD-CTCF	-0.545776
Dgka	MyoD-CTCF	-0.386638
Rdh5	MyoD-CTCF	0.53741
Pisd-ps1	MyoD-CTCF	2.47487
Limk2	MyoD-CTCF	-1.03128
Smtn	MyoD-CTCF	1.00239
Osbp2	MyoD-CTCF	0.333045
Mtfp1	MyoD-CTCF	-0.213021
Rnf215	MyoD-CTCF	-0.875712
Lif	MyoD-CTCF	1.21525
Mtmr3	MyoD-CTCF	-0.872534
AA413626	MyoD-CTCF	0.0768351
Znrf3	MyoD-CTCF	0.41791
Polm	MyoD-CTCF	-0.7981
Pgam2	MyoD-CTCF	2.11975
Aebp1	MyoD-CTCF	2.0176
Nudcd3	MyoD-CTCF	-1.34856
Purb	MyoD-CTCF	-0.147191
Ramp3	MyoD-CTCF	0.790174
Igfbp3	MyoD-CTCF	1.17343
Fignl1	MyoD-CTCF	0.172649
Grb10	MyoD-CTCF	1.18174
Ppp3r1	MyoD-CTCF	-0.0820286
Meis1	MyoD-CTCF	0.0933429
Spred2	MyoD-CTCF	0.267609
Slc1a4	MyoD-CTCF	-0.298285
Sertad2	MyoD-CTCF	0.35515
Ehbp1	MyoD-CTCF	0.375291
B3gnt2	MyoD-CTCF	-1.50852
Ahsa2	MyoD-CTCF	1.32689
0610010F05Rik	MyoD-CTCF	-0.0829409
Ccdc88a	MyoD-CTCF	-0.170551
Stc2	MyoD-CTCF	1.15573
Erlec1	MyoD-CTCF	0.0830041
D630024D03Rik	MyoD-CTCF	2.12714
Nsg2	MyoD-CTCF	-0.91593
Hba-a1	MyoD-CTCF	2.47487
Sh3pxd2b	MyoD-CTCF	0.922416
Adra1b	MyoD-CTCF	1.61547
Ublcp1	MyoD-CTCF	-0.111529
Ebf1	MyoD-CTCF	0.0281572
Lsm11	MyoD-CTCF	-0.824331
Thg1l	MyoD-CTCF	-0.0642881
Adam19	MyoD-CTCF	0.629506
Trim41	MyoD-CTCF	-1.24047
Irgm1	MyoD-CTCF	-0.234037
Zfp62	MyoD-CTCF	-0.262682
Ltc4s	MyoD-CTCF	-0.518733
Adamts2	MyoD-CTCF	1.24529
Nhp2	MyoD-CTCF	-0.159683
Skp1a	MyoD-CTCF	0.583761
Gm12216	MyoD-CTCF	-0.111142
Acsl6	MyoD-CTCF	0.898164
Cdc42se2	MyoD-CTCF	-0.0629465
Larp1	MyoD-CTCF	-0.0693017
Gm12250	MyoD-CTCF	-1.1901
Gemin5	MyoD-CTCF	-0.156815
Zfp692	MyoD-CTCF	-1.02532
Arf1	MyoD-CTCF	0.0621822
Wnt9a	MyoD-CTCF	2.03274
Mprip	MyoD-CTCF	0.28632
Rasd1	MyoD-CTCF	-0.293174
Rai1	MyoD-CTCF	-0.214214
Llgl1	MyoD-CTCF	-0.605936
Epn2	MyoD-CTCF	0.565832
B9d1	MyoD-CTCF	0.070776
Adora2b	MyoD-CTCF	0.758764
Ncor1	MyoD-CTCF	-1.073
Ubb	MyoD-CTCF	-0.529425
Hs3st3b1	MyoD-CTCF	-0.123259
Pirt	MyoD-CTCF	0.51607
Tmem220	MyoD-CTCF	0.994493
Myh3	MyoD-CTCF	2.28404
Rpl26	MyoD-CTCF	2.33948
Naa38	MyoD-CTCF	0.0887797
Kdm6b	MyoD-CTCF	0.246237
Per1	MyoD-CTCF	-0.29991
Ybx2	MyoD-CTCF	-0.0459426
Alox12	MyoD-CTCF	-0.257159
Pelp1	MyoD-CTCF	-0.206202
Arrb2	MyoD-CTCF	-1.01824
Pld2	MyoD-CTCF	0.445316
Dlg4	MyoD-CTCF	0.282169
Camta2	MyoD-CTCF	-0.31935
Spag7	MyoD-CTCF	-0.185398
P2rx1	MyoD-CTCF	0.112915
Ovca2	MyoD-CTCF	-2.22027
Rpa1	MyoD-CTCF	-0.878922
Mnt	MyoD-CTCF	-0.526653
Dph1	MyoD-CTCF	-0.496402
Slc43a2	MyoD-CTCF	0.033407
Rph3al	MyoD-CTCF	-0.486703
Abr	MyoD-CTCF	0.963342
Ssh2	MyoD-CTCF	-0.645352
Trp53i13	MyoD-CTCF	-0.527125
Taok1	MyoD-CTCF	0.7371
Nlk	MyoD-CTCF	-0.817648
Gm11201	MyoD-CTCF	-1.22762
Cdk5r1	MyoD-CTCF	0.741705
Ccl7	MyoD-CTCF	2.47487
Rffl	MyoD-CTCF	-1.4335
Nle1	MyoD-CTCF	-0.11356
1700020L24Rik	MyoD-CTCF	-0.509889
Prr11	MyoD-CTCF	0.0210233
Mtmr4	MyoD-CTCF	-1.35787
Dynll2	MyoD-CTCF	0.0201546
Vezf1	MyoD-CTCF	-0.319086
Akap1	MyoD-CTCF	0.729128
Trim25	MyoD-CTCF	0.19974
Nog	MyoD-CTCF	0.805452
Nme1	MyoD-CTCF	-1.9147
Col1a1	MyoD-CTCF	1.91124
Sgca	MyoD-CTCF	2.2205
Itga3	MyoD-CTCF	1.18058
Dlx3	MyoD-CTCF	0.993587
Tac4	MyoD-CTCF	-0.208864
Pdk2	MyoD-CTCF	0.249469
Phospho1	MyoD-CTCF	-0.540687
Hoxb9	MyoD-CTCF	0.952736
Nfe2l1	MyoD-CTCF	1.02716
Snx11	MyoD-CTCF	-1.4165
Cdk5rap3	MyoD-CTCF	-1.24571
Socs7	MyoD-CTCF	0.527661
Pcgf2	MyoD-CTCF	0.172692
Lasp1	MyoD-CTCF	-0.729008
Csf3	MyoD-CTCF	0.0200278
Cnp	MyoD-CTCF	-0.471311
Nkiras2	MyoD-CTCF	0.108741
Kat2a	MyoD-CTCF	-0.634514
Psmc3ip	MyoD-CTCF	-1.22468
Vps25	MyoD-CTCF	-2.23909
Ezh1	MyoD-CTCF	-0.263965
Vat1	MyoD-CTCF	0.1144
Arl4d	MyoD-CTCF	-0.434747
Dusp3	MyoD-CTCF	1.19351
Ubtf	MyoD-CTCF	-1.38779
Gm11627	MyoD-CTCF	0.285368
Gfap	MyoD-CTCF	-0.447153
Hexim1	MyoD-CTCF	-0.210091
Fmnl1	MyoD-CTCF	0.180225
Mapt	MyoD-CTCF	0.548861
Limd2	MyoD-CTCF	-1.45076
Smurf2	MyoD-CTCF	0.579997
Cacng1	MyoD-CTCF	2.39099
Taco1	MyoD-CTCF	0.348894
Gna13	MyoD-CTCF	-0.95815
Fam20a	MyoD-CTCF	1.28206
Kcnj2	MyoD-CTCF	1.88027
Sox9	MyoD-CTCF	1.23262
Slc39a11	MyoD-CTCF	-0.839869
Sdk2	MyoD-CTCF	1.09107
Ttyh2	MyoD-CTCF	1.28222
Gprc5c	MyoD-CTCF	1.62504
Rpl38	MyoD-CTCF	-1.37907
Slc9a3r1	MyoD-CTCF	-0.536806
Slc25a19	MyoD-CTCF	-1.46861
Unk	MyoD-CTCF	-0.974332
Trim65	MyoD-CTCF	-0.882332
1810032O08Rik	MyoD-CTCF	-1.51794
Mgat5b	MyoD-CTCF	-0.352525
9-Sep	MyoD-CTCF	NA
Tha1	MyoD-CTCF	-0.011569
Socs3	MyoD-CTCF	-0.260305
Cant1	MyoD-CTCF	-0.765
C1qtnf1	MyoD-CTCF	0.497655
Cbx8	MyoD-CTCF	-1.12694
Cbx4	MyoD-CTCF	-1.05015
Gm11762	MyoD-CTCF	0.259352
Chmp6	MyoD-CTCF	-0.874772
2810410L24Rik	MyoD-CTCF	0.544357
2900052L18Rik	MyoD-CTCF	NA
Slc25a10	MyoD-CTCF	-0.709697
Rac3	MyoD-CTCF	-1.21833
Rab10	MyoD-CTCF	0.339628
Ncoa1	MyoD-CTCF	0.654197
Trib2	MyoD-CTCF	-0.7126
E2f6	MyoD-CTCF	2.21146
Hpcal1	MyoD-CTCF	-0.24271
Cys1	MyoD-CTCF	0.637064
Mboat2	MyoD-CTCF	1.01645
Id2	MyoD-CTCF	0.268372
Sox11	MyoD-CTCF	0.689587
Rps7	MyoD-CTCF	-0.390355
Pxdn	MyoD-CTCF	1.01646
Dus4l	MyoD-CTCF	-0.45575
4933406C10Rik	MyoD-CTCF	1.24203
Tspan13	MyoD-CTCF	-1.43911
Etv1	MyoD-CTCF	0.778847
Hectd1	MyoD-CTCF	0.833697
Npas3	MyoD-CTCF	0.0999358
Egln3	MyoD-CTCF	0.787567
Sec23a	MyoD-CTCF	0.557957
Klhl28	MyoD-CTCF	-0.373361
Arf6	MyoD-CTCF	-1.05476
Gm3086	MyoD-CTCF	-0.353552
Dact1	MyoD-CTCF	0.125463
Daam1	MyoD-CTCF	0.320581
Six1	MyoD-CTCF	1.63181
Six4	MyoD-CTCF	1.04379
Trmt5	MyoD-CTCF	0.23852
Ppp2r5e	MyoD-CTCF	-0.490372
Wdr89	MyoD-CTCF	0.106203
Hspa2	MyoD-CTCF	-0.0851752
Zbtb25	MyoD-CTCF	-0.773475
Fntb	MyoD-CTCF	-0.443854
Fut8	MyoD-CTCF	-0.934575
Gphn	MyoD-CTCF	-0.729765
Mpp5	MyoD-CTCF	1.02725
Plekhh1	MyoD-CTCF	1.11524
Actn1	MyoD-CTCF	0.705184
Ttc9	MyoD-CTCF	1.11743
Pcnx	MyoD-CTCF	-0.0681551
Sipa1l1	MyoD-CTCF	-1.59199
Acot2	MyoD-CTCF	-0.689814
D030025P21Rik	MyoD-CTCF	1.32412
Prox2	MyoD-CTCF	-1.30621
Pgf	MyoD-CTCF	1.66862
Rps6kl1	MyoD-CTCF	-1.1173
Tmed10	MyoD-CTCF	0.140993
Nek9	MyoD-CTCF	0.377515
Jdp2	MyoD-CTCF	1.38845
Gtf2a1	MyoD-CTCF	-1.17511
Tshr	MyoD-CTCF	-0.254714
Flrt2	MyoD-CTCF	1.07485
Kcnk13	MyoD-CTCF	1.79797
Calm1	MyoD-CTCF	-0.803925
Dicer1	MyoD-CTCF	-1.0294
Cyp46a1	MyoD-CTCF	0.697029
Yy1	MyoD-CTCF	-0.485894
Dync1h1	MyoD-CTCF	-0.658219
Amn	MyoD-CTCF	-0.194695
Ckb	MyoD-CTCF	0.653725
Xrcc3	MyoD-CTCF	0.0153402
Kif26a	MyoD-CTCF	0.202011
Brf1	MyoD-CTCF	-0.0326842
Vipr2	MyoD-CTCF	0.334395
Esyt2	MyoD-CTCF	0.411308
D430020J02Rik	MyoD-CTCF	-2.09825
Larp4b	MyoD-CTCF	1.57972
Dip2c	MyoD-CTCF	1.28712
Gli3	MyoD-CTCF	0.767442
Inhba	MyoD-CTCF	1.55438
Trim27	MyoD-CTCF	-1.26736
Zfp184	MyoD-CTCF	-0.222578
Abt1	MyoD-CTCF	-1.38876
C230035I16Rik	MyoD-CTCF	0.553146
Hist1h1t	MyoD-CTCF	-0.33252
Gmnn	MyoD-CTCF	-0.643495
Cdkal1	MyoD-CTCF	-0.300744
E2f3	MyoD-CTCF	-0.215858
Foxq1	MyoD-CTCF	-0.0554488
Gmds	MyoD-CTCF	-0.611956
Serpinb9	MyoD-CTCF	0.218526
Lyrm4	MyoD-CTCF	-0.902892
Nrn1	MyoD-CTCF	0.859623
Bmp6	MyoD-CTCF	1.24774
Gfod1	MyoD-CTCF	0.476336
Ranbp9	MyoD-CTCF	0.770358
Tbc1d7	MyoD-CTCF	0.218876
Mylip	MyoD-CTCF	-0.247912
Rbm24	MyoD-CTCF	1.48177
Fam120a	MyoD-CTCF	0.143056
Bicd2	MyoD-CTCF	1.43641
Fbxw17	MyoD-CTCF	1.84208
Gadd45g	MyoD-CTCF	0.671364
Cplx2	MyoD-CTCF	-0.109113
Rnf44	MyoD-CTCF	-0.0948896
Mxd3	MyoD-CTCF	-0.383846
Dbn1	MyoD-CTCF	0.932447
Pcbd2	MyoD-CTCF	-1.14095
Spock1	MyoD-CTCF	0.621259
Gas1	MyoD-CTCF	1.19074
Zfp935	MyoD-CTCF	-0.679937
Zfp934	MyoD-CTCF	-0.663196
6720489N17Rik	MyoD-CTCF	-1.03583
Fancc	MyoD-CTCF	-0.0807487
Ctsl	MyoD-CTCF	1.35417
Adcy2	MyoD-CTCF	1.10843
Slc12a7	MyoD-CTCF	0.602062
Cast	MyoD-CTCF	0.723235
Ell2	MyoD-CTCF	-0.109562
Rhobtb3	MyoD-CTCF	0.841855
A830082K12Rik	MyoD-CTCF	-0.142159
Arrdc3	MyoD-CTCF	-1.30027
A230107N01Rik	MyoD-CTCF	NA
C130071C03Rik	MyoD-CTCF	-0.109952
Rasa1	MyoD-CTCF	-0.490922
Rps23	MyoD-CTCF	0.0671867
Atg10	MyoD-CTCF	-0.050962
Ssbp2	MyoD-CTCF	-0.188313
Zcchc9	MyoD-CTCF	0.571911
Dhfr	MyoD-CTCF	-0.338201
Zfyve16	MyoD-CTCF	0.468648
Papd4	MyoD-CTCF	-0.423619
Homer1	MyoD-CTCF	0.682074
Lhfpl2	MyoD-CTCF	1.13531
Tbca	MyoD-CTCF	0.262194
Polk	MyoD-CTCF	-0.00414907
Gcnt4	MyoD-CTCF	1.92725
Enc1	MyoD-CTCF	0.293422
Gtf2h2	MyoD-CTCF	-0.467691
Adamts6	MyoD-CTCF	0.302936
Kif2a	MyoD-CTCF	1.12813
Dimt1	MyoD-CTCF	-0.803453
Zswim6	MyoD-CTCF	0.185021
Plk2	MyoD-CTCF	1.08317
Map3k1	MyoD-CTCF	-0.880781
Skiv2l2	MyoD-CTCF	0.134255
Arl15	MyoD-CTCF	-0.0418154
Fst	MyoD-CTCF	1.38264
Hcn1	MyoD-CTCF	0.879376
Flnb	MyoD-CTCF	0.329094
Pxk	MyoD-CTCF	-0.545504
Pdhb	MyoD-CTCF	1.38958
Ptprg	MyoD-CTCF	0.619029
Il3ra	MyoD-CTCF	-0.0101586
Slc4a7	MyoD-CTCF	0.602839
Thrb	MyoD-CTCF	1.3026
Nr1d2	MyoD-CTCF	0.895858
Dnajc9	MyoD-CTCF	-1.74665
Ap3m1	MyoD-CTCF	0.291248
Dusp13	MyoD-CTCF	2.10031
Zmiz1	MyoD-CTCF	-0.131785
Arhgef3	MyoD-CTCF	0.0498689
Wnt5a	MyoD-CTCF	1.0999
Lrtm1	MyoD-CTCF	1.88761
Mustn1	MyoD-CTCF	2.0225
Sema3g	MyoD-CTCF	0.959584
Sh3bp5	MyoD-CTCF	-0.031175
Mettl6	MyoD-CTCF	0.280543
3425401B19Rik	MyoD-CTCF	2.2582
Arhgap22	MyoD-CTCF	1.01771
Bmpr1a	MyoD-CTCF	0.91704
Ptger2	MyoD-CTCF	-0.719966
Psmc6	MyoD-CTCF	1.00736
Samd4	MyoD-CTCF	1.79411
Fbxo34	MyoD-CTCF	-0.132749
Peli2	MyoD-CTCF	0.553771
Slc39a2	MyoD-CTCF	-0.285524
Lrp10	MyoD-CTCF	-0.397046
Mrpl52	MyoD-CTCF	-0.289816
Cebpe	MyoD-CTCF	-0.0278759
Pabpn1	MyoD-CTCF	-1.90464
Cmtm5	MyoD-CTCF	1.27819
Ipo4	MyoD-CTCF	1.4756
Tinf2	MyoD-CTCF	-1.36076
Nfatc4	MyoD-CTCF	0.484384
Cenpj	MyoD-CTCF	-0.886098
Zmym5	MyoD-CTCF	0.126258
Gjb2	MyoD-CTCF	0.882625
Fgf9	MyoD-CTCF	0.70789
Shisa2	MyoD-CTCF	1.17643
Dleu2	MyoD-CTCF	-0.720469
Fam124a	MyoD-CTCF	0.523267
Xkr6	MyoD-CTCF	0.444189
Mtmr9	MyoD-CTCF	-1.80506
Extl3	MyoD-CTCF	0.0350334
Elp3	MyoD-CTCF	-1.13865
Scara5	MyoD-CTCF	0.0489296
Trim35	MyoD-CTCF	1.90077
Loxl2	MyoD-CTCF	1.36471
Chmp7	MyoD-CTCF	-1.98959
Egr3	MyoD-CTCF	0.0654924
Bin3	MyoD-CTCF	-0.71222
Hr	MyoD-CTCF	1.17282
Dok2	MyoD-CTCF	-0.671395
Gfra2	MyoD-CTCF	0.577729
Fndc3a	MyoD-CTCF	-0.359863
Itm2b	MyoD-CTCF	0.152908
Rb1	MyoD-CTCF	0.992377
Tsc22d1	MyoD-CTCF	0.0510284
Pcdh17	MyoD-CTCF	0.318263
Klf5	MyoD-CTCF	1.39756
Pou4f1	MyoD-CTCF	0.804095
Rnf219	MyoD-CTCF	-0.990341
Rbm26	MyoD-CTCF	0.415602
Spry2	MyoD-CTCF	0.777465
Gpc6	MyoD-CTCF	0.689497
Mbnl2	MyoD-CTCF	0.920706
Fbxo4	MyoD-CTCF	-0.0181362
AW549877	MyoD-CTCF	0.115593
Prkaa1	MyoD-CTCF	1.25799
Ptger4	MyoD-CTCF	0.00400541
Lifr	MyoD-CTCF	0.087921
Gdnf	MyoD-CTCF	2.43282
Nipbl	MyoD-CTCF	-0.414373
Mtmr12	MyoD-CTCF	-1.04281
Ank	MyoD-CTCF	0.729899
Trio	MyoD-CTCF	1.28325
Cct5	MyoD-CTCF	0.242431
Sdc2	MyoD-CTCF	1.51367
Matn2	MyoD-CTCF	1.1671
Spag1	MyoD-CTCF	0.170606
Ywhaz	MyoD-CTCF	-0.304116
Pabpc1	MyoD-CTCF	-0.0662018
Zfp706	MyoD-CTCF	-0.538771
Ncald	MyoD-CTCF	0.615183
Ubr5	MyoD-CTCF	0.160543
Klf10	MyoD-CTCF	1.3014
Azin1	MyoD-CTCF	1.15042
Lrp12	MyoD-CTCF	0.820069
Tnfrsf11b	MyoD-CTCF	2.44878
Deptor	MyoD-CTCF	2.08808
Mrpl13	MyoD-CTCF	0.256851
Sntb1	MyoD-CTCF	1.67603
Fbxo32	MyoD-CTCF	-0.607239
Tmem65	MyoD-CTCF	1.63507
Trib1	MyoD-CTCF	0.215424
Myc	MyoD-CTCF	0.215918
Fam49b	MyoD-CTCF	-0.629139
Asap1	MyoD-CTCF	-0.448025
Adcy8	MyoD-CTCF	0.0513006
St3gal1	MyoD-CTCF	0.407972
Zfat	MyoD-CTCF	-0.854526
Chrac1	MyoD-CTCF	0.950437
Trappc9	MyoD-CTCF	-0.911173
Zfp41	MyoD-CTCF	-1.29723
Zc3h3	MyoD-CTCF	-0.522563
Zfp623	MyoD-CTCF	0.331968
Puf60	MyoD-CTCF	-0.459372
Grina	MyoD-CTCF	-0.0212816
Arhgap39	MyoD-CTCF	0.363134
Myh9	MyoD-CTCF	0.0680979
Ift27	MyoD-CTCF	-0.903848
Sstr3	MyoD-CTCF	0.202053
Triobp	MyoD-CTCF	-1.18329
Baiap2l2	MyoD-CTCF	1.57907
Mir1943	MyoD-CTCF	0.759152
Cbx6	MyoD-CTCF	-1.40767
Tab1	MyoD-CTCF	-0.659426
Syngr1	MyoD-CTCF	-0.350869
Rps19bp1	MyoD-CTCF	0.0899996
Tnrc6b	MyoD-CTCF	-1.04161
Mchr1	MyoD-CTCF	1.89109
Rbx1	MyoD-CTCF	-0.908394
Pmm1	MyoD-CTCF	-1.14439
Csdc2	MyoD-CTCF	1.06546
Cyb5r3	MyoD-CTCF	0.823252
Ttll1	MyoD-CTCF	0.866027
Phf21b	MyoD-CTCF	-0.606151
Ppara	MyoD-CTCF	1.38712
Fam19a5	MyoD-CTCF	0.905308
Tubgcp6	MyoD-CTCF	-1.62933
Prickle1	MyoD-CTCF	0.573809
Tmem117	MyoD-CTCF	1.78855
Slc38a2	MyoD-CTCF	0.820015
Endou	MyoD-CTCF	-0.482008
Slc48a1	MyoD-CTCF	-0.689656
Pfkm	MyoD-CTCF	1.71302
Ddx23	MyoD-CTCF	-0.665959
Tuba1b	MyoD-CTCF	1.78473
Slc4a8	MyoD-CTCF	-0.399274
Atf7	MyoD-CTCF	-0.47526
Hoxc8	MyoD-CTCF	1.91325
Hoxc6	MyoD-CTCF	2.41246
Hoxc10	MyoD-CTCF	2.4133
Nfe2	MyoD-CTCF	-0.773739
Zfp263	MyoD-CTCF	-1.17665
Crebbp	MyoD-CTCF	-1.17349
Anks3	MyoD-CTCF	-0.401216
Nagpa	MyoD-CTCF	-0.639356
Tmem186	MyoD-CTCF	-1.4059
Usp7	MyoD-CTCF	-0.700212
Emp2	MyoD-CTCF	1.80236
Socs1	MyoD-CTCF	-0.445554
Txndc11	MyoD-CTCF	-0.446476
Gspt1	MyoD-CTCF	-0.192702
Gm9961	MyoD-CTCF	0.110773
Ercc4	MyoD-CTCF	-1.40079
Pdxdc1	MyoD-CTCF	-0.0383768
Ntan1	MyoD-CTCF	-1.27439
Snai2	MyoD-CTCF	1.23006
Dnm1l	MyoD-CTCF	0.65979
Sdf2l1	MyoD-CTCF	-0.292727
Hic2	MyoD-CTCF	-1.32443
Gp1bb	MyoD-CTCF	-0.333687
A930003A15Rik	MyoD-CTCF	1.93427
Gm15760	MyoD-CTCF	-1.36673
Dvl3	MyoD-CTCF	0.359396
Ephb3	MyoD-CTCF	1.31109
Gm16863	MyoD-CTCF	2.0756
Etv5	MyoD-CTCF	-0.194021
Rfc4	MyoD-CTCF	-1.31096
Bcl6	MyoD-CTCF	1.16736
Lpp	MyoD-CTCF	0.747146
4632428C04Rik	MyoD-CTCF	-0.988952
Hes1	MyoD-CTCF	0.035602
Atp13a3	MyoD-CTCF	1.92357
Fam43a	MyoD-CTCF	-0.406135
Acap2	MyoD-CTCF	-0.214894
0610012G03Rik	MyoD-CTCF	-0.579044
Lmln	MyoD-CTCF	0.415448
Heg1	MyoD-CTCF	0.716895
Itgb5	MyoD-CTCF	0.863941
Parp14	MyoD-CTCF	-0.136598
Eaf2	MyoD-CTCF	-0.795071
Lrrc58	MyoD-CTCF	-0.107206
Gsk3b	MyoD-CTCF	-0.126448
Igsf11	MyoD-CTCF	0.406661
Zbtb20	MyoD-CTCF	1.85741
Cd200r1	MyoD-CTCF	-0.206425
Ccdc80	MyoD-CTCF	1.43506
Phldb2	MyoD-CTCF	1.43632
Cd47	MyoD-CTCF	-0.377157
Cblb	MyoD-CTCF	0.315038
Rpl24	MyoD-CTCF	0.659277
Vgll3	MyoD-CTCF	2.10215
Robo1	MyoD-CTCF	0.521124
Nrip1	MyoD-CTCF	1.58454
Jam2	MyoD-CTCF	1.26951
Adamts1	MyoD-CTCF	1.24482
Hunk	MyoD-CTCF	0.292781
Cryzl1	MyoD-CTCF	-0.438928
Slc5a3	MyoD-CTCF	0.188521
Runx1	MyoD-CTCF	0.806481
Cbr3	MyoD-CTCF	0.835524
Dscr3	MyoD-CTCF	1.18659
Dyrk1a	MyoD-CTCF	1.13022
Ets2	MyoD-CTCF	0.901497
Brwd1	MyoD-CTCF	-0.156363
Psmg1	MyoD-CTCF	-0.341429
Prdm15	MyoD-CTCF	-0.851384
C2cd2	MyoD-CTCF	-0.809294
Pisd-ps2	MyoD-CTCF	-1.30357
Tiam2	MyoD-CTCF	0.28979
Tfb1m	MyoD-CTCF	-0.0632703
Arid1b	MyoD-CTCF	-0.552161
Synj2	MyoD-CTCF	1.22103
Tagap1	MyoD-CTCF	0.322652
Sft2d1	MyoD-CTCF	-0.18787
Qk	MyoD-CTCF	-2.38767
Pacrg	MyoD-CTCF	1.10124
Map3k4	MyoD-CTCF	-1.99655
Rgmb	MyoD-CTCF	1.16477
Gm6712	MyoD-CTCF	NA
Lix1	MyoD-CTCF	0.255925
Lnpep	MyoD-CTCF	0.571528
Ppp2r1a	MyoD-CTCF	-0.400168
Zfp51	MyoD-CTCF	-0.649895
Atp6v0c	MyoD-CTCF	2.43879
Sox8	MyoD-CTCF	1.17522
Chtf18	MyoD-CTCF	-0.851719
Lmf1	MyoD-CTCF	-0.269817
Dusp1	MyoD-CTCF	0.773119
Kifc5b	MyoD-CTCF	-0.374902
Pacsin1	MyoD-CTCF	-0.403596
AI413582	MyoD-CTCF	-1.0396
Taf11	MyoD-CTCF	-0.258919
Def6	MyoD-CTCF	-0.612316
Slc26a8	MyoD-CTCF	-0.567779
Ppil1	MyoD-CTCF	-0.953732
Mdga1	MyoD-CTCF	0.174264
Pde9a	MyoD-CTCF	-0.433115
Sik1	MyoD-CTCF	0.765337
Zfp870	MyoD-CTCF	-0.627812
Cyp4f13	MyoD-CTCF	-0.211426
Zfp952	MyoD-CTCF	-0.426976
Rab11b	MyoD-CTCF	-0.727996
Slc39a7	MyoD-CTCF	-2.36814
H2-DMa	MyoD-CTCF	-0.598157
Skiv2l	MyoD-CTCF	-0.951648
Slc44a4	MyoD-CTCF	1.47161
Apom	MyoD-CTCF	-0.0437662
Stk19	MyoD-CTCF	-0.253607
D17H6S56E-5	MyoD-CTCF	-0.719351
Ly6g5b	MyoD-CTCF	-0.531612
D17H6S53E	MyoD-CTCF	-1.89768
Aif1	MyoD-CTCF	-0.584723
Msh5	MyoD-CTCF	-0.632229
Cdsn	MyoD-CTCF	0.730612
Ddr1	MyoD-CTCF	1.17324
Tubb5	MyoD-CTCF	-0.778811
Ppp1r11	MyoD-CTCF	-0.679298
Narfl	MyoD-CTCF	-0.634393
Pknox1	MyoD-CTCF	-0.147028
Tnfrsf21	MyoD-CTCF	-0.201748
Enpp5	MyoD-CTCF	0.229069
Clic5	MyoD-CTCF	0.798191
Vegfa	MyoD-CTCF	0.403826
Rpl7l1	MyoD-CTCF	0.223599
Mrps10	MyoD-CTCF	0.741941
Tfeb	MyoD-CTCF	-0.095112
Foxp4	MyoD-CTCF	-0.818237
Rftn1	MyoD-CTCF	-0.0304107
Plcl2	MyoD-CTCF	-0.637462
Tbc1d5	MyoD-CTCF	-0.334142
[truncated: 5,533 more rows]

## Sheet: Figure 5c
Figure 5c Gene expression changes within chromatin loops with dynamic D-score.
gene	loopDomainclass	genefoldchange	DEG
Grem1	MKOGM	7.73602	up
Rasgrf1	MKOGM	5.76377	up
D030068K23Rik	MKOGM	5.71874	up
Ccbe1	MKOGM	5.30502	up
Ido2	MKOGM	4.88511	up
Vat1l	MKOGM	4.82488	up
Cxcl5	MKOGM	4.76208	up
S100a7a	MKOGM	4.58223	up
Ndp	MKOGM	4.32331	up
Gpr39	MKOGM	4.27322	up
Ereg	MKOGM	4.25124	up
Rcan2	MKOGM	4.17707	up
Fbln2	MKOGM	4.15832	up
Dhrs9	MKOGM	4.15696	up
Slc16a11	MKOGM	4.09845	up
Il18r1	MKOGM	4.08089	none
Pdgfra	MKOGM	3.98961	up
Dlk1	MKOGM	3.79069	up
Prss22	MKOGM	3.75435	up
Faim2	MKOGM	3.71804	none
Fam180a	MKOGM	3.71804	none
Miat	MKOGM	3.70752	none
Asphd2	MKOGM	3.69808	up
Mmp9	MKOGM	3.66237	up
Clec10a	MKOGM	3.57019	none
Tinagl1	MKOGM	3.56241	up
Slco2a1	MKOGM	3.54509	up
Tmem59l	MKOGM	3.52693	up
Cd34	MKOGM	3.52669	up
Apbb1ip	MKOGM	3.50563	up
Fam131b	MKOGM	3.474	up
Rassf6	MKOGM	3.46297	none
Siglecg	MKOGM	3.40525	up
Fgf7	MKOGM	3.39774	up
Abcb11	MKOGM	3.28952	up
Ahrr	MKOGM	3.26454	up
Adamtsl3	MKOGM	3.11712	up
Prkcb	MKOGM	3.09528	up
Fpr1	MKOGM	3.09282	none
C1qtnf7	MKOGM	3.04841	none
Scn7a	MKOGM	3.04233	none
Rian	MKOGM	3.033	up
Siglec1	MKOGM	3.02299	none
Meg3	MKOGM	3.01697	up
Dkk2	MKOGM	3.01115	up
Gm17660	MKOGM	3.01112	none
A930012L18Rik	MKOGM	3.00666	none
Crabp1	MKOGM	2.8653	up
D330050G23Rik	MKOGM	2.8292	none
Fcrlb	MKOGM	2.77475	none
Gm10532	MKOGM	2.77011	none
Tlr9	MKOGM	2.76126	none
Crp	MKOGM	2.75502	none
Nkg7	MKOGM	2.74178	none
Mir221	MKOGM	2.74094	up
Sp8	MKOGM	2.73186	none
Tm4sf1	MKOGM	2.727	up
Klk14	MKOGM	2.72598	none
Lgr6	MKOGM	2.71438	up
Insl3	MKOGM	2.71274	none
Il1rl1	MKOGM	2.71032	up
Tmem145	MKOGM	2.70755	none
C3ar1	MKOGM	2.70001	up
4933439K11Rik	MKOGM	2.69331	none
Trpm1	MKOGM	2.69331	none
Tmie	MKOGM	2.68765	none
Slc9a4	MKOGM	2.67597	up
Fgf2	MKOGM	2.6325	up
Twist2	MKOGM	2.61019	up
Wnt2	MKOGM	2.59283	none
Treh	MKOGM	2.57792	none
Ptger3	MKOGM	2.57222	none
Kcnk10	MKOGM	2.57081	none
Loxl3	MKOGM	2.5638	up
Hist1h2ad	MKOGM	2.55906	none
Spp1	MKOGM	2.55053	up
Gdf10	MKOGM	2.54877	none
P4ha3	MKOGM	2.52449	up
Col1a1	MKOGM	2.49621	up
Gm2115	MKOGM	2.47975	up
Cyp2a12	MKOGM	2.47615	none
Oaf	MKOGM	2.46242	up
Mmp2	MKOGM	2.41575	up
Serpina3n	MKOGM	2.39965	none
Il27ra	MKOGM	2.3782	up
Abcc12	MKOGM	2.35635	none
Tmem221	MKOGM	2.35062	none
Klk9	MKOGM	2.33254	none
H2-DMb2	MKOGM	2.32826	none
Rtl1	MKOGM	2.32826	none
Olfml3	MKOGM	2.30479	up
AI606473	MKOGM	2.30305	none
Muc6	MKOGM	2.29006	none
Asgr1	MKOGM	2.28492	up
Pde6h	MKOGM	2.2849	none
Fam166a	MKOGM	2.27745	none
Prss30	MKOGM	2.27745	none
Pcp4l1	MKOGM	2.2771	up
Thbd	MKOGM	2.27315	up
Mgp	MKOGM	2.22612	up
Ndst3	MKOGM	2.21779	up
Tnni3k	MKOGM	2.21104	none
Ces1d	MKOGM	2.2036	none
Cxcl1	MKOGM	2.20132	up
Dact2	MKOGM	2.17485	none
Map2k6	MKOGM	2.17063	up
Spns3	MKOGM	2.16151	none
Loxl4	MKOGM	2.15375	up
Rgs4	MKOGM	2.15131	up
Selplg	MKOGM	2.14735	up
Fn1	MKOGM	2.13002	up
Timp3	MKOGM	2.12276	up
Pld5	MKOGM	2.11584	none
Ugt1a6a	MKOGM	2.11059	up
Ccl17	MKOGM	2.10505	none
Cldn9	MKOGM	2.10066	none
BB557941	MKOGM	2.10019	none
Akr1d1	MKOGM	2.07812	none
Crybb1	MKOGM	2.06983	none
Ccl22	MKOGM	2.06626	up
Acox2	MKOGM	2.06228	none
S100a5	MKOGM	2.05127	none
St6galnac3	MKOGM	2.04653	none
Cacnb2	MKOGM	2.03692	up
Gm16596	MKOGM	2.03543	up
Serpina3k	MKOGM	2.01656	none
Shc2	MKOGM	2.01516	up
Gltpd2	MKOGM	2.01352	none
S100a4	MKOGM	2.01001	up
Emilin2	MKOGM	1.99177	up
Eml1	MKOGM	1.99061	up
Fmn1	MKOGM	1.96423	up
Il33	MKOGM	1.95068	up
Als2cr12	MKOGM	1.94093	none
Aebp1	MKOGM	1.93363	up
Fam78b	MKOGM	1.92281	up
Cx3cl1	MKOGM	1.9218	up
Arhgap30	MKOGM	1.89653	up
Gm6583	MKOGM	1.89308	none
Ngf	MKOGM	1.88706	up
Kitl	MKOGM	1.87963	up
Lmo1	MKOGM	1.87431	up
Pde3a	MKOGM	1.87322	up
Aqp5	MKOGM	1.86179	up
Lrp1	MKOGM	1.8576	up
Col22a1	MKOGM	1.85337	none
Slc52a3	MKOGM	1.85337	none
Gm9530	MKOGM	1.84945	none
Crlf1	MKOGM	1.84626	up
Glis1	MKOGM	1.83633	up
Rab36	MKOGM	1.83228	up
Cldn18	MKOGM	1.82693	none
Nrp2	MKOGM	1.82564	up
Gprc5a	MKOGM	1.82473	up
Ank	MKOGM	1.81298	up
Trem1	MKOGM	1.8072	none
Treml4	MKOGM	1.79785	none
Ier3	MKOGM	1.79127	up
Tnfrsf11a	MKOGM	1.78236	none
Adam33	MKOGM	1.78151	none
Sox7	MKOGM	1.77557	up
Fst	MKOGM	1.77264	up
Pf4	MKOGM	1.77201	none
Mesp1	MKOGM	1.77138	none
Tmem125	MKOGM	1.76678	none
1700012B09Rik	MKOGM	1.75469	up
Ibsp	MKOGM	1.75154	none
Mir493	MKOGM	1.75154	none
Rassf2	MKOGM	1.74318	up
Nts	MKOGM	1.74031	none
Gpx3	MKOGM	1.73415	up
Angpt4	MKOGM	1.72116	none
Kcnk12	MKOGM	1.71862	none
Ak5	MKOGM	1.71793	up
Cyp2a5	MKOGM	1.71297	none
Vsig8	MKOGM	1.71278	none
Nr4a2	MKOGM	1.71084	up
Sparcl1	MKOGM	1.70641	up
Atp6v0d2	MKOGM	1.70177	none
Madcam1	MKOGM	1.70177	none
Olfml1	MKOGM	1.70177	none
Pax9	MKOGM	1.70177	none
Itgb2	MKOGM	1.69825	up
Lrmp	MKOGM	1.69463	none
Kcnc2	MKOGM	1.69138	none
Ildr2	MKOGM	1.68447	up
Anpep	MKOGM	1.67769	up
Cfd	MKOGM	1.67256	none
Gm6116	MKOGM	1.67256	none
Cacna1d	MKOGM	1.6714	up
Tm4sf4	MKOGM	1.66981	none
Htra1	MKOGM	1.64378	up
Ppbp	MKOGM	1.64361	none
Syna	MKOGM	1.64161	none
Mirg	MKOGM	1.64028	none
Foxc2	MKOGM	1.63929	up
C1ql2	MKOGM	1.63708	none
Ido1	MKOGM	1.63687	none
Abcc4	MKOGM	1.62797	up
Tgfbr3	MKOGM	1.62663	up
Ushbp1	MKOGM	1.6213	up
A530072M11Rik	MKOGM	1.62107	none
Dock2	MKOGM	1.61839	up
B3gnt3	MKOGM	1.61591	up
P2ry6	MKOGM	1.61341	none
Aldh1a2	MKOGM	1.60851	none
Tnfaip2	MKOGM	1.6023	up
Cyp1b1	MKOGM	1.60155	up
Rassf9	MKOGM	1.59915	none
Elane	MKOGM	1.59499	up
Lcn2	MKOGM	1.59435	up
Cfi	MKOGM	1.5784	none
Xylt1	MKOGM	1.5774	up
Bicc1	MKOGM	1.5732	up
Tmem179	MKOGM	1.57133	none
Piwil4	MKOGM	1.56227	none
Csf1	MKOGM	1.54886	up
Adh7	MKOGM	1.54852	up
Trem3	MKOGM	1.54656	none
Rgs5	MKOGM	1.53023	up
Plxna4	MKOGM	1.52835	up
Stc1	MKOGM	1.52761	up
Cxcl12	MKOGM	1.52517	up
Bdkrb2	MKOGM	1.52401	up
Sema4b	MKOGM	1.50482	up
Sp140	MKOGM	1.49543	none
H2-DMb1	MKOGM	1.49065	none
Olfr456	MKOGM	1.48253	none
Oaz3	MKOGM	1.46329	none
Arrb1	MKOGM	1.45797	up
Epha1	MKOGM	1.45704	up
Dok1	MKOGM	1.45597	up
Cdcp1	MKOGM	1.44441	none
Ahr	MKOGM	1.42776	up
Cd38	MKOGM	1.42701	up
Fcgr3	MKOGM	1.42098	none
Atp8b4	MKOGM	1.41307	up
Gm15638	MKOGM	1.39881	none
Sp100	MKOGM	1.38807	up
Gpr85	MKOGM	1.38157	none
Tmem163	MKOGM	1.37636	up
Gm12602	MKOGM	1.37474	up
Tkt	MKOGM	1.36994	up
Mt2	MKOGM	1.36607	up
Mmd	MKOGM	1.36474	up
4930533B01Rik	MKOGM	1.36406	none
Ripk2	MKOGM	1.36367	up
Iglon5	MKOGM	1.33729	none
Serpina3g	MKOGM	1.33466	none
Slc19a3	MKOGM	1.3315	none
Susd2	MKOGM	1.3181	none
Slc4a9	MKOGM	1.31805	none
4930483J18Rik	MKOGM	1.31805	none
Ptgs2	MKOGM	1.31777	up
Chrna4	MKOGM	1.31381	none
Itga3	MKOGM	1.30014	up
Nr2f1	MKOGM	1.29984	up
Tie1	MKOGM	1.28437	up
Sstr4	MKOGM	1.27791	none
Fstl1	MKOGM	1.27322	up
Gm16617	MKOGM	1.26772	up
9830107B12Rik	MKOGM	1.26593	none
Gm16701	MKOGM	1.26401	none
Ces1c	MKOGM	1.25483	none
Hcfc1r1	MKOGM	1.25092	up
Svopl	MKOGM	1.23818	none
Loxl2	MKOGM	1.23529	up
Lrig1	MKOGM	1.23143	up
Calcrl	MKOGM	1.22899	up
Il6ra	MKOGM	1.2258	up
Cyp2t4	MKOGM	1.22269	none
Plcb2	MKOGM	1.21768	none
Cmklr1	MKOGM	1.21479	none
F730043M19Rik	MKOGM	1.21456	up
Adh1	MKOGM	1.20614	none
Disp2	MKOGM	1.20526	up
Galm	MKOGM	1.20508	up
Slc5a3	MKOGM	1.20211	up
Mt1	MKOGM	1.20209	up
Rapgef5	MKOGM	1.20086	up
Cxcl3	MKOGM	1.19812	up
Sema7a	MKOGM	1.19044	up
Klk8	MKOGM	1.18752	none
Sh3gl3	MKOGM	1.17915	none
Socs5	MKOGM	1.17868	up
Kiss1r	MKOGM	1.1728	none
Ooep	MKOGM	1.17153	none
2310002F09Rik	MKOGM	1.17128	none
Dqx1	MKOGM	1.17035	up
Nhsl2	MKOGM	1.16786	up
Gramd4	MKOGM	1.16782	up
Slc17a8	MKOGM	1.16578	none
Cryba4	MKOGM	1.15729	none
Abcc1	MKOGM	1.15295	up
Gpc4	MKOGM	1.14585	up
Gsn	MKOGM	1.14225	up
Gas2	MKOGM	1.14126	up
Trim2	MKOGM	1.14024	up
S100a3	MKOGM	1.13565	none
Il18rap	MKOGM	1.13421	up
6330409D20Rik	MKOGM	1.13133	none
Prtn3	MKOGM	1.12382	up
Prkg2	MKOGM	1.11915	up
S100a6	MKOGM	1.11848	up
Prnd	MKOGM	1.11585	up
Scn9a	MKOGM	1.11539	none
Hsd17b11	MKOGM	1.11479	up
Kdr	MKOGM	1.11428	up
Ncf2	MKOGM	1.11232	none
Flnb	MKOGM	1.11069	up
Cacng7	MKOGM	1.10413	up
Cldn15	MKOGM	1.09836	none
Serpine1	MKOGM	1.09499	up
Trim30a	MKOGM	1.09096	none
Clic1	MKOGM	1.09024	up
Erp27	MKOGM	1.08798	none
Nr1h4	MKOGM	1.08405	none
Snx9	MKOGM	1.07721	up
Hist1h3e	MKOGM	1.07645	none
Dlg4	MKOGM	1.07327	up
Col4a3	MKOGM	1.07148	none
Rcsd1	MKOGM	1.06641	up
Dnm3os	MKOGM	1.06303	up
Ier5l	MKOGM	1.06271	up
Lingo1	MKOGM	1.0601	up
Mpz	MKOGM	1.05626	none
Pappa	MKOGM	1.0549	none
Sparc	MKOGM	1.04526	up
Hist1h2af	MKOGM	1.04426	none
Synb	MKOGM	1.03325	none
Igfbp6	MKOGM	1.03	up
Hist1h2be	MKOGM	1.02632	none
Adcyap1r1	MKOGM	1.02419	up
Trp53tg5	MKOGM	1.01724	none
Sp110	MKOGM	1.01595	none
Uba7	MKOGM	1.01453	none
Clip2	MKOGM	1.01279	up
Mgat5	MKOGM	1.00147	up
Rin2	MKOGM	0.998609	up
Hbegf	MKOGM	0.992489	up
Msh5	MKOGM	0.991623	up
Podxl	MKOGM	0.988518	up
Jak2	MKOGM	0.987696	up
Scfd2	MKOGM	0.986139	up
Il4ra	MKOGM	0.979833	up
Adam5	MKOGM	0.978523	none
Bdnf	MKOGM	0.977942	up
Apoa2	MKOGM	0.972737	none
6820408C15Rik	MKOGM	0.971142	none
Fcgr2b	MKOGM	0.970741	none
Mcc	MKOGM	0.968128	up
Nav2	MKOGM	0.968002	up
Foxl1	MKOGM	0.962615	none
Mapk11	MKOGM	0.961554	up
Gsta2	MKOGM	0.960988	none
Defb36	MKOGM	0.956079	up
Rtn4r	MKOGM	0.955903	none
Aqp1	MKOGM	0.954866	up
Kif5c	MKOGM	0.945874	up
Phyhipl	MKOGM	0.942781	none
Ece1	MKOGM	0.9353	up
Dbndd2	MKOGM	0.93508	none
Ccdc114	MKOGM	0.927263	up
Cd93	MKOGM	0.926316	up
Sgms2	MKOGM	0.923219	up
Fpr2	MKOGM	0.92194	none
Enpp5	MKOGM	0.921008	up
Klf13	MKOGM	0.920549	up
Steap2	MKOGM	0.914281	up
Cisd3	MKOGM	0.90726	up
Acsbg1	MKOGM	0.901555	up
Foxn1	MKOGM	0.894775	none
Tnn	MKOGM	0.885982	none
Fhdc1	MKOGM	0.88539	up
Hist1h2bh	MKOGM	0.884342	none
Prkar1b	MKOGM	0.883771	up
Trim12c	MKOGM	0.880146	up
Rnf207	MKOGM	0.877701	none
Mtmr10	MKOGM	0.874493	up
Gsdmc4	MKOGM	0.871402	none
Thrb	MKOGM	0.869341	up
Stat6	MKOGM	0.867877	up
Tspan4	MKOGM	0.867683	up
Mrc1	MKOGM	0.861329	none
Pla2g4a	MKOGM	0.853204	up
Jak3	MKOGM	0.85288	up
Ccdc102a	MKOGM	0.851086	up
Inpp5d	MKOGM	0.849573	up
B430306N03Rik	MKOGM	0.849237	none
Abhd6	MKOGM	0.848878	up
Mr1	MKOGM	0.846706	up
Prcp	MKOGM	0.844488	up
Myh11	MKOGM	0.842289	none
Zfp324	MKOGM	0.838438	up
Lxn	MKOGM	0.831839	up
Hist1h2bf	MKOGM	0.83182	none
Nudt6	MKOGM	0.830799	up
Heatr5a	MKOGM	0.827334	up
Dgkb	MKOGM	0.821838	none
Ggt6	MKOGM	0.821838	none
Htr5b	MKOGM	0.821838	none
Htra4	MKOGM	0.821838	none
Lrch4	MKOGM	0.821838	none
Mir1188	MKOGM	0.821838	none
Mir3072	MKOGM	0.821838	none
Mpl	MKOGM	0.821838	none
Prr19	MKOGM	0.821838	none
Serpina3h	MKOGM	0.821838	none
Slc5a11	MKOGM	0.821838	none
Wscd2	MKOGM	0.821838	none
Hmga2	MKOGM	0.818726	up
Ptprn	MKOGM	0.817505	up
Mmrn2	MKOGM	0.817139	up
Slc27a1	MKOGM	0.816833	up
Ngef	MKOGM	0.813026	up
Fosl1	MKOGM	0.810165	up
Fcer1g	MKOGM	0.80466	none
Ugdh	MKOGM	0.801967	up
Rem1	MKOGM	0.801904	up
Rhpn2	MKOGM	0.794239	none
Atxn7l1	MKOGM	0.794208	up
Hhipl1	MKOGM	0.791363	none
Tmem150b	MKOGM	0.791087	none
Tsc22d1	MKOGM	0.790418	up
S1pr1	MKOGM	0.79006	up
Syt15	MKOGM	0.788076	none
Fgfr2	MKOGM	0.781991	none
Tarm1	MKOGM	0.781417	none
Ptprf	MKOGM	0.780808	up
Podnl1	MKOGM	0.777533	none
Bdkrb1	MKOGM	0.777054	up
Gm10575	MKOGM	0.775721	none
4930523C07Rik	MKOGM	0.775648	up
Gm6592	MKOGM	0.771698	none
Cflar	MKOGM	0.76839	up
Gsta4	MKOGM	0.767924	up
Pcolce	MKOGM	0.767448	up
Trim30b	MKOGM	0.765821	none
Apcs	MKOGM	0.76203	none
Nfkbia	MKOGM	0.761983	up
Cd33	MKOGM	0.760453	none
Pth1r	MKOGM	0.754594	none
A630001G21Rik	MKOGM	0.752196	none
Cyp2a22	MKOGM	0.75155	none
AI413582	MKOGM	0.750568	none
Thbs1	MKOGM	0.749694	up
Lcp2	MKOGM	0.749602	none
Gnat1	MKOGM	0.742343	none
Slamf8	MKOGM	0.742343	none
Tas2r143	MKOGM	0.742051	none
Atp8b2	MKOGM	0.73883	up
Farp1	MKOGM	0.737005	up
Gm3776	MKOGM	0.735766	none
Spata9	MKOGM	0.735658	none
Lrrc32	MKOGM	0.735518	up
Ccnd1	MKOGM	0.728904	up
Gpd2	MKOGM	0.726136	up
Cetn4	MKOGM	0.721964	up
Flot1	MKOGM	0.720888	up
Stk39	MKOGM	0.717438	up
Ces1f	MKOGM	0.716247	none
Mkl1	MKOGM	0.711599	up
Mtap	MKOGM	0.705482	up
Tnfaip3	MKOGM	0.699232	up
Smox	MKOGM	0.696205	up
Ptgs1	MKOGM	0.695998	up
2210408F21Rik	MKOGM	0.691261	none
Myo1a	MKOGM	0.690705	none
Rgs2	MKOGM	0.688106	none
F3	MKOGM	0.687779	none
Sh2d3c	MKOGM	0.68628	up
Syt6	MKOGM	0.683191	none
Hspa12b	MKOGM	0.681801	up
Mir674	MKOGM	0.680234	none
Tubb4b	MKOGM	0.67602	up
Kcnab2	MKOGM	0.674403	up
Ets1	MKOGM	0.672526	up
Plod3	MKOGM	0.670373	up
Kirrel	MKOGM	0.666983	up
Zfp36l2	MKOGM	0.665078	up
Fmnl2	MKOGM	0.661436	up
Srxn1	MKOGM	0.661238	up
Gstk1	MKOGM	0.656409	up
Snord111	MKOGM	0.655887	none
Wnt2b	MKOGM	0.655595	none
Esyt3	MKOGM	0.65102	none
Ttll3	MKOGM	0.65053	none
Dok4	MKOGM	0.647689	up
Slc13a4	MKOGM	0.641167	none
Ptbp1	MKOGM	0.638076	up
Rab3b	MKOGM	0.626486	none
Coq4	MKOGM	0.623857	up
Cd40	MKOGM	0.621623	none
Dlg5	MKOGM	0.62141	up
Steap1	MKOGM	0.615176	up
Nuf2	MKOGM	0.615009	up
Begain	MKOGM	0.612977	none
Isoc2b	MKOGM	0.609532	none
Pllp	MKOGM	0.606938	none
Raver2	MKOGM	0.604979	up
En1	MKOGM	0.603702	up
Csrp2	MKOGM	0.603086	up
Amotl1	MKOGM	0.601488	up
Ston1	MKOGM	0.60129	up
Ube2t	MKOGM	0.598805	up
Ppp1r18	MKOGM	0.597353	up
4930481A15Rik	MKOGM	0.591646	none
Pyroxd2	MKOGM	0.590832	none
Calm1	MKOGM	0.588485	up
Mrps6	MKOGM	0.587345	up
Rassf8	MKOGM	0.587315	up
Hdac10	MKOGM	0.585214	up
Calr	MKOGM	0.580261	none
Atf7ip	MKOGM	0.580252	none
Cobll1	MKOGM	0.579654	none
Stxbp1	MKOGM	0.579511	none
Lipe	MKOGM	0.578355	none
B3galnt1	MKOGM	0.576112	none
Slc38a3	MKOGM	0.575814	none
Mras	MKOGM	0.57518	none
Rnf24	MKOGM	0.573236	none
Prodh	MKOGM	0.572456	none
Spef1	MKOGM	0.569285	none
Mnt	MKOGM	0.568755	none
Arpc5	MKOGM	0.568355	none
Ppm1l	MKOGM	0.566346	none
Cdc20	MKOGM	0.566138	none
Mgl2	MKOGM	0.564941	none
Efemp2	MKOGM	0.564545	none
Atp1b3	MKOGM	0.561714	none
Iffo2	MKOGM	0.559916	none
Cenpb	MKOGM	0.559649	none
Alad	MKOGM	0.559221	none
Tpst2	MKOGM	0.558724	none
Ptprb	MKOGM	0.557262	none
Hist1h4h	MKOGM	0.555489	none
Snora24	MKOGM	0.555426	none
Fam53b	MKOGM	0.555081	none
Lbx2	MKOGM	0.553281	none
3110045C21Rik	MKOGM	0.550967	none
Dnm1	MKOGM	0.550423	none
Tagln2	MKOGM	0.550348	none
Cacng8	MKOGM	0.541421	none
Pik3cb	MKOGM	0.541153	none
Fam181b	MKOGM	0.540206	none
Zfp658	MKOGM	0.539183	none
Dpysl2	MKOGM	0.53814	none
Lnx1	MKOGM	0.537661	none
Trim6	MKOGM	0.536816	none
Slc9a3	MKOGM	0.530316	none
Casp6	MKOGM	0.53009	none
Isoc2a	MKOGM	0.528129	none
Cdkn2b	MKOGM	0.523823	none
P2ry2	MKOGM	0.523748	none
Plxnb2	MKOGM	0.518188	none
Has1	MKOGM	0.516191	none
Nostrin	MKOGM	0.51477	none
Mdc1	MKOGM	0.506972	none
Tcf15	MKOGM	0.501356	none
Cend1	MKOGM	0.501229	none
Gm1123	MKOGM	0.49632	none
Ptgfr	MKOGM	0.493489	none
Asap1	MKOGM	0.491741	none
Slc35b3	MKOGM	0.490372	none
Creb3l2	MKOGM	0.489789	none
Katnb1	MKOGM	0.486644	none
Hcn2	MKOGM	0.486275	none
Cd151	MKOGM	0.486215	none
Rab6b	MKOGM	0.481987	none
Acss1	MKOGM	0.471929	none
Ajap1	MKOGM	0.467935	none
Sag	MKOGM	0.466545	none
Kifc3	MKOGM	0.46399	none
Iqgap3	MKOGM	0.463151	none
Ddx43	MKOGM	0.463109	none
Ppp1r9b	MKOGM	0.461228	none
Ptrh1	MKOGM	0.460667	none
Snupn	MKOGM	0.456977	none
Dtwd1	MKOGM	0.456699	none
Mpzl1	MKOGM	0.45535	none
Rhoj	MKOGM	0.455026	none
Frs2	MKOGM	0.452801	none
Jak1	MKOGM	0.451238	none
Mink1	MKOGM	0.451114	none
Faim	MKOGM	0.448598	none
Cxcl2	MKOGM	0.448099	none
Adamts3	MKOGM	0.447167	none
Nudt9	MKOGM	0.442885	none
Cryz	MKOGM	0.429608	none
Arhgef40	MKOGM	0.423192	none
Htra2	MKOGM	0.422769	none
F11r	MKOGM	0.422441	none
Rasd1	MKOGM	0.420409	none
Ggt5	MKOGM	0.419338	none
Znhit1	MKOGM	0.416639	none
Tmem131	MKOGM	0.411413	none
Odf2	MKOGM	0.411231	none
Cdca2	MKOGM	0.41106	none
Spred1	MKOGM	0.409759	none
Cspg4	MKOGM	0.408477	none
Parva	MKOGM	0.403144	none
Per3	MKOGM	0.401581	none
Pip4k2b	MKOGM	0.400917	none
Phlpp1	MKOGM	0.400134	none
Ccdc85b	MKOGM	0.395183	none
2610001J05Rik	MKOGM	0.393822	none
Polm	MKOGM	0.390784	none
Ier5	MKOGM	0.389758	none
Rabgap1l	MKOGM	0.388647	none
Tnip1	MKOGM	0.388408	none
Grb14	MKOGM	0.387303	none
Tnr	MKOGM	0.38706	none
Rrbp1	MKOGM	0.386971	none
Mtpn	MKOGM	0.384911	none
Spc25	MKOGM	0.384231	none
1300017J02Rik	MKOGM	0.380067	none
Ptprs	MKOGM	0.379676	none
Uck2	MKOGM	0.374993	none
Fam110a	MKOGM	0.374645	none
Rasa1	MKOGM	0.371413	none
Erf	MKOGM	0.368867	none
Dhx16	MKOGM	0.367068	none
Fancf	MKOGM	0.366527	none
Snx18	MKOGM	0.36644	none
Nek7	MKOGM	0.363801	none
Shf	MKOGM	0.363093	none
Wwtr1	MKOGM	0.359305	none
Gmppb	MKOGM	0.358699	none
Arhgef17	MKOGM	0.356113	none
Dmp1	MKOGM	0.35575	none
Glb1l	MKOGM	0.355534	none
Nab2	MKOGM	0.35182	none
Mospd3	MKOGM	0.351744	none
Stx6	MKOGM	0.350467	none
Dbr1	MKOGM	0.349553	none
Ak7	MKOGM	0.348659	none
Gm12610	MKOGM	0.34707	none
Bcr	MKOGM	0.346239	none
4930402H24Rik	MKOGM	0.34225	none
Ick	MKOGM	0.340428	none
Chid1	MKOGM	0.339724	none
Cyp2f2	MKOGM	0.339018	none
Ppp1r11	MKOGM	0.338685	none
Stk16	MKOGM	0.338238	none
Ssna1	MKOGM	0.336466	none
Rere	MKOGM	0.336112	none
Syt9	MKOGM	0.3335	none
Mre11a	MKOGM	0.333429	none
Dph5	MKOGM	0.332116	none
Tnfaip8	MKOGM	0.33162	none
Nudt7	MKOGM	0.328075	none
Tubb5	MKOGM	0.32709	none
Adam9	MKOGM	0.327084	none
Il16	MKOGM	0.327045	none
Rpap3	MKOGM	0.323756	none
Fgf23	MKOGM	0.322875	none
Pigt	MKOGM	0.322501	none
Fip1l1	MKOGM	0.318678	none
Nup107	MKOGM	0.317905	none
Ankle1	MKOGM	0.317727	none
Rfc2	MKOGM	0.316246	none
Nap1l1	MKOGM	0.314516	none
Cep70	MKOGM	0.313457	none
Nipa1	MKOGM	0.310799	none
Lamc2	MKOGM	0.308929	none
Shc4	MKOGM	0.306168	none
Col4a4	MKOGM	0.305941	none
Fgd6	MKOGM	0.305111	none
Ikbip	MKOGM	0.304279	none
Hsp90aa1	MKOGM	0.30344	none
Gnl1	MKOGM	0.303345	none
Areg	MKOGM	0.302395	none
Cltc	MKOGM	0.301974	none
Phf23	MKOGM	0.300959	none
Med29	MKOGM	0.298755	none
Slc4a11	MKOGM	0.297752	none
Extl3	MKOGM	0.297634	none
Agfg1	MKOGM	0.297501	none
Atrn	MKOGM	0.296566	none
Pfdn1	MKOGM	0.29379	none
Klk10	MKOGM	0.292655	none
Dbnl	MKOGM	0.291578	none
Hjurp	MKOGM	0.291378	none
Gsta1	MKOGM	0.290832	none
Pxk	MKOGM	0.290809	none
Syngr4	MKOGM	0.289772	none
Casc1	MKOGM	0.289179	none
Rnf126	MKOGM	0.288674	none
Hlcs	MKOGM	0.288089	none
Samd4b	MKOGM	0.287711	none
Otud4	MKOGM	0.287599	none
Slc2a3	MKOGM	0.287154	none
Riiad1	MKOGM	0.28488	none
Slc23a2	MKOGM	0.284247	none
Zfp719	MKOGM	0.283732	none
Kif1c	MKOGM	0.282212	none
Mdm1	MKOGM	0.281138	none
Grwd1	MKOGM	0.279507	none
Sema3f	MKOGM	0.279487	none
Anapc2	MKOGM	0.27635	none
Ctdnep1	MKOGM	0.273903	none
Gabarap	MKOGM	0.273167	none
Ypel2	MKOGM	0.272876	none
Trim24	MKOGM	0.270029	none
Pole3	MKOGM	0.269579	none
Slc35e3	MKOGM	0.26887	none
Gli2	MKOGM	0.26687	none
Il11	MKOGM	0.266234	none
Snx33	MKOGM	0.265376	none
Smurf2	MKOGM	0.260923	none
Ccdc85c	MKOGM	0.259595	none
Rgl1	MKOGM	0.258223	none
Dhps	MKOGM	0.257445	none
Etnk1	MKOGM	0.257311	none
1700037H04Rik	MKOGM	0.256642	none
Nmnat2	MKOGM	0.255878	none
Snord91a	MKOGM	0.255246	none
Wwc1	MKOGM	0.255072	none
Nup160	MKOGM	0.253437	none
Zranb3	MKOGM	0.253197	none
Elmo2	MKOGM	0.252846	none
Cd79a	MKOGM	0.249992	none
Nfat5	MKOGM	0.249639	none
Tnfrsf12a	MKOGM	0.248967	none
Klf7	MKOGM	0.248674	none
Trim10	MKOGM	0.248621	none
Scarna3a	MKOGM	0.245	none
Sec24b	MKOGM	0.244699	none
Cttnbp2nl	MKOGM	0.243252	none
Atg9a	MKOGM	0.24078	none
Cript	MKOGM	0.240468	none
Topbp1	MKOGM	0.24016	none
Cib1	MKOGM	0.239505	none
Tomm40l	MKOGM	0.236926	none
Fnbp1	MKOGM	0.235728	none
B630019K06Rik	MKOGM	0.235566	none
Arhgap17	MKOGM	0.232164	none
Gm13056	MKOGM	0.232099	none
Actb	MKOGM	0.230335	none
Pak6	MKOGM	0.229649	none
Polr2l	MKOGM	0.229434	none
Ppme1	MKOGM	0.228457	none
Arpc4	MKOGM	0.227985	none
Gnb2	MKOGM	0.226643	none
Gm15910	MKOGM	0.225921	none
B4galt3	MKOGM	0.22459	none
Ncoa5	MKOGM	0.224356	none
Ap2a2	MKOGM	0.224311	none
Dync1h1	MKOGM	0.222981	none
4921513I03Rik	MKOGM	0.222464	none
Fkbp9	MKOGM	0.220055	none
Elovl1	MKOGM	0.219985	none
Txndc12	MKOGM	0.219518	none
Mphosph10	MKOGM	0.216437	none
Spryd3	MKOGM	0.216395	none
Mrrf	MKOGM	0.215492	none
Egr2	MKOGM	0.214733	none
Eea1	MKOGM	0.213798	none
Zfp78	MKOGM	0.207471	none
Tyw3	MKOGM	0.207166	none
AI837181	MKOGM	0.205944	none
Sys1	MKOGM	0.204927	none
Ccdc88a	MKOGM	0.202766	none
Casp2	MKOGM	0.20265	none
Rab28	MKOGM	0.202496	none
Mlf1	MKOGM	0.202105	none
Zfp28	MKOGM	0.201004	none
Sap18	MKOGM	0.200474	none
Apol7d	MKOGM	0.200451	none
Cfl1	MKOGM	0.199026	none
Abcf1	MKOGM	0.198451	none
Arhgef1	MKOGM	0.197925	none
Prpf31	MKOGM	0.197561	none
Zfp715	MKOGM	0.197045	none
Tfip11	MKOGM	0.196777	none
Kti12	MKOGM	0.195219	none
Stom	MKOGM	0.194632	none
Gcn1l1	MKOGM	0.192267	none
Trim5	MKOGM	0.192002	none
Ttc16	MKOGM	0.191405	none
Ino80b	MKOGM	0.190689	none
Duoxa1	MKOGM	0.189922	none
Zbtb38	MKOGM	0.188925	none
Fcgr4	MKOGM	0.187817	none
Cdkn2a	MKOGM	0.18595	none
Mapk12	MKOGM	0.185482	none
Hk2	MKOGM	0.183235	none
Fcho1	MKOGM	0.182781	none
Tubgcp6	MKOGM	0.182758	none
Igsf9	MKOGM	0.181115	none
Ap1s1	MKOGM	0.180515	none
Phldb2	MKOGM	0.18034	none
Tsr1	MKOGM	0.179601	none
Rhobtb2	MKOGM	0.179014	none
Asna1	MKOGM	0.178408	none
Nsmce1	MKOGM	0.178108	none
Gm6525	MKOGM	0.176243	none
Osgin2	MKOGM	0.175379	none
R3hcc1	MKOGM	0.175127	none
Ndor1	MKOGM	0.173278	none
Hist1h2ae	MKOGM	0.172784	none
Thoc6	MKOGM	0.172387	none
Ipo5	MKOGM	0.172064	none
Wbp1	MKOGM	0.171566	none
Tsen34	MKOGM	0.171251	none
Lpcat3	MKOGM	0.170758	none
Rpl28	MKOGM	0.170458	none
Txnrd1	MKOGM	0.169888	none
Prkag2	MKOGM	0.16773	none
Nudt21	MKOGM	0.167191	none
Atic	MKOGM	0.167016	none
Zfand2b	MKOGM	0.165917	none
Gpatch1	MKOGM	0.162797	none
Itgb1bp1	MKOGM	0.161339	none
Trim34a	MKOGM	0.159908	none
Cpsf3	MKOGM	0.1589	none
1810058I24Rik	MKOGM	0.157664	none
2610203C22Rik	MKOGM	0.1565	none
H2-T22	MKOGM	0.155804	none
Ogfod1	MKOGM	0.155217	none
Hist1h3g	MKOGM	0.154758	none
Foxp1	MKOGM	0.151334	none
Evl	MKOGM	0.149387	none
Samd14	MKOGM	0.148427	none
Megf8	MKOGM	0.148325	none
Tmem164	MKOGM	0.144348	none
Tmem121	MKOGM	0.143135	none
Ralgapa2	MKOGM	0.142907	none
Acadsb	MKOGM	0.142621	none
Il17rc	MKOGM	0.140143	none
Smg6	MKOGM	0.137418	none
Tdrkh	MKOGM	0.136759	none
Camta2	MKOGM	0.135922	none
Sdc4	MKOGM	0.135259	none
Ankrd13c	MKOGM	0.134802	none
Abtb2	MKOGM	0.132582	none
Cldn19	MKOGM	0.132227	none
Nmd3	MKOGM	0.130932	none
Fis1	MKOGM	0.130236	none
H2-T23	MKOGM	0.129896	none
Rfx1	MKOGM	0.128704	none
Rnf39	MKOGM	0.128351	none
Slc35c2	MKOGM	0.127435	none
Asap2	MKOGM	0.126921	none
A730017L22Rik	MKOGM	0.126179	none
Aup1	MKOGM	0.122911	none
Bbs2	MKOGM	0.122625	none
Sox2	MKOGM	0.121256	none
Trub2	MKOGM	0.120687	none
Rfesd	MKOGM	0.120523	none
Nphp4	MKOGM	0.120015	none
Cdkn2aipnl	MKOGM	0.119238	none
Gcdh	MKOGM	0.117839	none
Tasp1	MKOGM	0.117801	none
Nfatc1	MKOGM	0.117319	none
Cct2	MKOGM	0.116911	none
Galk2	MKOGM	0.116782	none
Rarb	MKOGM	0.116451	none
Tnpo2	MKOGM	0.115739	none
Znrd1	MKOGM	0.114866	none
Exoc3	MKOGM	0.114422	none
Abhd16a	MKOGM	0.114363	none
St3gal3	MKOGM	0.113689	none
Ppp1r10	MKOGM	0.113315	none
Arhgdib	MKOGM	0.113208	none
Ubox5	MKOGM	0.112241	none
Rap1b	MKOGM	0.111945	none
Crtc1	MKOGM	0.111869	none
Nxt1	MKOGM	0.111534	none
Pfdn2	MKOGM	0.110723	none
Pkdcc	MKOGM	0.110353	none
Fnbp1l	MKOGM	0.110275	none
Brf2	MKOGM	0.109817	none
Tcf3	MKOGM	0.109658	none
Bok	MKOGM	0.109559	none
Znhit3	MKOGM	0.107837	none
Kctd6	MKOGM	0.107738	none
Cic	MKOGM	0.104812	none
Gm5176	MKOGM	0.104472	none
Bsg	MKOGM	0.103635	none
Cdk9	MKOGM	0.10311	none
Slc25a37	MKOGM	0.101929	none
Med16	MKOGM	0.101309	none
Glud1	MKOGM	0.101122	none
Cdk17	MKOGM	0.100714	none
Cyth2	MKOGM	0.100346	none
Ybx1	MKOGM	0.100291	none
Grin2d	MKOGM	0.0992081	none
Dhx40	MKOGM	0.0979072	none
Mum1	MKOGM	0.0963428	none
Chmp7	MKOGM	0.0962835	none
Pigk	MKOGM	0.0948237	none
Ddr2	MKOGM	0.0929147	none
Ppih	MKOGM	0.0922603	none
Kdelr1	MKOGM	0.0917209	none
Pld2	MKOGM	0.0912627	none
Alkbh2	MKOGM	0.0887527	none
Tfr2	MKOGM	0.0882363	none
Ttll13	MKOGM	0.0871111	none
Als2cl	MKOGM	0.0829581	none
Lin7c	MKOGM	0.0825806	none
Rps9	MKOGM	0.0819859	none
Vamp3	MKOGM	0.0815345	none
Emp3	MKOGM	0.0814908	none
Fam168b	MKOGM	0.0807265	none
Cc2d1a	MKOGM	0.0805846	none
Ptp4a3	MKOGM	0.0800796	none
Pcgf1	MKOGM	0.080016	none
Zfp740	MKOGM	0.0799535	none
Ndrg2	MKOGM	0.0791061	none
Chdh	MKOGM	0.0774745	none
Ccnl1	MKOGM	0.0764992	none
Rplp2	MKOGM	0.0744575	none
Nudt3	MKOGM	0.0742848	none
Med8	MKOGM	0.0741674	none
Pold2	MKOGM	0.0737919	none
Mbd3	MKOGM	0.0727679	none
Zfp36	MKOGM	0.0725391	none
Mybbp1a	MKOGM	0.072103	none
Adam32	MKOGM	0.0717117	none
Scarf2	MKOGM	0.0716286	none
Klhl26	MKOGM	0.0697787	none
Il34	MKOGM	0.0694415	none
Fut4	MKOGM	0.067789	none
Ppp2r2a	MKOGM	0.0653373	none
Det1	MKOGM	0.0649124	none
Rps19	MKOGM	0.0630468	none
Herc2	MKOGM	0.0612204	none
Cnot3	MKOGM	0.0609169	none
1700003E16Rik	MKOGM	0.0595455	none
Ppfibp2	MKOGM	0.0595034	none
Spata7	MKOGM	0.0593583	none
Rnaseh2a	MKOGM	0.0592438	none
Usp21	MKOGM	0.0591991	none
Secisbp2l	MKOGM	0.0586524	none
Prr3	MKOGM	0.0570101	none
4930480K23Rik	MKOGM	0.0551518	none
Cops2	MKOGM	0.0542666	none
Slc12a5	MKOGM	0.053966	none
A230056P14Rik	MKOGM	0.0536423	none
Srprb	MKOGM	0.0531822	none
Tmco1	MKOGM	0.0514609	none
Bbs12	MKOGM	0.0504858	none
Hectd1	MKOGM	0.0497545	none
Ctxn1	MKOGM	0.0495455	none
Sart1	MKOGM	0.0474056	none
Paf1	MKOGM	0.0450598	none
Btg1	MKOGM	0.044615	none
Trappc5	MKOGM	0.0439101	none
Rpl22	MKOGM	0.0435869	none
Polr2m	MKOGM	0.0433716	none
Snrpb2	MKOGM	0.0419044	none
Rtbdn	MKOGM	0.041336	none
Imp3	MKOGM	0.0390563	none
Scarna6	MKOGM	0.0383843	none
Gar1	MKOGM	0.0353197	none
Zfp526	MKOGM	0.0338691	none
Dpy19l1	MKOGM	0.0335783	none
Trim26	MKOGM	0.0328606	none
Spag7	MKOGM	0.0310092	none
C2cd3	MKOGM	0.0305711	none
Celf3	MKOGM	0.0297849	none
Enpp4	MKOGM	0.0292811	none
Kctd9	MKOGM	0.0286026	none
Ddx5	MKOGM	0.02715	none
Sf3b3	MKOGM	0.0263616	none
Rab35	MKOGM	0.0257568	none
Yeats4	MKOGM	0.0253284	none
Inca1	MKOGM	0.0249508	none
Acadvl	MKOGM	0.0240458	none
Vezt	MKOGM	0.0233386	none
Prdx2	MKOGM	0.022192	none
Mrpl33	MKOGM	0.0215609	none
Capzb	MKOGM	0.0211949	none
Actr3	MKOGM	0.0208216	none
Dock5	MKOGM	0.0203404	none
Hps4	MKOGM	0.0187754	none
Epgn	MKOGM	0.0176499	none
Dtymk	MKOGM	0.0176155	none
Psma6	MKOGM	0.0166703	none
Cep63	MKOGM	0.0153977	none
Spns2	MKOGM	0.0151635	none
Med9	MKOGM	0.0149277	none
Bcat1	MKOGM	0.0142599	none
Hmga1	MKOGM	0.0137048	none
Ryk	MKOGM	0.0135623	none
Tfpt	MKOGM	0.0127057	none
Mrps11	MKOGM	0.0116625	none
Mboat7	MKOGM	0.0113546	none
Pank2	MKOGM	0.00969951	none
B230216N24Rik	MKOGM	0.00948587	none
Gp1ba	MKOGM	0.00914818	none
Cog4	MKOGM	0.00896425	none
Lcmt1	MKOGM	0.00834643	none
Csgalnact2	MKOGM	0.00754486	none
Rps5	MKOGM	0.0050223	none
Zcchc2	MKOGM	0.0048615	none
Rars	MKOGM	0.00403031	none
Vgf	MKOGM	0.00371575	none
Lrrc8e	MKOGM	0.00304609	none
Stk38l	MKOGM	0.00295065	none
Polr2c	MKOGM	-0.000826381	none
Rpl9	MKOGM	-0.00168757	none
Magoh	MKOGM	-0.00365801	none
Ube2g2	MKOGM	-0.00450018	none
Osbpl9	MKOGM	-0.00489791	none
Itfg1	MKOGM	-0.00678015	none
Ndufa3	MKOGM	-0.00678677	none
Xab2	MKOGM	-0.00806863	none
Ddah2	MKOGM	-0.00809451	none
Srr	MKOGM	-0.00869621	none
Kdm4a	MKOGM	-0.00975681	none
Gm16982	MKOGM	-0.0104069	none
Mrps18b	MKOGM	-0.0105899	none
Cercam	MKOGM	-0.0109619	none
Csad	MKOGM	-0.0128683	none
Zyx	MKOGM	-0.0132416	none
Insig2	MKOGM	-0.0133089	none
Creb1	MKOGM	-0.0134903	none
Chd5	MKOGM	-0.0138487	none
Ube2k	MKOGM	-0.0150111	none
Cacybp	MKOGM	-0.0151924	none
Fan1	MKOGM	-0.0160543	none
Atg4b	MKOGM	-0.0169061	none
Ccdc142	MKOGM	-0.0185348	none
Slc27a4	MKOGM	-0.0188322	none
Slc25a3	MKOGM	-0.0199048	none
Usp30	MKOGM	-0.020962	none
Ccdc12	MKOGM	-0.0210412	none
Nt5c3	MKOGM	-0.0225106	none
Nrm	MKOGM	-0.0238035	none
D16Ertd472e	MKOGM	-0.0245619	none
Slc24a3	MKOGM	-0.0255168	none
Snx27	MKOGM	-0.0272545	none
Ip6k1	MKOGM	-0.0273025	none
Ing5	MKOGM	-0.0277741	none
Btf3l4	MKOGM	-0.0289885	none
Synj2	MKOGM	-0.0293506	none
Rtkn	MKOGM	-0.0294945	none
Icmt	MKOGM	-0.030282	none
Hsd17b7	MKOGM	-0.030653	none
Farsa	MKOGM	-0.0320758	none
5033403F01Rik	MKOGM	-0.0331378	none
Rbpj	MKOGM	-0.0365158	none
Fbxw9	MKOGM	-0.0368767	none
Vsig10l	MKOGM	-0.0376826	none
Mogs	MKOGM	-0.0395934	none
Mllt6	MKOGM	-0.0399184	none
Clcn1	MKOGM	-0.0419895	none
Wdr61	MKOGM	-0.0443546	none
Gfod2	MKOGM	-0.0479475	none
Tm2d2	MKOGM	-0.0489404	none
Lyst	MKOGM	-0.0510208	none
Wdr54	MKOGM	-0.0525191	none
Ptprj	MKOGM	-0.0539243	none
Rhoq	MKOGM	-0.0569079	none
Dcaf15	MKOGM	-0.0573468	none
Pttg1ip	MKOGM	-0.0593047	none
Kcnq3	MKOGM	-0.060203	none
Spata5	MKOGM	-0.0609991	none
Fbxo9	MKOGM	-0.0620096	none
Epc2	MKOGM	-0.0625421	none
Pfn1	MKOGM	-0.0626069	none
Znrd1as	MKOGM	-0.0636631	none
Junb	MKOGM	-0.0641622	none
Gsk3a	MKOGM	-0.0649029	none
Actr8	MKOGM	-0.0670884	none
Anks1b	MKOGM	-0.06948	none
Sart3	MKOGM	-0.0709574	none
Ankzf1	MKOGM	-0.0711738	none
Ciapin1	MKOGM	-0.0719522	none
Hist1h3d	MKOGM	-0.0739316	none
Thap4	MKOGM	-0.074732	none
Rnf208	MKOGM	-0.0747798	none
Pla2g12a	MKOGM	-0.0750329	none
Ppox	MKOGM	-0.0750611	none
Gm10639	MKOGM	-0.0766376	none
Psmb3	MKOGM	-0.0772059	none
Abr	MKOGM	-0.0800575	none
Leng1	MKOGM	-0.0802112	none
Rnf167	MKOGM	-0.080624	none
Zdhhc17	MKOGM	-0.0807916	none
Pigf	MKOGM	-0.0810282	none
Mrpl46	MKOGM	-0.0812232	none
Bpifc	MKOGM	-0.0816299	none
Apaf1	MKOGM	-0.0816301	none
9130221H12Rik	MKOGM	-0.0818238	none
Amotl2	MKOGM	-0.0818424	none
Szt2	MKOGM	-0.0835283	none
Slc25a22	MKOGM	-0.0839752	none
Myadm	MKOGM	-0.0846167	none
Got1l1	MKOGM	-0.0857806	none
Chchd1	MKOGM	-0.090012	none
Treml2	MKOGM	-0.0906037	none
Frmd4b	MKOGM	-0.0919962	none
Ankrd49	MKOGM	-0.0920473	none
Alyref2	MKOGM	-0.0921804	none
Dnaja4	MKOGM	-0.0940386	none
Dnase2a	MKOGM	-0.0942578	none
Zfp628	MKOGM	-0.0943197	none
Rhobtb3	MKOGM	-0.0944653	none
Use1	MKOGM	-0.0954925	none
Map2k7	MKOGM	-0.0959403	none
Ciz1	MKOGM	-0.0969994	none
Rpp14	MKOGM	-0.0978907	none
Adcy10	MKOGM	-0.0998677	none
Prr5	MKOGM	-0.101962	none
Drap1	MKOGM	-0.102642	none
Gnaz	MKOGM	-0.102872	none
Mex3d	MKOGM	-0.10484	none
Ppp6r2	MKOGM	-0.105076	none
Srrd	MKOGM	-0.105174	none
C2cd4c	MKOGM	-0.106893	none
Tbxas1	MKOGM	-0.109646	none
Pou2f3	MKOGM	-0.110422	none
Ufc1	MKOGM	-0.110569	none
Rgs3	MKOGM	-0.111833	none
Aebp2	MKOGM	-0.114129	none
Ctdsp2	MKOGM	-0.115291	none
Usf1	MKOGM	-0.115581	none
Gldn	MKOGM	-0.116667	none
Kcna1	MKOGM	-0.117456	none
Gm15706	MKOGM	-0.118375	none
Smg7	MKOGM	-0.118632	none
Ikzf5	MKOGM	-0.119563	none
Polrmt	MKOGM	-0.119927	none
Il21r	MKOGM	-0.120601	none
Mkln1	MKOGM	-0.122091	none
Wwp1	MKOGM	-0.123304	none
Tbc1d20	MKOGM	-0.123844	none
Nbeal2	MKOGM	-0.127689	none
Rbck1	MKOGM	-0.127997	none
Bbs10	MKOGM	-0.128905	none
Jagn1	MKOGM	-0.130058	none
Rnf7	MKOGM	-0.130749	none
Kctd5	MKOGM	-0.133891	none
Adrb3	MKOGM	-0.135529	none
Naa20	MKOGM	-0.136161	none
Cldn10	MKOGM	-0.138283	none
Nr2f6	MKOGM	-0.13881	none
Zranb2	MKOGM	-0.139552	none
St8sia1	MKOGM	-0.139931	none
Rln3	MKOGM	-0.139931	none
Rtp1	MKOGM	-0.139931	none
Mir125b-1	MKOGM	-0.139931	none
Klk12	MKOGM	-0.139931	none
C330021F23Rik	MKOGM	-0.139931	none
Dio3	MKOGM	-0.139931	none
Fam107a	MKOGM	-0.139931	none
Slamf9	MKOGM	-0.139931	none
Mir181d	MKOGM	-0.139931	none
Nxnl1	MKOGM	-0.139931	none
Neu2	MKOGM	-0.140229	none
Nipa2	MKOGM	-0.140809	none
Mavs	MKOGM	-0.144135	none
Gucy2c	MKOGM	-0.146247	none
1110019D14Rik	MKOGM	-0.147554	none
Nit1	MKOGM	-0.148122	none
Cab39	MKOGM	-0.149732	none
Mrps14	MKOGM	-0.149881	none
Ivd	MKOGM	-0.151383	none
Dnajb3	MKOGM	-0.153031	none
Iah1	MKOGM	-0.153127	none
Zcchc3	MKOGM	-0.153438	none
Cacna2d3	MKOGM	-0.154282	none
Dvl2	MKOGM	-0.156037	none
Sumo3	MKOGM	-0.15842	none
Palm3	MKOGM	-0.159027	none
Gm266	MKOGM	-0.162509	none
Pnpla2	MKOGM	-0.163164	none
Mcee	MKOGM	-0.163269	none
Slc35f5	MKOGM	-0.163516	none
Psmb6	MKOGM	-0.165701	none
Atg2b	MKOGM	-0.166055	none
Cacna1a	MKOGM	-0.166528	none
Capza1	MKOGM	-0.170909	none
Pole4	MKOGM	-0.173289	none
Plbd1	MKOGM	-0.176467	none
Rpusd3	MKOGM	-0.177303	none
Ppp2r5a	MKOGM	-0.178327	none
Tnfrsf10b	MKOGM	-0.179328	none
Camsap3	MKOGM	-0.179692	none
Tmc4	MKOGM	-0.179827	none
4933430I17Rik	MKOGM	-0.180377	none
Epha2	MKOGM	-0.181029	none
Eef1e1	MKOGM	-0.181307	none
Eid1	MKOGM	-0.181513	none
Pcgf2	MKOGM	-0.182368	none
Fbxo7	MKOGM	-0.182378	none
Gm5464	MKOGM	-0.182578	none
Tm4sf20	MKOGM	-0.182578	none
Rheb	MKOGM	-0.185761	none
Ung	MKOGM	-0.185961	none
Chic2	MKOGM	-0.186188	none
Gfm1	MKOGM	-0.186834	none
Etfb	MKOGM	-0.187931	none
Dcp1a	MKOGM	-0.189335	none
Fbxl18	MKOGM	-0.190324	none
Urm1	MKOGM	-0.197929	none
Lif	MKOGM	-0.200107	none
Mus81	MKOGM	-0.200483	none
R3hdm1	MKOGM	-0.200869	none
Zbtb10	MKOGM	-0.201275	none
Armc8	MKOGM	-0.202566	none
Rab3gap1	MKOGM	-0.204424	none
Ubac2	MKOGM	-0.204908	none
Fibp	MKOGM	-0.205171	none
Pthlh	MKOGM	-0.207383	none
Kcnmb1	MKOGM	-0.209778	none
Hook2	MKOGM	-0.215523	none
2210011C24Rik	MKOGM	-0.215555	none
St7	MKOGM	-0.219879	none
Lrrc58	MKOGM	-0.223397	none
Dgcr6	MKOGM	-0.223964	none
Alas1	MKOGM	-0.225804	none
Dgkh	MKOGM	-0.227328	none
Lias	MKOGM	-0.227786	none
Ado	MKOGM	-0.230014	none
Mirlet7i	MKOGM	-0.231541	none
Nos1ap	MKOGM	-0.232619	none
Dnajb2	MKOGM	-0.233048	none
Unc13a	MKOGM	-0.235468	none
Nr1i3	MKOGM	-0.237057	none
Bcar3	MKOGM	-0.240301	none
Rabac1	MKOGM	-0.242637	none
Olfr16	MKOGM	-0.243278	none
Lrrc8b	MKOGM	-0.249754	none
Mbp	MKOGM	-0.250695	none
Tmem190	MKOGM	-0.254393	none
Lbh	MKOGM	-0.257147	none
Tas2r135	MKOGM	-0.26142	none
Degs2	MKOGM	-0.262636	none
Dedd	MKOGM	-0.262835	none
Ccnt2	MKOGM	-0.262878	none
Urb1	MKOGM	-0.264331	none
Lat2	MKOGM	-0.268967	none
Kif16b	MKOGM	-0.272561	none
Hist1h3f	MKOGM	-0.273697	none
4930432K21Rik	MKOGM	-0.275507	none
Tor2a	MKOGM	-0.276101	none
Kras	MKOGM	-0.276718	none
Crip2	MKOGM	-0.27678	none
Sp4	MKOGM	-0.287859	none
Mybl1	MKOGM	-0.288371	none
Fastkd5	MKOGM	-0.288644	none
Itpa	MKOGM	-0.289636	none
Trim15	MKOGM	-0.292539	none
Iscu	MKOGM	-0.293311	none
Rplp0	MKOGM	-0.297656	none
Necap1	MKOGM	-0.298172	none
Mast1	MKOGM	-0.303044	none
Zfp57	MKOGM	-0.305023	none
Coro1c	MKOGM	-0.305232	none
Zfp516	MKOGM	-0.307578	none
Slit3	MKOGM	-0.307777	none
Dgkd	MKOGM	-0.309735	none
Klhl22	MKOGM	-0.310948	none
Sox12	MKOGM	-0.311025	none
Sdhc	MKOGM	-0.314228	none
4933402D24Rik	MKOGM	-0.318427	none
Gnrh1	MKOGM	-0.318949	none
Yy1	MKOGM	-0.320059	none
Pgls	MKOGM	-0.320501	none
Mrpl9	MKOGM	-0.327787	none
Mkks	MKOGM	-0.33001	none
E130317F20Rik	MKOGM	-0.330526	none
1110008P14Rik	MKOGM	-0.337646	none
Calr4	MKOGM	-0.338445	none
Ptges2	MKOGM	-0.345214	none
Fam49b	MKOGM	-0.351887	none
Ficd	MKOGM	-0.354938	none
Tmem143	MKOGM	-0.3593	none
Uqcr11	MKOGM	-0.36103	none
Efna2	MKOGM	-0.361517	none
Sgsm2	MKOGM	-0.361893	none
Pafah1b3	MKOGM	-0.368737	none
Rbm18	MKOGM	-0.369126	none
Snapc2	MKOGM	-0.371782	none
Lats2	MKOGM	-0.372415	none
Pxn	MKOGM	-0.377519	none
Med13l	MKOGM	-0.382197	none
Foxj2	MKOGM	-0.385081	none
Crip1	MKOGM	-0.393263	none
Dcaf6	MKOGM	-0.398609	none
Ndufs2	MKOGM	-0.401817	none
Amfr	MKOGM	-0.410973	none
Slc25a11	MKOGM	-0.413334	none
Nrg1	MKOGM	-0.418065	none
Ddrgk1	MKOGM	-0.418488	none
Hyi	MKOGM	-0.420949	none
Lpcat2	MKOGM	-0.42273	none
Ppp1r12b	MKOGM	-0.428911	none
Mff	MKOGM	-0.432413	none
Cyp46a1	MKOGM	-0.432462	none
Soat2	MKOGM	-0.434672	none
Ocel1	MKOGM	-0.434703	none
Snca	MKOGM	-0.438493	none
6230400D17Rik	MKOGM	-0.445635	none
Gzf1	MKOGM	-0.449258	none
Gm7694	MKOGM	-0.450741	none
Ddit4	MKOGM	-0.456421	none
Foxn2	MKOGM	-0.460173	none
Mt3	MKOGM	-0.460203	none
Arhgap23	MKOGM	-0.461294	none
Tprn	MKOGM	-0.463292	none
Aldh4a1	MKOGM	-0.475399	none
Cstad	MKOGM	-0.48587	none
St7l	MKOGM	-0.493886	none
Cdc25b	MKOGM	-0.500138	none
Stxbp2	MKOGM	-0.505139	none
Irx5	MKOGM	-0.508804	none
Acmsd	MKOGM	-0.539105	none
Mef2d	MKOGM	-0.539958	none
Crygn	MKOGM	-0.544061	none
Eif4ebp1	MKOGM	-0.555917	none
Rarres1	MKOGM	-0.561317	none
Asb17	MKOGM	-0.563703	none
Rab11fip1	MKOGM	-0.565307	none
Arhgef4	MKOGM	-0.568121	none
Klk11	MKOGM	-0.573108	none
Cyb5r2	MKOGM	-0.578691	none
Klhdc9	MKOGM	-0.586106	none
Atat1	MKOGM	-0.586589	down
Mir186	MKOGM	-0.592097	none
Ripply3	MKOGM	-0.606038	none
Itga6	MKOGM	-0.608908	down
Pdhb	MKOGM	-0.616448	down
Coq9	MKOGM	-0.621072	down
Chrne	MKOGM	-0.63496	none
Fam129c	MKOGM	-0.639378	none
Ttc39b	MKOGM	-0.644166	down
Adamts4	MKOGM	-0.644995	down
Phkb	MKOGM	-0.645435	down
Capns2	MKOGM	-0.661095	none
Hist1h4f	MKOGM	-0.665253	none
Idh3a	MKOGM	-0.673677	down
Oxtr	MKOGM	-0.682124	none
2810442N19Rik	MKOGM	-0.690547	none
Asgr2	MKOGM	-0.690547	none
Cidec	MKOGM	-0.691184	none
H2-T24	MKOGM	-0.695402	none
Nanos3	MKOGM	-0.709008	none
2310061I04Rik	MKOGM	-0.712212	down
C920006O11Rik	MKOGM	-0.714599	none
Lmcd1	MKOGM	-0.719496	none
Hist1h2bg	MKOGM	-0.719677	none
A930005H10Rik	MKOGM	-0.720954	none
Duox1	MKOGM	-0.733026	none
Tstd1	MKOGM	-0.754711	none
Anxa8	MKOGM	-0.760731	none
Hist1h4d	MKOGM	-0.767839	none
Ctsw	MKOGM	-0.782818	none
Rassf3	MKOGM	-0.799409	down
Prkaa2	MKOGM	-0.807329	down
Gm13986	MKOGM	-0.819085	none
Ybx2	MKOGM	-0.825769	none
E130102H24Rik	MKOGM	-0.826354	none
Tuba4a	MKOGM	-0.829608	down
Nlrp12	MKOGM	-0.840475	none
Trim30d	MKOGM	-0.845211	none
Tmem203	MKOGM	-0.860168	none
Arc	MKOGM	-0.874623	down
A230103J11Rik	MKOGM	-0.876199	none
Sncg	MKOGM	-0.884949	none
Kcnj14	MKOGM	-0.885327	none
Pard6b	MKOGM	-0.895646	none
Fgf22	MKOGM	-0.90529	none
Dlg2	MKOGM	-0.908356	none
Il17re	MKOGM	-0.917805	none
H2-M5	MKOGM	-0.948469	none
Rorc	MKOGM	-0.955906	none
Serpina9	MKOGM	-0.965092	none
Gm13985	MKOGM	-0.965209	none
Mir222	MKOGM	-0.967114	none
Klk7	MKOGM	-0.967228	none
A530064D06Rik	MKOGM	-0.969853	none
Anapc13	MKOGM	-0.977021	down
Pdk2	MKOGM	-0.99761	down
Abcb6	MKOGM	-0.998863	down
Slc2a4	MKOGM	-1.07029	down
1700040D17Rik	MKOGM	-1.07108	none
Odf3l1	MKOGM	-1.09308	none
1700073E17Rik	MKOGM	-1.10172	none
AI115009	MKOGM	-1.10172	none
Dmbt1	MKOGM	-1.10172	none
1700001K19Rik	MKOGM	-1.1085	none
Oscar	MKOGM	-1.11036	none
Avil	MKOGM	-1.11764	none
Stam	MKOGM	-1.11997	down
Cldn7	MKOGM	-1.14432	none
Il17rb	MKOGM	-1.1615	none
Fcrla	MKOGM	-1.17511	none
Dedd2	MKOGM	-1.177	down
Fbxo24	MKOGM	-1.20433	none
Klf1	MKOGM	-1.21608	none
Zim1	MKOGM	-1.22072	down
Trib3	MKOGM	-1.25155	down
Syce2	MKOGM	-1.26468	down
Defb25	MKOGM	-1.31223	none
Ddr1	MKOGM	-1.33707	down
Gfra4	MKOGM	-1.38782	down
4930562F07Rik	MKOGM	-1.42369	none
Pitpnm3	MKOGM	-1.46261	none
Marco	MKOGM	-1.46326	none
Pcp2	MKOGM	-1.46464	none
Eno3	MKOGM	-1.49823	down
Grip1	MKOGM	-1.54732	down
Shisa7	MKOGM	-1.55093	none
Cox6b2	MKOGM	-1.58644	down
Napb	MKOGM	-1.61885	down
Cth	MKOGM	-1.63213	down
Trim12a	MKOGM	-1.68188	none
Rxrg	MKOGM	-1.70968	down
Tmem139	MKOGM	-1.78327	none
Hist1h1d	MKOGM	-1.78773	none
Gprin2	MKOGM	-1.84355	none
Svop	MKOGM	-1.84817	none
Mir365-1	MKOGM	-1.91948	none
Slitrk6	MKOGM	-1.94962	down
Eci3	MKOGM	-1.95969	none
Prss27	MKOGM	-1.96198	none
4933408N05Rik	MKOGM	-2.02078	none
Olfr455	MKOGM	-2.02128	none
Mir709	MKOGM	-2.04841	none
0610043K17Rik	MKOGM	-2.11565	none
Rbp3	MKOGM	-2.15504	none
Dnase1l3	MKOGM	-2.23674	none
1700028I16Rik	MKOGM	-2.37461	none
Pappa2	MKOGM	-2.50378	none
Mesp2	MKOGM	-2.5472	none
Cdh22	MKOGM	-2.57168	none
2410137M14Rik	MKOGM	-2.58591	none
Pgam2	MKOGM	-2.69546	down
Cstl1	MKOGM	-2.91591	none
Kcnmb4	MKOGM	-3.24103	none
Tmem119	MKOGM	-3.7606	down
Cav3	MKOGM	-4.16154	down
Sgca	MKOGM	-5.20212	down
Cacng6	MKOGM	-6.01352	down
Hils1	MKOGM	-6.60022	down
Gm15958	static	6.33172	up
Scin	static	5.57645	up
Gm16897	static	5.25303	up
Gabra3	static	5.24256	up
AI118078	static	5.24256	up
Bmp7	static	5.22672	up
Fgf10	static	5.11041	up
Hao1	static	4.99791	up
Cck	static	4.8624	up
Ighg2b	static	4.82354	up
Tmem100	static	4.79304	up
Tnip3	static	4.78207	up
Htr4	static	4.71939	up
Igkc	static	4.55959	up
Epx	static	4.53458	none
Prl	static	4.53153	none
Sod3	static	4.49127	up
Chodl	static	4.4332	up
4732447D17Rik	static	4.41933	none
Gm9000	static	4.41604	up
Kcna4	static	4.34859	up
Fam190a	static	4.30483	none
Prl3d1	static	4.28956	none
Gm11814	static	4.28871	none
Dbc1	static	4.2776	up
Mrgprf	static	4.21097	up
Cacna1i	static	4.18256	up
Gm15550	static	4.17548	none
Prelp	static	4.171	up
Gm8104	static	4.16298	up
Flt3	static	4.15794	none
Gm6969	static	4.14043	up
Ptpn22	static	4.1275	up
Otogl	static	4.05388	none
1700015F17Rik	static	4.02835	none
Unc5c	static	4.02254	up
Trbc2	static	4.02056	none
Pde9a	static	3.9916	none
9530026P05Rik	static	3.92904	none
Cnr2	static	3.92735	none
Cyp2c50	static	3.92735	none
Gm9947	static	3.8962	none
Lrp2	static	3.89378	up
Gm16462	static	3.89151	none
Trhde	static	3.88916	none
Gpr81	static	3.88565	none
B130024G19Rik	static	3.8798	none
Kcnh1	static	3.86405	up
Slc27a2	static	3.85791	none
S100a14	static	3.84493	none
Cdh3	static	3.79526	up
Serpinb2	static	3.79095	up
Cdh11	static	3.78549	up
Spib	static	3.75432	none
AI427809	static	3.75373	none
Plb1	static	3.74477	up
Serpinb1b	static	3.74462	none
Gm4349	static	3.74296	up
Ube2ql1	static	3.73692	up
Gm11547	static	3.71948	none
Vil1	static	3.71413	none
Tuba8	static	3.71139	none
6430531B16Rik	static	3.70752	none
BC055004	static	3.70473	none
Ms4a4c	static	3.69079	none
Trem2	static	3.66793	none
Ccr1	static	3.65449	up
Add2	static	3.62976	up
Slco1b2	static	3.56291	none
Ffar2	static	3.56145	none
Tub	static	3.55997	none
Ccdc19	static	3.55141	none
Adcy8	static	3.55105	none
Gm17726	static	3.54272	none
SCARNA23	static	3.5406	none
Gm9049	static	3.53664	none
1810011H11Rik	static	3.5345	none
Tacr2	static	3.52996	none
Col2a1	static	3.52942	up
Mrgpra2b	static	3.52906	none
Tlr8	static	3.52693	none
4931415C17Rik	static	3.52246	none
Gm12577	static	3.52246	none
Gpr150	static	3.51632	none
Gpr171	static	3.51176	none
Grm4	static	3.50069	none
Rarres2	static	3.49989	up
Spink2	static	3.49676	none
Slc10a6	static	3.47404	up
Ng23	static	3.46467	up
Dclk3	static	3.44806	none
Pitx1	static	3.42175	up
Fat2	static	3.41192	up
Grem2	static	3.39511	up
Ighm	static	3.37064	up
Uroc1	static	3.34545	none
Slfn1	static	3.3447	none
BC028777	static	3.3353	none
Zic2	static	3.33256	none
Col1a2	static	3.32046	up
C5ar1	static	3.31843	up
Tmem45a	static	3.31409	up
U2	static	3.31181	none
Itgbl1	static	3.31052	none
Cdh26	static	3.31052	none
Gm17397	static	3.31052	none
SNORA32	static	3.29949	none
Gm12869	static	3.29066	none
Dpep2	static	3.28469	none
Cyp3a13	static	3.27713	none
Hist1h2al	static	3.27713	none
Clgn	static	3.26953	none
1700008O03Rik	static	3.25044	none
Klra2	static	3.25035	up
Cpne5	static	3.22782	none
Faim3	static	3.22402	none
Scn1a	static	3.21752	none
Gm10434	static	3.21106	none
Nipal1	static	3.19782	up
Vmn1r53	static	3.19394	none
Gbp1	static	3.18108	up
Cd300lb	static	3.16999	up
Pik3r5	static	3.16353	up
Ccr5	static	3.15336	none
Fer1l6	static	3.15038	up
Tslp	static	3.13755	up
Mmp10	static	3.13443	up
Ppef2	static	3.12079	up
Ly86	static	3.09806	none
Cyp1a2	static	3.08629	none
Rgs18	static	3.08204	none
Cd69	static	3.08123	none
Ikzf3	static	3.07918	none
Gm4980	static	3.07716	none
Slco4a1	static	3.07387	up
Sema3c	static	3.07386	up
Cd300lg	static	3.07005	up
Grid1	static	3.06492	up
U6	static	3.06398	none
Ftcd	static	3.05534	none
Col16a1	static	3.05328	up
SNORA67	static	3.05273	none
Gm9008	static	3.05273	none
Gm14556	static	3.05132	none
2200002K05Rik	static	3.04841	none
Atp6v0a4	static	3.04841	none
Kcnv2	static	3.04841	none
Itk	static	3.0442	none
Slc30a3	static	3.03993	none
1110017D15Rik	static	3.03794	none
Xcr1	static	3.03794	none
Rangrf	static	3.03367	none
Gm7241	static	3.03367	none
Krt17	static	3.02897	none
Gpr98	static	3.02774	none
Gm11730	static	3.02299	none
Gm17732	static	3.02299	none
12-Sep	static	3.01793	none
Btnl9	static	3.00255	up
Pcdh9	static	3.00095	up
Ptpn7	static	2.998	up
Pbp2	static	2.99499	up
Pigr	static	2.99111	none
Bcl2l15	static	2.98811	up
Col4a6	static	2.97709	up
Otud7a	static	2.96949	up
Grap2	static	2.94203	none
Ppp1r3g	static	2.93882	none
Pcdh19	static	2.93781	up
Adra1d	static	2.93266	up
1700014D04Rik	static	2.92845	none
Cd79b	static	2.92619	none
Tcf23	static	2.92397	none
Rnase1	static	2.92394	none
Tigit	static	2.91674	up
AC113092.1	static	2.91261	none
Grik1	static	2.90029	up
4930570G19Rik	static	2.88435	up
Bmp5	static	2.88422	none
C4b	static	2.88322	none
Tmem200a	static	2.87358	up
Gm17256	static	2.87102	none
Slc16a13	static	2.86216	up
Tmem26	static	2.84838	up
Ms4a4d	static	2.83991	none
Htr2a	static	2.82744	up
Bcl6b	static	2.82215	up
Ppl	static	2.82128	none
Sgip1	static	2.82107	up
Hbb-b2	static	2.81504	none
Mmp16	static	2.79929	up
Haao	static	2.79812	none
Lce1g	static	2.7835	none
Gm12824	static	2.78344	up
Prkcz	static	2.78312	up
Grrp1	static	2.77126	up
Pdzk1	static	2.76764	none
C230034O21Rik	static	2.76122	none
Gm12195	static	2.75875	none
10-Mar	static	2.75873	none
Lax1	static	2.75503	none
Slco4c1	static	2.75354	none
Gm10015	static	2.75209	none
Kynu	static	2.74533	none
Gm10644	static	2.74359	none
Ang2	static	2.73975	none
Gm13481	static	2.73975	none
Gm10119	static	2.73686	up
Chga	static	2.73439	none
Slco1c1	static	2.73439	none
Abcc6	static	2.73439	none
BC089597	static	2.73439	none
Gm14407	static	2.73439	none
4930551L18Rik	static	2.73439	none
Gm17710	static	2.73439	none
AC160138.1	static	2.73439	none
Col11a1	static	2.73268	up
Vstm2b	static	2.73186	none
Mmrn1	static	2.73186	none
Gm9733	static	2.73186	none
Gjb4	static	2.73105	up
Ceacam2	static	2.72932	none
Kcnt1	static	2.72598	none
Gm10702	static	2.72598	none
Car3	static	2.7217	none
Cntn1	static	2.72068	none
U6	static	2.72068	none
Gm17583	static	2.72068	none
Sh2d2a	static	2.71527	none
SNORA36	static	2.71527	none
4930431P03Rik	static	2.71527	none
Slc27a6	static	2.71096	none
Qprt	static	2.70755	none
Asb11	static	2.70755	none
Opcml	static	2.70755	none
Gm15381	static	2.70755	none
Osr1	static	2.70497	up
Gm8327	static	2.70367	none
Gm5514	static	2.7016	none
Ctnna3	static	2.7016	none
Gm16288	static	2.7016	none
Gm17252	static	2.7016	none
Angptl7	static	2.70156	none
Rspo2	static	2.69331	none
Gm10109	static	2.69331	none
Havcr2	static	2.69054	up
Aanat	static	2.68765	none
Gm10134	static	2.68765	none
Crispld2	static	2.67932	up
Ptpn5	static	2.67722	none
Hmgcs2	static	2.66932	up
4930444P10Rik	static	2.66361	none
Erc2	static	2.66287	up
Mmp25	static	2.65818	none
Comp	static	2.65542	none
Smoc2	static	2.64864	up
Alpl	static	2.6424	up
Npr3	static	2.63791	up
Efemp1	static	2.62631	up
Pilra	static	2.62473	none
Calcr	static	2.6239	none
Gdap1	static	2.60817	none
Abca9	static	2.601	up
2410004P03Rik	static	2.60043	none
Kcne3	static	2.598	none
Eef1a2	static	2.59598	up
Gadl1	static	2.58918	none
Slc22a29	static	2.58853	none
Ankrd22	static	2.57721	none
Rfpl3s	static	2.57204	none
Csmd2	static	2.56942	none
1700003M02Rik	static	2.56785	none
Adamts8	static	2.56759	up
Hapln3	static	2.56214	none
Stfa3	static	2.56079	none
Rbm42	static	2.55792	none
Ccl6	static	2.5554	none
Cyp2j5	static	2.55496	none
Mapk13	static	2.55252	up
Fut7	static	2.55154	none
Slc45a1	static	2.55154	none
Gm16353	static	2.5507	none
Gm13156	static	2.54956	none
E230025N22Rik	static	2.54005	none
Gm2301	static	2.54005	none
Htr7	static	2.53625	none
Pla2g5	static	2.5288	up
Cp	static	2.52173	up
Thbs4	static	2.51089	up
Tmeff2	static	2.50907	up
Dkk3	static	2.50738	none
Grik4	static	2.50013	none
Gm12022	static	2.49151	up
Bmper	static	2.489	up
Rgs1	static	2.48707	none
Rdh7	static	2.48599	none
Gm16743	static	2.48227	none
Gm2348	static	2.48107	none
Scara5	static	2.47603	none
Adam8	static	2.45199	up
Enpp1	static	2.45106	up
Lrrc3b	static	2.44237	none
Cd83	static	2.43603	none
Ttc30a2	static	2.4337	none
Il7r	static	2.4318	up
BC035044	static	2.42976	none
Tfpi2	static	2.42717	up
Mmp8	static	2.41897	up
Clec4d	static	2.41235	up
C1rl	static	2.40378	none
Ctss	static	2.38906	up
Smpd3	static	2.38471	up
Tnfsf13	static	2.38382	up
Tbx10	static	2.37946	none
Gm5483	static	2.37412	none
Gstt1	static	2.37146	up
Ptx3	static	2.36657	up
Zfp781	static	2.36277	none
Hsf3	static	2.3619	none
Rdh12	static	2.35937	up
Dnmt3l	static	2.3585	none
BC049762	static	2.3585	none
Spef2	static	2.35635	none
Kif6	static	2.35527	none
Gck	static	2.35281	none
Ugt1a7c	static	2.35119	none
Tmem217	static	2.34941	none
Gm5828	static	2.34941	none
Twist1	static	2.34759	up
A930017M01Rik	static	2.34621	none
Blnk	static	2.34535	up
Gm5455	static	2.34457	none
Frmd7	static	2.34457	none
E130304I02Rik	static	2.34457	none
Gjb2	static	2.34457	none
Lrrc4c	static	2.34309	up
1110035M17Rik	static	2.34292	none
Prl3d3	static	2.34121	none
Inmt	static	2.34121	none
Cfhr1	static	2.34121	none
U6	static	2.34121	none
Gm16796	static	2.34121	none
Gm17374	static	2.34121	none
Mmp12	static	2.3387	up
1110002J07Rik	static	2.33825	none
Kcnn2	static	2.33789	none
Gm11459	static	2.33787	none
Gm15890	static	2.33787	none
Gm10748	static	2.33787	none
Phactr1	static	2.33786	up
Gm16166	static	2.33762	none
Slc22a3	static	2.33679	none
Gm10570	static	2.33679	none
Gm12463	static	2.33679	none
Gm16348	static	2.33679	none
Gm17508	static	2.33679	none
Gulo	static	2.33612	none
AL807379.1	static	2.33612	none
Gm5045	static	2.3361	none
Atp2b2	static	2.33421	none
Edaradd	static	2.33322	none
Dazl	static	2.33292	none
Loxl1	static	2.33052	up
Il15	static	2.32973	none
Gm10768	static	2.32955	none
Scg5	static	2.32932	none
Sstr1	static	2.32826	none
Col6a6	static	2.32826	none
SNORA1	static	2.32826	none
Hist1h2an	static	2.32826	none
Gm14371	static	2.32826	none
Gm14978	static	2.32826	none
Gm17437	static	2.32826	none
Prl2c5	static	2.32554	none
Camp	static	2.32508	up
Stfa2l1	static	2.32498	none
Mug1	static	2.32482	none
9330179D12Rik	static	2.32346	none
A230083N12Rik	static	2.32109	none
U6atac	static	2.32109	none
Ms4a14	static	2.32103	none
Rab19	static	2.32103	none
Gm13586	static	2.32103	none
C330018A13Rik	static	2.32103	none
Bmx	static	2.32095	none
Nkpd1	static	2.32095	none
Ppp1r1a	static	2.32022	up
Prm1	static	2.31876	none
D6Mm5e	static	2.31668	none
Olfr1392	static	2.31419	none
1700123L14Rik	static	2.31419	none
Gm10544	static	2.31419	none
Gm8401	static	2.31419	none
Gm15349	static	2.31419	none
Gm11648	static	2.31419	none
Gm16168	static	2.31419	none
Stac	static	2.31309	none
Gm12282	static	2.3123	none
Endou	static	2.31062	none
Kcnj3	static	2.3104	none
Cdhr4	static	2.3104	none
Ccdc67	static	2.3104	none
Wdr27	static	2.3104	none
Omd	static	2.3104	none
Fam83a	static	2.3104	none
Osm	static	2.3104	none
Gm13333	static	2.3104	none
Gm15554	static	2.3104	none
Gm16621	static	2.3104	none
Gm13657	static	2.3104	none
4931403G20Rik	static	2.3104	none
Defb42	static	2.3088	none
Ocln	static	2.30305	none
Cyp4f14	static	2.30305	none
Phactr3	static	2.30305	none
Klrb1f	static	2.30305	none
Slc7a10	static	2.30305	none
3830417A13Rik	static	2.30305	none
Rimklb	static	2.30305	none
Gm6776	static	2.30305	none
4930465K10Rik	static	2.30305	none
Rpl13-ps3	static	2.30305	none
SNORD113	static	2.30305	none
Gm6155	static	2.30305	none
n-R5s192	static	2.30305	none
Gm16983	static	2.30305	none
1700024P03Rik	static	2.30305	none
9130204K15Rik	static	2.30305	none
Gm15551	static	2.30305	none
SNORD113	static	2.30305	none
Gm17439	static	2.30305	none
Mip	static	2.29572	none
Prss8	static	2.29572	none
BC125332	static	2.29572	none
Sez6l	static	2.29572	none
3110035E14Rik	static	2.29572	none
Gm14085	static	2.29572	none
Pglyrp2	static	2.29572	none
Gm13824	static	2.29572	none
1700112D23Rik	static	2.29572	none
Gm13718	static	2.28866	none
Abcg8	static	2.2849	none
U6	static	2.2849	none
Gm11019	static	2.2849	none
A330076H08Rik	static	2.2849	none
Scarna2	static	2.2849	none
Gm17461	static	2.2849	none
Fbxo2	static	2.27801	none
Hapln1	static	2.27745	none
Pla2g10	static	2.27745	none
Dio1	static	2.27745	none
Cd200r4	static	2.27745	none
Xdh	static	2.27725	up
Itgb7	static	2.27568	up
Col8a1	static	2.27566	up
Msc	static	2.26811	up
Aim2	static	2.25792	none
Lyz1	static	2.25717	none
Gm12503	static	2.25717	none
5S_rRNA	static	2.25717	none
7SK	static	2.25717	none
Negr1	static	2.25188	up
Tlr2	static	2.23794	up
Fmod	static	2.23658	none
Chrdl1	static	2.23502	up
Pkd1l1	static	2.23287	up
Penk	static	2.23164	up
5830432E09Rik	static	2.22964	none
Syt5	static	2.22438	none
Enpp3	static	2.22329	up
Ccl7	static	2.22276	up
Cd200r1	static	2.22122	none
Gal3st1	static	2.21962	none
Nlrp10	static	2.21915	none
Gm12259	static	2.21468	none
Scd4	static	2.21299	none
Ccdc65	static	2.20932	none
Rspo4	static	2.20399	none
Cd74	static	2.19909	none
Gpr114	static	2.19499	none
Cyp26b1	static	2.19454	up
Tnfrsf11b	static	2.19054	none
Olr1	static	2.18196	none
Gm9631	static	2.17679	none
Prl3d2	static	2.17605	none
Sdr42e1	static	2.17371	none
Lgi2	static	2.17253	up
Cyp2d26	static	2.16977	none
5430435G22Rik	static	2.16882	up
Cdh4	static	2.16529	up
Slfn4	static	2.1613	none
7530420F21Rik	static	2.15689	none
Gm17476	static	2.15162	none
Bgn	static	2.14848	up
Ccl9	static	2.14781	up
Mab21l1	static	2.13907	up
AI836003	static	2.13755	none
Gm216	static	2.13665	up
Ccl4	static	2.13338	none
Vdr	static	2.13239	up
Bdh2	static	2.13106	up
Cdh17	static	2.13094	up
Ikzf1	static	2.12953	up
Samd5	static	2.12555	up
Lox	static	2.12528	up
Cyp2c29	static	2.12434	none
Alcam	static	2.12008	up
Clec4a1	static	2.11995	none
Adamtsl1	static	2.11897	up
Rhbg	static	2.11679	none
Tlr13	static	2.1162	none
Itga2	static	2.11576	up
Gm5900	static	2.11191	up
Col6a3	static	2.10197	up
Gm16301	static	2.10066	none
Vsnl1	static	2.10047	none
Slc1a6	static	2.09656	none
Ltb4r2	static	2.09656	none
Gm10180	static	2.09656	none
Gm14935	static	2.09656	none
Lilrb3	static	2.09559	up
Myo3b	static	2.09139	none
Kcnk1	static	2.09005	none
Tnmd	static	2.09005	none
1700029H14Rik	static	2.09005	none
Rpl39l	static	2.09005	none
Hist1h4m	static	2.09005	none
Gm15998	static	2.09005	none
Rpl21-ps12	static	2.08994	none
Col6a1	static	2.08808	up
Mrps36-ps2	static	2.086	none
Il1r2	static	2.08592	none
Gm15442	static	2.08592	none
Gm13689	static	2.08574	none
Pid1	static	2.08552	up
Txk	static	2.08333	none
Gm15222	static	2.0821	none
SNORA19	static	2.0821	none
2310040G07Rik	static	2.08205	none
Aass	static	2.08033	none
Ugt2b36	static	2.08033	none
Zcwpw2	static	2.08019	none
Gpr133	static	2.08019	none
Slc12a1	static	2.07954	none
Ppp1r2-ps4	static	2.07954	none
Lum	static	2.07934	none
Gm5582	static	2.07812	none
Gpr77	static	2.07812	none
1190003J15Rik	static	2.07812	none
Nkain2	static	2.07812	none
4930417H01Rik	static	2.07812	none
Gm14717	static	2.07624	none
Gm15345	static	2.07623	none
Rspo1	static	2.07623	none
Tph2	static	2.07503	up
Gm8036	static	2.07231	none
AC147142.1	static	2.07226	none
Fam186b	static	2.07226	none
[truncated: 18,491 more rows]

## Sheet: Figure 6b
Figure 6b Gene expression related to the MyoD-induced loops.
	WTGMvsWTDM			WTDMvsMKODM
GeneName	log2FoldChange	padj	loopchange	log2FoldChange	padj	loopchange
Mybph	5.25356	0	up	-5.79592	0	down
Dyrk2	1.50234	8.56383e-115	up	-2.82808	0	down
Dusp14	2.44174	7.31511e-156	up	-3.70434	4.71169e-243	down
3425401B19Rik	3.58617	0	up	-4.8191	0	down
Atp13a3	1.02155	8.3351e-155	up	-1.11967	4.31632e-191	down
Sik1	1.1601	1.16532e-125	up	-3.34561	0	down
Gjd4	7.32133	2.46854e-59	up	-10.8274	2.58467e-19	down
B4galt6	0.640696	3.6885e-28	up	-1.27117	9.54004e-97	down
Ppm1l	1.52306	4.00591e-101	up	-1.01219	2.4338e-55	down
Klf4	0.96658	5.549e-17	up	-1.75646	9.44941e-47	down
Dpp6	3.19022	4.0752e-197	up	-4.36806	1.82943e-253	down
Mfhas1	1.50266	3.00711e-55	up	-1.90685	8.77366e-84	down
Ramp1	2.34437	1.42479e-21	up	-3.53017	7.26687e-34	down
Enah	2.27934	0	up	-2.00292	0	down
Hivep2	0.728092	2.04831e-51	up	-1.98291	1.4472e-271	down
Ddc	4.68883	2.40834e-220	up	-3.222	9.31118e-228	down
Wnt9a	1.72459	3.69599e-92	up	-2.03873	8.68088e-137	down
Cacng1	2.93444	0	up	-4.6114	0	down
Shisa2	2.72682	0	up	-5.43676	0	down
Trim35	1.89865	0	up	-1.92805	0	down
Lmo7	4.1012	0	up	-4.99878	0	down
Trio	2.0427	0	up	-1.99776	0	down
Deptor	0.890229	8.28335e-89	up	-2.30448	0	down
Ephb3	3.61275	0	up	-2.7363	0	down
Runx1	0.706481	5.54249e-96	up	-0.710059	5.37009e-88	down
Arhgap28	2.71388	0	up	-2.00481	0	down
Cdc42ep3	2.28411	3.22157e-208	up	-3.52557	0	down
Fhod3	4.83088	0	up	-4.87276	0	down
Prkg1	5.04112	1.43127e-85	up	-3.29348	8.76627e-93	down
Neurl1a	3.87822	0	up	-4.02833	0	down
Ablim1	3.23001	0	up	-1.23873	2.72493e-126	down
Celf2	1.31525	3.22178e-303	up	-1.08426	4.70856e-205	down
Abtb2	2.05561	3.83563e-119	up	-2.17032	3.5971e-125	down
Actc1	5.43458	0	up	-4.64863	0	down
Rbm38	2.19267	8.61471e-210	up	-2.84733	0	down
Pmepa1	1.20603	2.41898e-184	up	-2.23484	0	down
Kcnn3	3.56167	5.06273e-206	up	-2.27257	2.34097e-140	down
Myoz2	6.28081	1.03001e-226	up	-8.5776	1.21446e-105	down
Sel1l3	4.16258	0	up	-6.15734	0	down
Csrp3	5.5378	0	up	-7.77194	1.71588e-265	down
Syt8	2.65173	5.23301e-40	up	-3.91408	8.14471e-58	down
Hhatl	4.1605	1.11118e-304	up	-2.96009	4.74552e-261	down
Myog	2.80438	0	up	-2.77422	0	down
Mef2c	4.95488	0	up	-6.44754	0	down
Dusp13	2.74221	1.77477e-143	up	-4.94397	4.54465e-194	down
Dscr3	1.30409	1.2542e-94	up	-0.723883	1.95058e-36	down
Hsf2bp	2.29078	7.79076e-47	up	-4.00136	1.38179e-82	down
Capn3	7.26991	0	up	-8.7771	9.8998e-196	down
Sohlh2	5.08097	2.06888e-22	up	-5.96298	1.16614e-20	down
Foxd3	1.79686	2.92715e-17	up	-1.46527	1.67839e-14	down
Tm6sf1	4.54419	0	up	-5.40075	0	down
Cd81	1.29642	3.91709e-277	up	-0.91484	3.96311e-155	down
Pdlim3	3.81844	0	up	-3.50974	0	down
Fzd7	0.757621	1.11676e-29	up	-1.41115	1.13698e-87	down
Acsl3	2.86296	0	up	-1.01196	3.28222e-156	down
Cab39	0.727579	1.98138e-60	up	-1.19195	1.28991e-160	down
Sh3bp4	0.693206	3.31309e-22	up	-2.71823	2.29357e-223	down
Nuak1	2.8201	0	up	-2.48544	0	down
Cobl	2.43725	0	up	-1.14853	1.46819e-145	down
Myl4	5.4625	0	up	-5.46388	0	down
Gprc5c	4.11308	0	up	-4.79582	0	down
Sox11	0.928379	4.29501e-45	up	-2.52016	7.46711e-254	down
Lrtm1	5.3911	2.80506e-112	up	-4.69272	1.63131e-136	down
Stmn4	3.16353	1.75392e-07	up	-4.88554	1.03568e-08	down
Sec62	1.19962	2.84419e-155	up	-0.720397	6.3922e-74	down
Camta1	1.02036	6.07617e-17	up	-1.0663	1.12824e-20	down
Chst13	5.50592	7.67185e-28	up	-5.80941	1.11495e-28	down
Srgap3	1.27694	4.25233e-97	up	-2.9906	0	down
E2f8	0.643583	6.02594e-35	up	-1.27529	5.62434e-150	down
Slco3a1	1.45956	1.79736e-110	up	-2.46454	1.25937e-256	down
Tnnt3	4.53219	0	up	-6.15947	0	down
Sorbs2	5.31361	0	up	-3.44947	0	down
Klhl31	3.97174	0	up	-4.43205	0	down

## Sheet: Figure 7g
Figure 7g Distances of MyoG-Mybph loop anchors from dCas9-mediated DNA imaging in WT and MKO cells transfected with dCas9-p300core or dCas9-EGFP
	Distance (μm)
	dCas9-EGFP		dCas9-p300
	WT (n=22)	MKO (n=28)	WT (n=34)	MKO (n=29)		Tukey's multiple comparisons test	Summary	Adjusted P Value
	0.01	0.18	0.14	0.12		dCas9-EGFP-WT vs. dCas9-EGFP-MKO	****	<0.0001	A-B
	0.11	0.3	0.1	0.19		dCas9-EGFP-WT vs. dCas9-p300-WT	ns	0.9946	A-C
	0.03	0.13	0.11	0.12		dCas9-EGFP-WT vs. dCas9-p300-MKO	****	<0.0001	A-D
	0.01	0.13	0.09	0.11		dCas9-EGFP-MKO vs. dCas9-p300-WT	****	<0.0001	B-C
	0.11	0.16	0.09	0.13		dCas9-EGFP-MKO vs. dCas9-p300-MKO	ns	0.053	B-D
	0.09	0.21	0.11	0.12		dCas9-p300-WT vs. dCas9-p300-MKO	****	<0.0001	C-D
	0.1	0.17	0.07	0.15
	0.19	0.17	0.01	0.16
	0.14	0.2	0.01	0.15
	0.12	0.13	0.01	0.15
	0.01	0.19	0.1	0.15
	0.04	0.18	0.01	0.16
	0.04	0.22	0.01	0.19
	0.05	0.19	0.13	0.2
	0.1	0.24	0.11	0.24
	0.14	0.22	0.11	0.18
	0.11	0.14	0.18	0.14
	0.1	0.15	0.13	0.15
	0.01	0.14	0.02	0.14
	0.02	0.1	0.11	0.14
	0.1	0.18	0.08	0.11
	0.08	0.14	0.13	0.14
		0.18	0.12	0.12
		0.15	0.11	0.2
		0.25	0.15	0.11
		0.25	0.01	0.12
		0.16	0.01	0.12
		0.19	0.1	0.11
			0.1	0.19
			0.01
			0.01
			0.01
			0.15
			0.11

## Sheet: Figure 7h
Figure 7h Relative expression of MyoG and Mybph in WT and MKO cells transfected with dCas9-p300core or dCas9-EGFP
Detection of MyoG expression
	WT				MKO gRNA-				MKO gRNA+
power of ΔCt	0.773782	0.712025	0.768438	0.702222	0.00371261	0.00370395	0.00246054	0.00207437	0.00429449	0.00428426	0.0035448	0.00298796
Normalization	1	1	1	1	0.004798	0.005202	0.003202	0.002954	0.00555	0.006017	0.004613	0.004255
		Tukey's multiple comparisons test	Summary	Adjusted P Value
		WT vs. MKO gRNA-	****	<0.0001
		WT vs. MKO gRNA+	****	<0.0001
		MKO gRNA- vs. MKO gRNA+	ns	0.1985
Detection of Mybph expression
	WT				MKO gRNA-				MKO gRNA+
power of ΔCt	0.314253	0.332171	0.309927	0.346277	0.000147385	0.000147484	0.000139157	0.000164482	0.000149899	0.000149809	0.000149695	0.000176601
Normalization	1	1	1	1	0.000469	0.000444	0.000449	0.000475	0.000477	0.000451	0.000483	0.00051
		Tukey's multiple comparisons test	Summary	Adjusted P Value
		WT vs. MKO gRNA-	****	<0.0001
		WT vs. MKO gRNA+	****	<0.0001
		MKO gRNA- vs. MKO gRNA+	ns	0.2226

## Sheet: Supplementary figure 3b
Supplementary figure 3b Statistics of the percentage and number of loops observed with 136 DNA circularization in Fig. 3a.
	No loop		Single-loop		Multi-loop
	Without E-box	With E-box	Without E-box	With E-box	Without E-box	With E-box
Loop number	35	56	1	6	0	17
	36	62	2	5	0	19
	34	67	2	4	0	16
	No loop		Single-loop		Multi-loop
	Without E-box	With E-box	Without E-box	With E-box	Without E-box	With E-box
Percentage	97.2222	70.8861	2.77778	7.59494	0	21.519
	94.7368	72.093	5.26316	5.81395	0	22.093
	94.4444	77.0115	5.55556	8.33333	0	18.3908
	unpaired two-tailed Student’s t-tests
	No loop	Single-loop	Multi-loop
p-value	0.00043333	0.07857	5.64242e-05

## Sheet: Supplementary figure 3d
Supplementary figure 3d Relative expression of Mybph nascent RNA between WT and E-box deletion cells.
	WT cells			E-box deletion cells
Power of △Ct	32.1482	25.2813	23.2636	4.82881	6.27667	7.54228
Normalization	1	1	1	0.150205	0.248273	0.32421
	unpaired two-tailed Student’s t-tests	p-value
	WT cells vs. E-box deletion cells	0.000112945

## Sheet: Supplementary figure 3e 
Supplementary figure 3e Relative expression of MyoD in the cells described in Fig. 3e
	WT			MKO Ad-Ctrl			MKO Ad-MyoD
power of ΔCt	0.353553	0.339936	0.345478	0.000906864	0.000906948	0.00090688	2.47369	2.38392	2.38392
Normalization	1	1	1	0.002565	0.002668	0.002625	6.99666	7.01285	6.90034
	Tukey's multiple comparisons test	Summary	Adjusted P Value
	WT-DM vs. MKO-DM	****	<0.0001
	WT-DM vs. MKO-DM-MyoD+	****	<0.0001
	MKO-DM vs. MKO-DM-MyoD+	****	<0.0001

[truncated: 4 more sheets: Supplementary figure 3f , Supplementary figure 6e, Supplementary figure 6f, Supplementary figure 7b]
